# Supplementary material for: Identification of a pancreatic stellate cell gene signature and lncRNA interactions associated with type 2 diabetes progression
Source: Front Endocrinol (Lausanne). 2025 Jan 13;15:1532609. doi: 10.3389/fendo.2024.1532609 (PMC11769806; doi:10.3389/fendo.2024.1532609)
Supplement: Supplementary file 5 [file DataSheet1.csv]

	baseMean	log2FoldChange	lfcSE	stat	pvalue	padj
ENSG00000000003	423.168518130662	0.481955234754741	0.196271455986517	2.45555438681746	0.0140667465500789	0.0888356599876116
ENSG00000000005	1.95147096027297	-0.168058921415745	1.06326282952841	-0.158059622464452	0.874409817194211	0.942671024955473
ENSG00000000419	728.822488397692	-0.132453866419164	0.110314352663524	-1.20069477108902	0.229869623202001	0.465005146789295
ENSG00000000457	264.608717039384	-0.127861649891373	0.0993178834264629	-1.28739805441026	0.197955582124858	0.425726738584784
ENSG00000000460	54.177897312471	-0.430640397565987	0.191547656224844	-2.24821543658299	0.0245624558280226	0.123591488185374
ENSG00000000938	20.8690010386641	1.13106493313115	0.462148011219505	2.44740841823927	0.0143887687206848	0.090050752907127
ENSG00000000971	487.112673602306	1.09213382703906	0.381251813855333	2.8645996880515	0.00417536707952978	0.0435223905460237
ENSG00000001036	600.821115073536	0.178113293059672	0.0879224997393407	2.02579878401678	0.0427854086007394	0.17236492021364
ENSG00000001084	357.414426596783	0.148650247976332	0.108484405601012	1.37024530993924	0.170610338709583	0.389595474969834
ENSG00000001167	242.677314658759	-0.304275957921879	0.103445154209274	-2.94142302022495	0.00326708035215535	0.0371262122414777
ENSG00000001460	307.323027130413	-0.156568406885525	0.147864230884882	-1.05886600125367	0.289660809963701	0.529996643962473
ENSG00000001461	979.847029516957	-0.0863542902462889	0.0798169719636791	-1.08190386232122	0.279295248492229	0.518697862719947
ENSG00000001497	590.44260078478	-0.0952274386664249	0.085779045818429	-1.11014802925175	0.266935243505098	0.505911691427425
ENSG00000001561	1163.07695451001	-0.316024976511696	0.122661268915225	-2.57640393994384	0.00998339410447148	0.0729563691153766
ENSG00000001617	10.2748169080992	0.564984674352418	0.41961371091701	1.34643997479901	0.178160666324592	0.39961780875653
ENSG00000001626	1060.13230847128	0.329943353372929	0.484748567302868	0.680648434318697	0.496093972029255	0.711620512181597
ENSG00000001629	871.039277793469	-0.0119872665915402	0.0660359480975412	-0.181526379750525	0.855954429049835	0.933445146704481
ENSG00000001630	52.760646986128	-0.0773127515081131	0.217593819906063	-0.355307662421156	0.722359115708988	0.860143771787176
ENSG00000001631	738.718159511898	-0.132921202762404	0.0721761094942458	-1.8416232697192	0.0655302748627928	0.221303345877504
ENSG00000002016	292.422172305822	0.0857902821161281	0.141018026108281	0.608363941006053	0.542946121575829	0.745617689881222
ENSG00000002079	2.1532255250946	-0.402332460129452	0.62743228924792	-0.64123646013136	0.521369064505371	0.729459360472852
ENSG00000002330	81.8677335146966	0.282045574179092	0.234869624650545	1.20086015634733	0.229805452096439	0.464958532357003
ENSG00000002549	602.62093807524	-0.109015649893439	0.11626825226257	-0.937621816549265	0.34843879562487	0.590059359989835
ENSG00000002586	10627.6927319652	-0.021293509724338	0.182143315587469	-0.116905249339839	0.906935138308808	0.956970288735845
ENSG00000002587	34.6284247133721	0.290612651654198	0.283062667623226	1.02667248243778	0.304574710893889	0.545099859902229
ENSG00000002726	21.4978323506032	1.24746182438813	0.429993643018361	2.90111689938371	0.00371835135486941	0.0405937682766147
ENSG00000002745	2.76120577997643	-0.97674001966023	0.813783059611279	-1.20024619353319	0.230043739864879	0.465159066273085
ENSG00000002746	3.17007428115986	2.9829801585403	0.747113538460829	3.99267314133499	6.53325963947696e-05	0.00341071764239529
ENSG00000002822	35.6529765613428	0.327822868356946	0.242618398753958	1.35118717311045	0.17663548240944	0.397479529721876
ENSG00000002834	403.1155927203	0.0165841238674359	0.102719958936252	0.16144986854724	0.871739092381877	0.941562984053429
ENSG00000002919	443.147394478061	-0.365317547958606	0.112213636194812	-3.25555396248263	0.00113171388147127	0.0194224252766351
ENSG00000002933	1150.13650157512	0.731038442951805	0.179086746959613	4.08203541223888	4.46429923103474e-05	0.00261331963496584
ENSG00000003056	1117.8876232328	-0.280276487125862	0.102152702165982	-2.74370115702331	0.00607508147600563	0.0544766578737818
ENSG00000003096	57.9702468418258	0.95950376864653	0.304056341678164	3.15567754104645	0.00160125780134313	0.0238179540746445
ENSG00000003137	10.4083792779714	-0.33015689924797	0.496478341233829	-0.6649975876641	0.506052036019386	0.719275559415225
ENSG00000003147	1928.33932679375	-0.178962661677015	0.0926204658668097	-1.9322150887728	0.0533329635776253	0.196128649917754
ENSG00000003249	60.5710934002721	0.268984764104888	0.187316136335405	1.43599355275644	0.151004175848319	0.36343268797435
ENSG00000003393	601.908660407078	0.0102505026946676	0.0788802362851185	0.129950202704976	0.896605824986204	0.952604801216205
ENSG00000003400	62.9982631384801	0.647603577868757	0.302032515466148	2.14415185354883	0.0320207214022439	0.144165612793107
ENSG00000003402	781.118121603142	0.265508673314721	0.0840246515264757	3.15989020473427	0.00157828602794029	0.0236619377891445
ENSG00000003436	544.62700239111	0.494420012807064	0.2591841358699	1.90760137053775	0.0564427578773612	0.202352081293125
ENSG00000003509	355.093261492917	-0.0230061868580538	0.0953207137835778	-0.241355587310104	0.809279531528159	0.909368419911847
ENSG00000003756	2639.33915722155	0.0419971708254238	0.0809402770458127	0.518866161054195	0.60385407670665	0.78636385735074
ENSG00000003987	840.548192107235	0.0548820900453021	0.108007780626215	0.5081308932292	0.611361551194987	0.791117628069514
ENSG00000003989	4989.92492174901	-0.19419320207566	0.143351993274529	-1.35465993628541	0.175525927920651	0.396349896361992
ENSG00000004059	661.192629069058	-0.526435725432549	0.160730514981634	-3.27526932575747	0.00105561283575781	0.0187410326634351
ENSG00000004139	84.9339955014203	-0.018544647025068	0.168203186046263	-0.110251461110656	0.912209950926713	0.960014039302553
ENSG00000004142	483.802799715515	0.0951776791823029	0.0952083584999833	0.999677766551553	0.317466475109768	0.558222720179596
ENSG00000004399	181.018151025817	0.693573933761042	0.156180694283923	4.44084294119084	8.96071788934386e-06	0.000961809469312245
ENSG00000004455	1540.02196598574	-0.0870858866455036	0.0813679454382563	-1.07027265069125	0.284496601119538	0.524430702574486
ENSG00000004468	9.44547308175965	-0.27832620884166	0.582163214089514	-0.478089652704962	0.63258639639949	0.804405169950472
ENSG00000004478	393.827341462365	-0.21327424727386	0.0861527968957828	-2.47553480511902	0.0133036793983458	0.0859149959485495
ENSG00000004487	976.164910504623	0.0162353238251229	0.0667605407410662	0.243187422464003	0.807860209865093	0.90882072173084
ENSG00000004534	6658.72788884878	0.0361892040478222	0.148084365754299	0.244382341535413	0.806934716654127	0.908134329738377
ENSG00000004660	397.858928647727	0.191290309757316	0.153082175077838	1.2495923164147	0.211448511350694	0.442441041059993
ENSG00000004700	285.840585467546	-0.303300081999197	0.132030109844003	-2.29720389051827	0.0216071413019381	0.114668192763634
ENSG00000004766	579.564561214046	-0.219625566795439	0.0899658824781054	-2.4412094979326	0.0146381602037015	0.0909252844581132
ENSG00000004776	26.0264759853305	0.591927730926214	0.220051588759897	2.68994981704984	0.00714627645426773	0.0597771502398976
ENSG00000004777	50.786098632663	0.61008394512906	0.238090225970905	2.56240651056214	0.0103949569569605	0.0747267322216666
ENSG00000004779	839.226929816344	-0.0607224127490479	0.237888374890515	-0.255255906376234	0.798525453702311	0.903537217259633
ENSG00000004799	3379.26398832322	0.566218362205417	0.320004381494516	1.76940815485403	0.076825785715247	0.243163736336421
ENSG00000004809	33.9571205982565	0.00581516227923664	0.360866799803274	0.0161144285991584	0.987143102652373	0.99336610127897
ENSG00000004838	8.12766117601091	0.106427616333025	0.484281094844135	0.21976413588327	0.826054852215125	0.918798715619137
ENSG00000004848	710.935561589781	0.715086402243368	0.247554000059828	2.88860774647369	0.00386951435399553	0.0413911711525759
ENSG00000004864	647.619892612089	0.141985246128834	0.0848845582624899	1.67268639944819	0.094389048047851	0.274044080038193
ENSG00000004866	575.770095868694	0.188357789627792	0.078225482440129	2.40788274807962	0.0160453333190719	0.0965122923457795
ENSG00000004897	945.376965973005	-0.037030565297859	0.0723991396183261	-0.511477974642749	0.609016407287714	0.789634831525495
ENSG00000004948	17.4022222051068	-0.688813049303816	0.380792976723058	-1.80889115978831	0.070467914069594	0.230906976080712
ENSG00000004961	244.563910918594	-0.420248598425472	0.10267999939476	-4.09279899593492	4.2619715049419e-05	0.00253633414035515
ENSG00000004975	168.648038883768	0.221334151274609	0.121863780120935	1.81624229163877	0.0693332132509788	0.228703257735836
ENSG00000005001	9.81083623858173	0.236601589159569	0.313630350729024	0.754396341456099	0.45061126776143	0.676771241832039
ENSG00000005007	205.076006966408	0.376164435386614	0.114815579305074	3.27624907406613	0.0010519574355638	0.0186979614992218
ENSG00000005020	489.165305772812	0.417881138670563	0.154152517616655	2.71082915239662	0.00671151979984077	0.0578705907394857
ENSG00000005022	5397.66604551336	-0.0983453492421295	0.144753061614305	-0.679400823342657	0.49688392834468	0.712194503365913
ENSG00000005059	274.412507668002	-0.402827770511905	0.157601258244036	-2.55599336578996	0.0105885137608085	0.0755299827188927
ENSG00000005075	528.121474994392	0.0628771992789063	0.095100936559682	0.661162776661477	0.508507929876102	0.720791465720326
ENSG00000005100	264.542828592266	0.129657795241569	0.0991570339059977	1.30760058196664	0.191008819419115	0.416688709695558
ENSG00000005102	18.5557013109899	0.956898275389343	0.503801742184034	1.89935483597394	0.0575178374660399	0.204820418787262
ENSG00000005108	629.765619121774	0.710515431834623	0.474405986987432	1.49769490968386	0.134212534985647	0.338138460766146
ENSG00000005156	317.210215731849	-0.0270261545752098	0.109384126137486	-0.24707565466346	0.804849674495567	0.906855453138623
ENSG00000005175	493.497723607771	-0.239108681992056	0.0859686413896186	-2.78134768826218	0.00541337259616378	0.0507735609753937
ENSG00000005187	351.366208307272	0.242446988103098	0.228994426548617	1.05874624006024	0.28971536298803	0.530013108549121
ENSG00000005189	105.946710153248	-0.037755445499812	0.250054122518526	-0.150989094359021	0.879984318710295	0.945030597918051
ENSG00000005194	845.681595899197	-0.285706564208487	0.0827391208332772	-3.45310128184945	0.000554180887626077	0.012909459741501
ENSG00000005206	139.78800169287	0.469417028530177	0.195017847225238	2.40704650989209	0.0160821215985867	0.09663876576199
ENSG00000005238	98.5598625386643	0.364980972112997	0.156383872355142	2.33387859384974	0.0196020799200944	0.108715143467748
ENSG00000005243	26.9095653578198	0.257604238960909	0.282622178322494	0.911479206939528	0.362042936505504	0.602525777241199
ENSG00000005249	387.75619710239	-0.0355193530717423	0.155611297235711	-0.228256904882295	0.819446525140944	0.91515569462775
ENSG00000005302	327.005485810578	0.0469408835056521	0.100154484866767	0.468684787986245	0.639294961856065	0.808588388275669
ENSG00000005339	800.098404539397	0.166476446407139	0.0753315121330198	2.20991775809805	0.0271108705540074	0.130886952023244
ENSG00000005379	151.319754865031	0.33398158086809	0.181590533577872	1.83920149518625	0.0658855548555072	0.221833705653304
ENSG00000005381	5.36733809767639	0.801102647149916	0.741778830977902	1.07997507301982	0.280153280485653	0.519733069407267
ENSG00000005421	249.062810617122	0.996252084343148	0.377314489699959	2.64037589739893	0.00828141168561251	0.0655651123294859
ENSG00000005436	507.323358532776	0.0198018397955672	0.0904566311231294	0.218909764267176	0.826720340155393	0.919144116017037
ENSG00000005448	694.208631720758	-0.2333775118798	0.0840862050849603	-2.77545539894441	0.00551244596540277	0.0513546312871155
ENSG00000005469	294.184775814273	-0.176560704792301	0.103735964011114	-1.7020201863009	0.088751584221795	0.264920974987547
ENSG00000005471	126.606007363895	0.515938647623939	0.354744780487691	1.45439390796573	0.145837127977572	0.355938073203713
ENSG00000005483	2490.81846063324	0.127783624161645	0.0524867495524175	2.43458825801414	0.0149087435412742	0.092107745760435
ENSG00000005486	3035.10837344548	-0.0956944461149488	0.130340467194299	-0.734188300647232	0.462833982855363	0.687391414150668
ENSG00000005513	2.00537008661662	-0.237219338789001	0.66841933868438	-0.354895983793512	0.72266751736266	0.860223064883602
ENSG00000005700	1772.83591181804	-0.246738790095126	0.0871226025191391	-2.83208700108473	0.00462452640020523	0.0461109536216848
ENSG00000005801	690.010405873556	-0.220853193944632	0.0696662430960545	-3.17016081432902	0.00152354591864264	0.0231055666662844
ENSG00000005810	2105.44223641775	-0.216503805416589	0.0640739728540505	-3.3789664628686	0.000727588834161043	0.0150610283859337
ENSG00000005812	638.005900018588	-0.171663011995806	0.11671480037981	-1.47079043477936	0.141347800039215	0.349014809183623
ENSG00000005844	19.6885474361094	0.656298409733053	0.425453056639587	1.54258713033297	0.122930982576614	0.32142937635119
ENSG00000005882	70.9785691127348	0.0971917917184166	0.239604126366136	0.405634882806229	0.685010894341408	0.83920523629877
ENSG00000005884	233.580429865874	0.248403140000965	0.153310936543308	1.62025714278248	0.105177051018653	0.291977880856386
ENSG00000005889	875.072769290772	-0.128105123998253	0.135010577776805	-0.948852498135606	0.342695636894534	0.584427253112429
ENSG00000005893	3785.05612918566	-0.0954355163069188	0.0922226286342261	-1.0348383875007	0.3007443922198	0.541396432809764
ENSG00000005961	7.09642331704401	0.854216541343224	0.462716367418335	1.84609104300592	0.0648789871797038	0.220261286809677
ENSG00000005981	202.922728567106	0.296496699144604	0.196994490626883	1.50510147873213	0.132297988904956	0.33558974429166
ENSG00000006007	534.080875306642	0.0575756855969445	0.0810159509308418	0.710670984360762	0.477288144104109	0.698291294393571
ENSG00000006015	86.9948323216083	0.300814107261731	0.147003065922665	2.0463117920274	0.0407257042595989	0.167652309530305
ENSG00000006016	10.7238374396555	0.472047302679123	0.357743111609301	1.31951472260535	0.186997091429796	0.41165148256584
ENSG00000006025	99.9111027555023	0.405296647607322	0.174165144139235	2.32708243437797	0.0199608782263977	0.110067712487546
ENSG00000006042	469.83151163209	0.440736383210048	0.240020683796046	1.83624334469673	0.0663216747466096	0.222609832125633
ENSG00000006062	102.571027750879	0.483288444144896	0.213242632663805	2.26637815387902	0.0234282399912215	0.12019160120754
ENSG00000006071	19961.509418637	-0.178638723052965	0.128042375699313	-1.39515314424085	0.162969663130111	0.380290249882184
ENSG00000006118	29.2972336119249	0.247539937386919	0.242725881996098	1.01983330064034	0.30780752695597	0.548773788905885
ENSG00000006125	1350.58883669684	-0.210775459677739	0.121606393898965	-1.73325968248724	0.0830495233223025	0.254535289818089
ENSG00000006128	5.9902220748702	0.576850344989461	0.889199959905502	0.648729612010738	0.51651316070361	0.726066584254331
ENSG00000006194	274.025378490698	-0.0518921541614615	0.0879945779948173	-0.589719904839112	0.555378448211576	0.753850690792763
ENSG00000006210	102.180863717206	0.334365151899689	0.220938128207766	1.51338818071844	0.130181085452945	0.332503755010558
ENSG00000006282	315.567947844394	0.407598018012402	0.136519339054651	2.98564306591927	0.00282982733001008	0.0342997396660187
ENSG00000006327	62.9823700408576	0.167015078559017	0.298921893333796	0.558724811676864	0.576349543313525	0.769186770718237
ENSG00000006432	473.659287772723	-0.133948468796206	0.105128155482433	-1.27414457317848	0.202612184170607	0.431838393833228
ENSG00000006451	571.685945333566	0.104204069423354	0.0950704959375842	1.09607158767496	0.273047447349071	0.51292563055329
ENSG00000006453	115.053813688438	0.351314060930707	0.151327949144285	2.32154114898989	0.0202576559341154	0.111166342380913
ENSG00000006459	637.104710516342	-0.059537987602049	0.0904113782878761	-0.658523171856489	0.510202012414444	0.721764080734835
ENSG00000006468	1820.33244740728	0.501650101340376	0.211456222308972	2.37235913827773	0.017674901223718	0.101907939401024
ENSG00000006530	654.232977207243	0.0344850521173061	0.07678437347035	0.449115497837882	0.653348341190355	0.818782427015744
ENSG00000006534	35.2248153276572	0.723056584326142	0.310294185782466	2.33022923875553	0.0197940384042855	0.10934738497727
ENSG00000006555	249.740021179715	-0.250145261795805	0.12560626303651	-1.99150309664968	0.0464256051237435	0.180639127936166
ENSG00000006576	1502.92307311996	-0.0695809790350108	0.0905663298934445	-0.768287498421058	0.442316400210529	0.670270979008251
ENSG00000006606	31.3527057086932	0.98528449559241	0.720095284852929	1.36826961142183	0.171227699181978	0.390551132965886
ENSG00000006607	361.682430529531	-0.189470900707913	0.16390214557498	-1.15600012460628	0.247681106018445	0.485630406390963
ENSG00000006611	1109.45737155293	0.259563725795191	0.156251199656019	1.66119509076801	0.0966742712307471	0.277700161747383
ENSG00000006625	397.277050301929	0.0222232619872808	0.112238874276585	0.19799968710054	0.843045308541992	0.926133143066773
ENSG00000006634	82.4630000612863	0.0351627755493682	0.152015943516592	0.231309787223274	0.817074143741275	0.914072544210667
ENSG00000006638	13.6887638858528	0.0836676339034881	0.329313571993258	0.254066764989574	0.799443978769917	0.903747682918489
ENSG00000006652	1217.53748833043	0.0832310267900302	0.133682775609276	0.622600977655455	0.533546768585091	0.738816578921114
ENSG00000006695	228.078528950129	-0.0285366788498013	0.109746269843982	-0.260024134673276	0.794845156970684	0.90183066606232
ENSG00000006704	189.545204957733	-0.0741624262120321	0.141454336715548	-0.524285277737126	0.600080135117621	0.783979594429332
ENSG00000006712	435.63870636019	0.0716053433571035	0.102905447393857	0.695836276606849	0.486531368007974	0.704875242216006
ENSG00000006715	1856.1219189892	-0.105434149227111	0.0843946696230843	-1.24929867843539	0.211555851125579	0.442516909259066
ENSG00000006740	306.37450457572	-0.00907326258334331	0.160563507618475	-0.0565088712741807	0.954936428564545	0.980565356163194
ENSG00000006744	270.033466981486	0.2285168281941	0.101912525040867	2.24228403822263	0.0249430207003028	0.124675050477507
ENSG00000006747	916.818231206249	-0.146546008572217	0.126345410367485	-1.15988390987831	0.246096074539679	0.483799198562177
ENSG00000006756	465.353169025979	0.135468115852687	0.105534939163802	1.28363286060577	0.199270446301131	0.427557526606131
ENSG00000006757	657.005739331944	-0.146837014845059	0.122731828760811	-1.19640533615144	0.231538419980068	0.467020895389554
ENSG00000006831	454.167246192063	0.0628571452121803	0.0951808482957717	0.660396984662855	0.508999106702819	0.721181130273614
ENSG00000006837	40.5107334323033	0.00159152687495482	0.117898762477332	0.0134990973739933	0.98922960572849	0.994702024706273
ENSG00000007001	3.27045959796091	0.967137277097333	0.481810708327483	2.00729718202937	0.0447180290371346	0.17700975347047
ENSG00000007038	2.36798097358902	0.169887960053455	0.798888769713724	0.212655336379723	0.831595806272892	0.921633537048673
ENSG00000007047	95.3129041417371	0.190608000981037	0.144336587806566	1.32057992971596	0.186641468586577	0.411159399393394
ENSG00000007062	73.7866543841402	1.08563427291249	0.56900923209599	1.90793788865862	0.0563992445103435	0.202303122220919
ENSG00000007080	171.79847180599	0.119485635887054	0.226683013346321	0.527104497700084	0.598121023551225	0.78263695521005
ENSG00000007129	3.60380350822683	1.8417521323455	0.811830225151032	2.2686419836153	0.0232901063256484	0.119729609356172
ENSG00000007168	1626.16749402818	-0.0811064216647257	0.0476047148102295	-1.7037476642397	0.0884282392307121	0.264350541815509
ENSG00000007171	2.02929108191359	-0.565948651634427	0.831049306879322	-0.68100490181458	0.495868388788689	0.711551039240614
ENSG00000007174	42.7312046935413	-0.069274558101231	0.305872375579043	-0.226481904323946	0.820826631871665	0.915985874383518
ENSG00000007202	568.886555239355	0.00286800121402572	0.110601109188443	0.0259310348247881	0.979312346154064	0.990328367266132
ENSG00000007216	2.21566118548242	-0.804120952055444	1.2368536084193	-0.65013429769034	0.515605476514293	0.725483533515591
ENSG00000007237	62.5221422527402	0.657093325974398	0.337340408254336	1.94786426380022	0.0514312068031461	0.191807568352544
ENSG00000007255	318.099961214203	0.0331159412631819	0.12337840481789	0.268409543080591	0.788384094624776	0.898094269183265
ENSG00000007306	55.9397944213081	1.2043322028428	0.744371911614417	1.61791731263852	0.105680418714865	0.292938725923128
ENSG00000007312	16.4221954327812	0.467536315115835	0.535445629706183	0.873172343142267	0.382569147100894	0.621108687929823
ENSG00000007314	4.28040562285354	0.53116061216917	0.661943450546078	0.802425965134911	0.422306598386731	0.654363693175681
ENSG00000007341	249.023684811116	0.118528390620858	0.0837615123744721	1.41506984844011	0.157048017556064	0.372110268385873
ENSG00000007350	1.94320243162045	-0.951995870705937	1.15108994653459	-0.827038645912912	0.40821515748278	0.642712809357487
ENSG00000007372	5587.05151198514	-0.0676106299721329	0.114644949586772	-0.589739279539392	0.555365456829024	0.753850690792763
ENSG00000007376	38.0509073108048	0.535065819854507	0.17441346363733	3.06780112438514	0.00215640077341599	0.0287928643751233
ENSG00000007384	33.9250639666904	0.627772354445921	0.408029113221049	1.53854794695943	0.123914694630085	0.322774448292718
ENSG00000007392	637.607396786438	0.27640393282507	0.142200386080382	1.94376358914262	0.051923966424195	0.193101943234066
ENSG00000007402	724.978747781484	0.0665000504798858	0.124599461948816	0.533710574987903	0.593541791590931	0.780255381628959
ENSG00000007516	426.273654795955	0.248180393826898	0.22188769822514	1.11849550836784	0.263355423798283	0.502457612888818
ENSG00000007520	29.9906194246252	0.257027709086969	0.188774802365234	1.36155729401682	0.173337640546894	0.393237745763335
ENSG00000007541	104.984752857248	0.240884547073456	0.214436458753965	1.12333764730668	0.261294120476386	0.500364979091277
ENSG00000007545	109.130982296351	0.290825892372687	0.15113256512774	1.92430990717901	0.0543157494993477	0.198149837977257
ENSG00000007866	26.2054907818386	0.394769171197906	0.327602343548445	1.20502547973845	0.228193465746385	0.462919344705097
ENSG00000007908	51.4030274538367	-0.120363231498505	0.700753909147512	-0.171762483130391	0.863624261237649	0.937036218575777
ENSG00000007923	151.618855158201	-0.121425772872721	0.129137389132969	-0.940283628838834	0.347072094760611	0.5889865955928
ENSG00000007933	65.2796937072128	0.907554890174764	0.422343298393797	2.14885590377842	0.031645824263943	0.143358980502221
ENSG00000007944	406.781384103629	0.158047769711967	0.115727072280647	1.36569401262212	0.17203502439717	0.391672550328257
ENSG00000007952	6.78595178264284	-0.393215421820024	0.291342091471324	-1.3496691117793	0.17712214448988	0.398149092082234
ENSG00000008018	4904.18408950259	-0.226796664583861	0.0878357999770646	-2.58205270109774	0.00982145856801134	0.0722580380469489
ENSG00000008056	198.9867882852	-0.0662949168621367	0.117004229583714	-0.566602738191649	0.570984114209929	0.765485591727471
ENSG00000008083	539.403471828598	0.152698438782182	0.0828653847312801	1.84272889430683	0.0653686031034863	0.221044543757444
ENSG00000008086	402.754108575394	-0.219215936220033	0.0912757499411768	-2.4016886890692	0.0163195901495308	0.0973810040759482
ENSG00000008118	104.820834665793	0.00533790551018648	0.18502024826958	0.0288503856205456	0.976983915670602	0.989540936631796
ENSG00000008128	21.5649591458866	-0.0728697354468291	0.20380418485975	-0.357547787828672	0.720681757681306	0.858995346370343
ENSG00000008130	74.3994878515963	0.115941123081039	0.174137421968479	0.665802455155363	0.505537375398527	0.718954410175564
ENSG00000008226	9.83646824511516	0.191784486975232	0.517649397697704	0.370491084947094	0.711016617911003	0.853252460183401
ENSG00000008256	43.9933187603108	0.726396585023002	0.252148569892827	2.88082770142915	0.00396632397173232	0.0420653320034404
ENSG00000008277	298.580110642502	0.34061147493336	0.154078181100347	2.21064054949824	0.0270607384087718	0.130720952057272
ENSG00000008282	1908.09060748698	-0.328947400306131	0.118857605967476	-2.7675755171793	0.00564749597403978	0.0521525276434063
ENSG00000008283	934.860033999523	0.0945594876701527	0.0913285544288716	1.03537703253365	0.300492867455639	0.541144984288049
ENSG00000008294	1391.98852289123	0.0351397708843853	0.070316370495995	0.499738121244281	0.617259486382207	0.795011120378656
ENSG00000008300	492.330684683092	0.171307792408328	0.129895738765816	1.31880994739306	0.187232657854952	0.411951550265419
ENSG00000008311	431.795215117569	-0.351902418754071	0.1775920194067	-1.98152157923373	0.0475328118356709	0.182946225708173
ENSG00000008323	33.6285382934839	0.549077806319272	0.230948724490336	2.37748793603858	0.0174310131549232	0.101026304837634
ENSG00000008324	661.59008171132	-0.270675317886986	0.112126245504174	-2.41402284246564	0.0157774731973875	0.0955679659640895
ENSG00000008382	32.08173977704	0.512368536320523	0.167875799100294	3.05206908361115	0.00227269788162078	0.0298338021339592
ENSG00000008394	286.560839903623	0.829608606220384	0.420158369849748	1.97451405411026	0.0483233209870753	0.184590786810883
ENSG00000008405	389.782769818757	-0.0668317804174126	0.11378628866809	-0.587344760073493	0.556972185461934	0.755184654381633
ENSG00000008441	92.7477597512335	-0.0519826153914638	0.231023433946978	-0.225010140760847	0.821971385352065	0.916688227777201
ENSG00000008513	941.329405083412	-0.367427848906059	0.164801850059909	-2.22951288940319	0.0257797986670721	0.126964544741433
ENSG00000008516	6.45401247156775	0.757405956205945	0.474423079740841	1.59647788766872	0.110382138803079	0.300769889536522
ENSG00000008517	298.538432981459	0.888633892646822	0.411908981713846	2.15735497912536	0.0309780162531657	0.141673932182981
ENSG00000008710	46.4623654567792	0.429556498445738	0.23549935908273	1.82402406579305	0.0681484340350233	0.226700926084826
ENSG00000008735	252.689664736943	0.369401917385116	0.130319281663082	2.8345914178697	0.00458843278043528	0.0459792491022238
ENSG00000008838	275.972231866688	0.11329169261209	0.139531049019134	0.81194611098032	0.41682255403013	0.650317351071882
ENSG00000008853	112.545845608976	0.332723941179562	0.181487179355736	1.83331925902813	0.0667551069526139	0.223432214157794
ENSG00000008869	812.474220089015	0.0279084434666421	0.0807456536353983	0.345634002700143	0.729617788667841	0.864858252732605
ENSG00000008952	6706.32061993736	-0.153480262718304	0.0982964225700324	-1.56140232477896	0.118428853707075	0.314136697381081
ENSG00000008988	8744.28038088556	-0.0414747878704689	0.0841447511511578	-0.492898098848299	0.622084590680872	0.797978183543763
ENSG00000009307	8170.45157666795	-0.336749210540049	0.0881365041093192	-3.82076886238154	0.000133036288288849	0.00533473373747007
ENSG00000009335	976.338524624873	-0.261040167141929	0.0841269014873617	-3.10293333674181	0.00191612796808202	0.026539640360834
ENSG00000009413	2272.20748994184	0.218744288217243	0.0951945840246462	2.29786484660313	0.0215694826006255	0.114622973905415
ENSG00000009694	142.876575653844	0.204281129557717	0.31205974000452	0.654621866809086	0.512711241765864	0.723537081630599
ENSG00000009724	31.8757939370744	-0.0903632211096235	0.285785094933792	-0.316192911077318	0.751856088089402	0.877522110197939
ENSG00000009765	4.22770467600234	-0.220520596120555	0.970308930855372	-0.227268439059049	0.820215012995711	0.915508482905388
ENSG00000009780	1819.65805053638	-0.474129680711971	0.109479627177471	-4.33075717314408	1.48597481369997e-05	0.00131728543158712
ENSG00000009790	22.4875711750238	1.15973694214406	0.372693270547272	3.11177322960801	0.00185967292335606	0.0260899014858663
ENSG00000009830	288.688260245425	0.385242646895971	0.130831243754057	2.94457681393116	0.00323396659153114	0.0369075325675108
ENSG00000009844	966.450746166111	-0.439999769656499	0.109374894801077	-4.02285890612044	5.7495942995534e-05	0.0030990562174779
ENSG00000009950	1830.21550207156	0.131810424681351	0.200136741119868	0.658601833645353	0.510151485110078	0.721764080734835
ENSG00000009954	1548.31521420817	0.169922180944384	0.081780607306043	2.07778086445963	0.0377295470735237	0.160179000083973
ENSG00000010017	487.893735756622	-0.0791705467408808	0.0678047587807193	-1.1676252251987	0.242957970537571	0.480551182075187
ENSG00000010030	49.2016937039226	0.610659025722539	0.303378876280895	2.01285940935827	0.044129421821278	0.175504448884019
ENSG00000010072	262.742362977875	-0.2797613885336	0.098815937605134	-2.83113630567894	0.00463829499634309	0.0462011287995743
ENSG00000010165	286.43455510876	-0.143650556141316	0.0977363862141272	-1.46977560462075	0.141622538382085	0.349453473126306
ENSG00000010219	610.901796144935	-0.323871787357469	0.08147284356894	-3.97521153270436	7.03167283703128e-05	0.00361036529871655
ENSG00000010244	2563.57110350789	-0.0706718172428131	0.0544287772694609	-1.29842742733201	0.194140499381866	0.420865910647447
ENSG00000010256	1767.34092750618	-0.271762951927403	0.160806383263031	-1.69000102118385	0.0910277592769178	0.268734233730149
ENSG00000010270	856.167863200791	-0.114966455214852	0.079572753375024	-1.44479674685905	0.148514985128042	0.360003909243502
ENSG00000010278	1418.41424878871	0.0318976402983549	0.185053727723849	0.172369617681817	0.863146956236305	0.936928882969202
ENSG00000010282	319.344892375392	-1.49887156446086	0.290255177910038	-5.16397872814321	2.41755182185928e-07	8.24683225588217e-05
ENSG00000010292	239.107182943751	-0.104096227566628	0.104622820398439	-0.994966749798885	0.319752436224088	0.560579778009873
ENSG00000010295	207.096386460539	0.345258464724246	0.163368265320015	2.11337534892675	0.0345686541512679	0.15155433550614
ENSG00000010310	2667.67838356008	0.143551975111446	0.210826213662972	0.680901926839747	0.495933548794102	0.71156589611987
ENSG00000010318	54.3046220390165	0.12650830912571	0.179120875165225	0.706273397832699	0.480018133424727	0.70062783884547
ENSG00000010319	56.8301448992498	0.876010604078273	0.350343680640767	2.5004321541524	0.0124041889772327	0.0827012353175499
ENSG00000010322	2311.86521950075	0.39693975931009	0.171143242390622	2.31934228757981	0.0203764842361492	0.111352456605116
ENSG00000010327	47.9246897809632	1.24966609256023	0.346078954415783	3.61092772795098	0.000305103680755163	0.00900200457128563
ENSG00000010361	23.3096014122305	0.487572505823658	0.269846509552301	1.80685126012037	0.0707854737555769	0.231538141003727
ENSG00000010379	2.00632424509857	1.50991799938493	0.961594211481751	1.5702236778841	0.116363082859772	0.310621383167411
ENSG00000010404	4418.80828040504	-0.00203044800845152	0.057790988756606	-0.0351343358564604	0.971972622251205	0.987074843574875
ENSG00000010438	14682.6577704485	0.478914547047959	0.642447665962278	0.745453011072312	0.455997907281826	0.681639803175449
ENSG00000010539	165.353184211644	-0.214239259009172	0.11827603580305	-1.81134967497488	0.0700867407716426	0.2301899259688
ENSG00000010610	151.331855285539	0.80441015122306	0.289628764432944	2.77738349917693	0.0054798480719076	0.0511022357556382
ENSG00000010626	194.25498226277	-0.0924391548405337	0.139119441415426	-0.664458927523292	0.506396628205254	0.719509078293381
ENSG00000010671	40.8717358960249	0.15179942188886	0.311645041700361	0.487090765380478	0.626194010345269	0.800240338993014
ENSG00000010704	109.088224273819	0.189350644372547	0.144281657482991	1.31236809775954	0.189395965530754	0.41480457477304
ENSG00000010803	562.495657776772	-0.00396396372047814	0.07691033637382	-0.0515400647997615	0.958895177165052	0.981756956404802
ENSG00000010810	481.991885345481	0.114072211688376	0.0883138377163344	1.29166860639414	0.1964719338055	0.423759836501141
ENSG00000010818	653.180612555379	-0.0560071511588077	0.0962270443798627	-0.582031294006243	0.560545602152647	0.757390482083843
ENSG00000010932	52.0535931030175	1.36533954546941	0.383469277630816	3.56049265251411	0.000370159669218935	0.0101648956147199
ENSG00000011007	1357.46355274616	-0.134532000462359	0.0642355738184999	-2.09435352508074	0.0362284995412865	0.156083407539294
ENSG00000011009	327.375264856699	0.0697464920471833	0.142611341130918	0.489066938814885	0.624794306876184	0.799405423774798
ENSG00000011021	342.454307103931	0.0233468382682694	0.143432316265779	0.162772510938246	0.870697552676273	0.940941303508421
ENSG00000011028	32.2632801473523	1.29948092067186	0.394431155688806	3.29456966552894	0.000985725075252269	0.017995986674437
ENSG00000011105	108.148053443329	-0.0159205965031057	0.215571463016443	-0.073852987219794	0.941127364399633	0.974866010925656
ENSG00000011114	685.792748152499	0.0700548041040896	0.0745115036359149	0.940187765454284	0.347121256278688	0.588989746787401
ENSG00000011132	24.4780013288176	0.419683998703226	0.205295058199473	2.04429664495599	0.0409242504902248	0.168112122353609
ENSG00000011143	341.138395231014	-0.102391921138941	0.122701752728433	-0.834478064592587	0.404011643148043	0.639342776923778
ENSG00000011198	408.475129564786	-0.0440905984804188	0.0891488824782548	-0.494572643590607	0.620901816614301	0.797446853232726
ENSG00000011201	14.8761189325159	-0.42594391202902	0.419643670412897	-1.01501331262765	0.310099481646222	0.55091095754191
ENSG00000011243	136.239469022734	0.345350720493527	0.132869589796585	2.599170517665	0.0093449340270605	0.0703469005870195
ENSG00000011258	229.157409852681	0.170942961027513	0.111141302165505	1.53806872599851	0.124031811717171	0.322978163273135
ENSG00000011260	345.168664855741	-0.0780824779662729	0.0884184893375857	-0.883101244448439	0.37718157186113	0.61618943137741
ENSG00000011275	685.244580735903	0.0590259287276247	0.059938807075668	0.984769827886449	0.324737144328059	0.565655034139432
ENSG00000011295	979.911686164876	-0.0856818291514614	0.0667227812274226	-1.28414654748005	0.199090683869619	0.427245450682632
ENSG00000011304	548.640171423312	0.229086301178841	0.102083951155708	2.24409712384092	0.0248261529866625	0.124264265751686
ENSG00000011332	9.91059093308218	0.15455734980039	0.361092099715678	0.428027503016786	0.668631096891096	0.829031189601134
ENSG00000011347	1730.70511842062	-0.0988234674047622	0.108444261283002	-0.911283513166894	0.362146010972575	0.602616770146278
ENSG00000011376	243.911870535409	-0.146980461893176	0.123148699583577	-1.19352021085229	0.232665701625457	0.468227032639174
ENSG00000011405	1066.78592992195	-0.189238618811324	0.0797468779464036	-2.37299093938834	0.0176446967529944	0.101780921599043
ENSG00000011422	130.383951706196	0.75811136500872	0.336857069490447	2.2505431343789	0.0244144885778651	0.123220428570327
ENSG00000011426	9.4141503824579	0.345699384638699	0.585471913887078	0.590462798366405	0.554880419631987	0.753497230323685
ENSG00000011451	49.0053986353479	0.530049275656226	0.170484049369505	3.10908426692402	0.00187668185404375	0.0262385549197411
ENSG00000011454	516.921067584524	0.245424468352849	0.10436601110033	2.35157467230319	0.0186941370041019	0.105488647105403
ENSG00000011465	3604.75768653345	0.752450405901984	0.377355549011968	1.9940091191772	0.0461510579507388	0.1800237091474
ENSG00000011478	21.2441659195368	-0.150338955942084	0.258297794521758	-0.582037319445328	0.56054154363809	0.757390482083843
ENSG00000011485	146.439872940085	-0.0381588960615733	0.150817124618485	-0.253014345407407	0.800257127761106	0.904175128220776
ENSG00000011523	516.339017121887	0.0148422514477854	0.0806563866350812	0.184018303658173	0.853999095879311	0.932479355749251
ENSG00000011566	567.156496816775	-0.0432867123520567	0.0852735552935056	-0.507621761553941	0.611718626298807	0.79132005991071
ENSG00000011590	2.8056021407871	-0.0960578821760166	0.599216480653762	-0.160305808130001	0.872640183820001	0.94177367849032
ENSG00000011600	167.122356163716	1.22542496017146	0.344986094072929	3.55209958089617	0.000382170197665608	0.0103759558582806
ENSG00000011638	442.761576400866	0.462234295233026	0.280097680848795	1.65026105832898	0.0988895533452912	0.281530542746592
ENSG00000011677	12.3118854031563	-1.01530111094699	0.529459981748015	-1.91761633730083	0.0551596770375221	0.199881588706108
ENSG00000012048	361.583763047524	-0.327314042860071	0.250498830762066	-1.30664898460531	0.191331952120838	0.417137828026012
ENSG00000012061	542.835284747065	0.0539543805871746	0.0824959325397916	0.654024737051731	0.513095868593711	0.723749860086569
ENSG00000012124	77.1840289033503	-0.147598651096883	0.212070954484413	-0.695987111746275	0.486436901103843	0.704875242216006
ENSG00000012171	9.34416782293533	0.634329403773067	0.482875664620142	1.31364955877838	0.188964162847449	0.414409461287871
ENSG00000012174	528.244421151089	-0.156721970791423	0.0828946571273135	-1.89061606890685	0.0586756136367865	0.20722452571029
ENSG00000012211	8.54382024042535	0.0606364204210324	0.281778285858723	0.215191955747201	0.829617662403797	0.920569466029953
ENSG00000012223	47.6602295789312	1.2403591352659	0.5419644350035	2.28863566528658	0.0221005298610705	0.116180577285282
ENSG00000012232	335.559266615557	0.17574151712088	0.116523430547142	1.50820754500341	0.131501416850722	0.334489099327545
ENSG00000012504	20.5841224783008	1.58435198563592	0.546350073447547	2.8998842731702	0.0037330045673927	0.0406646018098045
ENSG00000012660	1232.89303536166	-0.345030299840079	0.104859008002805	-3.29042117040483	0.00100037526946062	0.018156956968009
ENSG00000012779	360.047242557814	0.100471598796176	0.177271356055714	0.566767248988606	0.57087232456795	0.765445973852632
ENSG00000012817	1000.01337571615	0.11704235262824	0.722535603979911	0.161988353215456	0.871315025524587	0.941393114113302
ENSG00000012822	827.51399726626	0.0986891276493587	0.0916030473265909	1.07735638201537	0.28132108253824	0.521006812239123
ENSG00000012963	424.855643334813	-0.288281311819016	0.087516511918303	-3.29402195654378	0.00098764783288396	0.0180046898495435
ENSG00000012983	736.095231758033	0.135248814018558	0.0824113308421882	1.64114342817191	0.100767645681805	0.284535198182142
ENSG00000013016	127.240811099433	-0.0460846592134356	0.137722188032207	-0.334620440409053	0.737911423753259	0.869227543722973
ENSG00000013275	1758.50947888601	-0.303010919834968	0.0900822477901655	-3.36371401988981	0.000769011846344687	0.0154688183901653
ENSG00000013288	431.794249037866	0.253474131843927	0.101081551105055	2.50762012526391	0.0121547259373325	0.0817824872443811
ENSG00000013293	450.990937511417	0.159606281253656	0.181896422366329	0.877456956972018	0.380238488178813	0.619031042928137
ENSG00000013297	33.8511381107866	0.880102876689794	0.419700671341953	2.09697752895116	0.0359955645878129	0.15563124449385
ENSG00000013306	424.348983371544	0.284855272289799	0.119565381132247	2.38242265104086	0.0171991447524287	0.100326329966029
ENSG00000013364	196.830008219075	0.524956241657588	0.178540830900704	2.94025875767064	0.00327938257145869	0.03718724262043
ENSG00000013374	959.961250015956	-0.0992346947883772	0.0591392450104591	-1.67798379520785	0.0933502625404217	0.272585393736114
ENSG00000013375	1328.98814257454	-0.223453873802898	0.10344416310735	-2.1601399933122	0.0307618338042638	0.141073883129609
ENSG00000013392	443.827163898531	-0.107978950509851	0.111980428181328	-0.964266276380035	0.334912443812371	0.576501331188154
ENSG00000013441	4657.53893522902	0.0366378831025501	0.0764909613705049	0.478983169332708	0.631950602141375	0.803898622889718
ENSG00000013503	266.041195981998	-0.147210137382691	0.106855928662115	-1.37765062945809	0.168311181190211	0.386980836991347
ENSG00000013523	1155.12730433727	-0.311257056258957	0.0993240851784482	-3.13375205721497	0.00172586619774814	0.0249630701243929
ENSG00000013561	1510.89036295447	-0.336979487107127	0.108173836642919	-3.11516626908126	0.00183841250021033	0.0259377609519759
ENSG00000013563	56.8487886857377	-0.274274654959174	0.167442533843596	-1.63802260192364	0.101416978998399	0.28565610349713
ENSG00000013573	103.573013369803	0.526711018111048	0.296946978593145	1.77375442783241	0.0761037791984602	0.242220898466265
ENSG00000013583	206.346867254477	0.0312476423474502	0.12178447703205	0.256581488125345	0.797501867026585	0.903124672877352
ENSG00000013588	47.8001268988721	0.194285839182515	0.611491059021889	0.317724742358924	0.750693741311028	0.876695378048456
ENSG00000013619	319.231302821678	0.479601917725473	0.207866051468465	2.30726429033186	0.0210400909724393	0.112918177887001
ENSG00000013725	33.8867993190511	0.577595031923915	0.293440957533683	1.96835178285436	0.0490275756567481	0.186309276515236
ENSG00000013810	56.0593558334282	0.103316539903368	0.237145383545573	0.435667514832785	0.663077978272875	0.825680958843441
ENSG00000014123	2336.88492906291	-0.251614603584632	0.0924777557017277	-2.72081217451011	0.00651217513220518	0.0568405836460474
ENSG00000014138	53.7409751758243	0.062425352259361	0.219230446819594	0.284747639595567	0.775837489667145	0.890961595730917
ENSG00000014164	85.5911173240802	0.182643279811123	0.202484172502677	0.90201262426429	0.367050161607491	0.606682803952592
ENSG00000014216	293.143431098814	0.209819527683891	0.215376913826784	0.97419692740438	0.329958769995143	0.571106997028693
ENSG00000014257	599.355582245001	-0.0901869638050442	0.255116127098791	-0.353513377733743	0.723703601409831	0.860999862814713
ENSG00000014641	5133.97068095516	-0.38133959205515	0.100026826258687	-3.81237320345381	0.000137638842085483	0.00543182637973484
ENSG00000014824	1733.070832235	-0.201751527291709	0.0814690842266812	-2.47641825370654	0.0132708011259752	0.0858139417395572
ENSG00000014914	341.34504373081	0.224684063701504	0.166599679148645	1.34864643707407	0.177450557524186	0.398419780314425
ENSG00000014919	892.073400061162	-0.304208529680963	0.087359970663182	-3.48224166482204	0.000497234732580834	0.0121393522654195
ENSG00000015133	144.899898929309	0.38728585475031	0.224952585014291	1.72163327096555	0.085135972206332	0.25846703232127
ENSG00000015153	487.869510342613	-0.13784992305908	0.0685911759304158	-2.00973261048806	0.0444594965578163	0.176407008171246
ENSG00000015171	1838.74434440283	-0.207253251728567	0.0826485233761666	-2.50764615340161	0.0121538307525858	0.0817824872443811
ENSG00000015285	5.95223809680603	1.69742113725635	0.427771376139083	3.9680568451697	7.24610518595761e-05	0.00369465080734353
ENSG00000015413	296.797255684743	0.541279420087477	0.370425125011166	1.46123840835894	0.143950025945914	0.353027727605392
ENSG00000015475	205.850047550504	0.148597845619911	0.110024331154029	1.35059076534517	0.176826560607665	0.397765177844117
ENSG00000015479	303.101179002876	-0.000271361549618523	0.148799941304065	-0.00182366704744869	0.998544925025335	0.999000368043358
ENSG00000015520	286.044636741339	-0.460376537975786	0.221389196449901	-2.07948962893484	0.0375723700566546	0.159772397395972
ENSG00000015532	230.358343300423	0.203728249006629	0.134656161365811	1.51295155706374	0.130291964368332	0.332641205183936
ENSG00000015676	849.623357731957	-0.04425366065929	0.0780459984265131	-0.567020238724457	0.570700431376277	0.765380707775844
ENSG00000016082	5040.3204855221	0.0807237415877986	0.14774866753041	0.54635850824972	0.584819525333469	0.774472230368754
ENSG00000016391	441.376162714097	0.236320407987198	0.116823760412221	2.02287965353388	0.0430855567495265	0.173100596019611
ENSG00000016402	874.042266026044	0.138564483533204	0.118103586638828	1.17324534738261	0.240697431811884	0.477825848770689
ENSG00000016490	6.2216508775017	-0.637977813191527	0.458458708831867	-1.39157093300085	0.164052365965275	0.381405285899289
ENSG00000016864	1231.38431773824	0.0110475861475615	0.0594219372071568	0.185917636933434	0.852509351058631	0.931467141082948
ENSG00000017260	1569.62032837521	-0.101216276233077	0.073370594136202	-1.37952101144477	0.167734172512138	0.386221946702089
ENSG00000017427	29.377434530495	1.53602995544313	0.447804649406579	3.43013400481357	0.000603283229444665	0.0134977169628311
ENSG00000017483	56.9997632036405	0.577940915253257	0.60584892926014	0.953935688157501	0.340116197189971	0.58236335735228
ENSG00000017797	347.098571813233	0.169332320262511	0.0903965043831424	1.87321756983878	0.0610383470812718	0.211902539943933
ENSG00000018189	2624.77102089992	0.0425312005565693	0.070714140885271	0.60145255282919	0.547538604882744	0.748466066794208
ENSG00000018236	3330.94805708929	-0.329502990669208	0.110166968119131	-2.99094180673914	0.00278118488169398	0.0338994655156251
ENSG00000018280	58.2390365511487	0.804791371113982	0.195269731237278	4.12143431557273	3.7652082893029e-05	0.00234990518346418
ENSG00000018408	516.159021283516	0.106326361423891	0.206341137102866	0.515294055837664	0.6063475520487	0.787900020819714
ENSG00000018510	451.862985492421	-0.0483731523312117	0.100513057685	-0.481262369739156	0.630330038158202	0.802950936239073
ENSG00000018610	259.822849916915	-0.175580092673466	0.0944858606202829	-1.85826843848184	0.0631309034572501	0.216329760265735
ENSG00000018625	18.6959748556543	0.645343260041941	0.416241230452442	1.55040686224301	0.121043892530099	0.318535948921646
ENSG00000018699	310.105932154488	-0.320132831811267	0.133675222538479	-2.39485542445321	0.0166269199019179	0.0983943819861118
ENSG00000018869	121.280927418161	-0.502635524911042	0.144383422824345	-3.48125508509756	0.000499069958081961	0.0121484262914536
ENSG00000019102	11.8027687271967	0.171671207829733	0.5117056367062	0.335488209461136	0.737256837390179	0.868785243454962
ENSG00000019144	92.0462284251166	0.547805665354097	0.204834444331486	2.67438255876329	0.00748669933776539	0.061509002609381
ENSG00000019169	2.08553773241807	0.184597254135282	1.09098559341939	0.169202283924496	0.865637533381932	0.937833624375761
ENSG00000019485	118.950842345844	-0.116449495048122	0.129849304433049	-0.896804919799658	0.36982302227353	0.609284346718851
ENSG00000019505	3377.85512789801	-0.429240794694589	0.12976111089702	-3.30793094885909	0.000939879807656818	0.017494993267703
ENSG00000019549	36.3265938315419	0.734651971307388	0.484703746317671	1.51567215415311	0.129602272105992	0.33179354168638
ENSG00000019582	3532.90540850259	1.24337321361734	0.304660297262974	4.08117902065887	4.48078254018076e-05	0.00261331963496584
ENSG00000019991	87.6194581365307	0.845753891828599	0.309882872142725	2.72926956556368	0.00634747936357382	0.0559918282365268
ENSG00000019995	196.556316460314	0.0407591289367875	0.107404055781892	0.379493387284724	0.704321513885557	0.849552644164598
ENSG00000020129	155.145199857708	-0.00955931160619686	0.115119201019883	-0.0830383769302377	0.933821024594029	0.970939922941149
ENSG00000020181	32.4783425987456	0.894604547182627	0.299188596324248	2.99010242426851	0.00278883915494162	0.0339335229659275
ENSG00000020256	141.724501041123	0.0328880704560811	0.124418827000091	0.26433355183502	0.791522908780404	0.90014629741287
ENSG00000020426	620.88543135355	0.00481445421433159	0.0875792394582469	0.0549725510761813	0.956160331783049	0.980964055754563
ENSG00000020577	172.666816488064	0.959361458036935	0.163493404877038	5.86789087155204	4.41373584604812e-09	4.00021635314163e-06
ENSG00000020633	22.2760323731786	1.75860303696206	0.444015856939533	3.96067619990777	7.47378210907948e-05	0.00374471070584099
ENSG00000020922	377.968268913748	0.0197337773086676	0.110353706397571	0.178822968007733	0.858076710105591	0.934439420783199
ENSG00000021300	403.982721737309	0.576514649054866	0.266415912134543	2.16396477385975	0.0304670530117709	0.140168715565442
ENSG00000021355	1842.27939091886	-0.0389363964338826	0.142421522036577	-0.273388430885346	0.784554644993702	0.895329259412179
ENSG00000021488	9.44064831312397	0.223900996585031	0.454613529155726	0.492508432383969	0.622359962303973	0.798208064549523
ENSG00000021574	415.840784735776	-0.0714556398737164	0.0988651623033088	-0.722758535048953	0.469828246280758	0.692385217102695
ENSG00000021645	131.870760439439	0.803842534629068	0.227736228794675	3.52970864092864	0.000416017536655704	0.010913995000947
ENSG00000021762	7.85163075482297	0.537702319444385	0.399881299324418	1.344654827202	0.178736728863332	0.400333045801148
ENSG00000021776	1131.7249408089	-0.155529206571509	0.0526153890614964	-2.95596420259723	0.00311693264888029	0.0361013287546125
ENSG00000021826	16.4057633240831	0.713927631175508	0.448988748924711	1.59007911197174	0.111816973656457	0.303384863586085
ENSG00000021852	12.3145336014257	1.16228675480773	0.638773274496347	1.81956071303101	0.068825929134927	0.227852072230517
ENSG00000022267	698.03525199001	0.301770767721648	0.155500190746368	1.94064564341183	0.0523012737445941	0.194009315021929
ENSG00000022277	1422.45665352446	-0.242291781455495	0.0801370905536757	-3.02346616006989	0.00249896975435861	0.0317580152218954
ENSG00000022355	90.4792648262015	-1.64973796732081	0.450158074785832	-3.66479701181788	0.00024753482941582	0.00793322049177959
ENSG00000022556	73.4554628781542	0.327276364406552	0.400215182713328	0.817750996320843	0.413499384663764	0.647334056130598
ENSG00000022567	105.15493919002	0.00870476300055509	0.15599459066399	0.0558016977608217	0.955499782435774	0.980704623782691
ENSG00000022840	1029.44891473567	0.0134439683618199	0.0534266046472404	0.251634339306911	0.80132371356135	0.904558618091783
ENSG00000022976	63.3647314391328	-0.119439932842449	0.157207586176839	-0.759759345888648	0.447398447775904	0.673938455263015
ENSG00000023041	954.592954812452	-0.302179272223413	0.0897880441473977	-3.36547337780685	0.000764124405602624	0.0154074704034952
ENSG00000023171	407.777817881798	0.148315741538555	0.221612010180582	0.669258590352113	0.503330537134019	0.717298159287506
ENSG00000023191	433.276402052321	0.0696544629919706	0.117012728979672	0.595272528034718	0.551661316244305	0.751451657777507
ENSG00000023228	1197.58427245187	-0.243133377620851	0.0732717172159122	-3.31824320295923	0.000905855743232373	0.0170891058469489
ENSG00000023287	1214.52613705076	0.126019904825199	0.0969254712286304	1.30017324886603	0.19354159702928	0.420243995452974
ENSG00000023318	1883.31392353848	-0.190259434561659	0.0752388663863675	-2.52873871842562	0.0114473210233422	0.078879353790764
ENSG00000023330	920.223576657557	-0.206050424007791	0.122388676378472	-1.68357424971739	0.0922639786960214	0.270587398126054
ENSG00000023445	228.70702350268	0.808574735698084	0.303824451657331	2.6613221262719	0.00778344534612887	0.0630114941512683
ENSG00000023516	2014.55806709463	-0.232849238054348	0.0871072037694917	-2.67313411495251	0.00751462009301605	0.0616367159276303
ENSG00000023572	332.497700389986	-0.210855664766533	0.0863051140249219	-2.44314218396891	0.0145599997319129	0.090688622642345
ENSG00000023608	264.41901990684	-0.266826586742363	0.130449267955985	-2.0454433430197	0.0408111695307196	0.167813696111952
ENSG00000023697	759.321755853064	-0.353324249877093	0.0915619558687144	-3.85885433010742	0.000113919811402257	0.0048575875745531
ENSG00000023734	2781.76675214866	-0.298659498641493	0.0810850934883788	-3.68328487756257	0.000230247599088547	0.00756415001649473
ENSG00000023839	13.7267141430711	1.54281083543198	0.462034705234386	3.33916655600432	0.000840301652849811	0.0163862112445309
ENSG00000023892	19.9707568447474	0.759403128237397	0.342304872745647	2.21849932239112	0.0265208057387663	0.129380206285582
ENSG00000023902	51.115462610379	0.70900461194253	0.253122537623322	2.80103312253299	0.00509392903397377	0.0488068567926182
ENSG00000023909	1102.37337992928	0.0297138270247097	0.104661100368144	0.283905165531335	0.776483057794064	0.891258134788374
ENSG00000024048	1477.89442161905	-0.0502038833689312	0.0575686677905354	-0.872069570058472	0.383170425612005	0.621488304474053
ENSG00000024422	73.5326830007095	1.02365463859424	0.306824951238349	3.3362822497413	0.000849069135763429	0.0164541008706466
ENSG00000024526	2.44990282736692	0.78901029320926	0.926250277562179	0.851832719862579	0.394306943214512	0.631403545668465
ENSG00000024862	1047.70228920937	-0.08138976476232	0.0983832291769979	-0.827272752105895	0.408082484118481	0.642599596529556
ENSG00000025039	1430.96156562177	-0.592970782012481	0.10524630907572	-5.6341242483465	1.75950137856582e-08	1.18419198186611e-05
ENSG00000025156	609.759883130519	-0.250057610938559	0.100423232736763	-2.49003745571534	0.0127729633493826	0.0841906652531298
ENSG00000025293	1312.68751228495	-0.184548689305305	0.069076651178789	-2.67165078439664	0.00754791530897992	0.0618080194094764
ENSG00000025423	12.1145126217055	0.330981480397934	0.440425095566322	0.751504588929795	0.452349040092992	0.678455447593549
ENSG00000025434	172.271699342441	-0.0757924137773511	0.128200404498578	-0.59120261027095	0.554384673997688	0.753111513386636
ENSG00000025708	14.4956964192603	1.5528368736809	0.387311746306997	4.0092687311633	6.09070714132237e-05	0.00320657059689661
ENSG00000025770	118.315273905921	0.201903841988772	0.150067692332361	1.34541844983934	0.178490140444934	0.400140572322628
ENSG00000025772	1140.52753786644	-0.339270029554968	0.126702604684138	-2.67768788495508	0.00741322621655139	0.0612692197957393
ENSG00000025796	2780.57499869537	-0.0354599964470589	0.060848410884065	-0.582759614127329	0.560055135603804	0.757261931194328
ENSG00000025800	2789.11983642579	-0.147109820921012	0.0643478150962593	-2.28616652641503	0.0222445182364281	0.116519350678067
ENSG00000026025	1536.56663887243	1.08768038460318	0.293989175797704	3.69972935789862	0.000215829508962083	0.00726295463807268
ENSG00000026103	125.801856302379	1.10806463799395	0.254013097361519	4.36223426864055	1.2874090711386e-05	0.00119623360781692
ENSG00000026297	167.374166106553	0.587857958702846	0.161073668775122	3.64962171143917	0.000262626781703181	0.00821843247801446
ENSG00000026508	2158.63384884759	0.341457468696736	0.1641771666267	2.07981094882171	0.0375428764605416	0.159741237732098
ENSG00000026559	41.7430800755506	0.291658567797334	1.04080793525779	0.280223236120019	0.779306240681864	0.892530193876639
ENSG00000026652	229.798712111365	0.367014018004176	0.192335024465412	1.90820168622059	0.05636515378046	0.202257150230129
ENSG00000026751	17.7685473185239	2.30085189362888	0.62017247947561	3.71001934102973	0.000207243414183213	0.0070598844049116
ENSG00000026950	232.029273637959	0.235539706729934	0.148744221635586	1.58352172702877	0.113302598521083	0.305948959918889
ENSG00000027001	91.8801704213782	-0.0523083150854704	0.144163265872585	-0.362840802536353	0.716723809963265	0.85700145752472
ENSG00000027075	378.782557739392	-0.207490070679704	0.114478636158769	-1.81247853435237	0.0699122877639111	0.229980949788232
ENSG00000027644	27.154335255526	-0.0794012262067914	0.37786193293878	-0.210132906454103	0.833563943154616	0.922208930795673
ENSG00000027697	1620.66783812536	-0.158077698022196	0.107355924389545	-1.47246366626777	0.140895711631006	0.348315795794232
ENSG00000027847	166.141341770534	0.160153996991292	0.135252591666113	1.18411037465848	0.236369373839434	0.472334306703937
ENSG00000027869	18.2450031168689	0.600467430995039	0.335622282865101	1.78911669949039	0.0735960232790693	0.236750829569227
ENSG00000028116	272.548300607646	-0.088507871362531	0.0944678174322664	-0.936910302029485	0.348804699490413	0.5904854049435
ENSG00000028137	59.9099405417246	0.845676294574254	0.353643713098453	2.39132285758695	0.0167877829435652	0.0988997801894158
ENSG00000028203	1620.9851056176	-0.0864379375221281	0.0591316370436541	-1.4617883394352	0.14379922044319	0.352692621636592
ENSG00000028277	28.1598549560315	0.892946445883166	0.267746708011193	3.33504173595978	0.000852865978050217	0.0164891836843218
ENSG00000028310	147.936894760463	0.477491926039943	0.154583661446443	3.08889000022408	0.00200905810101175	0.0273834509203035
ENSG00000028528	1085.18861408687	-0.0447892066728511	0.064069001426064	-0.699077645599613	0.484503507935739	0.703931544641936
ENSG00000028839	754.764414813194	-0.404304993895167	0.0958309230320895	-4.21894082935822	2.45452673634707e-05	0.00179311328433722
ENSG00000029153	31.7979427867346	0.53500377987783	0.298933396398765	1.78970896635502	0.0735007102179065	0.236535885997197
ENSG00000029363	2593.10905378294	-0.0788008281385793	0.0647630220401966	-1.21675650172208	0.223696874496811	0.456897930505216
ENSG00000029364	2325.15456278278	-0.307642902439417	0.0883193100579746	-3.48330282740518	0.000495267794080817	0.0121269996147498
ENSG00000029534	165.030448682875	-0.338029873965146	0.282433007305676	-1.19684974921964	0.23136512341485	0.466892569147212
ENSG00000029639	460.149505027734	-0.0381183661688983	0.093695421180478	-0.406832753283364	0.684130828876287	0.838727151470918
ENSG00000029725	952.379426538969	-0.12040707858085	0.0654895377696708	-1.83856968122644	0.0659785040982431	0.221966591334024
ENSG00000029993	455.302072168862	0.176293154904277	0.212362467554489	0.830152130620931	0.406452776112424	0.641628485268276
ENSG00000030066	649.688769090292	-0.121756582189977	0.0780423984629426	-1.56013378097024	0.118728270093238	0.314461963610064
ENSG00000030110	86.6822963129234	-0.154586152847702	0.194988108020428	-0.792797850172002	0.427895609254721	0.658976445323345
ENSG00000030304	11.6436805422791	0.995687253566235	0.33124736770329	3.00587219898486	0.00264820275316104	0.0328905461143223
ENSG00000030419	210.569890468704	0.00910529350459707	0.138411131830552	0.0657844017614431	0.94754947492464	0.977941922517246
ENSG00000030582	2262.40277233359	0.236157404521185	0.128067799583653	1.84400298348946	0.0651827053792185	0.22084077950385
ENSG00000031003	328.225490150749	-0.0341097833922424	0.100376479924894	-0.339818485543274	0.73399322602204	0.867196437557567
ENSG00000031081	83.0220271752859	0.612840698390693	0.295001211554065	2.07741756436271	0.0377630364618994	0.160187962597035
ENSG00000031691	160.506467716283	-0.118742744180591	0.125122685324828	-0.949010516137228	0.342615263588586	0.584330202991779
ENSG00000031698	5110.41964682088	-0.264325387813541	0.0771366620795421	-3.42671539949412	0.000610929009435641	0.0136320378073175
ENSG00000031823	220.526871675442	0.268337170778089	0.130328138668977	2.05893503520098	0.0395004622869947	0.164841632684932
ENSG00000032219	1936.54832725861	0.0700136557530751	0.0597258507572029	1.17225045546348	0.241096516621589	0.478274950761636
ENSG00000032389	756.819093347659	-0.0748343615899336	0.119251113331845	-0.627535957519233	0.530307973649757	0.736779656365862
ENSG00000032444	121.486560623514	0.46967411323849	0.169562395066257	2.76991907937466	0.00560702209805802	0.051945901362671
ENSG00000032742	704.770757275077	-0.102583537529536	0.0769677256361726	-1.33281237923606	0.182593382246824	0.405834943685336
ENSG00000033011	75.4148390692284	-0.166182665837504	0.18539760227887	-0.896358225752764	0.370061470757964	0.609475578360768
ENSG00000033030	670.059770993009	-0.205381003822327	0.0722733829697194	-2.8417239567764	0.00448703242352208	0.0453474356373972
ENSG00000033050	309.165600329258	-0.216442003558591	0.0778021911298326	-2.78195254420795	0.00540329403622733	0.0507172363701971
ENSG00000033100	109.781875044545	0.181836106944346	0.176075874294876	1.03271449125292	0.301737529925208	0.542190822449073
ENSG00000033122	30.5631706740669	0.120060522236742	0.22633425591217	0.530456698889328	0.595795323593157	0.781358608167761
ENSG00000033170	531.567041831132	0.230953620046156	0.144657494742901	1.59655481699464	0.11036497738771	0.300756037087849
ENSG00000033178	1714.97565010773	0.0365269293790445	0.139186956258646	0.262430692939127	0.792989412100037	0.90103222942668
ENSG00000033327	189.281867423861	0.388140392172254	0.114655298669637	3.38528089565773	0.000711054502767818	0.0148554986386639
ENSG00000033627	2079.01075276431	-0.193842412680953	0.11425422918651	-1.6965885119624	0.0897744832376517	0.266678299127282
ENSG00000033800	5014.73331212355	-0.293157538959536	0.0961102109718049	-3.05022261417715	0.00228671802366183	0.0299232013795202
ENSG00000033867	568.993541556701	-0.745493761032493	0.135934757594007	-5.48420267360201	4.15338388595433e-08	2.18269607310263e-05
ENSG00000034053	5.5096833098907	0.524362288010791	0.472113533396093	1.11066989382586	0.266710465620128	0.505777265266975
ENSG00000034152	179.974246489706	0.350859227156985	0.141143599039258	2.48583166041697	0.0129249088603217	0.084765888975436
ENSG00000034239	2.26069845253558	1.39534643372925	0.85260519004135	1.63656807397757	0.101720751015087	0.286026438773452
ENSG00000034510	2768.20880118468	0.593380372772428	0.17342812159163	3.42147725136328	0.000622819350436234	0.0137861755240561
ENSG00000034533	289.076625706037	-0.129090518204323	0.0912327278398419	-1.4149584393765	0.157080681924034	0.372110268385873
ENSG00000034677	1095.27467467603	0.11131882484474	0.106691607536991	1.04337002145313	0.296776952371927	0.537283872625643
ENSG00000034693	642.911318588429	-0.345910751869792	0.107161825586081	-3.2279288821179	0.00124689969580376	0.0205495011415653
ENSG00000034713	3831.93278479363	-0.254969508018227	0.126124219188983	-2.0215745211963	0.0432203264491407	0.173368648395055
ENSG00000035115	1414.43814274358	-0.180947208197203	0.0969479656000002	-1.86643636178791	0.0619803397885993	0.213920224728441
ENSG00000035141	981.821591214707	-0.175096527064626	0.066815355471634	-2.62060309084133	0.00877743872981071	0.0678385410458555
ENSG00000035403	981.644913660357	-0.132575386649709	0.0936930668878846	-1.41499676607183	0.157069444220645	0.372110268385873
ENSG00000035499	2.43920810221735	0.529948337894591	0.972477223158492	0.544946786695303	0.58579011654512	0.774851029544597
ENSG00000035664	178.4363370454	0.637566695927516	0.210309799667258	3.03155961793623	0.00243293870135443	0.0311491205866982
ENSG00000035681	588.327596474043	0.109143021488622	0.0930590888260065	1.17283569896851	0.240861699259994	0.477923349400189
ENSG00000035687	367.27986132338	-0.132542220388206	0.0719712419117814	-1.84159973994432	0.0655337191218907	0.221303345877504
ENSG00000035720	7.53529087391077	-0.582172728240843	0.565175845379804	-1.03007361867989	0.302975448252027	0.54332058444809
ENSG00000035862	2627.30555551483	-0.013193975215985	0.104444506687084	-0.12632521933886	0.899474494023025	0.953786145893433
ENSG00000035928	1441.62849041143	-0.0227292074703509	0.0795742381839485	-0.285635250667543	0.775157501632401	0.89056437741549
ENSG00000036054	929.200939827911	-0.169475783351101	0.0915029443214003	-1.85213475487548	0.0640064749046241	0.2180721354597
ENSG00000036257	605.225221224328	-0.0977217155064529	0.0738940681333972	-1.3224568355073	0.186016073753396	0.410435253287885
ENSG00000036448	86.6922545208549	0.379218948358505	0.232018756070908	1.63443229668299	0.102168111386299	0.286733946775793
ENSG00000036473	8.09172182768811	0.489471230007922	0.685469231480912	0.714067397234521	0.475185504907052	0.696431607509588
ENSG00000036530	113.275312203757	0.0259707154667129	0.192997024373827	0.134565367269128	0.892955525408162	0.95092278881774
ENSG00000036549	1003.22534752095	-0.05331999133954	0.0815933012441044	-0.653484912689357	0.51344371283138	0.72403124252847
ENSG00000036672	1352.25571956719	-0.30194806688951	0.138310350341489	-2.18311981817701	0.0290269874832661	0.136401617650264
ENSG00000036828	3289.91624619474	-0.408139983925231	0.150093011170225	-2.71924709047476	0.00654307103247736	0.0569904004374786
ENSG00000037042	271.005549498582	0.140178576474464	0.152671873037374	0.91816897039148	0.358530410979978	0.599297949797045
ENSG00000037241	513.252674345631	-0.306442000130886	0.112887464930889	-2.71457951791629	0.00663599670094878	0.0573982597593006
ENSG00000037280	14.9486034872817	0.3499778474509	0.353146001966964	0.991028768559128	0.321671532872638	0.562558080735615
ENSG00000037474	344.054530874768	-0.0417751149052642	0.102416647121192	-0.407893795388856	0.683351648153601	0.838225838250381
ENSG00000037637	501.086701607245	-0.0350607602662374	0.0875402742230581	-0.400510057541062	0.688780877192084	0.840914247996613
ENSG00000037749	148.463250825971	-0.295217453284706	0.147611831031391	-1.99995793847938	0.0455048059717034	0.178675603643544
ENSG00000037757	40.3249962028766	-0.0948335581388853	0.226065677264038	-0.419495605377204	0.67485396576931	0.832765780752594
ENSG00000037897	224.267473482599	-0.394362208757273	0.159711845441214	-2.46921076935667	0.0135411434904171	0.0867274129604562
ENSG00000038002	855.857433601788	0.051120032308487	0.136472395207928	0.374581483900837	0.707971745758129	0.851810040724208
ENSG00000038210	190.661459757878	-0.104425080542037	0.133296992589578	-0.783401624547988	0.433391302475692	0.662940449303677
ENSG00000038219	1568.37747619871	0.163510641554846	0.0826584814312756	1.97814717526347	0.0479121059526013	0.183781155642588
ENSG00000038274	813.908738842391	-0.205796797293715	0.108369269119228	-1.89903280668339	0.0575601626628926	0.204941831660187
ENSG00000038295	6.38430496072786	1.24732086330962	0.64525353620918	1.93307094547291	0.0532274587015326	0.19593738658064
ENSG00000038358	35.1604976693365	0.314194096161841	0.257534601299685	1.22000730999336	0.222462103789572	0.455197313768934
ENSG00000038382	603.437258736203	0.399860694577867	0.138268680755338	2.89191082458803	0.00382906613162904	0.0411529584850351
ENSG00000038427	427.957068510386	1.4744043337131	0.383367628021679	3.84592810123687	0.000120096978311131	0.00502631084689711
ENSG00000038532	125.274628277151	0.222132889220549	0.146653823410476	1.51467506304838	0.129854712539399	0.332020211510598
ENSG00000038945	131.107067129977	1.54468298919058	0.373001782107928	4.14122147208301	3.45461192522279e-05	0.00223446093927008
ENSG00000039068	2793.88430541	0.0767587170057669	0.0811813526771133	0.9455215326488	0.344392683037345	0.586117181041277
ENSG00000039123	1173.88935815993	-0.337278897655856	0.0871196453887716	-3.87144479469295	0.000108192162275091	0.00469839511558799
ENSG00000039139	855.390250308424	0.237828577919912	0.117365255121687	2.02639680434661	0.0427241381730229	0.172193289908875
ENSG00000039319	803.146647116202	0.0739173175399977	0.0912449139923373	0.810097947445106	0.417883883877822	0.65091289649875
ENSG00000039523	199.079566787386	0.443072404541291	0.126534075216728	3.50160542748976	0.000462463959343929	0.0116225923338616
ENSG00000039537	204.639384740003	0.848847632501266	0.443282802570537	1.91491216798602	0.0555037057671168	0.200595622323729
ENSG00000039560	246.183665589537	0.443881722912759	0.173213045850779	2.56263447555305	0.0103881350087716	0.0747012166172476
ENSG00000039600	3.92505795411869	-0.111980164946316	0.600576850015957	-0.186454347921238	0.852088476101447	0.931339473812853
ENSG00000039650	133.718565891137	0.219458463790783	0.194068009543398	1.13083276479788	0.258125486551094	0.497157397548473
ENSG00000040199	403.265203965996	-0.234356709652267	0.1158813594596	-2.02238488351503	0.0431366055005345	0.173200217699824
ENSG00000040275	175.52215133063	-0.116382658735513	0.144612380887043	-0.804790419890947	0.420940630913001	0.653479535845639
ENSG00000040341	924.863518967138	-0.237622877192251	0.0924334905327425	-2.57074438953572	0.0101480197195556	0.0735893963472261
ENSG00000040487	62.4336262874761	0.260399088568222	0.196329012339731	1.32634033791003	0.184726991233391	0.408556451555929
ENSG00000040531	101.190798135679	0.0129827702070869	0.143471382985804	0.0904903119834813	0.927897592286342	0.968764189727384
ENSG00000040633	443.710238792381	-0.0433219062896928	0.0802041817950632	-0.540145230835824	0.589096879945899	0.776969845853049
ENSG00000040731	503.390342431324	0.300023147602613	0.149220797498535	2.01059874114101	0.0443678571416207	0.176127591031506
ENSG00000040933	636.961743843268	-0.0362971562422477	0.0806339183041679	-0.450147493829176	0.652604093101095	0.818367767469204
ENSG00000041353	38.7980225292877	0.871656917392375	0.450809789643196	1.93353591119277	0.0531702136455032	0.195830019772475
ENSG00000041357	2574.57649760182	-0.212563743196742	0.0804752998747574	-2.64135385052994	0.00825754253180373	0.0654811568735044
ENSG00000041515	112.385291223408	0.372726368391055	0.211581027970639	1.7616247163842	0.0781327250949544	0.24572633497279
ENSG00000041802	489.243272847506	-0.19621662160248	0.0920164452924907	-2.13240819050085	0.0329733046547342	0.14691380077155
ENSG00000041880	110.868667107112	0.128380658973642	0.164639369021849	0.779768895716581	0.435526917737526	0.664837326396118
ENSG00000041982	33.539417550163	0.577359323932911	0.542930207676881	1.0634135212394	0.287594463641931	0.527991546270375
ENSG00000041988	228.642715044671	-0.0815570447770202	0.116678472371241	-0.69898965181449	0.484558497906267	0.703954011718211
ENSG00000042062	36.7174355097325	0.650688454200586	0.241440047723475	2.69503116958389	0.00703820467875184	0.0593719078104676
ENSG00000042088	127.842528125899	-0.228344120395921	0.14155079123171	-1.61316032506053	0.106709680605042	0.294518875241778
ENSG00000042286	170.732812805538	0.0223203944673844	0.144476579382809	0.154491437731535	0.877222261872676	0.943773816864831
ENSG00000042317	716.656746784064	0.150913050271532	0.0940806029928959	1.60408251510599	0.108695865441972	0.297935546641276
ENSG00000042429	143.888592389239	-0.0449915828060216	0.121367049140224	-0.370706737329008	0.710855971677886	0.853248529441057
ENSG00000042445	361.347992407933	-0.158131895394645	0.176319650174064	-0.896847828580289	0.369800122286222	0.609284346718851
ENSG00000042493	119.214582515771	1.40642723175872	0.3969775153432	3.54283851704502	0.000395845014128211	0.0106065680879479
ENSG00000042753	464.33394017066	0.185501577650307	0.0993184983307963	1.86774448635404	0.0617976946274696	0.213585869758952
ENSG00000042781	196.018532589468	-0.0893487181625678	0.302765879414865	-0.295108280811715	0.767911164113907	0.886665896934566
ENSG00000042813	3.76610978747486	-0.110980124201386	0.471004683404702	-0.235624247723304	0.81372425619279	0.911995222069046
ENSG00000042832	2.54229150342236	1.9326857659617	0.699798156994476	2.76177601590476	0.00574879017022034	0.0527766371457972
ENSG00000042980	89.7925730672369	1.16530627815641	0.472823697607043	2.46456826096919	0.0137178431361185	0.087436468338337
ENSG00000043039	8.22862816858106	0.39113886488702	0.533260770193811	0.733485166637821	0.463262571659484	0.687699824707271
ENSG00000043093	723.752584028906	-0.15976655795091	0.106349754119582	-1.50227482210505	0.133026148267407	0.336853482220354
ENSG00000043143	564.673609141941	0.0861979531438403	0.0860531116517887	1.00168316391205	0.31649664059295	0.557501545168398
ENSG00000043462	67.3014626769961	1.13971460345716	0.375692709554904	3.03363513443584	0.00241626467813206	0.0310313682387027
ENSG00000043514	488.707873972937	-0.0778578980053785	0.0899265116131361	-0.865794709577118	0.386602750921912	0.624492845320282
ENSG00000043591	83.7612552007711	0.346400630126498	0.301996523254434	1.14703515919173	0.251367090128834	0.490175667845593
ENSG00000044012	3.53348243603439	1.32103144679759	0.82105851857095	1.60893702083115	0.1076301134225	0.296176807870695
ENSG00000044090	510.891160876151	0.298549818741274	0.130624126411707	2.285564136906	0.0222797702558103	0.116605893003402
ENSG00000044115	2155.44976247312	-0.0842624504199793	0.0755103211825308	-1.11590639664069	0.264462203453261	0.503546183058622
ENSG00000044446	540.10508518675	0.223192626109216	0.105794091657331	2.10968894966404	0.0348851569385131	0.152303251170495
ENSG00000044459	285.212423930878	0.329091090574072	0.117698820746573	2.7960440766239	0.0051732344604397	0.0492933182316509
ENSG00000044524	179.395802454388	0.857340764489112	0.401969556792593	2.13284998826784	0.0329370340547104	0.146883599933811
ENSG00000044574	12262.9131058172	-0.452425921698776	0.220287073907723	-2.05380149489976	0.0399949082104902	0.165749533638091
ENSG00000046604	1006.695885496	-0.0518001766427172	0.126691636894315	-0.408868161407753	0.682636415324274	0.83765718343943
ENSG00000046647	436.030495403019	-0.110679167464321	0.102711924654044	-1.0775688201454	0.281226223060725	0.520869870335304
ENSG00000046651	1281.560018138	0.14575962640087	0.0631768476253054	2.3071683991793	0.0210454340335954	0.112922516333676
ENSG00000046653	201.806231478485	0.165614358882071	0.121625995086031	1.3616690968483	0.173302338170295	0.393237745763335
ENSG00000046889	109.665680187477	0.356820997792076	0.28079833530944	1.27073758253894	0.203822020626109	0.433042583890319
ENSG00000047056	358.33125609401	0.0287746188117993	0.0875207951810512	0.328774650096292	0.742326025153526	0.871323481134277
ENSG00000047188	689.860106217066	-0.116308033940192	0.0907106017754271	-1.2821878773127	0.19977674774701	0.428095822845427
ENSG00000047230	318.603904878603	0.0960424871109405	0.103824530730438	0.925046195106801	0.354941878753393	0.596609022255618
ENSG00000047249	1097.67267454893	-0.200623710184908	0.0672078592160054	-2.98512275982643	0.00283464538562294	0.0342997396660187
ENSG00000047315	1571.77139074319	-0.227303765967873	0.0706545780711605	-3.21711306150526	0.00129487560032015	0.021006509576008
ENSG00000047346	1306.22782218913	0.0717266244613703	0.0761773433860782	0.94157424337902	0.346410661703604	0.588385396476581
ENSG00000047365	115.028509889871	0.862299973172184	0.391373427394169	2.20326652965053	0.027575968574403	0.13233701473112
ENSG00000047410	2357.81333131875	0.035941145583027	0.0565549776510734	0.635508085685625	0.525097094924788	0.73242412243416
ENSG00000047457	27.6179287440092	0.894018720163289	0.6624361782996	1.34959223159903	0.177146817385111	0.39814961382618
ENSG00000047578	176.869491382662	0.0957775519146451	0.138000989011335	0.694035257289193	0.487660098462528	0.705690001222525
ENSG00000047579	345.272042870123	0.129551878404135	0.117338788341953	1.10408399673081	0.269556702605595	0.508508695492862
ENSG00000047597	78.6936241788715	-0.0326956064579169	0.231451015187456	-0.14126361222238	0.887661694542204	0.948082844413038
ENSG00000047617	5.00523679233331	1.19888525848247	0.584522347549582	2.05105119335197	0.040261961586667	0.166296793403745
ENSG00000047621	366.053255140339	-0.207006946967155	0.0949651084657468	-2.17982109757523	0.0292707254272686	0.136985454724646
ENSG00000047634	263.93364024343	0.136071846419303	0.165824838885888	0.82057577944002	0.411887948514377	0.64577433066203
ENSG00000047644	334.128753641315	0.436685536363721	0.101687912232027	4.29437016434473	1.7518996807173e-05	0.00145185833905814
ENSG00000047648	21.5602156255292	1.2933072634134	0.396575995686642	3.26118392812489	0.00110948047675327	0.0191603649684057
ENSG00000047662	13.5461230562581	0.142082402021135	0.223471594718454	0.635796250526341	0.52490923164072	0.732335910851628
ENSG00000047849	1288.84485219765	0.222344078836762	0.0731694757255109	3.03875457124863	0.00237558300317138	0.030619445106094
ENSG00000047932	815.313708019692	-0.0902297871735627	0.0720363522338649	-1.25255908129042	0.210366214231902	0.441288810277384
ENSG00000048028	188.449616432452	0.161252386952745	0.121956067998442	1.32221700485461	0.186095900150806	0.410538634439702
ENSG00000048052	1335.4744207568	0.092126789327864	0.131187951702193	0.702250383000103	0.482523030089832	0.702585017524614
ENSG00000048140	165.796522983669	0.176044401483186	0.136418716066573	1.29047103329484	0.1968871629063	0.424271731627958
ENSG00000048162	293.457898638602	-0.360262961462217	0.12441541103634	-2.89564579228041	0.00378379222147268	0.0407719575504599
ENSG00000048342	453.263814820266	0.222626839873715	0.0844711522345027	2.6355369139002	0.0084004288139989	0.0661357819558016
ENSG00000048392	1050.04898651152	-0.401271021033531	0.122783829536101	-3.2681096733145	0.0010826840240613	0.0189332848084091
ENSG00000048405	494.578946256645	-0.0746474499224732	0.101890223049898	-0.732626229367623	0.463786428895956	0.687869935183704
ENSG00000048462	3.52735198202102	1.43091584114915	0.897966438804544	1.59350703914293	0.111046490468519	0.302084302561401
ENSG00000048471	1743.76816664806	0.0456409767262536	0.140414554150518	0.325044487036071	0.745147402383417	0.873002146043372
ENSG00000048540	513.584244227883	0.448584456502844	0.33689677737248	1.33151898929232	0.183018300969602	0.406413566144554
ENSG00000048544	870.890016803036	-0.388725995605904	0.103589513168196	-3.75256127495006	0.000175037029705439	0.00628065146069863
ENSG00000048649	2696.9744761057	0.0417957040267846	0.0485660131571682	0.860595739895847	0.389460733060939	0.626872934825384
ENSG00000048707	859.629741224442	0.251348048481136	0.090232448689151	2.78556164808322	0.00534350780952189	0.0503648870070833
ENSG00000048740	435.026637560701	-0.103488652634743	0.147885962183958	-0.699786856753932	0.484060424009539	0.703799397896953
ENSG00000048828	1222.05096138237	0.0227362973823345	0.0739951230178101	0.307267512439462	0.7586397616624	0.881674865586274
ENSG00000048991	831.488710510812	0.134597173523184	0.0730819663976448	1.84172895390951	0.0655148067833698	0.221303345877504
ENSG00000049089	95.1150772033756	0.639636733710762	0.252498991297485	2.53322490685583	0.0113018411963509	0.0783388672898227
ENSG00000049130	124.567217728264	0.221268124386689	0.368503526093087	0.600450494280466	0.548206044526997	0.749069297938073
ENSG00000049167	224.26191504305	-0.320088292220472	0.114431356128529	-2.79720788995062	0.00515463546017035	0.0492479062761836
ENSG00000049192	76.131004388582	0.706575648498549	0.285389696220751	2.47582746628669	0.0132927798032834	0.0858891548161299
ENSG00000049239	259.669862120342	0.253374306641445	0.15944586989108	1.58909294304411	0.1120394107878	0.303833000252417
ENSG00000049245	1492.78875037729	-0.16815577388534	0.0930186914195823	-1.80776327122078	0.0706433524281743	0.231190072864061
ENSG00000049246	836.268650792178	-0.248688469679116	0.143268636064602	-1.73581934267161	0.0825957828791054	0.254208402577615
ENSG00000049247	2.50672709308248	-0.508280653148409	0.777326310297531	-0.653883248791435	0.513187026886994	0.723798331645895
ENSG00000049249	2.76887560237486	1.19355071320681	0.900096270773248	1.32602561743919	0.184831212151215	0.408722772426317
ENSG00000049283	2.89975679368562	-0.183187996725716	0.610396801840579	-0.300112969421424	0.764090986760752	0.884614515429201
ENSG00000049323	402.603802806871	0.935608581318784	0.35603735898529	2.62783822457642	0.00859293704784634	0.0670787831866676
ENSG00000049449	428.328776032048	0.144891964472705	0.111385857747109	1.30081113889402	0.193323108266458	0.41993475593609
ENSG00000049540	56.0071421590165	1.12824063469698	0.306041706699009	3.68655843305239	0.000227307267265746	0.00749722591980346
ENSG00000049541	155.429436609988	-0.0513414976645185	0.130834472356391	-0.392415674094402	0.694751106663155	0.844554164419131
ENSG00000049618	2710.96871252554	0.109482862567182	0.0657834791506281	1.66429115608941	0.0960542589174142	0.276759096473459
ENSG00000049656	495.588879539231	0.266402671617376	0.0919325682687131	2.89780516996651	0.00375783950778831	0.0407380302672514
ENSG00000049759	1152.79982968655	0.118956942218895	0.124259365378014	0.957327778530107	0.338401838684576	0.580416250410145
ENSG00000049768	3.27927020246045	0.0124915936623675	0.671436868114574	0.0186042713106364	0.985156795413496	0.992932145520981
ENSG00000049769	85.913209814194	-0.0771357151572364	0.143600454899594	-0.537155089175518	0.591160490510298	0.778563493478287
ENSG00000049860	789.956910253058	0.166108974355402	0.0982254054388078	1.69109991059171	0.0908177222945904	0.26830500896665
ENSG00000049883	386.812600015244	-0.205453101859286	0.110590322788122	-1.85778553384738	0.0631994762411944	0.216418228459602
ENSG00000050030	505.020275212349	-0.733561972551169	0.140322899797829	-5.22767113285181	1.71658489203345e-07	6.38005925095776e-05
ENSG00000050130	2724.90571777133	-0.442725154268383	0.11520551634846	-3.84291627954064	0.000121580951764302	0.00506289107162984
ENSG00000050165	394.171826232237	1.87529706233518	0.267939862972916	6.9989476053615	2.57892273911464e-12	5.54785110985202e-09
ENSG00000050327	109.704893532474	0.0217469288891258	0.135167129889142	0.160889181467134	0.872180683237392	0.941653642809852
ENSG00000050344	155.352923827943	0.299224842513597	0.154387598071801	1.93814040927327	0.0526060945838604	0.19465036661624
ENSG00000050393	245.295228700054	0.0733906960942135	0.107089840333348	0.685318942168221	0.493142681281671	0.709758354483654
ENSG00000050405	1275.6577368813	0.159256033109745	0.106840477499478	1.49059641848309	0.136067485199356	0.340743414766126
ENSG00000050426	1559.81442840557	-0.125349422647242	0.0732279000125637	-1.71177136891453	0.0869388103429231	0.261651443780863
ENSG00000050438	987.392134706163	-0.263545317409648	0.0934495394593517	-2.82018850958901	0.00479954451168064	0.0471286504061007
ENSG00000050555	77.903532421783	0.7707328754284	0.300419156631156	2.56552506195428	0.0103019778784979	0.0742947735680144
ENSG00000050628	123.898479395646	0.219187144994401	0.305593794840253	0.717249985749808	0.473219861502024	0.69510534956193
ENSG00000050730	2.4840119905456	1.69850574782055	0.948206801614635	1.79128197027092	0.073248057912588	0.235988294200274
ENSG00000050748	500.57284841956	0.0758869202486403	0.0862765237486034	0.879577861409475	0.379088036298489	0.618047026313014
ENSG00000050820	137.899672536264	0.439894571495712	0.147430828040076	2.98373533774181	0.00284752960935886	0.0343635452322788
ENSG00000051009	446.821159393814	0.0139791268700073	0.124550683740601	0.112236452263252	0.910635927028071	0.959042798317791
ENSG00000051108	2472.69978735764	-0.126374271120849	0.162494099364209	-0.777716062400508	0.436736420818322	0.665826518379934
ENSG00000051341	17.0394893353071	1.27674720135148	0.338162057057799	3.77554836417753	0.000159656041711031	0.00591630171233348
ENSG00000051382	300.911595764843	0.0801411721074276	0.102308725141764	0.78332685698488	0.433435195834256	0.662944735990703
ENSG00000051523	26.3676195230593	0.959904583745223	0.302118171602894	3.17724875220987	0.00148679451787902	0.022822104089071
ENSG00000051596	26.0312695003102	-0.0421982896071161	0.196969848280899	-0.214237305736953	0.830362005602238	0.92093148637184
ENSG00000051620	348.912420759269	0.126117209121415	0.0920576378486664	1.36998093877598	0.17069285186171	0.389676695733434
ENSG00000051825	515.379621450172	-0.042561824992047	0.0979687993436055	-0.434442651917883	0.663967030822231	0.826091513675085
ENSG00000052126	541.950170927833	0.2264240980455	0.109333672504367	2.07094569183575	0.0383638715251727	0.162017554483059
ENSG00000052344	27.9583481720725	0.783877038190969	0.524221440000793	1.49531663220372	0.134831826394217	0.338935229361417
ENSG00000052723	432.078647838022	-0.0781088210201271	0.0813087063962171	-0.960645230776432	0.336730578162907	0.578413799918101
ENSG00000052749	192.646766216059	-0.120864426316104	0.15877341325585	-0.761238445641661	0.446514658878407	0.673526849753885
ENSG00000052795	1095.4824379987	-0.0768932889911881	0.08194780039616	-0.938320352949842	0.348079803282854	0.589692741463438
ENSG00000052802	1010.52964555737	-0.0689757270559822	0.125548402367951	-0.549395498111012	0.582734062901103	0.772984799145755
ENSG00000052841	2879.79263300036	-0.140688240590811	0.0835611603186266	-1.6836559001138	0.0922481887175945	0.270572955882867
ENSG00000053108	161.458591654349	0.966987701621354	0.255806748005757	3.7801493086476	0.000156734339722335	0.00587257804393495
ENSG00000053254	610.576511382812	0.240135916639669	0.0897098009285014	2.67680804275842	0.00743272053547197	0.0613692330153591
ENSG00000053328	11.5250190165302	0.102755185488892	0.286005332332559	0.359277166795658	0.719387753856024	0.858288321508371
ENSG00000053371	377.20650546778	0.114957370123177	0.0957848853396027	1.20016190148998	0.230076468528054	0.465159066273085
ENSG00000053372	364.910586777305	-0.218921674004963	0.0874947293023514	-2.50211270725172	0.0123454616227199	0.0825528156092833
ENSG00000053438	7.62768525846705	0.214396100086077	0.516978581370179	0.414709830952475	0.678354334716324	0.835033203365371
ENSG00000053501	567.263352558449	-0.226779243395271	0.0880229874906027	-2.57636385517455	0.00998455168039529	0.0729563691153766
ENSG00000053524	203.803409263937	0.0466486948056028	0.142303168238072	0.327812060568883	0.743053767762557	0.871530624131586
ENSG00000053702	90.6663520584021	0.452501746993915	0.202026251750203	2.23981657370655	0.0251028334509607	0.12502089422231
ENSG00000053747	54.4840072398899	-0.0929110044406983	0.344717093159085	-0.269528277780587	0.787523184550947	0.897468507624881
ENSG00000053770	1242.39961333559	-0.248113186997984	0.0963140814802909	-2.57608423591473	0.00999262990717735	0.0729725718324136
ENSG00000053900	639.412956531152	0.093686798801205	0.069207641309191	1.35370599299363	0.175830195392207	0.39661386694642
ENSG00000053918	22.8232852094581	0.989031760584925	0.456922617951565	2.16454979842947	0.0304221790484328	0.140057885498997
ENSG00000054116	808.506836484603	-0.0816538061916988	0.158324100431524	-0.515738323913701	0.606037184161927	0.787699669085042
ENSG00000054118	5577.22802432585	-0.135238121643406	0.062329821172531	-2.16971778675673	0.0300282317617436	0.138770425430543
ENSG00000054148	3313.40434070414	0.0654675975988637	0.0891153360207172	0.734638958031242	0.462559405143532	0.687106556125283
ENSG00000054179	67.4399552823648	0.717878046019935	0.398770117697446	1.80023029349607	0.0718242823460236	0.233550503804262
ENSG00000054219	130.928945724188	0.0287650195948474	0.239780568184063	0.119963931242195	0.904511720263121	0.95581844715302
ENSG00000054267	2913.84739699463	0.0418760854645815	0.0615862599570236	0.679958248703584	0.496530897611078	0.711837214295398
ENSG00000054277	3.22552630713185	1.28387738974815	0.535731653533786	2.39649343338117	0.0165527900799224	0.0982071229361143
ENSG00000054282	1571.01349982339	-0.021851234981047	0.0571861897166195	-0.382106852884038	0.702382108944325	0.848873398099439
ENSG00000054356	5507.19926614635	0.152729464686272	0.153779665496246	0.993170743306109	0.320626753366769	0.561437861865395
ENSG00000054392	210.865238467934	0.0603517377284845	0.126585365137407	0.47676710228685	0.633527974172026	0.804803078897835
ENSG00000054523	852.104586830875	0.138478827042518	0.0697961996689784	1.98404537352004	0.04725078196617	0.182368098654923
ENSG00000054598	14.9634238803761	1.05775672066281	0.427046722684137	2.476910990007	0.0132524947572303	0.0857400946855157
ENSG00000054611	345.586479764268	0.255833384750181	0.162502095070932	1.57433899322043	0.115409099595896	0.309585327958195
ENSG00000054654	5768.86071346512	0.115397355159463	0.121137437519352	0.95261512479186	0.340785111093194	0.582841836823056
ENSG00000054690	271.621655109609	0.00429013565190851	0.152717702324541	0.0280919342460478	0.977588827075555	0.989764008576173
ENSG00000054793	2716.17723361607	0.0301750863070223	0.0632687311906191	0.476935221224989	0.633408250443617	0.804779482252053
ENSG00000054803	89.9399108566896	0.148901765722287	0.223881361147144	0.665092283517174	0.505991469850192	0.719230525841057
ENSG00000054938	17.8586402129079	1.85090488101729	0.448322448628082	4.12851260667689	3.65117424623048e-05	0.00229599851211191
ENSG00000054965	459.49589109734	-0.0116849249919874	0.0844479135818803	-0.138368427310614	0.88994924831935	0.949652198655315
ENSG00000054967	6.52662149304008	1.70295254405574	0.482820889690613	3.52708961111227	0.000420154536924844	0.0109327986191248
ENSG00000054983	625.100180024294	-0.0142093440572898	0.097458704433315	-0.145798614294245	0.884080369848035	0.947126528017467
ENSG00000055044	2332.62022231846	-0.3295785148343	0.0672119991894839	-4.90356660728322	9.41120101275327e-07	0.000211133087945569
ENSG00000055070	320.365648390334	0.0869899645432611	0.136387774642103	0.637813504704016	0.523595087527569	0.731351836521557
ENSG00000055118	521.871700881752	0.324576482049719	0.118916567515715	2.72944711431252	0.00634406238946987	0.0559815172298294
ENSG00000055130	795.466992923477	-0.238080286199518	0.0700228005459314	-3.40003947776053	0.000673761247376377	0.0144637953294539
ENSG00000055147	676.623974449107	-0.182017093320011	0.086525309553621	-2.10362834018192	0.0354108798210192	0.153892099354803
ENSG00000055163	1510.31385152506	-0.0275353968876452	0.105248417598167	-0.261622906225287	0.793612182340798	0.901205279066558
ENSG00000055208	993.910404245878	-0.248928645579019	0.0765000575604305	-3.25396677489269	0.00113805589331238	0.0194657384819955
ENSG00000055211	463.424187506327	0.204834004220027	0.116444895179214	1.75906383791902	0.0785666662176404	0.246592780709816
ENSG00000055332	1073.40381123232	0.138023920063621	0.0977381079791148	1.41218121485547	0.157896610216583	0.373403740514089
ENSG00000055483	603.33854420785	0.10318314191572	0.108983072101049	0.946781366376323	0.343750198733491	0.585463884061378
ENSG00000055609	3050.46259262389	0.0288557240746328	0.0574679657824876	0.502118418178395	0.615584225092521	0.793975157883356
ENSG00000055732	1060.64478121239	-0.518306006186372	0.158445777105655	-3.27118851416757	0.00107096494344383	0.0188308901094276
ENSG00000055917	1550.9365142386	-0.0752987840560811	0.069664805116377	-1.08087267208015	0.279753756313785	0.519249196438447
ENSG00000055950	864.91889466775	0.0257086720166807	0.0787065167698158	0.3266396871795	0.743940422554944	0.872303807966352
ENSG00000055955	21.9308932305476	0.644033839875554	0.321187894296875	2.00516224711842	0.044945704641178	0.177431505544486
ENSG00000056050	826.109438614803	-0.13302225442684	0.0993049850774331	-1.3395324950013	0.180397383142839	0.402748398334498
ENSG00000056097	2522.21421897215	-0.157342183138363	0.0628423836181281	-2.50375899320558	0.0122881706882578	0.0823466163829377
ENSG00000056277	140.204669013041	-0.0466080624177834	0.133649378569563	-0.348733850591939	0.727289128658391	0.863166232096618
ENSG00000056291	51.7649933583039	0.585231275314589	1.04837484931728	0.558227122384426	0.576689302437936	0.769186770718237
ENSG00000056487	92.0755050014241	0.45780293712776	0.18893816454166	2.423030509682	0.0153916339571866	0.0939878540465571
ENSG00000056558	37.0787097640561	0.499012721456562	0.249419852513615	2.00069367545361	0.0454254114213199	0.178423687841779
ENSG00000056586	887.357408524966	-0.256710445427157	0.0700315701991566	-3.66563886397407	0.000246721889307182	0.00793322049177959
ENSG00000056736	236.350179227071	0.370461456466452	0.14557970763355	2.54473279613234	0.0109361387556521	0.0769081410034594
ENSG00000056972	893.487948669857	0.0300555344612982	0.104719779136294	0.287009146783824	0.774105316627978	0.890402727810962
ENSG00000056998	154.183159212105	0.202705988696421	0.158263135925641	1.28081620214869	0.200258231735897	0.428716513642307
ENSG00000057019	510.347498404405	0.0479879263978711	0.113052431103558	0.424474962010445	0.671219461585838	0.830782405098024
ENSG00000057252	1272.75168512617	-0.313670802066513	0.0824463352124104	-3.80454511723763	0.000142065017536394	0.00556242620548943
ENSG00000057294	820.17590799952	-0.544930343714029	0.228377990499424	-2.38608958123486	0.0170286025496083	0.0996577705247823
ENSG00000057468	2.83028518665961	1.58343887701648	0.819862059754528	1.93134791173356	0.0534400420555347	0.196451716455112
ENSG00000057593	15.942098987052	0.4614888401157	0.300910835990199	1.53363981924111	0.125118286549604	0.324612879201644
ENSG00000057608	5769.09598525831	-0.25036730078866	0.101890308521984	-2.45722389519157	0.014001539349494	0.0886289610780628
ENSG00000057657	244.617229965935	0.606817338602037	0.298049040054066	2.03596474758637	0.0417538952837603	0.169922454707665
ENSG00000057663	549.74437845013	-0.161831818422686	0.0939630473564919	-1.72229214542928	0.0850166098449514	0.258306932449851
ENSG00000057704	891.824530524371	-0.536583409270871	0.106709606780524	-5.02844519307892	4.9447279713059e-07	0.000132401737571462
ENSG00000057757	586.810247955269	-0.0284759134467111	0.0670929237007701	-0.424424989641407	0.671255899141427	0.830782405098024
ENSG00000057935	556.879009263621	-0.0997050423503579	0.067109491004149	-1.48570702680778	0.137356631189974	0.343074707110605
ENSG00000058056	517.305000444867	0.00315164027297343	0.085848962578273	0.0367114543766317	0.970715075528822	0.986441412398234
ENSG00000058063	445.880844503337	-0.350710076900545	0.0928846849611867	-3.77575783399701	0.000159521917615493	0.00591630171233348
ENSG00000058085	188.235316394547	0.0563782736675081	0.224738960562239	0.250861148091386	0.801921463375687	0.904975731965601
ENSG00000058091	463.29666485184	-0.269465912282005	0.0963941023172108	-2.79546057076454	0.00518258232296042	0.0493147363417502
ENSG00000058262	1309.30013385523	0.0100272482024306	0.196448562850177	0.0510426141935076	0.959291563569407	0.981965656102494
ENSG00000058272	2210.70666252651	-0.0287192340675171	0.0498992852646595	-0.575543996576181	0.564923444268707	0.760540823332397
ENSG00000058335	721.960455250331	-0.346772301520529	0.166640135156037	-2.08096507600537	0.0374371028201116	0.159442232670843
ENSG00000058404	640.290791259137	0.197198975074026	0.196941501017229	1.00130736312797	0.316678234232189	0.557663053881895
ENSG00000058453	31.9276919946543	0.184822617469127	0.216469289747523	0.853805256554834	0.393212901465265	0.630353957584348
ENSG00000058600	731.280544505193	0.107914403058619	0.116128974367266	0.929263378468597	0.35275260909391	0.594092078429362
ENSG00000058668	1247.25608900835	0.461417543468514	0.114533927594095	4.02865380731344	5.60971544912128e-05	0.00305674254078814
ENSG00000058673	9.29409451718297	0.422321610654293	0.25906807719854	1.63015688857196	0.10306834287311	0.288156267455504
ENSG00000058729	825.866742814416	-0.396635962584845	0.10817211147561	-3.66671184628099	0.000245689386639034	0.00793232330865951
ENSG00000058799	577.482570157497	-0.102112912326655	0.0890532514550618	-1.14665001735713	0.251526295714106	0.490332536078963
ENSG00000058804	197.091835994881	-0.136058974540451	0.132345336131091	-1.02806021366466	0.303921504384132	0.544400323850788
ENSG00000058866	171.576507070064	-0.30708801966303	0.205127694626465	-1.49705782157905	0.134378213398308	0.338350482309874
ENSG00000059122	140.161362720703	0.149912624606383	0.190497222507757	0.786954385123793	0.431308569161714	0.661642702474281
ENSG00000059145	23.3841998972172	0.282213273350584	0.245889437194768	1.14772426408477	0.251082411179637	0.489812315173938
ENSG00000059377	48.056474648569	0.287345361040098	0.32695359979143	0.87885669778036	0.379478979853531	0.618400991840366
ENSG00000059378	283.004229865241	0.202387532391254	0.129197995952048	1.56649126714296	0.117233651431611	0.312063323137358
ENSG00000059573	1304.10391272887	-0.0430826511838357	0.0798409448617722	-0.539605978591865	0.589468792683721	0.777239853616966
ENSG00000059588	862.967939887071	0.225198886639936	0.112911196240224	1.9944779095318	0.0460998517444779	0.17996214267769
ENSG00000059691	214.86233534668	-0.143773233286776	0.119974902484837	-1.19836090973232	0.230776543558545	0.466204696598656
ENSG00000059728	425.093064361164	-0.375222753166427	0.10019766226869	-3.74482542477117	0.000180519254199555	0.00637629853627988
ENSG00000059758	261.254003791112	0.282231633229915	0.127519021790202	2.21325124101289	0.0268803291654154	0.130304449460225
ENSG00000059769	142.186651860344	-0.0992152056755582	0.135634081392854	-0.731491706632264	0.46447886834785	0.68852031547105
ENSG00000059804	251.399444173802	0.391031699731025	0.274273529120074	1.42569974209883	0.15395503101312	0.367626416498197
ENSG00000059915	156.987699014004	0.574838237085953	0.147536287792032	3.89624983581157	9.76936150535632e-05	0.00453029125151551
ENSG00000060069	46.3658042322265	0.214648620780638	0.176625414351831	1.21527596449436	0.224260855880934	0.457638079821453
ENSG00000060138	337.680419909978	0.383121103468184	0.362967736429006	1.05552385244334	0.291185806443837	0.53152829145759
ENSG00000060140	5.74880937999848	0.196555626927713	0.712264545104372	0.275958740721694	0.782579756270636	0.89414090803631
ENSG00000060237	1937.66290509058	-0.0141027488309339	0.0439719113420414	-0.320721760790286	0.748421255036322	0.875149609922731
ENSG00000060339	1610.91263151138	0.101123857044347	0.0568093425593951	1.78005680911762	0.0750666640395853	0.240024405227755
ENSG00000060491	49.2522146353385	0.578169572636579	0.173040944021699	3.34122988004548	0.000834081329102871	0.0163288469004086
ENSG00000060558	7.77495179263865	1.33813871075426	0.443397057751361	3.01792419990444	0.00254512556667264	0.032123019189702
ENSG00000060642	469.150823242736	-0.360764332364419	0.111881163008665	-3.22453148200184	0.00126178982204241	0.0206990053679184
ENSG00000060656	125.254491550944	-0.775984219185007	0.190069554978927	-4.08263290389164	4.45283314898082e-05	0.00261331963496584
ENSG00000060688	758.072818058067	-0.0740446413594409	0.0713886246577819	-1.03720504092061	0.29964030928575	0.540282843041666
ENSG00000060709	2024.38382000167	0.0924224793480681	0.102191968935178	0.904400612994284	0.365783013257986	0.605512769803256
ENSG00000060718	12.117076384091	2.1150532740823	0.540146703595237	3.91570153072198	9.01417099583329e-05	0.00426192181514031
ENSG00000060749	580.356989536946	0.189744083607404	0.0954773722882979	1.98731991737753	0.0468869558552708	0.181413762384704
ENSG00000060762	730.784853009882	-0.39727812992638	0.0950817661036141	-4.17827882470601	2.93723437843492e-05	0.00199001535594308
ENSG00000060971	120.927273852053	0.0678009796776776	0.137974225786314	0.491403226155321	0.623141282906812	0.798577846156565
ENSG00000060982	427.374024776826	0.359988204046453	0.494395521839149	0.728138075982766	0.466529067786359	0.690163747091246
ENSG00000061273	152.340356903211	0.846687407404972	0.20312149493245	4.16837916482716	3.06773318735561e-05	0.00204806144320454
ENSG00000061337	25.3094644569922	0.127973295422751	0.372400553489104	0.343644213800814	0.731113869629558	0.865758540615161
ENSG00000061455	15.5369817941839	1.19896366827126	0.476268058104547	2.51741356126821	0.0118219973583744	0.0805007870435434
ENSG00000061656	110.692004892501	0.360654791594067	0.305369625721202	1.18104343463203	0.237585469034998	0.47376308055009
ENSG00000061676	2867.052374729	-0.282290176012009	0.0818484552773052	-3.44893712478263	0.000562797731760454	0.013005022425011
ENSG00000061794	1257.74877031101	-0.4005143342119	0.108430701345736	-3.69373553099912	0.000220983635134929	0.00735755758014087
ENSG00000061918	1111.29337532805	-0.373062927731375	0.111618358135278	-3.34230796764844	0.000830848222789376	0.0162911672786622
ENSG00000061936	427.156280039625	0.174266478852003	0.128696470229991	1.35408903243869	0.175707974819102	0.396535044199646
ENSG00000061938	150.332867984982	0.56373024238046	0.168753622036319	3.3405519572145	0.000836120342862318	0.0163559063456068
ENSG00000061987	1097.77170146523	-0.149625717587341	0.0744981216154736	-2.00844953325995	0.044595543765971	0.176665324667548
ENSG00000062038	14.1614391365828	0.267783671025102	0.453075742528668	0.591035109340814	0.554496896866894	0.753222873978801
ENSG00000062194	2420.61903204727	-0.102044806515229	0.065868905486456	-1.54921059886462	0.121331102429892	0.318947230308156
ENSG00000062282	75.4809381089328	0.122135932936912	0.271941554815941	0.449125669740241	0.653341003799967	0.818782427015744
ENSG00000062370	263.079976132212	-0.248360871156919	0.147425414368108	-1.68465438758602	0.0920552715225654	0.270261774517204
ENSG00000062485	1400.47153389426	-0.231187699748491	0.0644607938546916	-3.58648545765101	0.000335164746464769	0.00951684437453326
ENSG00000062524	4.54185724796422	-0.192186979274029	0.729099717128501	-0.263594916798132	0.792092075847261	0.900499150298935
ENSG00000062582	7.22889615175613	-0.229738665672519	0.44540529168582	-0.515796893213771	0.605996272661648	0.787687607360913
ENSG00000062598	1222.75967502496	-0.367666943855557	0.107339084746213	-3.42528487852165	0.000614155080667395	0.0136550801953388
ENSG00000062650	804.071850170011	0.0455235036458079	0.0654173850340457	0.695893050786358	0.486495809606082	0.704875242216006
ENSG00000062716	2820.84073260254	0.0834357438982866	0.16309537199302	0.511576403908369	0.608947503111488	0.789586603617927
ENSG00000062725	1141.25032794651	-0.0944805915825566	0.0938897104163129	-1.00629335380441	0.314274476605931	0.555197433061925
ENSG00000062822	8.03918341820201	0.345420395788315	0.313222160235484	1.10279679933445	0.270115418373934	0.509229627401598
ENSG00000063015	156.184337367724	0.289602082301022	0.208356647313368	1.38993445150545	0.164548782822916	0.38220257344056
ENSG00000063046	4409.72171857885	-0.387883762687463	0.0833615222360155	-4.65303118613016	3.27090755006996e-06	0.000515519872226849
ENSG00000063127	48.2124966172158	0.596779891841994	0.331456272497787	1.8004784985506	0.0717851156844538	0.233458658844752
ENSG00000063169	33.9273798925001	0.240094087957137	0.209968635604526	1.14347596375943	0.252841028789126	0.491715720115342
ENSG00000063176	23.5951650705499	0.0192534204657623	0.254352602042455	0.0756957873092592	0.93966112761958	0.974367745158559
ENSG00000063177	6236.00589624543	0.0651791820307088	0.089776251512116	0.726018083099764	0.467827685009445	0.691069311768005
ENSG00000063180	122.718774022256	0.0153170002185687	0.137071193122641	0.111744852216061	0.911025715089042	0.959254222289527
ENSG00000063241	73.8064682825999	-0.0414988339772545	0.287058383051598	-0.144565831995909	0.885053675894164	0.947247459368052
ENSG00000063244	125.633031355338	0.131161222441409	0.111681220069447	1.17442504979663	0.240224816564645	0.477344269238174
ENSG00000063245	123.653590563061	0.452197264659911	0.155022850419786	2.9169716814999	0.00353447861083031	0.0392401187547465
ENSG00000063322	701.269305376708	0.0147481016760432	0.0640147438730665	0.230386013967139	0.817791828117394	0.91439007398239
ENSG00000063438	18.447908842207	0.858783612884241	0.557657773016649	1.53998321988529	0.123564443714576	0.322435486267107
ENSG00000063587	415.294185568907	0.224004902984248	0.10585676245572	2.11611330053618	0.0343351725486452	0.150902659161024
ENSG00000063601	262.570246107992	0.0436095304953526	0.120759295389255	0.361127732277519	0.718003962793927	0.857748863058463
ENSG00000063660	36.762639917849	0.433890440059445	0.224275736963486	1.93462942507279	0.0530357864932245	0.195542960505519
ENSG00000063761	195.990958133335	0.0630423737554429	0.1447225474092	0.435608513559342	0.663120792798765	0.825692983762931
ENSG00000063854	348.729733851773	0.15224822840948	0.110665399420042	1.37575275747757	0.168898192174678	0.387748020792278
ENSG00000063978	780.799282014548	-0.181363878352287	0.089501813920057	-2.0263709796349	0.0427267825213613	0.172193289908875
ENSG00000064012	114.639353020979	0.475094215179476	0.195520885273895	2.42988985301464	0.0151034120439278	0.0928425491774602
ENSG00000064042	2391.63022468536	0.184607899898981	0.0717565886322609	2.57269615818921	0.0100909754173761	0.0733038126731326
ENSG00000064102	376.921998840483	-0.159730434945262	0.0971830102595928	-1.64360452015835	0.100257919660834	0.283610441371588
ENSG00000064115	586.386277459034	0.18372054119477	0.0941022723916543	1.95234967791345	0.0508967031841323	0.19075857411855
ENSG00000064199	110.466816256264	-0.0184743017105487	0.127004494573233	-0.145461794660315	0.884346278315075	0.947126528017467
ENSG00000064201	2.34652555251144	1.47420260184538	0.648912247435973	2.27180579141532	0.0230982429159066	0.1192108694491
ENSG00000064205	4.03749260204601	0.938843300323996	0.647670205599661	1.44957000060663	0.147178466723274	0.358123722722589
ENSG00000064225	612.058584081491	-0.184336069353961	0.112604782257847	-1.63701812354523	0.101626682766793	0.285987982174107
ENSG00000064270	83.3012946754507	0.324504361613789	0.316830532723128	1.02422061038343	0.305731085980592	0.546567083908203
ENSG00000064300	34.7337801520532	1.64455247083192	0.3793405384903	4.33529323645955	1.4556594340363e-05	0.00131728543158712
ENSG00000064309	117.537939310771	0.521168847225754	0.160595188065283	3.24523326946692	0.00117354447433162	0.0197615479825544
ENSG00000064313	681.121992385243	-0.134969334298441	0.0690085260932856	-1.95583563277369	0.0504845198242007	0.18970356309978
ENSG00000064393	2782.08711836487	-0.184740580866241	0.0580007128105652	-3.18514328383545	0.00144682353043267	0.0225039347625449
ENSG00000064419	556.390605742353	-0.156281948172489	0.0890744479085945	-1.7545093103789	0.0793432759878691	0.248154516283586
ENSG00000064490	179.68170185932	0.192617673605381	0.122620955796794	1.57083813573093	0.1162202513996	0.310621383167411
ENSG00000064545	57.9193375926547	0.338282958639816	0.182047543628296	1.85821215654808	0.0631388923625156	0.216329760265735
ENSG00000064547	37.8269929713089	0.445491645296909	0.253724949848763	1.75580543246714	0.079121636491851	0.247760773833511
ENSG00000064601	1009.56540145716	0.0695169459870305	0.119327352013353	0.582573440322813	0.56018048928302	0.757280486127959
ENSG00000064607	949.621348387887	0.24729490819837	0.16048590224504	1.5409135926518	0.123337817193543	0.322095552797718
ENSG00000064651	643.304740307427	0.145568599266257	0.138286719191723	1.05265784102115	0.292497837345851	0.532985595315848
ENSG00000064652	377.551049551619	-0.0432950526004809	0.0860127422987191	-0.503356263774486	0.614713815490596	0.793331334598527
ENSG00000064655	6.08132654827666	0.521451630704319	0.658989897142956	0.791289264016137	0.428775211916163	0.659666398562727
ENSG00000064666	60.513405251875	0.800152489751278	0.332493111469102	2.40652351026416	0.0161051673725909	0.09663876576199
ENSG00000064687	82.9737507333297	0.418109296323418	0.199839001898567	2.09223070747541	0.0364178828187492	0.15651566238587
ENSG00000064692	10.183699782266	0.0305683024423921	0.556392715485824	0.0549401557417963	0.956186140516975	0.980964055754563
ENSG00000064703	256.744378511346	-0.023178067238013	0.0982133917148324	-0.235997014595644	0.813434986764359	0.911902608776316
ENSG00000064726	518.830875667521	-0.213325159853068	0.104073825140746	-2.04974843160202	0.040388986202296	0.166572794701817
ENSG00000064763	67.0566688640375	-0.131712333668373	0.242910227255801	-0.542226381969795	0.587662563126738	0.776287623362331
ENSG00000064787	8.78136231177451	1.01359954914911	0.73566732496364	1.37779606998205	0.168266259755572	0.386980836991347
ENSG00000064886	5.44856496014216	0.581431659914692	0.729770206007987	0.796732526386983	0.425606389244585	0.656983034029796
ENSG00000064932	39.7954720533608	0.543062180753092	0.280533172130628	1.93582162361968	0.0528895515841715	0.195321906206294
ENSG00000064933	537.114926330678	-0.0279824397673399	0.0824308422796253	-0.339465653795175	0.734258966871582	0.867311935679819
ENSG00000064961	34.2005510765997	0.70786308815756	0.182258714041166	3.88383673110783	0.000102820965426068	0.00461560200143142
ENSG00000064989	411.775298916086	0.41462479946619	0.332125793813382	1.24839686404833	0.211885756875716	0.443028478947072
ENSG00000064995	292.808209965149	0.0897527324436262	0.110596123310468	0.811535972121467	0.417057943784182	0.650562322482692
ENSG00000064999	307.260503962445	0.157939237688618	0.110584445318157	1.42822290453435	0.153227709997912	0.366645184430479
ENSG00000065000	857.905361250346	0.178695086846597	0.107722539885137	1.65884583706564	0.097146861164127	0.278479467791998
ENSG00000065029	600.377966130922	0.109220418364862	0.128562339257376	0.849552201645985	0.39557409597307	0.632217838259508
ENSG00000065054	85.5582637160099	0.400792586602366	0.174610293161061	2.29535486910084	0.0217127955102181	0.114989572535573
ENSG00000065057	104.989167184333	0.108595323635414	0.169943525928408	0.639008300211227	0.52281753228118	0.730635960989166
ENSG00000065060	321.113165923474	-0.0129344661876049	0.0942002928896807	-0.137308131331955	0.890787243441011	0.949922909489291
ENSG00000065135	1631.82077480282	-0.284995478471796	0.0782668739138316	-3.64132952065473	0.000271233706640812	0.00842494687046656
ENSG00000065150	1704.33356426801	-0.173756298577581	0.0669180358813516	-2.59655407229313	0.00941640832978226	0.0707352640205845
ENSG00000065154	1683.04462912026	-0.234314058344258	0.122334161018436	-1.91536081494806	0.0554465047842268	0.200570723727022
ENSG00000065183	397.544560749981	-0.451782710536415	0.100857148063511	-4.47943174292339	7.4842017564774e-06	0.000851011836254796
ENSG00000065243	1356.30215791411	0.0374718297180666	0.0643531206842699	0.582284577960273	0.560375011657084	0.757365456731871
ENSG00000065268	45.2766349775235	0.111834363245006	0.203309153004989	0.550070479326926	0.582271033609505	0.772494047892589
ENSG00000065308	181.379862921573	0.63677499558883	0.187003687734038	3.4051467289483	0.000661285122096217	0.0143318730291036
ENSG00000065320	84.5684262907128	-1.02610359018786	0.252098052731608	-4.07025591459163	4.6961521466988e-05	0.00267605447956736
ENSG00000065325	60.6790380333923	0.490663238735106	0.341076885255028	1.43857077376624	0.150272171903303	0.362494231532817
ENSG00000065328	3.88095703129864	0.874736338005864	0.708932166847353	1.23387875302069	0.217248087882933	0.449067144057508
ENSG00000065357	165.936142907115	0.310698532342965	0.145789207155258	2.13114906381299	0.0330768637562281	0.147322493517723
ENSG00000065361	285.929995553796	0.626229492211901	0.270821956599857	2.31232910386643	0.0207595540094869	0.112321560710777
ENSG00000065413	547.854598639557	0.207369311061628	0.109055030762663	1.90151072913754	0.0572351485234473	0.204045673077565
ENSG00000065427	2197.34855306224	-0.263008809684606	0.0852573096195244	-3.08488281952983	0.00203632364293173	0.0276491446871789
ENSG00000065457	385.633918396312	-0.211244066735603	0.0991939340653161	-2.12960670151972	0.0332040973239632	0.147730647054017
ENSG00000065485	220.483942105856	0.3643662046867	0.14066184075082	2.5903699449815	0.00958728402332891	0.0713786530596252
ENSG00000065491	185.148667326492	0.0245491320859888	0.137229605476757	0.178890932468263	0.858023342780333	0.934422167493914
ENSG00000065518	3696.8462899795	-0.262065697449415	0.121497397869365	-2.15696551568281	0.0310083514456745	0.141708564452227
ENSG00000065526	1470.54950631043	0.0521752884457543	0.077964592218897	0.669217743091178	0.503356589499062	0.717298159287506
ENSG00000065534	523.581468350512	0.506568405039805	0.243853461128333	2.07734761153631	0.0377694876901938	0.160187962597035
ENSG00000065548	2247.72920317984	-0.216994922340274	0.0616148426209094	-3.52179626060808	0.000428633427966384	0.0110661952192028
ENSG00000065559	476.735345229182	-0.148344710670607	0.0794393218402216	-1.86739648871848	0.0618462397915273	0.21369433374339
ENSG00000065600	90.0483661042739	0.0363129072172145	0.1574029942759	0.230700231493464	0.817547693671136	0.914252410086161
ENSG00000065609	917.678806396903	-0.0223567896254834	0.0807326722446905	-0.276923691534981	0.781838700513777	0.893909427006155
ENSG00000065613	1275.94588332569	-0.00720605131308105	0.0893625173976094	-0.0806384099612868	0.93572951892344	0.972071940270806
ENSG00000065615	411.079273996893	-0.201202430904319	0.0858047073563033	-2.34488802658376	0.019032794568392	0.106770590300089
ENSG00000065618	7.93688843298464	1.55697653528341	0.614847006437947	2.53229912316495	0.0113317277222674	0.0784712691156568
ENSG00000065621	1696.42831178779	0.116196263703006	0.0633089638061216	1.8353840707115	0.0664488022523568	0.222788965437711
ENSG00000065665	214.44649205817	-0.0335238703831599	0.134921016276614	-0.248470337003907	0.803770518209792	0.905953338015995
ENSG00000065675	78.3917573297639	0.533878940045894	0.297646931465974	1.79366519055455	0.0728666244920489	0.235536385495
ENSG00000065717	414.853710071687	0.130121399419113	0.116381431477189	1.11805979499932	0.263541456190773	0.502701257597693
ENSG00000065802	476.669192189024	-0.160256916873777	0.0875229933237539	-1.83102646273735	0.0670965933706818	0.224093262891191
ENSG00000065809	605.524162993811	0.124848442885228	0.127209481359413	0.981439760236788	0.326375927065243	0.567398306044309
ENSG00000065833	277.735359395396	-0.0679433368917003	0.129835675583577	-0.523302525182798	0.600763744007741	0.784201853188696
ENSG00000065882	235.141715134205	0.144570669941207	0.16580865404926	0.87191269219432	0.383256009064115	0.62150567450603
ENSG00000065883	902.470000795262	0.0663945606419362	0.0691938299917935	0.959544523692513	0.337284501121187	0.579085676152771
ENSG00000065911	243.075241908713	0.110052182638061	0.261734863122125	0.420472004857491	0.674140676373636	0.832425296543714
ENSG00000065923	566.768650312354	-0.0569632184935985	0.109325656805157	-0.521041630649608	0.602337770843235	0.785350812583812
ENSG00000065970	459.05738648315	-0.218111489333093	0.0847063850118559	-2.57491202466692	0.0100265585934664	0.0730489649193974
ENSG00000065978	1245.87457389308	-0.036603748137275	0.0759798591817913	-0.481755935473583	0.629979335352291	0.802811801286667
ENSG00000065989	41.9089543773739	0.847199073322139	0.30811311518323	2.74963651845304	0.00596614045933031	0.0539857666127338
ENSG00000066027	558.382299686287	-0.288903301148455	0.0895462522046092	-3.22630254238138	0.00125400725563882	0.020625686050144
ENSG00000066032	267.457234867294	-0.508220524079609	0.162303257027614	-3.13130206618799	0.00174033055635441	0.0250283547497149
ENSG00000066044	280.564048613455	0.0238404487591677	0.0921546455131352	0.258700455374977	0.795866368182685	0.902143329233074
ENSG00000066056	34.7322204347767	0.909496313091367	0.399861683596728	2.27452729381448	0.0229343019781045	0.118783275344999
ENSG00000066084	988.811475032025	-0.00268580337460796	0.0730925307968559	-0.0367452507845506	0.970688128078541	0.986441412398234
ENSG00000066117	185.789280027889	0.0128156010235683	0.100945543297573	0.126955590162012	0.898975547965175	0.953592191444093
ENSG00000066135	142.142042142561	-0.0326306182258451	0.128125238059494	-0.25467752271175	0.798972178191547	0.903665584835623
ENSG00000066136	475.348784807131	-0.0282834546230404	0.0741097782611747	-0.381642683147222	0.702726419754674	0.84906808853619
ENSG00000066185	121.403544445034	0.0129028096310526	0.168422841794069	0.0766096183487326	0.938934107107585	0.973978885911567
ENSG00000066230	2.01636377700362	-0.130531871216934	0.441516493824097	-0.295644382583222	0.767501675514339	0.886492937903717
ENSG00000066248	4.53577383717231	1.18382928084554	0.681987224180077	1.73585257739806	0.0825899047371735	0.254208402577615
ENSG00000066279	12.2565002040232	0.62235231868604	0.635356109902347	0.97953306655333	0.327316658602126	0.568451319952784
ENSG00000066294	71.8862448553005	1.5879988767155	0.401529115114249	3.95487853044893	7.65735463626691e-05	0.00380605678946744
ENSG00000066322	394.484966549357	0.129562843747145	0.157995647285975	0.820040589552658	0.412192968560136	0.646008515519196
ENSG00000066336	5.28673467951669	0.978003327076993	0.498417342118572	1.96221769274699	0.0497371449232071	0.188028081313927
ENSG00000066379	354.0714011713	0.0582760168057872	0.0956543749566856	0.609235247548017	0.542368520175516	0.745491024419645
ENSG00000066382	116.963449153559	0.628395789273293	0.304471705662983	2.06388895120803	0.0390282465634779	0.163647952559409
ENSG00000066405	26.4295140435799	0.349312218960925	0.350092186161293	0.997772109086694	0.318389877639993	0.559055871807852
ENSG00000066422	423.714633124376	-0.187434381396715	0.0994060043964442	-1.88554386160822	0.0593564485003504	0.208652495843552
ENSG00000066427	481.772311868091	0.166578389998354	0.106200025665843	1.5685343666723	0.116756476099419	0.311192311658754
ENSG00000066455	694.835039405473	-0.108375116007768	0.0877888737419096	-1.23449716790285	0.217017701400433	0.448711975160463
ENSG00000066468	66.7286060542485	0.273098106433042	0.482814251044015	0.565638039561813	0.571639863296328	0.765897765834776
ENSG00000066557	347.01819901664	-0.219845196513181	0.110881489429726	-1.9827042154995	0.0474004784485958	0.18271843914259
ENSG00000066583	382.694338376171	-0.201175602280217	0.127634600309811	-1.57618390148045	0.114983427477251	0.309190282898029
ENSG00000066629	245.224895912747	0.189053397991479	0.136661473591484	1.3833701117303	0.166551410114849	0.384558480730642
ENSG00000066651	886.532413836278	-0.262259681900913	0.09458470028608	-2.77274951559486	0.00555848880082616	0.0516483164620048
ENSG00000066654	2168.56457971186	-0.121563334733675	0.0779057145395919	-1.56039047266418	0.118667634902523	0.314438848976849
ENSG00000066697	286.946094008484	-0.102442253696753	0.0973112661436342	-1.0527275798215	0.292465864578656	0.532966334411833
ENSG00000066735	7.80959235313457	0.36809571550065	0.411369555946121	0.894805437543999	0.370891103113211	0.610210596144514
ENSG00000066739	801.65528648603	0.131327088001207	0.0743686521983095	1.76589307617157	0.0774137890273107	0.244422235876517
ENSG00000066777	1089.49772802519	0.0462646421700595	0.067593377082263	0.68445525533891	0.493687734642068	0.710173413901958
ENSG00000066827	30.5706516177774	0.044559865376927	0.23047021113652	0.193343274851828	0.846690137219087	0.92800518472842
ENSG00000066855	319.132616952378	-0.246178524038679	0.118084560861793	-2.08476469948351	0.0370906644837621	0.158406331695464
ENSG00000066923	48.760743073724	0.191426081670362	0.205353698301362	0.932177424871302	0.351244840208708	0.592634935353157
ENSG00000066926	449.114677058823	-0.19669863256896	0.0833542386413751	-2.35979160478257	0.018285203663424	0.104053505856167
ENSG00000066933	850.067005141764	0.331280989449736	0.105073645439139	3.15284568328432	0.0016168725626901	0.0239172912331256
ENSG00000067048	938.223414358916	-0.0640976357154708	0.721216087471181	-0.0888743842919785	0.92918174134957	0.96909676222739
ENSG00000067057	357.147715353267	0.521671849417104	0.13688457641259	3.81103454522671	0.000138386424678814	0.00544407385047684
ENSG00000067064	1337.72975170349	-0.0606974126722277	0.126494851422342	-0.479840973681774	0.631340475405887	0.803395192322418
ENSG00000067066	823.069710337799	0.447294531543993	0.12249209877113	3.65161945979667	0.000260591831453535	0.00819355489160322
ENSG00000067082	700.200294702341	0.60277238307151	0.238834605026699	2.52380672810846	0.0116091734651352	0.0796176363615525
ENSG00000067113	212.677053549488	0.298973267124357	0.21627019345243	1.38240625003241	0.166846998128687	0.384884108142711
ENSG00000067141	894.812141094782	0.00473937258556071	0.0921216244681391	0.051446906336306	0.958969408384483	0.981756956404802
ENSG00000067167	2328.02173284081	-0.221899510748205	0.101606740359424	-2.18390541772384	0.0289691988414465	0.136291515123692
ENSG00000067177	301.573068002629	-0.227599654140816	0.102720936801137	-2.21570851307011	0.0267114714971559	0.129789085506766
ENSG00000067182	234.894097213723	0.223360442722263	0.163922366154529	1.3625989421828	0.17300894241452	0.392903265075
ENSG00000067191	15.1793109195149	0.842839837947637	0.282983201335032	2.97840943904573	0.00289748639885591	0.0346573354356435
ENSG00000067208	615.131321607068	-0.0286767091730437	0.0769333405535154	-0.372747484597995	0.709336391611761	0.852553032851749
ENSG00000067221	97.7435696203236	0.402899579238638	0.212511198077987	1.89589811211164	0.0579735186393842	0.205854350657058
ENSG00000067225	9216.50112525335	-0.0194425452497158	0.103454263535421	-0.187933726318191	0.850928603986755	0.930561859227885
ENSG00000067248	1059.28294984823	0.0229882459814344	0.0584104208692094	0.393564121595851	0.693902874494992	0.844099916011641
ENSG00000067334	1841.69213040034	-0.273807590011576	0.0839473657736864	-3.26165791490985	0.0011076272006022	0.0191542587148583
ENSG00000067365	188.85976340213	-0.0388125436024004	0.116885338339717	-0.332056562043695	0.739846549334456	0.870313135789438
ENSG00000067369	1403.49768258575	-0.0599854705216838	0.0798588152570691	-0.75114400744098	0.452565993479018	0.67849478444398
ENSG00000067445	1254.75653356709	0.0960637958155404	0.143533226232258	0.669279151156926	0.503317423731227	0.717298159287506
ENSG00000067533	730.302472072092	-0.400463712397439	0.103365876370232	-3.87423515825546	0.000106960092347785	0.00468541666365294
ENSG00000067560	8442.4414923935	-0.103128520837758	0.0981369469118283	-1.05086335048119	0.293321354948756	0.534131779540259
ENSG00000067596	648.802651538603	-0.0874638188435195	0.0756622569785711	-1.15597686794211	0.247690618888909	0.485630406390963
ENSG00000067601	59.1657845041674	-0.0460589370784281	0.139688922754974	-0.329725050276316	0.741607723924641	0.870944894414799
ENSG00000067606	22.5191523585155	-0.264908063092497	0.340838971066238	-0.777223514857447	0.437026911063796	0.665983975234726
ENSG00000067646	151.917949060344	-0.156068522183585	0.772600280769204	-0.20200422659464	0.839913419952876	0.925151357630155
ENSG00000067704	754.091083854268	-0.125345351529162	0.0746629559636099	-1.67881581851989	0.0931879447304101	0.272271054754977
ENSG00000067715	147.801386953466	0.96828345620687	0.294272947236565	3.29042633819979	0.00100035689492497	0.018156956968009
ENSG00000067798	311.299307827768	0.61912682738843	0.161978539700307	3.82227688022093	0.000132225101727937	0.00532794414761989
ENSG00000067829	690.129535846032	-0.113937305012387	0.0924094923590689	-1.23296105306659	0.217590295228466	0.449460410713182
ENSG00000067836	355.203941909184	0.165032341668886	0.151429981422303	1.08982607089312	0.275789767364961	0.515246214038732
ENSG00000067840	88.108638358968	0.258033939712333	0.156487428828997	1.64891161956723	0.0991657423099691	0.282058859509178
ENSG00000067842	17.4051680826719	0.63136446793806	0.38190467913659	1.65319908979761	0.0982903516761987	0.280294982212466
ENSG00000067900	1868.38855501628	0.19080599270062	0.0899163211638498	2.12203958336912	0.0338344141601637	0.149387337130567
ENSG00000067955	1873.62192018332	-0.167613119836524	0.0870525320561479	-1.92542498049816	0.0541762129055293	0.197901724185637
ENSG00000067992	250.471383555934	0.398257405720903	0.157106780548782	2.53494727808546	0.0112464250834678	0.0780759624835561
ENSG00000068001	136.909373548161	0.299684279097046	0.158479735301692	1.89099431877867	0.0586251026165006	0.207205193328806
ENSG00000068024	179.386189764743	0.309468341863605	0.134340897551907	2.30360484039517	0.0212448358925154	0.113552029061047
ENSG00000068028	258.516426805169	0.0265853053191509	0.136153382620988	0.195259969362324	0.8451894336666	0.927299082573277
ENSG00000068078	51.2154674568395	1.2797061916105	0.448173737997085	2.85537969567244	0.00429854047086214	0.0441910529863978
ENSG00000068079	394.335690876533	0.189825903065996	0.123308535297202	1.53943847121752	0.123697288105289	0.322613098910547
ENSG00000068097	330.223000913664	-0.199443591389666	0.100760378274392	-1.97938509963249	0.0477726648260518	0.183472520012275
ENSG00000068120	634.211552543858	-0.0826501881779927	0.0977659605640143	-0.84538818727072	0.397894137723851	0.634338016491635
ENSG00000068137	57.7278820082345	0.522730266494754	0.197322338336081	2.64911854837456	0.00807020176142827	0.0644708684402322
ENSG00000068305	574.136494689132	0.0314246229655314	0.0806833943452989	0.389480675925013	0.696920602777199	0.84599472218719
ENSG00000068308	319.847972331354	0.26786427676756	0.103301124043461	2.59304319529828	0.00951308216201748	0.071118955373878
ENSG00000068323	284.60248397907	0.0559613240686436	0.0949081054521641	0.589636931451017	0.55543408631388	0.753850690792763
ENSG00000068354	142.515126584217	-0.0197491830654649	0.16189069288991	-0.121990848966808	0.902906265607282	0.955269703660185
ENSG00000068366	415.433604675806	-0.00328004768250784	0.128858119862083	-0.0254547224964828	0.97969226298654	0.990523340780177
ENSG00000068383	98.0657051289948	0.105395226274923	0.135358068513304	0.778640146335746	0.436191723120006	0.665443801123123
ENSG00000068394	214.988605374928	-0.0585790395519553	0.107406649435694	-0.545394906737383	0.585481942667006	0.774792142686797
ENSG00000068400	627.346332863668	0.0196103052377287	0.117657159363621	0.166673284854028	0.867627127065552	0.939081656627968
ENSG00000068438	361.44590773704	-0.304110687160172	0.102405579986116	-2.96966910593547	0.00298120677596771	0.03528422582469
ENSG00000068489	16.1598991605849	0.122984611416036	0.332663549014941	0.369696685375386	0.711608501784694	0.853538212978991
ENSG00000068615	269.982758600682	0.616599660389296	0.144141111450779	4.27775014486307	1.88791753520589e-05	0.00151166953253045
ENSG00000068650	264.871920820657	-0.0621349337315464	0.143360404305448	-0.433417679257936	0.664711359073529	0.826394611328156
ENSG00000068654	484.086237022364	-0.175151394405228	0.10290621321478	-1.70204877755692	0.0887462248385836	0.264920974987547
ENSG00000068697	9822.56975830394	-0.278817324641773	0.110229273004772	-2.52943085844086	0.0114247681587488	0.0788087470053082
ENSG00000068724	92.8784184889136	0.458937932805457	0.174068176847314	2.63654127433081	0.00837560101196576	0.06602381019309
ENSG00000068745	2778.43629518841	-0.109443750473247	0.0772048245997682	-1.41757657038412	0.156314424559561	0.371100511744554
ENSG00000068784	965.680662473633	-0.167966769761012	0.0940515748937555	-1.78590066089541	0.0741153439646538	0.237991011658002
ENSG00000068796	441.299171285861	-0.106932339224736	0.0875785400994266	-1.22098791671267	0.22209059484666	0.454698675727331
ENSG00000068831	5.36948623886119	0.52927191106186	0.436897327889805	1.21143316123772	0.225729436553235	0.459573731300899
ENSG00000068878	701.706725063401	-0.0528492397982108	0.0803994831856954	-0.657333078573989	0.510966771510105	0.722243914431284
ENSG00000068885	417.330783643998	0.108704901638715	0.0917642044040334	1.18461117104107	0.236171218150804	0.472304503243763
ENSG00000068903	478.558659498105	0.157899419033124	0.0940011767385146	1.67976002547666	0.0930040156724924	0.271988960455245
ENSG00000068912	3351.10341487918	-0.121310414598319	0.093919013319469	-1.29164915932067	0.196478671473744	0.423759836501141
ENSG00000068971	173.680679950531	-0.0110194052668772	0.175354319143641	-0.0628407975389002	0.949893278312108	0.978823239945714
ENSG00000068976	6.74244221934204	0.0747492930019644	0.497478235598833	0.150256408528076	0.880562323422769	0.94544746164247
ENSG00000069018	5.24364350864529	0.624099008896798	0.442107403299104	1.41164568663549	0.158054313048259	0.373665275363355
ENSG00000069020	1906.96329702947	0.047909640893627	0.0714577870432455	0.670460741593251	0.502564124616146	0.716854841974526
ENSG00000069122	410.503781013143	0.223188837268367	0.333198446043991	0.669837569527262	0.502961341072865	0.717174949347028
ENSG00000069188	69.9200086892647	0.123422122371182	0.260118068154364	0.474485003086901	0.635154089814714	0.805695438060517
ENSG00000069206	17.8582468691644	0.951711641019495	0.622378067310447	1.5291535659864	0.126226378695809	0.326643383797469
ENSG00000069248	604.404675320524	-0.0381737880290054	0.0725711524755151	-0.526018765402477	0.598875168811946	0.78325574862159
ENSG00000069275	11167.1271733263	-0.209862503624097	0.127635891717811	-1.644227973806	0.100129120695366	0.283375279782881
ENSG00000069329	3872.98536439089	-0.343077951450798	0.0938176140577302	-3.65686076006672	0.000255322980588192	0.00808912577939842
ENSG00000069345	2154.83859224022	-0.199601053584234	0.0804119674410763	-2.48223069197375	0.0130562718098186	0.0852904723525976
ENSG00000069399	66.1338649024038	0.564615514148679	0.282038745731356	2.0019076197654	0.045294667999609	0.17815950442683
ENSG00000069424	104.113416011881	1.66408275138262	0.209835929114727	7.93039951929676	2.1844199173296e-15	1.08792849562684e-11
ENSG00000069431	1176.81449180043	0.3685560185364	0.199631388024218	1.84618271797864	0.064865679419037	0.220246134291364
ENSG00000069482	3.25072115457226	1.68529535720595	0.923539936751766	1.82482130998406	0.0680279989786285	0.226444757461009
ENSG00000069493	51.9281895949406	1.11344734852096	0.313097242646589	3.55623492276416	0.000376207698063813	0.010284777651393
ENSG00000069509	497.82159819827	-0.224120738443481	0.108400311340069	-2.06752854925276	0.0386843769147267	0.162804529279615
ENSG00000069535	354.82332275415	0.381279716781175	0.191052688743224	1.99567836123792	0.0459689438958766	0.179729012776529
ENSG00000069667	683.96668051337	0.0540846382095792	0.0976713921355255	0.553740834721934	0.579756224687938	0.771006115203153
ENSG00000069702	1999.02085484996	-0.617247734575409	0.15879965530961	-3.88695890662967	0.000101507929984453	0.00461560200143142
ENSG00000069764	8.09043403943451	0.907612588175759	0.622196245836561	1.45872398660241	0.144641091394584	0.353933249808537
ENSG00000069849	397.464105703954	-0.182182116101182	0.147577415979116	-1.23448506597353	0.217022208209486	0.448711975160463
ENSG00000069869	97.9714063393826	0.530830020340571	0.253789048299953	2.09161909820941	0.0364726027175973	0.156620236743164
ENSG00000069943	304.249095773675	-0.211776386491094	0.107556157628378	-1.96898430699627	0.0489548931924822	0.186146701829163
ENSG00000069956	567.199394607517	-0.135689774838014	0.109297294044109	-1.24147423799215	0.214430609315143	0.445722122968755
ENSG00000069966	606.399827543456	-0.00348235782368965	0.0715948303380599	-0.0486397943433413	0.961206356180697	0.982996331893705
ENSG00000069974	401.360794942381	0.30372089282799	0.149046988644178	2.03775262815317	0.0415746780680082	0.16958002796879
ENSG00000069998	176.016967284243	0.25333693789802	0.113633852194663	2.2294143250907	0.0257863499697678	0.126964544741433
ENSG00000070010	1011.17877966073	-0.058123021013106	0.0851486354089424	-0.6826066058952	0.494855458749362	0.710949670211539
ENSG00000070018	737.540577507734	-0.0143777917171705	0.0873131484499777	-0.164669261988733	0.869204312033576	0.940021096945197
ENSG00000070019	19.64733680045	0.0501271749389912	0.35021486245665	0.143132631743166	0.88618543385973	0.947678015427556
ENSG00000070047	42.886832517403	0.258249499846708	0.184154836815384	1.40234980689431	0.160810814010958	0.377013610498258
ENSG00000070061	1193.96348099587	-0.0152954022550204	0.0589050119113669	-0.25966215367268	0.795124388457144	0.90183066606232
ENSG00000070081	9400.89289982706	0.13757524126709	0.148430005400258	0.926869475589538	0.353994307351981	0.595579098822987
ENSG00000070087	9203.14762273304	-0.334002368883043	0.138519609373046	-2.41122805929623	0.0158989033519241	0.0959163223081031
ENSG00000070159	1024.27503393578	-0.505254500394172	0.0921673804140473	-5.48192319369821	4.20726895465931e-08	2.18269607310263e-05
ENSG00000070182	75.0708279124923	0.287053915033018	0.173158459225482	1.65775276770755	0.0973673782963697	0.278869741847632
ENSG00000070190	16.5129298177505	0.730747204516465	0.55584608421101	1.31465746593091	0.18862504750765	0.413917953210741
ENSG00000070193	28.8145223371316	-0.357470492938246	0.48345355554015	-0.739410205679124	0.459657946970118	0.684387741173421
ENSG00000070214	1167.72341669504	-0.041041465491861	0.0759693935100031	-0.540236845335049	0.589033705807432	0.776969845853049
ENSG00000070269	422.924484170115	0.0854417255580556	0.116764279958847	0.731745406970084	0.464323976117357	0.688427996443169
ENSG00000070366	80.4594210863189	0.296277279106589	0.173974890479103	1.70298873757403	0.0885701760795397	0.264616019763971
ENSG00000070367	834.349152424095	-0.268987830575766	0.0865557347828468	-3.10768352034224	0.00188559872224633	0.0262759817467141
ENSG00000070371	84.9394600472439	0.135274589455746	0.215629828566498	0.627346366479295	0.530432216332464	0.736837649538756
ENSG00000070404	40.9154195368597	0.240392251232582	0.262255485881237	0.916633832938938	0.359334549198153	0.600103879292631
ENSG00000070413	358.214973660376	0.119171561790451	0.115294741803357	1.03362529744598	0.301311368260824	0.542020108990564
ENSG00000070423	20.4507618430891	0.448499485633445	0.200319506273539	2.23892068214772	0.0251610775179681	0.125110795315579
ENSG00000070444	134.113009455921	0.287589881285119	0.134843085653591	2.13277440138038	0.0329432371446233	0.146884958169276
ENSG00000070476	218.911039608282	0.29485298104451	0.122374238765046	2.40943669206896	0.0159771677357364	0.0962184839069669
ENSG00000070495	300.882400829296	-0.18587465278697	0.125780385516384	-1.47777137129825	0.139468983610822	0.346367141772545
ENSG00000070501	432.255092030574	-0.0249832252756322	0.0891127084179481	-0.280355358053513	0.779204883286738	0.89247765530466
ENSG00000070526	11.8929407869657	0.64650922191479	0.753492801384319	0.858016454473118	0.390883377588778	0.628147771600138
ENSG00000070540	76.8769609058338	0.366080948134544	0.189808798660134	1.92868270975171	0.053770264013513	0.197158703985358
ENSG00000070601	76.0807763627113	0.700348814197434	0.338457077943132	2.06923967568823	0.0385236012838878	0.162348065522317
ENSG00000070610	769.872588515806	-0.0128207646994536	0.121515278638777	-0.105507429543616	0.915973174972331	0.962146567726835
ENSG00000070614	257.168027359221	0.117974019426214	0.141515451877403	0.833647618412845	0.404479583740717	0.639839321198789
ENSG00000070669	23.9081568474286	0.0552185613782471	0.197371682277811	0.27976942153497	0.779654413297596	0.892682615289748
ENSG00000070718	667.939714915371	-0.25083682583753	0.100972963895107	-2.48419790963159	0.0129843623147375	0.0850051114552152
ENSG00000070756	3976.847291897	-0.00211798277810635	0.089069846070622	-0.0237788979272181	0.981028972304772	0.99108432139047
ENSG00000070759	43.6668397102745	0.184757066202685	0.258934918260009	0.713527041637397	0.475519685933725	0.69674308106045
ENSG00000070761	742.836581736988	-0.259587118419291	0.0908145141313186	-2.85843205683979	0.0042574027057793	0.0439873648840374
ENSG00000070770	1077.62387387624	-0.108342710764299	0.10218343024172	-1.06027670541113	0.28901873363268	0.529396432873924
ENSG00000070778	244.383863641207	0.216168688405113	0.117103015574598	1.84597029670348	0.0648965184419664	0.220290771843218
ENSG00000070785	941.423219247948	-0.284237493178111	0.0996870375366855	-2.85129842557022	0.0043541083446612	0.0445098546792912
ENSG00000070814	240.896759990354	0.127814983838365	0.12061319464886	1.05970979552007	0.289276645047437	0.52967063863469
ENSG00000070831	5153.08423158025	-0.406761696608034	0.0967767909316303	-4.20309138887854	2.63294223736648e-05	0.00187330078842572
ENSG00000070882	39.5045674183708	1.34793070089228	0.422989314329696	3.18667790232083	0.00143916949147314	0.0224394195569723
ENSG00000070886	32.0876090588057	0.0427919391656741	0.298770304390945	0.143226882112354	0.886110999834248	0.947678015427556
ENSG00000070950	137.865139948584	-0.0324750068276923	0.15284792610093	-0.212466126666633	0.831743401504671	0.921633537048673
ENSG00000070961	2140.06589955112	0.0373858453094093	0.071387700108331	0.523701495533211	0.600486175280154	0.784113275066704
ENSG00000070985	22.6628148904128	0.380978811233293	0.38768195449594	0.982709684614126	0.325750342887844	0.566666785790645
ENSG00000071051	89.2902325450269	0.42314594878616	0.169968991116677	2.48954792286604	0.0127905673546652	0.0842229684277857
ENSG00000071054	1440.38683704078	0.078324369136035	0.0852478825119484	0.918783749555973	0.358208693955186	0.599190130435703
ENSG00000071073	1783.6534006127	-0.23832849166004	0.0868122109608377	-2.74533373844785	0.00604493888667956	0.0543563399874757
ENSG00000071082	14393.5531515809	-0.0389283673709098	0.108008223853404	-0.360420401170062	0.718532772450283	0.85802600953702
ENSG00000071127	873.651360560496	0.0463559247673538	0.0769147795415738	0.602692031929931	0.54671358327746	0.747913072063688
ENSG00000071189	1204.30857174164	-0.14765862511173	0.0832649204485452	-1.77335934888664	0.076169180505975	0.242342343003021
ENSG00000071205	102.970149328271	0.259364837312758	0.159878382353234	1.62226333226039	0.104746976298574	0.291149593011171
ENSG00000071242	134.106787582081	-0.187411070508495	0.166152164700361	-1.12794841310959	0.259341706137621	0.498479403392479
ENSG00000071243	1623.21903028822	-0.163302022353316	0.0967477346749771	-1.68791572125101	0.0914274083200202	0.269403067327552
ENSG00000071246	145.00436070847	0.377976177296191	0.136656892408319	2.76587715873729	0.00567699152903188	0.0523426702079713
ENSG00000071282	540.385199028554	0.30315636644042	0.121067306313525	2.50403164711822	0.0122787050705183	0.0823053334228926
ENSG00000071462	1227.01323755307	-0.0548056013263197	0.0882290487284921	-0.621174115737928	0.534485068262589	0.739471480075282
ENSG00000071537	3399.8355104105	-0.132597060894664	0.211401845211198	-0.627227547433159	0.530510088289309	0.736837649538756
ENSG00000071539	5.73113902589327	1.13148566742394	0.554382075307242	2.04098530205339	0.0412522880522718	0.168903599796502
ENSG00000071553	2271.77390468208	-0.0257659867626152	0.125791874179204	-0.204830295523769	0.837704716407547	0.924176982455287
ENSG00000071564	87.561066953371	0.426272372788626	0.136334812718128	3.12665829284514	0.00176805295215326	0.025216526125155
ENSG00000071575	261.055267237868	0.316515353189659	0.168209890737627	1.88166909687468	0.0598809581277232	0.20975603028507
ENSG00000071626	197.629600879414	0.473460340638738	0.112627204379157	4.20378312014959	2.62490460680937e-05	0.00187293336729991
ENSG00000071655	93.9805669712284	0.300738089098732	0.15549981606961	1.93400929145862	0.0531119854645516	0.195679044538876
ENSG00000071794	2221.6104261567	-0.240304165106446	0.0768852156350553	-3.12549250361835	0.00177507594199622	0.0252877237457608
ENSG00000071859	336.350081910883	0.325608395133766	0.114080826970869	2.85419034713793	0.00431466709042679	0.0443250164545412
ENSG00000071889	115.378851117257	0.46716155734384	0.157976352705845	2.95716130510814	0.00310485644623412	0.0360452844867702
ENSG00000071894	279.870550609194	0.102638634999728	0.20385186462312	0.503496179392254	0.61461546582181	0.793259786974951
ENSG00000071909	8.59810223018408	1.59433735516774	0.540660957838278	2.94886718201804	0.00318941013448135	0.0366340826424606
ENSG00000071967	409.68024793627	0.847676530135048	0.395250343699902	2.14465728783441	0.0319802582703704	0.144091564660557
ENSG00000071991	36.1315243979212	0.323689158810844	0.437070887694219	0.74058732330235	0.458943696590536	0.683938715290098
ENSG00000071994	448.033266042229	0.0563611382970779	0.0802586078849603	0.702244155266983	0.482526913234999	0.702585017524614
ENSG00000072041	14.1125079515204	-0.979187666746791	0.634921717689525	-1.54221794508786	0.123020640752917	0.321545779853775
ENSG00000072042	2978.08988620019	-0.217867277043528	0.0682696819146253	-3.19127423672461	0.00141646762989373	0.0222121391181446
ENSG00000072062	325.585918573569	0.0990811726150889	0.102462943658543	0.966995179694192	0.333546443367272	0.574975066454611
ENSG00000072071	304.668921418718	0.263929148085923	0.159515585432643	1.65456652633714	0.0980124582341665	0.279865409350673
ENSG00000072110	798.948877427375	0.28270929589103	0.127479880511578	2.21767776025922	0.0265768116888111	0.129490100536485
ENSG00000072121	253.883949851648	0.091367452935204	0.122989272278218	0.742889613400745	0.457548514562502	0.682881217239162
ENSG00000072133	426.257722478848	-0.0743199064811933	0.111733027364923	-0.665156115733468	0.505950645792077	0.719230525841057
ENSG00000072134	197.645188695183	0.0723413966830015	0.118872301686068	0.608563943466402	0.542813510032195	0.745564811405473
ENSG00000072135	689.758077677531	0.269102728854993	0.0877357350548678	3.06719637883814	0.00216076849836105	0.0288357219432942
ENSG00000072163	30.5513998067042	0.525047539228494	0.340819276748233	1.54054531257148	0.123427486521342	0.322213153302701
ENSG00000072182	2.29076825351035	1.26766455810879	0.604227243120024	2.09799305235395	0.0359057591123422	0.155472998333428
ENSG00000072195	232.960650778577	0.119800559326368	0.152312969040175	0.786542078992426	0.431549977141662	0.661945981940853
ENSG00000072201	255.64114151481	-0.0933441487456521	0.115177093016669	-0.810440221235164	0.417687209073816	0.650769372480522
ENSG00000072210	710.676041832758	0.127097409693445	0.0920519262139871	1.38071428725989	0.167366826605907	0.385654549471665
ENSG00000072274	676.008253795269	-0.590702776511731	0.146490515623163	-4.03236191775907	5.52190605719107e-05	0.00302877763515797
ENSG00000072310	449.70990914563	0.11795496892101	0.126608243608075	0.931653149585962	0.351515805976459	0.592869810443076
ENSG00000072315	4.30478262441726	0.999243519501727	0.733303933337434	1.36265942956823	0.172989869593538	0.392903265075
ENSG00000072364	1442.44391408403	0.00314726336914248	0.0646728622673245	0.04866435872489	0.96118677982249	0.982996331893705
ENSG00000072401	242.474559940767	-0.0180242034787003	0.131519532674234	-0.137045829712193	0.890994569961599	0.94996397685209
ENSG00000072415	545.968094494175	-0.124994929107049	0.0946042956201891	-1.32123946685117	0.186421530578749	0.410856620450661
ENSG00000072422	249.650774850769	0.119225104539024	0.144846084035145	0.823115829007125	0.410442128141457	0.644387388276875
ENSG00000072501	1225.9718171485	-0.170906609871062	0.0753112743353238	-2.26933631623466	0.0232478816840925	0.119688340533779
ENSG00000072506	929.638773836518	-0.00754634003271259	0.086864710649114	-0.0868746350079457	0.930771161607379	0.96965904460221
ENSG00000072518	172.601355695435	0.253409707573925	0.112009806778877	2.26238857883391	0.0236734059512176	0.121025488605465
ENSG00000072571	9.2946728696353	-0.115191931653326	0.540089173196976	-0.213283171316812	0.831106098920327	0.921346395197168
ENSG00000072609	106.810726644811	0.402892158552396	0.178561456626854	2.25632208743869	0.0240504671004986	0.122250404518599
ENSG00000072657	79.066030077813	-0.0143873876850362	0.530821974863027	-0.0271039790482463	0.978376801106355	0.989924593776243
ENSG00000072682	1081.85076794097	0.205266563749426	0.118079898560034	1.73837008883493	0.0821456236435517	0.253449426337718
ENSG00000072694	27.1030128956729	1.20776855029674	0.510730986643447	2.36478416599365	0.0180405812863301	0.103132817996371
ENSG00000072736	145.205339708737	-0.171026582079673	0.116090161342732	-1.47322202072537	0.140691179199321	0.348052031037303
ENSG00000072756	497.641199143111	-0.274230482311172	0.0948955851767297	-2.88981285905405	0.00385471225086019	0.041321586083048
ENSG00000072778	2519.30255999088	0.348137503009173	0.117642983551747	2.95927128417344	0.00308367508586624	0.0359061309109671
ENSG00000072786	145.43453903393	0.367735790753547	0.145254673530362	2.53166236800417	0.011352324418986	0.0785702008564731
ENSG00000072803	462.93018995044	-0.00125143806571848	0.0937458229852886	-0.0133492674752545	0.989349141920114	0.9947820533027
ENSG00000072818	84.1211947812369	0.369030973685993	0.158990465119068	2.32108871063196	0.0202820565582531	0.111166342380913
ENSG00000072832	1362.6929587071	0.0201490923554944	0.0721095722624199	0.279423268275232	0.779920016429387	0.89284007028901
ENSG00000072840	19.71243908856	0.614627109415615	0.330715178166569	1.8584786849609	0.0631010675366556	0.216289440302519
ENSG00000072849	1819.69161484178	-0.287922322280962	0.0871404633266937	-3.30411741330233	0.000952759202391749	0.0176398584817541
ENSG00000072858	198.390908564225	0.0307743219923003	0.12494006411464	0.24631267968666	0.805440195292056	0.907354523554073
ENSG00000072864	75.6432077119055	0.315768743166923	0.174972029953455	1.80468125820408	0.0711245742574636	0.232281199758604
ENSG00000072952	63.5630566831158	1.01101415791066	0.35107744311364	2.87974684144948	0.00397994607754047	0.0421559409710391
ENSG00000072954	103.929936042405	0.286114679239079	0.152083053334755	1.88130546412231	0.0599303781625	0.209811089132936
ENSG00000072958	171.642139018851	0.313407715492879	0.170045305259052	1.84308361242567	0.0653168036098841	0.220994435257247
ENSG00000073008	497.267340634022	0.305669208750593	0.131655145611289	2.32174145060064	0.0202468615741038	0.111152413341784
ENSG00000073050	240.368014297297	-0.0642755042293902	0.124768808028786	-0.515156834828148	0.60644342969407	0.787936601240493
ENSG00000073060	109.564850309097	0.250899628238502	0.186617000725044	1.34446286921184	0.178798755625963	0.400399875233608
ENSG00000073111	39.4124121238632	0.0342428512627034	0.262310369375171	0.130543261954419	0.896136628871502	0.95244970496973
ENSG00000073146	4.60514272406804	0.417019034541034	0.610041502346798	0.683591252294775	0.494233310041789	0.710353916000054
ENSG00000073150	10.5462538882495	0.369954354442172	0.294796505938133	1.2549482337481	0.209497552638841	0.440356888310325
ENSG00000073169	61.3001340967298	0.30955622507322	0.181648579825235	1.70414888666372	0.0883532754746437	0.264253334839008
ENSG00000073282	3.79072725968172	0.0828485291181723	0.771758180347054	0.107350373767228	0.914511022909293	0.961379326768288
ENSG00000073331	64.574658070306	1.16145433968243	0.314697943942321	3.69069567195935	0.000223641576531643	0.00741560923940211
ENSG00000073350	640.973519233061	0.0699224840632864	0.175972994622925	0.397347810174602	0.691110995673344	0.842472804119586
ENSG00000073417	741.079403302821	0.178131229389658	0.0839057467404147	2.12299200364375	0.0337545219354499	0.149166833227431
ENSG00000073464	688.195849723754	-0.260490501636415	0.0997078253586005	-2.61253819045353	0.00898726505639942	0.0687154851371679
ENSG00000073536	89.6761015248753	-0.144256566728616	0.160329237811847	-0.899752089496658	0.368252196067879	0.607822375984776
ENSG00000073578	681.62685608643	-0.161461906907619	0.106536617221639	-1.51555316020325	0.129632378586117	0.331836502009816
ENSG00000073584	638.404937940692	-0.140319046091497	0.101762078354681	-1.37889328087846	0.167927660131159	0.386512521184059
ENSG00000073605	44.2458908384583	0.434383725206666	0.278510210913231	1.55966893918298	0.118838135895209	0.314619100580745
ENSG00000073614	2114.20089523277	0.0162044482078186	0.0625570343098482	0.259034789398058	0.795608398264383	0.902032431869408
ENSG00000073670	1.96233426349163	0.10101358417148	0.871678987508368	0.115883927017927	0.907744534247798	0.957499762446571
ENSG00000073711	207.597379582356	0.285080591078812	0.143280714418485	1.9896647796309	0.0466278749592722	0.18100192396505
ENSG00000073712	338.621372144258	0.239526614108488	0.143951144124796	1.66394380235585	0.0961236604416064	0.276879318342695
ENSG00000073734	7.40558743438898	-1.14929356186707	0.505254938036353	-2.27468051343297	0.0229251022907581	0.118760328114096
ENSG00000073737	24.4892256813527	2.26191705189913	0.573605233320936	3.94333405712422	8.03566000500645e-05	0.00392937948864004
ENSG00000073756	87.5281337180285	-0.394978425914902	0.417443317350728	-0.946184570450432	0.344054454554297	0.585741712402481
ENSG00000073792	51.0915121084405	-0.291070620119224	0.257577480689739	-1.13003131849802	0.25846302800348	0.497391524215044
ENSG00000073803	1614.58869660843	-0.167073341826596	0.0753198717157079	-2.21818409963851	0.0265422824302546	0.129402596450897
ENSG00000073849	355.339650017655	0.138143369508039	0.26277463545245	0.525710441078841	0.599089408212043	0.783330241181218
ENSG00000073905	2.02405229022232	0.0801032928134615	0.513922815949371	0.155866387573174	0.876138340273779	0.943269776904287
ENSG00000073910	1094.13708826418	0.173790260169147	0.0759035111123045	2.28962083074144	0.0220433063782801	0.116002201063384
ENSG00000073921	1267.65635114981	0.0386216294011434	0.0859799690701221	0.449193339086282	0.653292192111436	0.818782427015744
ENSG00000073969	1684.21623412168	-0.227616175532085	0.0969344027781559	-2.34814646821528	0.0188671004583977	0.106079813821475
ENSG00000074047	10.5979362360679	1.40984239642042	0.571550462014119	2.4666980260189	0.0136365303597185	0.0870933262420392
ENSG00000074054	555.857516616035	0.0058080547435207	0.114669338476666	0.0506504600155393	0.959604053119653	0.982164411458512
ENSG00000074071	192.28833340348	0.454575977760297	0.130602526118918	3.48060631956222	0.000500280225020785	0.0121659943002613
ENSG00000074181	212.29670187302	0.828523537679767	0.339868031317957	2.4377801420948	0.0147777588237449	0.0915640085167695
ENSG00000074201	1275.6995586489	-0.177720486717591	0.0673897931124737	-2.63720184481017	0.00835930750359387	0.0659545756748049
ENSG00000074211	127.176912213624	-0.145568608669741	0.145647289992722	-0.999459781757798	0.317572012477546	0.558292977967466
ENSG00000074219	18.1207630687644	0.758017718402491	0.335998228206153	2.25601701071294	0.0240695658230542	0.122269290502179
ENSG00000074266	341.896514616882	-0.112600467528012	0.105276802579733	-1.06956579957614	0.284814796352045	0.524745343204988
ENSG00000074276	34.072317106746	0.036348557416822	0.245624664256882	0.147984151049292	0.882355276150642	0.946433971687771
ENSG00000074317	32.4075914288865	0.411856723461265	0.256381299548872	1.60642263763374	0.108181080276377	0.297096480350464
ENSG00000074319	1283.35260867735	-0.0621694843516474	0.0742248114476121	-0.837583594207263	0.402264609971242	0.638112831654706
ENSG00000074356	630.742317075233	0.226305001694247	0.0888720181151081	2.54641456888189	0.0108835848019872	0.0767244796028199
ENSG00000074370	2771.8825943449	-0.37107979549982	0.15700026837152	-2.36356153622432	0.0181002204021638	0.103331427889657
ENSG00000074410	136.380364362277	-0.201810411622737	0.536001408116327	-0.376510972857255	0.706537059474374	0.851111931841663
ENSG00000074416	105.178966851913	0.53596057674905	0.274534464283849	1.95225243630944	0.0509082414339155	0.19075857411855
ENSG00000074527	156.950285693664	0.107114237538381	0.373654886826771	0.286666229493313	0.774367897730354	0.890402727810962
ENSG00000074582	423.951482263996	-0.0252444675524293	0.100210519063384	-0.251914347798777	0.801107269223354	0.904478292446498
ENSG00000074590	435.673596720768	0.250403582255223	0.113875533983324	2.19892345173892	0.0278833657558444	0.133145076520046
ENSG00000074603	864.851109165551	-0.0219802414550746	0.0637544360540642	-0.344764110789643	0.730271716101975	0.865221537461765
ENSG00000074621	124.500338760117	0.211655348852812	0.118725865357116	1.78272315148997	0.0746313807435268	0.239246993212578
ENSG00000074657	327.248044896367	0.300009358811829	0.12058252340863	2.48800033645968	0.0128463611501144	0.0844955323191098
ENSG00000074660	57.4447981753226	0.438222556747779	0.316822830517641	1.38317859237539	0.166610112100641	0.384622695052393
ENSG00000074695	3383.76542203553	-0.238540733143646	0.0879289613354577	-2.71288014234115	0.0066701227423922	0.0575734476710747
ENSG00000074696	4458.45071316338	-0.360365884138671	0.0966369501763155	-3.72906929990215	0.000192188296807277	0.0066748576946929
ENSG00000074706	28.6728998936212	0.101785097508162	0.340846264100931	0.298624653483134	0.765226452555608	0.885075203044112
ENSG00000074755	390.362588803903	0.205450451954486	0.13349419845091	1.53902157800541	0.123799028480352	0.32272410650279
ENSG00000074800	6459.08674396325	-0.336136002601558	0.0892183795132178	-3.7675645358674	0.000164847933077481	0.00603120125423732
ENSG00000074803	24.0149118431263	-0.0199393640132034	0.330686422943681	-0.0602968934609067	0.951919176105245	0.979492224427619
ENSG00000074842	471.348131102836	0.399703687489221	0.139027367630686	2.87500003992738	0.00404027446897169	0.0425236326400393
ENSG00000074855	9.50900957782718	0.362036668699407	0.296473232306122	1.22114453936802	0.222031298557627	0.454614651922548
ENSG00000074935	752.447962374208	-0.175508546569796	0.10030446499653	-1.74975806486647	0.0801600695953401	0.2496118610808
ENSG00000074964	290.268764913528	0.0341474627439165	0.142693401136021	0.239306530449616	0.810867901940582	0.91038018458631
ENSG00000074966	63.8859223989467	-0.178234697121328	0.249241988988852	-0.715107024480135	0.4745429137441	0.695895844288867
ENSG00000075035	1038.86356650418	-0.67573921642469	0.201045467081062	-3.36112634736615	0.000776253074945465	0.0155387894471801
ENSG00000075043	283.269941289023	0.419307444763782	0.180546292961881	2.32243729785309	0.0202094009867497	0.110971224558333
ENSG00000075089	680.249556605574	-0.292505110015074	0.108890819135043	-2.68622380048698	0.00722646670130011	0.0602859208696065
ENSG00000075131	160.315542089343	-0.210458763433817	0.186279568112582	-1.12980057644659	0.25856026527112	0.497463318070109
ENSG00000075142	1951.14082275888	-0.189947793348143	0.0786877324858189	-2.41394417334843	0.015780880091733	0.0955679659640895
ENSG00000075151	1802.74979479959	0.0994457823242175	0.0629453522756495	1.57987490305441	0.11413551770838	0.307564404498872
ENSG00000075188	340.681893640158	-0.132419497176958	0.104520155267173	-1.26692786514207	0.20518108402879	0.434920332138373
ENSG00000075213	136.074318722821	-0.588986745972499	0.221494288601653	-2.65915094105096	0.00783378580553055	0.063175520409275
ENSG00000075218	4.87057750456634	0.884159413631166	0.622374882944174	1.42062194002529	0.155426696677706	0.369739740224325
ENSG00000075223	76.4857661812338	0.737161177707306	0.511256425352996	1.44186193297881	0.149341326986996	0.361350673328786
ENSG00000075234	259.708862271395	-0.0175550843956331	0.115923667513181	-0.15143658557591	0.879631331124649	0.944917228419744
ENSG00000075239	2533.15268360726	-0.274760898550978	0.0970806735791607	-2.83023271698805	0.00465141575693095	0.0462762905230102
ENSG00000075240	53.7856947671316	0.764262902361869	0.166728711365699	4.58387098479728	4.5644593211749e-06	0.000628343143068545
ENSG00000075275	17.0922187219209	0.920773549044599	0.278517393029892	3.30598221901989	0.000946440934547492	0.0175719873653893
ENSG00000075292	3537.99370946959	0.04771453537402	0.0686264753595817	0.695278828236631	0.486880579724498	0.70490744032768
ENSG00000075303	290.936659364762	-0.31997205516066	0.135398147256087	-2.36319374854869	0.0181181946046777	0.10338663658242
ENSG00000075336	644.50404373881	-0.268203538600924	0.0946655989058859	-2.83316792689988	0.00460891669259287	0.0460558761954043
ENSG00000075340	27.2426154300226	-0.161764328980693	0.44378791824179	-0.364508185850518	0.715478562223581	0.856085294853528
ENSG00000075391	703.185415781666	0.292365857451552	0.083864001415218	3.48619017120377	0.000489952567222026	0.0120204914571063
ENSG00000075399	77.8989674032653	0.555672848883783	0.176231479976571	3.15308507286926	0.00161554717419754	0.0239172912331256
ENSG00000075407	1028.19825834924	0.0750188149739729	0.062959232054199	1.19154590242448	0.233439347794563	0.469253038325815
ENSG00000075413	801.797095279837	0.115136733958302	0.083310108588892	1.38202597390029	0.166963726032164	0.384990940225979
ENSG00000075415	2554.52564221832	-0.0352371948813808	0.0706132734640297	-0.499016589272421	0.617767697247126	0.795424741728359
ENSG00000075420	1681.34920294139	-0.00652290867131536	0.12495679872111	-0.052201310677571	0.958368288589667	0.981545081947022
ENSG00000075426	223.649201862705	0.494465602993948	0.314216486266442	1.5736462744818	0.115569248867434	0.309785299816667
ENSG00000075429	9.90888131405924	0.776670873807408	0.416251275641681	1.86587025495625	0.0620595200786006	0.214040206322598
ENSG00000075461	44.6353100810728	0.316794520409959	0.275924675831073	1.1481195708785	0.250919205957321	0.489647368290041
ENSG00000075539	1335.36080742106	0.0419563833789158	0.0705470053761157	0.594729473706626	0.552024316998002	0.751627182562428
ENSG00000075568	882.742370165362	0.0703059932247797	0.0588839305756438	1.19397588675679	0.232487400601081	0.468095185136491
ENSG00000075618	5.64970430307563	0.242121700292509	0.404551685296295	0.598493861458465	0.549510453634519	0.749743174252211
ENSG00000075624	17954.1957848922	-0.253018913289459	0.141433430879148	-1.78896115095772	0.0736210723390648	0.236800819347377
ENSG00000075643	8.95273297584174	-0.909049058397752	0.484864411057321	-1.87485209816788	0.0608130735844544	0.211463053949193
ENSG00000075651	579.893869738791	-0.0599803514568508	0.185454236811591	-0.323424001996713	0.74637415452071	0.873699487419486
ENSG00000075702	2.22536762149797	-0.140573938184587	0.807859752384716	-0.17400784946846	0.861859293359935	0.936213185788615
ENSG00000075711	1028.20990846461	-0.106210520867072	0.0736372301844133	-1.44234812473369	0.149204190277978	0.361112133958811
ENSG00000075785	2152.78920559809	-0.180953268407002	0.0595055121733074	-3.04094968345089	0.00235833238006075	0.0304590824011063
ENSG00000075790	1021.46809356911	-0.109248886908851	0.0822662708739463	-1.32799123806462	0.184181001492612	0.407872042438108
ENSG00000075826	289.078011727172	0.146289702712455	0.165283302307947	0.885084583074795	0.376111013793419	0.615174829934125
ENSG00000075856	829.158910680159	-0.040207652527367	0.0671510885936149	-0.598763971954286	0.549330290728595	0.749639571444732
ENSG00000075884	114.988408515175	0.912798868645102	0.325182410255609	2.80703641973623	0.00499995884580513	0.0483342294946582
ENSG00000075886	4.64128958856858	0.162874570848349	0.453002853731086	0.359544249019312	0.719187981763173	0.858288321508371
ENSG00000075914	519.121307820787	-0.12466967543198	0.0939519033038847	-1.32695210046719	0.18452452810408	0.408374493320993
ENSG00000075945	1648.25489539781	-0.168948229677063	0.0723412517479902	-2.33543414849408	0.0195207522458022	0.108457334320608
ENSG00000075975	523.598943561397	-0.452262393161844	0.101616519489008	-4.45067785667237	8.55996663316956e-06	0.000940546071562515
ENSG00000076003	73.6463158710474	-0.0690360121166903	0.22891099633628	-0.301584516347451	0.762968812889728	0.883885709099869
ENSG00000076043	913.953729690827	0.331329250329757	0.0671404632280672	4.93486691034996	8.020543297906e-07	0.000188422235098543
ENSG00000076053	675.712636399349	-0.187931733555965	0.101949565061633	-1.84337945377553	0.0652736277843622	0.220960727299329
ENSG00000076067	173.96517538484	0.374926365348886	0.197920236231766	1.89433062776787	0.0581811381148844	0.206268038345224
ENSG00000076108	1393.86660758684	0.127545049441161	0.0804059559502855	1.58626370315181	0.112679502387732	0.304687763299086
ENSG00000076201	241.779558822518	0.112172814671661	0.106980288026586	1.04853722812734	0.294391159508172	0.534831010000183
ENSG00000076242	888.768018526384	-0.254317391536849	0.0898040874944156	-2.83191331967672	0.00462703900211699	0.0461109536216848
ENSG00000076248	262.296678766783	-0.082906310715107	0.118587345729876	-0.699115999306999	0.484479540605589	0.703931544641936
ENSG00000076258	55.8790934416473	0.223263043584901	0.297999557982028	0.749205955528182	0.453733080160111	0.679273064338009
ENSG00000076321	460.646212684923	-0.155239582183456	0.0838128487968207	-1.85221698596343	0.06399467059898	0.218061752498057
ENSG00000076344	327.104417126809	0.432419480307416	0.187017556773155	2.31218655493358	0.0207674048911985	0.112321560710777
ENSG00000076351	163.55828230998	-0.0313522021081864	0.105780644788181	-0.296388835320179	0.766933150634026	0.886184832123266
ENSG00000076356	1024.80366079409	0.11009859247124	0.115810942452607	0.950675213754478	0.341769274318275	0.583684518598526
ENSG00000076382	43.4784524722174	0.403382467544329	0.241602188764628	1.66961429284612	0.094995700710436	0.275023131592819
ENSG00000076513	762.564132926417	-0.114359615424007	0.084167234059183	-1.35871894451936	0.174235666600027	0.394376212590198
ENSG00000076554	5768.17497822791	-0.359153507666034	0.108144521988791	-3.3210513215201	0.000896790452156784	0.0169818177275365
ENSG00000076555	825.884233745376	0.209482137048086	0.168146199269833	1.24583331623167	0.212825595532972	0.444202747461409
ENSG00000076604	109.591867438051	0.0537873467767034	0.202920005228519	0.265066752369391	0.790958039249318	0.899744718779564
ENSG00000076641	148.487796608641	0.0448479821459484	0.343901169416134	0.130409507539884	0.896242444898751	0.95244970496973
ENSG00000076650	297.791029657784	-0.150361317767183	0.106325208552021	-1.41416433426149	0.157313657250804	0.372378773085505
ENSG00000076685	205.876619855424	-0.0845027819218043	0.161102622827506	-0.524527660932512	0.59991158595073	0.783959210086138
ENSG00000076706	172.946219275056	0.481927631835244	0.317522332896196	1.51777554491827	0.129070992078569	0.331072192970049
ENSG00000076716	32.5178621797149	1.00024175166865	0.397249816338982	2.51791620921764	0.0118051401141331	0.0804699849382303
ENSG00000076770	577.308060811054	-0.588916498281144	0.106754043862572	-5.51657320859223	3.45673530442598e-08	1.91288050112924e-05
ENSG00000076826	71.5174583677016	0.583059865119332	0.185678084570183	3.14016522988713	0.00168852570195987	0.024589278965032
ENSG00000076864	474.571962400013	0.339177370165674	0.190853923495043	1.77715691642296	0.0755424258033773	0.24102753454918
ENSG00000076924	159.129291183963	0.0468879601090064	0.192908103894383	0.243058529747809	0.807960056430014	0.90882072173084
ENSG00000076928	53.0554825890848	0.709676373490189	0.221006958934423	3.21110419740567	0.00132225980981266	0.0211739718233032
ENSG00000076944	106.480269209971	0.161044070837687	0.183458615899915	0.877822336376632	0.380040140935299	0.618829503012543
ENSG00000076984	86.4038593161511	0.313612799141	0.168891852188879	1.8568853090099	0.0633274731159656	0.216739187382641
ENSG00000077044	149.95986654512	0.0672461482455624	0.172782282868931	0.389195854626912	0.697131269729531	0.84608455399185
ENSG00000077063	281.95271057632	0.55455309647431	0.284826511964451	1.94698552690742	0.051536469847629	0.192099167820947
ENSG00000077080	213.635920994517	0.0922054473858547	0.158188314873661	0.582884061060362	0.559971351157602	0.757209809437113
ENSG00000077092	83.2148578055701	-0.0271577074375479	0.291081582971883	-0.0932992982938782	0.925665789533146	0.967592797388372
ENSG00000077097	1912.22548185767	-0.0141639666706345	0.0751900559833112	-0.188375530319837	0.850582280280127	0.930305689719594
ENSG00000077147	2864.54143807238	-0.0891403919687869	0.0750054896881188	-1.18845156987099	0.234655549379718	0.47078573079711
ENSG00000077150	23.7503502288627	0.550114665293904	0.271963794626443	2.02274963124969	0.0430989670749387	0.173100596019611
ENSG00000077152	77.1568820499873	-0.291484871271849	0.170042391407633	-1.71418943746262	0.0864939401369687	0.260924269001406
ENSG00000077157	488.761721621337	0.262806406929744	0.117788211094914	2.23117750483513	0.0256693734347907	0.126552907795121
ENSG00000077232	2256.50017016612	0.000734331168352725	0.0757316524044076	0.00969648944712562	0.992263442010664	0.996062080322841
ENSG00000077235	714.614896853246	0.050938649210322	0.122932030163126	0.414364337290519	0.678607302576217	0.835050258543146
ENSG00000077238	56.5437139394274	1.1220374575177	0.329727683727819	3.40292160134151	0.000666694077981878	0.0144184661766504
ENSG00000077254	1363.01554156066	-0.0596612078667432	0.0639039232790735	-0.933607903949777	0.350506186688344	0.591990305270831
ENSG00000077264	2682.38736629507	0.192677780475996	0.0804482323016481	2.39505300444058	0.0166179627768542	0.0983647513832242
ENSG00000077274	28.9348222364753	0.485742727208588	0.525158505110836	0.924944988001424	0.354994523644071	0.59665723729648
ENSG00000077279	428.617968634518	-0.340605375652851	0.156802229617119	-2.17219727349888	0.0298407862575965	0.13835324136784
ENSG00000077312	206.793664473302	-0.069965206944678	0.169467875237268	-0.412852328777484	0.67971480958332	0.835712624362808
ENSG00000077327	190.399494304309	-0.152080075634059	0.1661257460164	-0.915451573767777	0.359954613980152	0.600334190431569
ENSG00000077348	180.840598283221	0.0790245069756083	0.136374353467082	0.579467509590673	0.562273763409971	0.758531949533295
ENSG00000077380	1049.37110733467	-0.0379373583641156	0.0662648239387533	-0.572511267805979	0.566975654404883	0.762390373480357
ENSG00000077420	16.4393445397575	0.754718946008299	0.395233345055956	1.90955281341823	0.0561908155692319	0.201855696668352
ENSG00000077454	6.34413213085517	0.432576349335329	0.340332112120365	1.27104182629214	0.203713769093028	0.432961253937945
ENSG00000077458	357.962897289973	-0.0104757742984842	0.114330431858414	-0.0916271733448649	0.926994261054112	0.968276405208654
ENSG00000077463	47.5047522180137	0.472695771460858	0.214308427331092	2.20567981085772	0.0274064264865311	0.13185371568153
ENSG00000077514	431.497795732839	-0.0490026428114876	0.0922635823829497	-0.531115761450677	0.595338562680453	0.781137848422607
ENSG00000077522	6.54652615342095	-0.338908290233273	0.637660793151395	-0.531486793406802	0.595081490651598	0.780995382555911
ENSG00000077549	1463.99486633759	-0.0838914154483823	0.102352887930168	-0.819629198011676	0.412427523403457	0.64625410192505
ENSG00000077585	386.086245638343	0.183687888351833	0.149870303744419	1.22564566670316	0.220332044845335	0.452512047895962
ENSG00000077616	176.538380646182	-0.780589647409921	0.272656990084381	-2.86289981844348	0.00419783267425702	0.0436834221706428
ENSG00000077684	1360.39069325176	-0.139022950572201	0.0748946960596096	-1.85624560731979	0.0634185581032918	0.216944676368242
ENSG00000077713	78.191201950331	0.0659317458004647	0.185469612443779	0.355485434685159	0.722225954750823	0.860026335367492
ENSG00000077721	914.633379734588	-0.111906602486472	0.0705418940732935	-1.58638499797298	0.112652001444694	0.304687752794153
ENSG00000077782	1911.57539053094	0.0713078268781423	0.192158890313767	0.371087836538331	0.710572110310333	0.853125051393274
ENSG00000077935	7.59784971082049	0.642116592275913	0.361758534785623	1.77498671221794	0.0759000812456275	0.241874769794795
ENSG00000077942	778.708929970669	1.3961566377938	0.383766060633591	3.63804093433581	0.00027471976939838	0.00847716443315795
ENSG00000077943	55.6001978509262	-0.0856401531491095	0.416400778050639	-0.205667610781204	0.837050560506263	0.923931309453097
ENSG00000077984	15.230166640359	1.50721817937478	0.542583383652946	2.7778553947366	0.00547189640561839	0.0511022357556382
ENSG00000078018	3360.33115600555	0.0770359421578861	0.0900769867513076	0.855223347674513	0.392427513167115	0.629742740567951
ENSG00000078043	854.391136155888	0.155443538746879	0.0667306266998338	2.32941823618848	0.0198369199114366	0.109505426653645
ENSG00000078053	777.27806670195	-0.459585239778109	0.139867907172384	-3.28585198040948	0.00101674423730303	0.0183737046424674
ENSG00000078061	538.705482295393	0.0588838226864108	0.105790948633863	0.556605488908174	0.577797002736235	0.769924114976798
ENSG00000078070	588.836781363744	-0.399060628754009	0.0938592328108911	-4.25169284686187	2.12160707292838e-05	0.00163062528796489
ENSG00000078081	22.3295519164871	1.30023921266635	0.488816613475848	2.6599734477531	0.00781468119076357	0.0631412040922759
ENSG00000078098	1519.63154797392	0.131457199474143	0.331543222978274	0.396500939736468	0.691735514739773	0.842769713769078
ENSG00000078114	1175.93700236898	-0.273630387906726	0.0989178914470568	-2.76623757243329	0.00567072059986771	0.0523202239266045
ENSG00000078124	203.102312633745	0.209452396308313	0.131215936763204	1.59624205317603	0.110434761963245	0.300847439274557
ENSG00000078140	1134.5413269124	-0.131838452494001	0.05780326259429	-2.28081334127019	0.0225594945866304	0.117616347237676
ENSG00000078142	781.024189387269	-0.273384715204364	0.0744956534032488	-3.66980760239149	0.00024273309288201	0.00786025940045229
ENSG00000078177	633.574484915139	0.191594801115833	0.106525918320885	1.79857450783665	0.07208601283259	0.234076537523308
ENSG00000078237	280.9092844164	-0.420964668956078	0.188176528869501	-2.23707319656222	0.0252815564521755	0.125376328677687
ENSG00000078246	496.859128708827	-0.0750391436985362	0.0945431255250918	-0.793702802628635	0.427368468287503	0.658443946612899
ENSG00000078269	830.407489629803	0.11317293974696	0.0866779319930525	1.30567189531046	0.19166415942123	0.417533102782561
ENSG00000078295	51.805571726021	0.783979925645705	0.332086455788409	2.36077055230829	0.0182370101957602	0.103846985114162
ENSG00000078304	2933.64404062836	-0.0769765203417078	0.054765450733284	-1.40556718352589	0.159852686439126	0.375674933720943
ENSG00000078319	169.506254736569	-0.00165548612314304	0.0929290101132248	-0.017814524453946	0.985786817760274	0.992959440436583
ENSG00000078328	17.5975741710309	0.713371428771988	0.420135643133077	1.69795503055195	0.0895162496200009	0.266292396133946
ENSG00000078369	2089.59260780226	0.0141195904681736	0.05338363549752	0.264492860716269	0.791400165325879	0.900047813159711
ENSG00000078401	95.2229328775236	1.07414055792183	0.385141837715455	2.78894799976368	0.00528795547308966	0.0499926602850717
ENSG00000078403	832.220574162164	0.131098141334108	0.0757542402917275	1.73057165947744	0.0835281900389885	0.255462136130263
ENSG00000078487	99.1628758498914	0.275991729660771	0.166402119951117	1.6585830140977	0.0971998468902797	0.278544859949941
ENSG00000078549	7.39645826993034	1.16757444498404	0.582647917643458	2.00391078321595	0.0450796182378519	0.177678482646247
ENSG00000078579	3.55769828635733	-0.0347530322296454	0.633546159677883	-0.0548547752973754	0.95625416167932	0.980964055754563
ENSG00000078589	2.76496840373394	1.79551334143901	0.989280772865449	1.81496839996022	0.0695287658172797	0.229082472397711
ENSG00000078596	413.92409629433	0.0399799388874877	0.311859391999244	0.128198604605708	0.897991804322268	0.953044153235701
ENSG00000078618	2088.32491649317	0.0131617456601911	0.0459960252704129	0.286149631034693	0.774763519957011	0.890453961544364
ENSG00000078668	3501.56984786991	-0.320467966165973	0.0886335845010801	-3.61564939486417	0.000299595634888681	0.00893476706586577
ENSG00000078674	3689.65028914399	0.0432256798355758	0.0540157664038268	0.800241905528409	0.423570654752795	0.655491418901672
ENSG00000078687	377.35966372744	0.19895310944481	0.120192758342077	1.65528366425018	0.0978669710038609	0.279700861749639
ENSG00000078699	710.931853016807	0.32428075047736	0.143532956644792	2.25927729810425	0.0238661411555092	0.12158646625501
ENSG00000078725	43.9274445958509	0.586963297761515	0.436650952712951	1.34423913222829	0.178871071236834	0.400453781887948
ENSG00000078747	969.012208990713	-0.229404053923479	0.0714687097354904	-3.20985302200803	0.00132802859494476	0.0212262952960939
ENSG00000078795	16.9360485552191	0.348152594857367	0.237827347137774	1.4638879802821	0.143224558065236	0.351872330795236
ENSG00000078804	357.881891774561	-0.165718995219078	0.116356574770612	-1.42423404561177	0.154378732531637	0.368090692981887
ENSG00000078808	191.056488129323	0.533952415158389	0.121824958226562	4.38294765646775	1.17084251724024e-05	0.00115242372981488
ENSG00000078814	10.2222685768185	-0.251257054882885	0.409087102373714	-0.614189627160022	0.539090027030559	0.742861637596835
ENSG00000078900	2.23525093880272	1.46218554070688	0.77115778768162	1.89609125922561	0.0579479782045918	0.205793005312428
ENSG00000078902	600.182406313702	0.0850463794047465	0.102027171618193	0.83356598106049	0.404525602328894	0.63987146980843
ENSG00000078967	825.995697413449	-0.398643353447479	0.097841023125054	-4.07439886373591	4.61333559318973e-05	0.00265487157699346
ENSG00000079101	102.849265176216	-0.293362012847948	0.200283213172795	-1.46473590172956	0.142992985808228	0.351549374297867
ENSG00000079102	1830.76582952056	0.134033801925387	0.140821107872126	0.951801927642111	0.341197444261233	0.583295951481891
ENSG00000079112	230.33110086525	1.07069900727374	0.522995681789334	2.04724253862008	0.0406342766568654	0.16739036514628
ENSG00000079134	752.700930068272	0.0263727382000049	0.0725595016086856	0.363463607319597	0.716258593880621	0.856741291024342
ENSG00000079150	289.707762399742	0.0985965116445241	0.125088212315282	0.788215850395349	0.430570459282354	0.661309465302066
ENSG00000079156	325.801437367479	-0.0487067115230385	0.146299372847493	-0.332924950907423	0.739190934691471	0.869922422623566
ENSG00000079215	47.3580499933984	0.994808044055725	0.499482043070505	1.99167929629715	0.0464062567452536	0.180592062114441
ENSG00000079246	4438.92654052877	-0.262916433273919	0.0701506856827265	-3.7478811606065	0.000178334708416646	0.00635631190854229
ENSG00000079257	496.933847186957	-0.144403789595484	0.132932442207944	-1.08629456584869	0.277348690450315	0.517111192691955
ENSG00000079263	13.3467716723207	1.4561716412107	0.512728800399103	2.84004261137122	0.00451075080059628	0.0454629253038257
ENSG00000079277	668.298261378954	0.393965276826311	0.149140677089059	2.64156824627432	0.00825231795393589	0.0654808524774865
ENSG00000079308	1009.43043360806	0.0878698570287918	0.121886451102166	0.720915706661592	0.470961378556539	0.693249469041531
ENSG00000079313	5.19493994530352	0.225476896838713	0.361145063137485	0.624338859514952	0.532405068732829	0.738193264008068
ENSG00000079332	3943.66670226907	-0.211513834128241	0.113608256148418	-1.86178224452207	0.0626337902167832	0.215429094472146
ENSG00000079335	126.236884095967	0.066545392624515	0.154054762902986	0.431959332970582	0.66577097024083	0.827214285048256
ENSG00000079337	27.3824866810526	0.935153066763013	0.309106685448648	3.02534079910209	0.00248353112080365	0.0316342158415614
ENSG00000079385	550.970860253084	0.0765888754058048	0.15122908673352	0.506442755557744	0.612545866196718	0.791984276221738
ENSG00000079387	297.233524533502	-0.0825363508228879	0.0972869691700964	-0.848380328084652	0.396226194622594	0.632569861424018
ENSG00000079432	125.657468607478	0.168880097866325	0.147788014304303	1.14271849893451	0.253155486661193	0.491852846129128
ENSG00000079435	11.7509066359612	-0.103178569997564	0.290908626971285	-0.354676900000453	0.722831658427451	0.860377322219798
ENSG00000079459	1854.71450915133	0.00195122794681715	0.107696473832901	0.0181178443209258	0.985544842578337	0.992959440436583
ENSG00000079462	245.423035566358	0.141695726218193	0.112501604485878	1.25949960327882	0.20784993343149	0.438262408324383
ENSG00000079482	142.042716594643	0.271883343035727	0.122420805070335	2.22089164402669	0.0263583013297518	0.128906146923765
ENSG00000079557	7.0270518926064	1.13116243070478	0.7543313500881	1.49955643573964	0.133729339519212	0.337638448008457
ENSG00000079616	258.375638602553	-0.129741245398094	0.118149826207353	-1.09810779721671	0.272157420992322	0.51183929443024
ENSG00000079689	33146.1836533685	-0.382495943799968	0.131162707723973	-2.91619432411319	0.00354329736696271	0.0393029804151917
ENSG00000079691	746.607318833078	-0.0789515523722634	0.105430619401694	-0.74884841633582	0.453948574095584	0.679422249797346
ENSG00000079739	924.462067399868	-0.185462275471411	0.0868238702939516	-2.13607473202367	0.0326733229575004	0.146073804001378
ENSG00000079785	2797.49860425925	-0.301538894742296	0.0735839627571238	-4.09788877146473	4.16935530210479e-05	0.00250785714330951
ENSG00000079805	147.000647083847	0.371874489101045	0.133011431257158	2.79580849244514	0.00517700672335965	0.0492933182316509
ENSG00000079819	508.440489484258	0.258214403308063	0.202647211074671	1.27420654811241	0.202590225172774	0.431838393833228
ENSG00000079841	18.7217747760614	0.319056584631693	0.375830211637038	0.848938096918685	0.39591573867523	0.63249786886793
ENSG00000079931	82.481797848583	1.3554968350742	0.422174921379706	3.21074693552217	0.00132390467146747	0.0211739718233032
ENSG00000079950	806.426457373933	-0.0566430083927718	0.0965609900085145	-0.586603434655933	0.557470075390566	0.755482163646538
ENSG00000079974	84.4311005768792	0.102597785906597	0.155495438637073	0.659812190028676	0.509374359655522	0.721311728616939
ENSG00000079999	298.191156647029	0.185096777030631	0.106513809420465	1.73777257651127	0.0822508946046074	0.253595175166125
ENSG00000080007	10.6688435865096	0.626850607854023	0.542791252197333	1.15486497860163	0.248145722843985	0.486186719305353
ENSG00000080031	46.1713727048764	0.434377194130288	0.268912363796679	1.61531135273019	0.106243286368351	0.293734908087562
ENSG00000080166	32.9707041886429	0.247624564336376	0.35235156913429	0.702776959230738	0.48219475825789	0.702528309743622
ENSG00000080189	413.550384445164	-0.0467795476939547	0.130581940795345	-0.358239029141634	0.720164441752006	0.858803511565389
ENSG00000080200	270.357325561949	0.132774700576946	0.156354467859226	0.84919031988577	0.395775398806008	0.632458382921594
ENSG00000080224	5.48203671120185	-0.00363980849268965	0.493359950714834	-0.00737759213615921	0.994113586537174	0.997076547927691
ENSG00000080293	310.104898483522	0.00130792813653036	0.204191731349889	0.00640539226482774	0.994889271354089	0.997372489342171
ENSG00000080298	1018.90662415161	0.188014093984453	0.0844316073631212	2.2268212089798	0.0259592253396129	0.127452016838928
ENSG00000080345	1385.23379069534	0.104055497852153	0.0940317137825874	1.10660003594895	0.268466891759464	0.507812457134464
ENSG00000080371	1636.76299545292	-0.3694596931195	0.13492001334592	-2.73836092924366	0.00617462693194049	0.0549537383342323
ENSG00000080493	1086.02605916454	0.598577635587383	0.391196116920064	1.53012161853768	0.12598662802969	0.32619245281715
ENSG00000080503	3476.96111999827	-0.0525558923579963	0.0579379909645374	-0.907105881357961	0.364350808224913	0.604508216831021
ENSG00000080546	887.976051594844	0.116245209421275	0.0899414626194504	1.2924540699668	0.196199942120587	0.423413723779084
ENSG00000080561	83.4289416781077	-0.116233622611868	0.140394352122187	-0.827908109228699	0.407722542113746	0.642322784614056
ENSG00000080573	17.5843118376674	0.8268590147821	0.348394169529291	2.37334343424649	0.0176278647256961	0.101730958841086
ENSG00000080603	35.7429696996511	0.0507083436470098	0.1973943632078	0.256888508987606	0.797264841482928	0.902964892100235
ENSG00000080608	916.596170001946	-0.157970015213534	0.0791374659412716	-1.99614699983905	0.0459179244496495	0.179617994760473
ENSG00000080618	10.1930106618693	-0.156817306855077	0.383603713182554	-0.40880028390249	0.682686231543781	0.83765718343943
ENSG00000080644	16.8791182756977	1.19673507920791	0.433951868641836	2.75775993995233	0.0058198920675204	0.0531646926872315
ENSG00000080709	8.46759030883203	-0.334770050725776	0.435664725919747	-0.768412108689845	0.442242388823972	0.67022466271666
ENSG00000080802	1042.3161395085	-0.135368898812022	0.0770023435722591	-1.75798414089815	0.0787502077879172	0.246980710615787
ENSG00000080815	815.853277334164	-0.0610936045972124	0.0785499663189208	-0.777767419392215	0.436706138359608	0.665821114151164
ENSG00000080819	176.814085412207	0.0845340454721864	0.13758963989204	0.614392519222494	0.538955977949338	0.742842457399657
ENSG00000080822	2269.10213535727	-0.349376735665214	0.108982690898471	-3.20580023107243	0.00134687458599758	0.0214673062782221
ENSG00000080823	127.88891965468	0.200910380398644	0.162153937939266	1.23901018348314	0.215341726807259	0.446618971806234
ENSG00000080824	15969.3212230869	-0.271567306632666	0.087453015472212	-3.1052937988051	0.00190090108027625	0.0264153117751335
ENSG00000080839	44.6699742051564	-0.0941080115619534	0.204960763446365	-0.459151351602863	0.646125482681656	0.814296143871219
ENSG00000080845	267.140830254494	0.155206624276	0.133267877472376	1.16462141680145	0.244172270723359	0.481766728908413
ENSG00000080854	14.4328815977462	-0.146401852765589	0.361490899548402	-0.404994573718132	0.685481499589679	0.839212581685213
ENSG00000080947	88.962457013966	0.411873503178713	0.179580329538767	2.29353350802154	0.0218173085154807	0.115251297550382
ENSG00000080986	16.2767537549432	0.854532535546213	0.5001659718164	1.70849794607757	0.0875439871683748	0.262830550380847
ENSG00000081014	108.38318541269	-0.0843438547159273	0.128141448002254	-0.658209002870358	0.510403840587316	0.721844256747912
ENSG00000081019	915.127591374662	-0.105483786921457	0.0803325334534535	-1.31308926018842	0.189152872365637	0.414455330193498
ENSG00000081026	458.756123745058	0.074146978840878	0.0956330161533433	0.775328247746433	0.438145721768378	0.666811759286781
ENSG00000081041	31.0292355745301	-0.108590428855225	0.660598996591383	-0.164381764755229	0.869430617918966	0.940169114035777
ENSG00000081051	2.14715452030784	1.71746997386866	0.912878713696548	1.8813780495703	0.0599205106311498	0.209806039895513
ENSG00000081052	63.5706866311401	0.685329680677831	0.279113088824588	2.45538352774468	0.0140734350112894	0.0888356599876116
ENSG00000081059	30.8560194666046	0.368714147288955	0.299097197709845	1.23275694360281	0.217666459648918	0.449521494292366
ENSG00000081087	449.174066739891	-0.125228255482279	0.0895297311907965	-1.39873373701307	0.161892843367325	0.378753812996348
ENSG00000081148	20.0035005932143	0.647952899527244	0.324334474353397	1.99779225078994	0.045739187825753	0.179313169905054
ENSG00000081154	3693.57529882229	-0.281281514831309	0.104405606265096	-2.69412270943678	0.0070574176846714	0.0594130544907665
ENSG00000081177	601.305969874494	0.010844131642688	0.0777847598188333	0.139412034798909	0.88912456283431	0.949025891391685
ENSG00000081181	453.063800175135	-1.67783887351112	0.187688406360695	-8.93949128795247	3.9096597587809e-19	9.7358347313162e-15
ENSG00000081189	424.574816033843	0.475768319590048	0.319012751260917	1.49137712429847	0.135862510551149	0.340375582542071
ENSG00000081237	170.784384824034	1.51112722998767	0.371160326030458	4.07135979793181	4.67394906990065e-05	0.00266951100318042
ENSG00000081307	825.396043702912	0.0276202174113665	0.0740134095588307	0.373178557453324	0.709015554021141	0.852497521371932
ENSG00000081320	148.34880198815	0.618658547944626	0.279590100351891	2.21273409597115	0.0269159832528735	0.130401131315769
ENSG00000081377	309.349208594685	0.1904538873074	0.0984224336918863	1.93506581948198	0.0529822192658729	0.195532570955087
ENSG00000081386	291.782523986318	-0.171455179336693	0.103343836723818	-1.65907503313333	0.0971006735524514	0.278444089469714
ENSG00000081479	2.20757614552317	-0.361344146916681	1.04370733337199	-0.34621213760112	0.72918329364749	0.86467249420999
ENSG00000081665	444.570650626255	0.037784847771921	0.106904130110858	0.353446099161358	0.723754030917877	0.860999862814713
ENSG00000081692	78.1483190163613	0.0805581566708898	0.167134902083067	0.48199481776016	0.629809627640979	0.802811801286667
ENSG00000081721	373.909891402878	-0.0951291169823318	0.080038866620161	-1.18853653230479	0.234622095800052	0.470758858769347
ENSG00000081760	1287.70161763457	-0.231890132346771	0.115569032161166	-2.0065075220444	0.044802127026141	0.177132294839109
ENSG00000081791	823.154187579486	0.00976589845931181	0.078257592393575	0.124791705962495	0.900688453745368	0.954614401130682
ENSG00000081803	183.137952485894	0.548999035740229	0.205008706468843	2.67793034352746	0.00740786222335758	0.0612452141719955
ENSG00000081818	256.83099913643	0.468118507054572	0.178742298990178	2.61895762614251	0.00881989025581702	0.0679557262222634
ENSG00000081842	10.0797546981262	0.3328095423216	0.350631800879641	0.94917101496975	0.342533640785284	0.584231008413366
ENSG00000081853	72.4642102576483	0.247912230638656	0.212649933271573	1.16582322328806	0.243685925722376	0.481264725381761
ENSG00000081870	1050.64454422527	-0.215971983490932	0.0943441503922904	-2.28919315710517	0.0220681320150608	0.116083781884039
ENSG00000081913	147.545893156335	0.168642868975934	0.137015535471342	1.23083027333938	0.218386350439142	0.450544320875843
ENSG00000081923	129.041563078467	0.319990874881424	0.24095958446409	1.3279856686054	0.184182841427055	0.407872042438108
ENSG00000081985	5.20256894118062	0.0384039470426054	0.576546622533155	0.066610306160274	0.946891940840878	0.977635609669013
ENSG00000082014	200.665874469821	0.628687749414357	0.207673702365992	3.02728627771269	0.00246760140289332	0.031447395156013
ENSG00000082068	413.010056007035	-0.0361215707428148	0.0793146828373223	-0.455420981975073	0.648806403151048	0.815782734222035
ENSG00000082074	146.658718213759	1.18044985777316	0.398567468418263	2.96173157949354	0.00305914346550845	0.0357783783240044
ENSG00000082126	3.7640793089738	0.547387734473809	0.55428153511759	0.987562637022866	0.323366892323812	0.564136356497657
ENSG00000082146	168.90047620178	0.309169512790357	0.119010668389656	2.59783023634567	0.00938148624197576	0.0705367664244204
ENSG00000082153	788.222594030962	-0.338455725931591	0.102612039319905	-3.29840170972937	0.000972369159507605	0.0178424747556028
ENSG00000082175	1669.65871209852	0.214749820443038	0.160580282878203	1.33733616975828	0.181112929562451	0.403883174731246
ENSG00000082196	179.41487225895	0.398747545592398	0.134337053642341	2.96826180700689	0.00299489120807318	0.0353453937741414
ENSG00000082212	652.855890783183	-0.262351394100215	0.0857876928020845	-3.0581472182201	0.00222710134835435	0.0294369839579193
ENSG00000082213	418.05536054941	-0.290520534519558	0.106687504587219	-2.7230980389278	0.00646728626695784	0.0565599728110586
ENSG00000082258	1377.73629433828	-0.052163962398173	0.0712021402672389	-0.732617898877604	0.463791511193253	0.687869935183704
ENSG00000082269	771.980434569998	-0.376515884177614	0.154978043816543	-2.42947887910703	0.0151205458821206	0.09292493424397
ENSG00000082293	3.18133080942143	-0.112472598456697	0.772132161531073	-0.145664957451938	0.88418588614419	0.947126528017467
ENSG00000082397	1770.59513654998	0.0784231912352753	0.0908582248138868	0.863138052674006	0.388061568223463	0.625712844593413
ENSG00000082438	860.635900130275	-0.205366323003531	0.0929872832118303	-2.20854202757699	0.0272065114729356	0.131196078369296
ENSG00000082458	609.770621083522	-0.183989101196451	0.10550627700582	-1.74386876703366	0.0811819759253037	0.251629769043056
ENSG00000082482	3.04018122649887	1.17236743355336	0.811605755851337	1.4445035968524	0.148597368699196	0.360168549284347
ENSG00000082497	159.913509865372	-0.309028009118812	0.251213272303935	-1.23014204737132	0.218643916900212	0.450722978599228
ENSG00000082512	206.680339724021	0.158400266608755	0.169418214867108	0.934965975960758	0.349805834084184	0.591373944524056
ENSG00000082515	1115.02883510382	-0.151019734644346	0.100508376779756	-1.50255868697667	0.132952883566686	0.336774876035889
ENSG00000082516	291.415863759463	-0.00178504189730891	0.101304067222028	-0.0176206340599992	0.985941495632277	0.992959440436583
ENSG00000082641	1211.77640596525	-0.169938950868346	0.0832449750399446	-2.04143193972732	0.0412079124398062	0.16878682361261
ENSG00000082684	5.52778360424117	1.04841609094765	0.656637870323363	1.59664274378716	0.110345365235592	0.300756037087849
ENSG00000082701	468.185478733196	0.016805125724452	0.0820107640254723	0.204913658885465	0.83763958341048	0.924161923851649
ENSG00000082781	414.997005033875	0.438011457986519	0.149375630362411	2.93228190517976	0.00336481163048808	0.0378971231218518
ENSG00000082805	1304.81965643116	0.0658249802380102	0.111410493644468	0.590832856804947	0.554632417547654	0.75333427346056
ENSG00000082898	1663.28291343803	-0.035465677870137	0.0707203077242983	-0.501492131629281	0.616024814054023	0.794221346327349
ENSG00000082996	1979.52960941483	-0.295360131829168	0.0874850348255219	-3.37612178377968	0.000735153707060941	0.0151797658484507
ENSG00000083067	842.304923638413	-0.171741010376489	0.17962385794695	-0.956114696229332	0.339014290722993	0.581094016215858
ENSG00000083093	173.220600350547	-0.141283819169128	0.113534874212416	-1.24440899899	0.213349072585448	0.444609123531691
ENSG00000083097	688.202559433799	0.0397613443388654	0.095568500151767	0.416050730896923	0.677372881384937	0.834385610024124
ENSG00000083099	1516.23631704862	-0.223139103828709	0.0920134560623091	-2.42507034707625	0.0153054206425382	0.0935991121906892
ENSG00000083123	256.746252337727	-0.184657196725439	0.127161919268458	-1.45214225915857	0.146462053732723	0.356938545904508
ENSG00000083168	1029.99056633497	0.190418550534481	0.0783175437896077	2.43136520019092	0.0150420444063595	0.0926024696680255
ENSG00000083223	586.239698662822	0.138043535846044	0.0896322003606043	1.54011097898605	0.123533304044253	0.322421794079236
ENSG00000083290	307.913295594821	0.274683793475168	0.0995216317490602	2.76004109506335	0.00577940910247729	0.0529697627787595
ENSG00000083307	52.4533326466835	0.521218459502618	0.409983737827362	1.27131496059996	0.20361662211787	0.432961253937945
ENSG00000083312	1640.48447840994	-0.138271784609084	0.0721224234640301	-1.91718161936203	0.0552148623396255	0.199994254833651
ENSG00000083444	314.224015375978	0.308706414942105	0.125792217190839	2.45409789123733	0.0141238527075235	0.0890861651780016
ENSG00000083454	16.2345535424683	0.602031572427119	0.449570981620957	1.33912462556292	0.180530104951824	0.402901908723079
ENSG00000083457	649.157660108309	0.0604086191661131	0.093272912222601	0.647654476810422	0.517208454063174	0.726548481022235
ENSG00000083520	568.639650406431	-0.0382182591350164	0.0701579055729848	-0.544746295130749	0.585928019738731	0.774945807223896
ENSG00000083535	660.102741558361	-0.0361319552361856	0.0715693343093729	-0.50485247047287	0.613662459228684	0.792646016894688
ENSG00000083544	517.306182151968	-0.000436787259361039	0.0821564944189208	-0.00531652746931771	0.995758044798629	0.997841723604646
ENSG00000083622	10.7533456513399	0.0745077056277047	0.541622880352898	0.137563807457984	0.890585160980862	0.949901558176443
ENSG00000083635	137.794696426439	-0.37671229914358	0.111772366589603	-3.37035271451989	0.000750720255954138	0.0153155272976595
ENSG00000083642	2286.13741586571	-0.0680094229637869	0.0972867804816539	-0.699061297198667	0.484513724288778	0.703931544641936
ENSG00000083720	756.743970768851	-0.378736877018309	0.0960806301444787	-3.94186504031867	8.08504680374904e-05	0.00393230147474529
ENSG00000083750	755.894891467228	-0.2674939681348	0.0872658986770505	-3.06527489191086	0.00217470015993091	0.0289286236018159
ENSG00000083799	1639.46253161662	-0.0517240310522374	0.0706808386398899	-0.731797076089673	0.464292433979066	0.688427996443169
ENSG00000083807	375.806904636911	-0.11021435131112	0.099466801625463	-1.10805162637204	0.267839520493028	0.507011762775932
ENSG00000083812	168.177885538876	0.30295232911909	0.129749713607702	2.334897863706	0.0195487569892226	0.108530188664139
ENSG00000083814	479.393818395438	-0.0436279094159306	0.0965354957829886	-0.451936451582597	0.651314763621244	0.817594993902176
ENSG00000083817	75.4448443693927	0.033328336831003	0.203609854850859	0.163687248121735	0.869977356667411	0.940449615788543
ENSG00000083828	126.653114804915	-0.0675096576274605	0.166965411890154	-0.404333190109308	0.685967722032831	0.83945000806239
ENSG00000083838	34.0066608096864	0.179764971595533	0.198623227409664	0.905055133480259	0.36543617960914	0.605217563226178
ENSG00000083844	383.489373627084	-0.000768908237415991	0.0862427637029499	-0.00891562612794249	0.99288645380347	0.996247017189702
ENSG00000083845	6663.62203801214	0.0510576628386449	0.103432074014365	0.493634719454179	0.621564176116574	0.797927163298017
ENSG00000083857	1282.04949580775	0.0646693352429733	0.134198074659489	0.481894657632487	0.629880781421951	0.802811801286667
ENSG00000083896	1402.70529563231	0.09489451368241	0.0612066678547483	1.55039503061345	0.121046730569655	0.318535948921646
ENSG00000083937	765.616925911498	-0.193414803687776	0.0920274724683176	-2.10170722394188	0.0355789303906328	0.154487546003151
ENSG00000084070	646.944749217738	0.120827553187669	0.0825609567474755	1.46349507016055	0.143331961600849	0.352066729905736
ENSG00000084072	1410.12361391002	-0.276833668326802	0.076661054512714	-3.61113827727076	0.000304856058554663	0.00900200457128563
ENSG00000084073	1616.66189626961	-0.253609224459136	0.106228951572904	-2.38738329526942	0.0169687893707278	0.0994965446303318
ENSG00000084090	1835.43924946256	-0.136045736786226	0.0902698333017107	-1.50710078672148	0.131784825182191	0.335028387491709
ENSG00000084092	143.102280821653	0.0212068622398376	0.123248208901402	0.172066291501267	0.863385412964722	0.936949535819505
ENSG00000084093	169.28525612864	0.491424675231368	0.277896677816169	1.76837189668187	0.0769987515994105	0.243513196892116
ENSG00000084110	45.5416185245877	-0.0958302768651559	0.413476897911929	-0.231766943568315	0.816719033217406	0.91386810379701
ENSG00000084112	475.267877475925	0.0560825957642111	0.0810248551598191	0.692165331904511	0.488833507349643	0.70674245239322
ENSG00000084207	2033.60615206473	0.27351199885705	0.150052805534723	1.82277164283848	0.068337984301818	0.227051699143945
ENSG00000084234	3690.13264335216	0.157857862736305	0.0803490199605276	1.96465199966166	0.0494545290845104	0.187245960660252
ENSG00000084444	574.356854665689	-0.195210078509294	0.146281404261723	-1.33448321401146	0.182045544499691	0.405192898563756
ENSG00000084453	325.112983622424	-0.308555463880179	0.269443708517153	-1.14515742667837	0.25214395044043	0.490911431773061
ENSG00000084463	1062.14631385923	-0.167634828687465	0.0659473801219648	-2.54194826811068	0.011023648797375	0.0772639302255585
ENSG00000084623	1617.61813851135	-0.25199267685808	0.0945074544922868	-2.6663788397628	0.00766732379606123	0.0623959794671623
ENSG00000084628	32.8399926601001	-0.0495657698717141	0.286475077124143	-0.173019483472326	0.862636112986235	0.936678269069691
ENSG00000084636	59.0948197692352	1.18447780342961	0.282947475271122	4.18621089407014	2.83649817345941e-05	0.00194585337508226
ENSG00000084652	3120.00645208041	-0.235403786467665	0.104676621253719	-2.24886687827921	0.0245209668437955	0.123507507351172
ENSG00000084674	2.41110427750973	0.0154605572572156	0.957493436844717	0.0161469067695791	0.987117192192783	0.99336610127897
ENSG00000084676	1573.11646131413	-0.0250080808265551	0.0661205433403437	-0.378219530015513	0.705267518339841	0.850240692375035
ENSG00000084693	154.341090644613	-0.097009464116674	0.12428529390554	-0.780538558249726	0.435073940956132	0.664371050216564
ENSG00000084710	519.327765592212	0.0603852072256924	0.164567159930729	0.366933519732068	0.71366860762377	0.854760018135418
ENSG00000084731	404.652781715492	-0.179782384977686	0.115013218320142	-1.5631454158361	0.118018395426654	0.313348340219058
ENSG00000084733	1552.56153555638	-0.241072566974285	0.0792841456278076	-3.04061505696207	0.00236095466204595	0.0304590824011063
ENSG00000084734	4.85924681952075	-0.138597906250374	0.797964218579166	-0.173689374815775	0.862109588269708	0.936292597457031
ENSG00000084754	4231.5681735173	-0.254550459939147	0.0717369181359476	-3.54838856412471	0.000387595968612243	0.0105026276500349
ENSG00000084764	324.26693573944	0.0254579968297748	0.109319474323822	0.232877051296131	0.815856878979264	0.913394195670382
ENSG00000084774	208.133975339535	0.119925189335524	0.137347976865832	0.873148568126873	0.38258210414145	0.621108687929823
ENSG00000085063	7482.65152006314	0.0932603351175896	0.0947890749502348	0.983872193779211	0.325178357107626	0.566072609688144
ENSG00000085117	539.284877408255	-0.143565418402823	0.161413577596236	-0.889425911628949	0.373774224330192	0.612834928134726
ENSG00000085185	90.665284249948	0.0171812549497501	0.165278624478173	0.103953278919133	0.917206425635003	0.962749722271238
ENSG00000085224	7663.04851921619	0.0467006946261972	0.0573977161451467	0.813633324853918	0.415855040996458	0.64954037702401
ENSG00000085231	845.923234782194	-0.305158244968297	0.116543736485197	-2.61840107560869	0.00883429022295798	0.0680216041500716
ENSG00000085265	14.9243180458904	1.22390218315693	0.540486234864637	2.26444653759489	0.0235466644319225	0.120575578384482
ENSG00000085274	478.684190774847	-0.249659252619884	0.0888152630616808	-2.81099491251295	0.00493885668321595	0.0479857234199936
ENSG00000085276	254.429255606495	0.445356987250661	0.265612823482478	1.67671493195072	0.0935982393000942	0.273021360554169
ENSG00000085365	2785.37891987703	-0.308559984909382	0.115003461968502	-2.68304953283835	0.00729541841514284	0.0607297085593346
ENSG00000085377	194.607474611539	-0.150435371262423	0.115383132135857	-1.3037899775965	0.192305200755742	0.418537008727673
ENSG00000085382	213.355540805494	-0.0231753405728384	0.11541186300535	-0.200805532198748	0.840850636973151	0.925603376122605
ENSG00000085415	641.845900559592	-0.516707191723208	0.091140479807637	-5.66934904022649	1.43341083942983e-08	9.91522131207824e-06
ENSG00000085433	281.73712588757	-0.216970365532725	0.104911231889522	-2.06813285503318	0.0386275319798682	0.162620930069768
ENSG00000085449	600.565367705945	-0.116712844235496	0.0875691234251281	-1.33280818250152	0.182594759820517	0.405834943685336
ENSG00000085465	89.5517150095017	0.283323589056262	0.223792537839332	1.26600999207431	0.205509504924912	0.435139017552408
ENSG00000085491	481.104209863727	-0.490625404688206	0.117152813614201	-4.18790970145964	2.81535481995647e-05	0.00194585337508226
ENSG00000085511	856.902269594334	0.109903658640066	0.0949712592614414	1.15723071900646	0.247178110311328	0.485160345469591
ENSG00000085514	57.6745583425414	0.586024690296407	0.312960540675624	1.87251942059944	0.0611347776628833	0.212170769257436
ENSG00000085552	2.30452548032997	1.66295325418059	0.754958050978695	2.20270947773166	0.027615231828537	0.132474379309233
ENSG00000085563	582.518055133588	0.254559145226574	0.247121858572591	1.03009562447022	0.302965119028651	0.54332058444809
ENSG00000085644	71.1339367336672	0.0825224880502897	0.169817072856092	0.485949302165995	0.627003111522775	0.800822253841111
ENSG00000085662	1339.3755209364	-0.0248963648432666	0.0736899036668163	-0.337853133257356	0.735473867110172	0.867998589515521
ENSG00000085719	2875.39826155736	-0.218494691980014	0.0950828375197052	-2.2979403820877	0.0215651825234258	0.114622973905415
ENSG00000085721	916.586931406397	-0.337579788265126	0.0999024570953383	-3.3790939490404	0.000727251508347423	0.0150610283859337
ENSG00000085733	3444.13576504831	-0.0388094155119605	0.117293302150346	-0.330874950235563	0.740738944054832	0.870663701730078
ENSG00000085741	10.8095407547407	1.19248011353135	0.488879622015339	2.43921010373784	0.0147194074596432	0.0913160649128139
ENSG00000085760	698.017311181163	-0.0659299191630328	0.0810132414520623	-0.813816580861602	0.415750034877763	0.649470640447329
ENSG00000085788	903.034040497894	-0.0663866314047272	0.0643015106404657	-1.03242724383133	0.301872014739774	0.542190822449073
ENSG00000085831	1142.74653693562	0.178780275412235	0.10457614274424	1.70957037351698	0.0873453480202467	0.26245789606845
ENSG00000085832	2238.49112519996	0.0167415248659707	0.0817789678759612	0.204716754207066	0.837793429665088	0.924219920065527
ENSG00000085840	8.82256677948934	0.156646767272325	0.524945991565615	0.298405492734857	0.765393697336327	0.885145304930535
ENSG00000085871	1402.19767802114	-0.0261326788968362	0.104377409044582	-0.250367192824975	0.802303398157532	0.905290081391111
ENSG00000085872	61.654782105687	0.104881625694085	0.147583640969699	0.710658884717573	0.477295643798609	0.698291294393571
ENSG00000085978	379.345938162335	-0.0836877258028436	0.102671580248069	-0.815101176008417	0.415014398548532	0.64883780466195
ENSG00000085982	1162.8985932402	0.202519998831662	0.0942367795644062	2.14905475089214	0.0316300600818488	0.143358980502221
ENSG00000085998	722.399372036863	0.0580574744537259	0.0930192215980141	0.624144918182861	0.532532416972673	0.738262746330404
ENSG00000085999	4.23176519817848	0.538248585452328	0.578745162332301	0.930026928057983	0.352357142364349	0.593716870124673
ENSG00000086015	136.989853188782	0.386104972350543	0.174385178293366	2.21409282674817	0.026822393990131	0.130150283542915
ENSG00000086061	5153.72722289026	-0.494555920824623	0.117797471514172	-4.19835769365493	2.68857723443802e-05	0.00190743448125287
ENSG00000086062	662.619799872918	0.0855516399868225	0.145651675388467	0.587371478966156	0.556954244530537	0.755184654381633
ENSG00000086065	2353.02121100145	-0.268841782304871	0.0968394037904903	-2.77616106442067	0.00550049521092646	0.051262474454525
ENSG00000086102	912.279437910625	-0.215203619847994	0.0954203508454838	-2.25532203498684	0.0241131225061691	0.122370921683826
ENSG00000086159	3.19229868327716	0.218445141989315	0.538785717194578	0.405439741659717	0.685154303460081	0.83920523629877
ENSG00000086189	407.901130801713	0.00265537900826229	0.0908494434183014	0.0292283464636765	0.976682473678595	0.989408652744368
ENSG00000086200	292.822400003548	-0.00993128622262925	0.117294553945651	-0.0846696277751391	0.932524042758248	0.970523413414381
ENSG00000086205	3.85670830519403	-0.341491875825797	0.648029091171226	-0.526969977857933	0.598214437084933	0.782679341789997
ENSG00000086232	1179.81726730593	-0.0949731170804823	0.065420928550553	-1.45172377073635	0.146578427034183	0.357117306526292
ENSG00000086288	2.88181833473223	0.758886301984377	0.773736702058773	0.980806907524379	0.326687971270672	0.567702990968755
ENSG00000086289	236.063174797164	0.0467898664725657	0.166879170169668	0.280381706266839	0.779184670693098	0.89247765530466
ENSG00000086300	453.251963477701	0.0830256232370032	0.133168054367636	0.62346501667581	0.532978984337497	0.738421202043485
ENSG00000086475	569.69598016998	-0.0372079903581169	0.0760583476099533	-0.48920324365879	0.624697813346649	0.799405423774798
ENSG00000086504	265.68813392808	0.119571250156445	0.127114887949638	0.940654962492024	0.346881705942574	0.588820756914355
ENSG00000086544	70.1625173302412	0.612903010977631	0.205086971193251	2.98850291372288	0.00280347827237856	0.0340589184061624
ENSG00000086548	285.002225761192	0.110503244836326	0.808460378786543	0.136683562652984	0.891280922682818	0.950114485977158
ENSG00000086570	5.5444613685003	0.196217682449113	0.502096481363676	0.39079676861346	0.695947463692446	0.845389450774112
ENSG00000086589	1157.31639969125	-0.204438578017115	0.0751567576073138	-2.72016229179664	0.00652498832430407	0.0568925977772479
ENSG00000086598	4630.15757182703	-0.143993972469432	0.121582240286406	-1.18433393010551	0.236280902640478	0.472334306703937
ENSG00000086619	24175.2877450127	-0.255434241832653	0.104397971550901	-2.44673567922831	0.0144156514861038	0.0901276809708657
ENSG00000086666	1856.65978748754	-0.365758465466509	0.0839496318076396	-4.35687992419789	1.31929595812667e-05	0.00121209140201967
ENSG00000086696	87.8395483913231	1.33205186848684	0.532980723039751	2.49924961805325	0.0124456611792967	0.0828066093060122
ENSG00000086712	559.068130287222	-0.00226947900651717	0.0840330068732384	-0.027006995119675	0.97845415476898	0.989924593776243
ENSG00000086730	246.434103150256	0.661345352000294	0.214207453242256	3.08740588616378	0.00201911696115177	0.0274904595771467
ENSG00000086758	2838.02158492261	-0.0951826561610651	0.0577494469546561	-1.64820030633022	0.0993115740064956	0.282199663803244
ENSG00000086827	239.608710507789	-0.345699569746618	0.141436684644811	-2.44420017773162	0.0145173690521536	0.0906154432042813
ENSG00000086848	202.244503604228	0.00193167678380958	0.121827307838529	0.0158558603820569	0.987349383883465	0.993413105352164
ENSG00000086967	2.76237834428486	1.93330566148686	0.608805972203461	3.17556947493406	0.00149542707764689	0.0229163846692695
ENSG00000086991	9.16983186769025	1.39367007633751	0.595378064940463	2.34081528763891	0.0192416841548117	0.107434174624018
ENSG00000087008	78.4425164389807	0.203330559142152	0.153246852690233	1.32681719443307	0.18456916120276	0.408400679960114
ENSG00000087053	564.324224041818	-0.402480175749476	0.0923443366485327	-4.35847167630145	1.30973868753945e-05	0.0012079671406336
ENSG00000087074	66.7752961043787	0.178346545175759	0.197624809158997	0.9024501829235	0.366817773542532	0.606379195217481
ENSG00000087076	713.603748552922	-0.00344399817063842	0.118093557947056	-0.0291633026433369	0.976734349024725	0.989408890672973
ENSG00000087077	57.3566689303419	0.591101687527346	0.259546476078555	2.27744062049389	0.0227599267370376	0.11822808831148
ENSG00000087085	9.78220893185669	1.09781878357739	0.609979416498942	1.79976365412209	0.0718979652537715	0.233673078928402
ENSG00000087086	66960.9265919642	-0.255366088679857	0.0963979013969311	-2.64908348604348	0.00807103909556023	0.0644708684402322
ENSG00000087087	396.640016008954	0.0557213265542103	0.134923538570035	0.41298447361197	0.679617989311135	0.835690690186336
ENSG00000087088	161.464070559471	0.232388482963705	0.171523505281017	1.35484919447611	0.175465609300162	0.396249623904292
ENSG00000087095	530.941452325101	-0.184902167412719	0.0718300661964782	-2.57416117238361	0.0100483452646689	0.0731312020662872
ENSG00000087111	679.649131524498	-0.0911755083745752	0.0837859527954399	-1.08819563820175	0.276508749895609	0.516144963911807
ENSG00000087116	261.637891569779	0.102225429290165	0.194279573703228	0.526176928133062	0.598765282795126	0.783194299409823
ENSG00000087152	155.884032092657	0.264387266083021	0.128325818174088	2.06028116434334	0.0393716695295978	0.164510737349908
ENSG00000087157	155.184173748949	0.142812984033748	0.121455868866625	1.17584259506287	0.239657781639683	0.476635897962734
ENSG00000087191	3028.56864679804	-0.323624478253952	0.079077613688389	-4.0924917073145	4.26762510966512e-05	0.00253633414035515
ENSG00000087206	484.20504518722	-0.00365961197650048	0.0815311862036956	-0.0448860386669389	0.964198145158623	0.984131219864806
ENSG00000087237	16.4851821248701	0.302173871246425	0.552515718669243	0.546905474425639	0.584443674503249	0.774191219223761
ENSG00000087245	423.507489445445	1.71215195099615	0.36642570457175	4.67257599462674	2.97445405616932e-06	0.000480973083809924
ENSG00000087250	6.70354243160549	0.890209608715436	0.449740556606476	1.97938477115012	0.0477727017813665	0.183472520012275
ENSG00000087253	49.1065368257535	1.39267900270324	0.396031661498013	3.5165850059446	0.00043713665801527	0.0112179563659423
ENSG00000087258	755.279024131676	0.0328589873647476	0.0961261902228032	0.341831786827153	0.732477486556566	0.86633929011163
ENSG00000087263	536.787899579152	-0.328635041772991	0.0836691875822407	-3.92779051965775	8.57298313852371e-05	0.00412929257476823
ENSG00000087266	104.69645019758	0.764821873156943	0.180238623360235	4.2433850131463	2.20173212221748e-05	0.00167638108423291
ENSG00000087269	131.524620877892	0.161287130611828	0.108623731119662	1.48482407066418	0.137590433830583	0.343348730659303
ENSG00000087274	1532.57496778687	0.134520620608822	0.0676700442163354	1.98789024252402	0.0468238301322675	0.181282185627134
ENSG00000087299	107.622348634027	-0.202571507919514	0.129636418515109	-1.56261265344896	0.118143730250619	0.313614238428836
ENSG00000087301	206.665324348217	-0.0796588902803324	0.115482036569172	-0.689794643798286	0.490323337479081	0.707699208663153
ENSG00000087302	2387.59085052278	-0.197006639288544	0.0854747315989144	-2.30485238857475	0.0211748418857533	0.113299508517196
ENSG00000087303	29.2285516752075	0.523857591076637	0.297569224875112	1.76045621416831	0.0783304852695358	0.246099639689879
ENSG00000087338	413.512362586836	-0.182019384065156	0.10861397581825	-1.67583759542823	0.0937700079114211	0.273362296535964
ENSG00000087365	3225.8014126875	-0.140011190688161	0.0735304423746463	-1.90412550457383	0.0568938407954073	0.203383638169284
ENSG00000087448	3866.70955999265	-0.223924566505182	0.103048653531905	-2.17299847043467	0.0297804324058202	0.138202073755076
ENSG00000087460	58331.6838858276	0.0506231114999301	0.0823005752214554	0.615100336342884	0.538488459970719	0.742576123058525
ENSG00000087470	1450.09566330475	-0.195859629942129	0.0621325348432148	-3.15228777381063	0.00161996533225872	0.0239408763821404
ENSG00000087494	14.2721935136802	-0.795846310587596	0.32362669791771	-2.45914912369177	0.013926675665757	0.0883575991818018
ENSG00000087495	70.9137024540525	0.897294114488116	0.59087120476064	1.51859509696636	0.128864446055889	0.330788829572595
ENSG00000087502	1569.61946878566	-0.150541297457938	0.0848593419304641	-1.77400972047715	0.0760615424626055	0.242167550084115
ENSG00000087510	15.6117496890033	-0.712957818109747	0.383644472465857	-1.85838157272863	0.0631148472121976	0.216306898606956
ENSG00000087586	36.9456968477852	-0.488693467181977	0.27650645036334	-1.76738541375731	0.0771637040542591	0.243849055629335
ENSG00000087589	11.1136279699925	0.735070509475803	0.381875786641168	1.92489425931191	0.0542425882525961	0.197998964037841
ENSG00000087842	627.979630042377	-0.377230388579365	0.13489464081324	-2.79648165638867	0.00516623435857449	0.049261458594329
ENSG00000087884	133.456071451859	0.0866896362027243	0.116324092860505	0.745242314562316	0.456125246665442	0.681696728631787
ENSG00000087903	331.444457526992	0.371223868897414	0.118140252710778	3.14223019148449	0.00167666161894211	0.0244450981468949
ENSG00000087995	220.212808118578	-0.25078733211927	0.0945258405872922	-2.65310872202903	0.0079754177324338	0.0640038196497152
ENSG00000088002	4.70039133331688	0.0354554262653462	0.617048303327078	0.0574597257202932	0.954178987295329	0.980377174684689
ENSG00000088035	269.657598884599	-0.046897307553033	0.0924099575678188	-0.507491928222297	0.611809698556778	0.79132005991071
ENSG00000088038	95.3034141691321	0.21676874735135	0.15818973015621	1.37030859801893	0.17059059023644	0.389586104004753
ENSG00000088179	461.151478615735	-0.157441643125582	0.0899459404792471	-1.75040298969255	0.0800488005034951	0.249390120122361
ENSG00000088205	1251.80885518938	-0.0902549550088745	0.0825663291092785	-1.09312059749465	0.27434085352461	0.514159398996751
ENSG00000088247	171.139531151496	0.101079312881182	0.0957032592518352	1.0561741958568	0.290888637556849	0.531227524800159
ENSG00000088256	143.891374920859	0.347594795853262	0.119725398894713	2.90326696809705	0.00369291686435309	0.0404224245081849
ENSG00000088280	42.2168538213466	0.641885104828084	0.339796077558481	1.88903035444137	0.0588877614752096	0.207679229040599
ENSG00000088298	711.769811808787	-0.0902985285012392	0.127137321279471	-0.710244069896256	0.477552796531545	0.698403267430258
ENSG00000088305	69.1951188270658	0.442368800648446	0.23221212426862	1.90502025698158	0.0567774379655464	0.203084136773634
ENSG00000088320	4.23637465031797	1.22934166447485	0.507544542790128	2.42213551881926	0.0154295952901619	0.094127335109165
ENSG00000088325	11.0230743958781	0.822756166063324	0.688173247265618	1.19556546165149	0.231866176363398	0.467524819740998
ENSG00000088340	9.78028633900147	0.539315290640053	0.433487786499537	1.24413030179024	0.213451610338642	0.444609123531691
ENSG00000088356	373.018911925227	-0.373284219635244	0.0930034850315492	-4.01365840762436	5.97848483630033e-05	0.00316428638102297
ENSG00000088367	530.584235259328	-0.241112380446597	0.0876021396265266	-2.7523572081062	0.00591679432267158	0.0537345048224536
ENSG00000088386	102.930179236142	0.443692889204697	0.340114976414743	1.30453793561754	0.192050233862672	0.418154666752493
ENSG00000088387	467.139425794863	-0.120019357118922	0.105728966181142	-1.13516060407983	0.256308032712796	0.495031410425027
ENSG00000088448	3777.31396007965	0.104236351663692	0.0873758858733071	1.19296474790347	0.232883179420505	0.468475396552987
ENSG00000088451	514.953313601125	-0.354965744146165	0.109920348857209	-3.22929965048854	0.00124093796369597	0.0205495011415653
ENSG00000088538	293.775638386041	-0.105563748325384	0.137262979087659	-0.76906205174207	0.44185647463438	0.669777814179774
ENSG00000088543	156.696168173351	-0.0440733319442404	0.131683812088585	-0.334690583794701	0.737858505252702	0.869206324698556
ENSG00000088682	387.944846986979	-0.00147524762573292	0.140325470341819	-0.0105130424443928	0.991611960260208	0.995765838847291
ENSG00000088727	407.335861767994	-0.0100614218873148	0.102341645994846	-0.0983120975777697	0.921684472241082	0.965171855666419
ENSG00000088756	20.4499472277837	-0.385974661945086	0.389209436500386	-0.991688858871495	0.321349327495038	0.562152508133575
ENSG00000088766	312.848176070441	0.078046103785006	0.102526502465894	0.761228579029782	0.446520551063645	0.673526849753885
ENSG00000088808	111.821983878251	0.408254837347155	0.15816656833076	2.58117022867568	0.00984660151682264	0.0723517471147587
ENSG00000088812	749.637378105706	0.0133704133314971	0.0694491837510225	0.192520813195307	0.847334266270715	0.928343433440686
ENSG00000088826	19.1837826200257	0.495447693875055	0.390995529887479	1.26714413849599	0.205103755599351	0.434865365852281
ENSG00000088827	16.1800981864508	2.88637998976069	0.671359852400386	4.2993038374885	1.71335448423943e-05	0.0014423238706584
ENSG00000088832	2043.78052553738	0.0175001242324258	0.0690553905276128	0.253421551868976	0.799942475118172	0.90403223781201
ENSG00000088833	1117.72107130102	-0.184523707810431	0.0610823181286919	-3.02090217698787	0.00252022767412388	0.0319220292680737
ENSG00000088836	12.3821975547207	0.174653944261321	0.383762366104352	0.455109619096496	0.649030378151689	0.815981949650799
ENSG00000088854	444.10123367514	0.353515562512827	0.111645098520211	3.16642259443957	0.00154326412835252	0.0233260387965515
ENSG00000088876	152.866380235713	-0.201035645190109	0.146532888820195	-1.37194896523737	0.170079325726862	0.388899247124019
ENSG00000088881	56.4289882892327	0.404274525843223	0.23200459588472	1.74252809217668	0.081416080240705	0.251979024379075
ENSG00000088882	16.1973748928297	2.5789453999543	0.665318767531053	3.87625530168729	0.000106076383803348	0.00468353565509039
ENSG00000088888	698.583554861033	-0.0579762495130469	0.0958993938527421	-0.604552825454477	0.545476159573388	0.747328748112704
ENSG00000088899	257.600412974639	0.222326704230073	0.144733082261765	1.53611531486611	0.124510100809983	0.323614371626817
ENSG00000088926	330.874751713585	-0.263060367094091	0.191232915732133	-1.37560192546857	0.168944910255932	0.387748032736703
ENSG00000088930	1701.87250609544	-0.134440756117704	0.066218358782014	-2.03026409277634	0.0423297020296374	0.171258203077503
ENSG00000088970	605.801201668447	0.048325500582733	0.0816143188059142	0.592120369192264	0.55376998791151	0.752728178983211
ENSG00000088986	5499.55735972435	-0.25931688183214	0.0967420093526866	-2.68049923262152	0.00735124330187527	0.0610202202344326
ENSG00000088992	146.971560341915	0.0722994275741304	0.163908692095024	0.441095750628135	0.659143679713338	0.822654914384511
ENSG00000089006	711.377084544375	-0.178355522982837	0.0971785486459526	-1.83533841025588	0.0664555632186698	0.222788965437711
ENSG00000089009	2645.69143182626	-0.0934348678740504	0.0736225646121199	-1.2691063991904	0.204403118264441	0.433860079357409
ENSG00000089012	3.72066786081894	3.34000480459678	1.04538303155136	3.19500575749748	0.00139828051072362	0.022056696975446
ENSG00000089022	347.021291132531	0.0308387278298898	0.0741951791990244	0.415643282526034	0.677671049807305	0.834629036169025
ENSG00000089041	78.3308253918404	0.271417829938449	0.214357722208829	1.26619105270223	0.205444690037703	0.435139017552408
ENSG00000089048	979.140768976024	-0.0402973940281516	0.0848638751851937	-0.474847441743767	0.634895715369884	0.805533884362997
ENSG00000089050	236.620995127166	-0.151227021052666	0.121293741016221	-1.2467833854052	0.212476934146564	0.44392152144624
ENSG00000089053	3376.26784795732	-0.0496029750642747	0.0687165571875293	-0.721848955978789	0.470387346764201	0.692761216380795
ENSG00000089057	1473.0989417831	-0.265665593004043	0.0770539865729647	-3.4477851804913	0.000565203377609716	0.0130200689262138
ENSG00000089060	40.7206789923056	0.999911601554283	0.249084955366518	4.01433960587043	5.96124645297061e-05	0.00316428638102297
ENSG00000089063	2970.24332208568	-0.193507888119102	0.0858263555246964	-2.2546441234292	0.0241556755426566	0.122431624116136
ENSG00000089091	123.420840356044	0.0225420145179512	0.128977190751904	0.174775201619272	0.861256274637535	0.936024484493448
ENSG00000089094	152.848356553562	0.243486918765433	0.11484278648115	2.12017599211944	0.0339912062586955	0.149920123672341
ENSG00000089101	55.3902722059184	-0.0870508569713755	0.187234108553116	-0.464930549482014	0.641981192485046	0.810961450787808
ENSG00000089123	679.628725463839	-0.122112375364154	0.0668155202944447	-1.8276049460668	0.0676088629565514	0.22535081051319
ENSG00000089127	302.939457696716	0.508776926970938	0.270370384115319	1.88177757943315	0.0598662211961262	0.209733911117886
ENSG00000089154	808.243898575343	0.00825869587029559	0.0877639084919515	0.0941012770762479	0.92502870592467	0.96725025550855
ENSG00000089157	11491.5521547402	0.0223097391355484	0.0968752384726671	0.23029351449641	0.817863699873537	0.91439007398239
ENSG00000089159	425.846289087408	0.0652929739705599	0.0896971565396022	0.72792690972018	0.466658329454967	0.690190381279172
ENSG00000089163	40.3540016018367	-0.127395814900466	0.272537067354847	-0.467443992616955	0.640182254044757	0.80932641827565
ENSG00000089169	121.842748535884	0.19722824926267	0.408948421781041	0.482281477951931	0.629606003151166	0.802746848111737
ENSG00000089177	504.188295073672	0.164821002520361	0.0957301973208582	1.7217242535073	0.0851194816576925	0.258465341892876
ENSG00000089195	430.956465736912	-0.2053540135466	0.0975698627135379	-2.10468691699929	0.0353185700678316	0.153678670597439
ENSG00000089199	50268.9049535608	0.617396489448942	0.256754258038025	2.40462025505145	0.0161892787883065	0.0968633878871715
ENSG00000089220	10877.4624952968	-0.37270958224165	0.118525456482151	-3.14455302096032	0.00166340765633945	0.0243373545582638
ENSG00000089234	402.042199694569	-0.188292342509319	0.0821361608008757	-2.29244148586151	0.0218801804251936	0.115460956335701
ENSG00000089248	6825.09955541585	0.0902116017902004	0.122673009077211	0.735382644224705	0.462106488834225	0.686597600534001
ENSG00000089250	10.3684745308524	0.378342146231566	0.548620229786344	0.689624854662957	0.490430133018975	0.707699208663153
ENSG00000089280	881.559685370647	0.477149795738315	0.128670641675146	3.70830353782623	0.000208652452618051	0.00708849027980177
ENSG00000089289	1146.04076625909	-0.108332459254985	0.105325390106095	-1.02855027781868	0.3036910531861	0.544144093138599
ENSG00000089327	1862.8836168291	0.674262463737762	0.260549622825213	2.58784663138846	0.00965779705443526	0.0715679982986077
ENSG00000089335	714.318834787284	-0.149549344472717	0.0738237194707842	-2.0257627974421	0.0427890979890874	0.17236492021364
ENSG00000089351	115.565979902052	0.628712047486848	0.189954980294458	3.30979501833673	0.000933643176027931	0.0174415471638766
ENSG00000089356	1083.83399901417	0.769247591916743	0.243857246944471	3.15449961629358	0.00160773589760579	0.0238592606210842
ENSG00000089472	60.2919780294882	0.469707612914698	0.389801515703077	1.20499175604152	0.228206484443007	0.462919344705097
ENSG00000089486	1057.24815784572	-0.0553379945655039	0.0911880449189238	-0.606855806753018	0.543946608695424	0.746321336727923
ENSG00000089505	3.10956691693144	-0.150848918956562	0.523535980368736	-0.288134769362587	0.773243578569244	0.889860723232041
ENSG00000089558	4.04208944993205	-0.145775814030897	0.431588793588737	-0.337765521710482	0.735539894118743	0.868017087484822
ENSG00000089597	1602.3522351282	-0.158208726440572	0.144428760580867	-1.09541012333197	0.273337001033609	0.513321116119075
ENSG00000089639	13.4529063224669	0.776050815713753	0.323048805968042	2.4022711162428	0.0162936274949767	0.097277370385977
ENSG00000089682	419.063636988966	0.0451926386193299	0.0849803376940302	0.531801118301565	0.594863748157649	0.780962518801232
ENSG00000089685	13.6551958693767	1.12867471300733	0.633294116010013	1.78222832720821	0.0747120051571408	0.239412990917915
ENSG00000089692	2.91272039383339	1.04570093869947	0.722934272871187	1.4464675115573	0.148046118031818	0.359322069320499
ENSG00000089693	1141.95573893987	-0.0959042962974239	0.0777542328454888	-1.23342862231054	0.217415891768348	0.449190287630913
ENSG00000089723	16.7983995105464	0.428116267268416	0.315503884953022	1.35692867088518	0.174803875861552	0.395257070435337
ENSG00000089737	7093.88015752285	-0.178229713097638	0.0630109469536219	-2.82855157261516	0.00467591664911668	0.0463349289280953
ENSG00000089775	444.163034532639	-0.018682120809118	0.088728546092235	-0.210553667696725	0.833235569535024	0.922188095669385
ENSG00000089818	1672.05059559367	-0.326799792249057	0.0827026571451794	-3.95150293267337	7.76619203399704e-05	0.0038524644229202
ENSG00000089820	12.304883615963	0.555603394388022	0.290546450825375	1.91227045730444	0.0558415130409744	0.201152228807514
ENSG00000089847	6.48413188666726	0.271352262357958	0.426948730846192	0.635561702736886	0.525062137758753	0.732416387769911
ENSG00000089876	299.573452600217	-0.172906849782008	0.110266052997258	-1.56808777572104	0.116860648990101	0.311369985143536
ENSG00000089902	549.555556050075	-0.135710777909794	0.088631888847993	-1.53117325686857	0.125726578408842	0.325756243422846
ENSG00000089916	1141.78894133691	0.0441945226642617	0.0759142362422483	0.582163831869868	0.560456332800469	0.757390482083843
ENSG00000090006	24.0080580104759	0.816321021690721	0.271524373858156	3.00643735990039	0.00264328507759873	0.0328458507995826
ENSG00000090013	352.685828484322	0.0408523500309786	0.121444563622167	0.336386815618001	0.73657919041987	0.86840820007012
ENSG00000090020	101.579826759682	0.219183844017186	0.13504688823504	1.62302032191747	0.104585060728476	0.290829389420492
ENSG00000090054	1705.85577779544	-0.317731449053861	0.0913127914291926	-3.47959408622659	0.000502174004965783	0.0121882427599005
ENSG00000090060	3155.241924316	-0.123223298115746	0.0497762805623471	-2.47554250184288	0.013303392647737	0.0859149959485495
ENSG00000090061	126.745611506825	-0.0912347721766891	0.128215129422593	-0.711575713315252	0.476727550728021	0.69770611038667
ENSG00000090097	70.3652707584131	0.274556529618084	0.182977107491726	1.50049661065114	0.133485810808929	0.337365640999082
ENSG00000090104	481.170148634622	1.28015513107164	0.458151335880742	2.79417526658673	0.0052032269728476	0.0494413171234951
ENSG00000090238	220.574123665368	0.501474321204965	0.137218307333299	3.65457300086715	0.000257610359290999	0.0081408796536351
ENSG00000090263	1710.69069089657	-0.275907833357754	0.0901823077363676	-3.05944525354488	0.00221747312094388	0.0293408691061341
ENSG00000090266	3920.72385367648	-0.00686942551920553	0.104917470866875	-0.0654745626485966	0.947796158933401	0.97794635413981
ENSG00000090273	670.987633829209	-0.00015007353277928	0.0852078864565671	-0.00176126341140707	0.998594715843075	0.999000368043358
ENSG00000090316	228.466197183581	0.164283101786599	0.159210196553762	1.03186294183818	0.302136328387875	0.542529481505255
ENSG00000090339	51.7379705845956	0.325965397514107	0.35297783616068	0.923472705990876	0.355760917723873	0.597206988669548
ENSG00000090372	132.951427583052	0.173306693182308	0.151286571477501	1.14555238769544	0.251980407304027	0.490871947327301
ENSG00000090376	68.1439529928079	0.432279224360267	0.351576592874522	1.2295449501513	0.218867555440034	0.45089489455335
ENSG00000090382	150.25111251086	2.08003910014377	0.605809750947943	3.43348567250531	0.000595873694869963	0.0134220641313165
ENSG00000090432	451.465682390957	-0.216280260201433	0.0901945735538495	-2.39792984965227	0.016488022587438	0.0980046804081567
ENSG00000090447	64.6564876664578	-0.0453127737112929	0.124920840490528	-0.362731899123979	0.71680516827843	0.857032646584551
ENSG00000090470	257.564483647665	-0.0385202319670735	0.0916843459711171	-0.420139682069699	0.674383415397782	0.832425296543714
ENSG00000090487	903.213722088907	0.507138145080451	0.10894675432615	4.65491742472888	3.24110575774434e-06	0.000514076532352545
ENSG00000090520	248.20189393796	-0.153271550050963	0.148587773700283	-1.0315219498485	0.302296120389967	0.542699011603414
ENSG00000090530	17.7013338454265	0.980076435294502	0.413728377274337	2.36888859727557	0.0178416265947337	0.102263679156966
ENSG00000090534	2.39449733887982	1.6120137205487	1.00436570016669	1.60500674234611	0.108492320883212	0.297606937060337
ENSG00000090539	12.1666684233855	0.456095194279194	0.457631972669228	0.996641890248466	0.318938365036899	0.559585934344315
ENSG00000090565	88.2595187773293	0.325149499231852	0.163093508049045	1.99363851523798	0.0461915730975872	0.180150752275038
ENSG00000090581	220.286425657441	0.375286976829857	0.130495973698012	2.87585100286949	0.00402939865433341	0.0424637355360613
ENSG00000090612	658.069353151477	-0.208233650377377	0.0930058799742379	-2.23892995190257	0.0251604742704606	0.125110795315579
ENSG00000090615	927.6266575222	0.0371865085556189	0.0900753507124396	0.412837788157325	0.67972546357097	0.835712624362808
ENSG00000090621	983.072562574805	0.0555745043409486	0.165211610121566	0.336383770487171	0.736581486434799	0.86840820007012
ENSG00000090659	22.5263814241533	0.865490603498256	0.518880539658323	1.66799588218932	0.0953165442224332	0.275420350919823
ENSG00000090661	104.317298007801	0.0575986496074345	0.182458261537992	0.315681236475232	0.752244470092925	0.877771892134848
ENSG00000090674	145.182393028987	-0.189810955476407	0.220288511163904	-0.861647093956614	0.388881747359416	0.626327590301687
ENSG00000090686	833.091410963606	0.186595798383951	0.0851309878151865	2.19186694730992	0.0283891153208061	0.134681986991563
ENSG00000090776	31.6521824550747	0.427410153894401	0.249248898874739	1.71479254602123	0.0863832686531535	0.260741279400596
ENSG00000090857	485.810489444736	0.324755499245446	0.135831732424199	2.39086620960736	0.0168086767957689	0.0989263923689103
ENSG00000090861	1913.04788089422	-0.228372574162265	0.0934745810693734	-2.44315161993371	0.0145596190329398	0.090688622642345
ENSG00000090863	4433.89025538622	-0.0428919919265461	0.06439847147709	-0.666040527713536	0.50538519625189	0.718820091219132
ENSG00000090889	23.0150190213513	0.577134073132503	0.397189712787928	1.45304385927199	0.146211576889099	0.356572391312539
ENSG00000090905	2213.00455653089	0.153342384583121	0.082235273149473	1.864678971813	0.062226415997686	0.214323957285529
ENSG00000090924	30.1448384833728	0.285225048540777	0.258118190899121	1.1050172308555	0.269152122912666	0.508361054897479
ENSG00000090932	6.1619487710551	0.688400612336381	0.395543920269817	1.74038982034357	0.0817905917794586	0.252823897280546
ENSG00000090971	141.137167916686	0.34744262274496	0.162782576763947	2.13439687251537	0.0328103073857626	0.146554668075383
ENSG00000090975	70.1312227560455	0.421363258045682	0.207130575431481	2.03428806764972	0.0419225595513548	0.170417073590601
ENSG00000090989	654.150061288939	0.0338095896277885	0.0775754411277107	0.435828519133118	0.662961150414656	0.825618051991687
ENSG00000091009	280.072202175395	0.028914118435913	0.106213421335077	0.272226598790148	0.785447790988746	0.895978105002667
ENSG00000091039	1049.7394431102	-0.116368735718748	0.0951210031541313	-1.2233758251076	0.221187779887033	0.453670875112997
ENSG00000091073	26.6812366344826	0.445159231599589	0.261039727899725	1.70533135006405	0.0881326438416901	0.264005665457208
ENSG00000091106	18.378133927213	0.338500893679448	0.30012013074208	1.12788466685813	0.259368630220719	0.498479403392479
ENSG00000091127	140.775042732326	-0.442888101089739	0.126910537090368	-3.48976618682479	0.000483443323922429	0.0119431603693614
ENSG00000091128	68.4067299574396	-1.29970089859923	0.322892855750392	-4.02517700671566	5.69324750250402e-05	0.00308874181497506
ENSG00000091129	2647.13567082969	-0.151296818254816	0.0718850533035028	-2.10470482112648	0.0353170105642524	0.153678670597439
ENSG00000091136	1392.45575659699	0.350692510518936	0.136127651643878	2.57620333770525	0.00998918833376013	0.0729688377492798
ENSG00000091137	563.672079344357	1.4793744881977	0.276412009235871	5.35206300293307	8.69571100336335e-08	3.60900992342924e-05
ENSG00000091138	2.30164563055181	-0.703733866749914	0.634738522935665	-1.10869884420304	0.267560120691469	0.506713056650342
ENSG00000091140	2187.43758493121	-0.37134561728019	0.107925742972671	-3.4407510854405	0.000580101927456206	0.0132407866155036
ENSG00000091157	765.964168071056	-0.188351715188632	0.0803997154336433	-2.34269131641499	0.0191452155603275	0.107159846680889
ENSG00000091164	1987.08228100504	-0.283235116906185	0.0796606272654417	-3.55552205184628	0.000377229301458731	0.0103001798957514
ENSG00000091181	74.3820661312056	-0.34487442948846	0.240833662772352	-1.43200259265438	0.152143079329812	0.365110974540476
ENSG00000091262	65.1102607212301	0.297504738784363	0.208573010572019	1.42638176420068	0.153758174595725	0.367372185848202
ENSG00000091317	1494.89116080288	-0.226784678300569	0.0714575700279519	-3.17369703744275	0.00150510704133699	0.022945477159304
ENSG00000091409	431.822918731395	0.355335646938029	0.255698258328775	1.38966784232508	0.164629764172677	0.382218504534283
ENSG00000091428	417.11016844723	0.188581423253813	0.179541760646266	1.05034852379195	0.293557903280405	0.534213600371867
ENSG00000091436	163.455682649441	0.502527267785651	0.34089972390849	1.47412048922793	0.140449152789202	0.347695079307755
ENSG00000091483	734.439894797981	-0.349848863332204	0.118846384386281	-2.94370640839276	0.00324307486538596	0.0369841182719759
ENSG00000091490	272.871542526275	0.396432256832621	0.177465206150476	2.23385905007475	0.0254923487117958	0.125904495759845
ENSG00000091513	29.9972812569396	0.0870583811418653	0.337551398314904	0.257911481263212	0.796475223792301	0.902604260620546
ENSG00000091527	2062.9656147137	-0.227665027627608	0.123007094850874	-1.85082842500764	0.0641942403659276	0.218532463922396
ENSG00000091536	44.1326311145974	0.428850497313465	0.230279270841504	1.86230612832118	0.0625599521578947	0.215234585332398
ENSG00000091542	1603.31399629911	-0.14658688113097	0.0592417333749108	-2.47438541683607	0.0133465626054278	0.0860803164984102
ENSG00000091583	2258.27130401974	0.575025553304832	0.225522898144891	2.54974354282818	0.0107802186914316	0.0763442444065939
ENSG00000091592	687.059450475783	0.30042392012347	0.112914467792568	2.660632654049	0.00779939974915444	0.0630905898298188
ENSG00000091622	20.0816238278715	0.677630434419561	0.296364184367201	2.28647883301567	0.0222262610575423	0.116497232762559
ENSG00000091640	730.784012191589	-0.151720940783229	0.0985533480905667	-1.53948032941309	0.12368707646132	0.322613098910547
ENSG00000091651	9.83810104063615	-0.135382873640053	0.411981063852785	-0.328614311478233	0.742447229333019	0.871323481134277
ENSG00000091656	108.937316891215	0.819323928453184	0.276740372327429	2.96062306183426	0.00307017438775823	0.0358431704659895
ENSG00000091664	450.24288403945	-0.104958589126611	0.206634129195476	-0.507944111339519	0.611492538336919	0.791197505438323
ENSG00000091704	133170.995652088	0.418057771567365	0.675877385630858	0.618540848466403	0.536218879831687	0.740765941521533
ENSG00000091732	405.568137476747	-0.171005872189468	0.0966470792594107	-1.76938479155144	0.0768296818821853	0.243163736336421
ENSG00000091831	402.005964500776	-0.595859512109358	0.156717142899559	-3.80213358337733	0.000143455339131786	0.00558407363919724
ENSG00000091844	1026.4444064203	-0.0508322893254446	0.0904336194199449	-0.562095044425853	0.57405126453422	0.767682970271797
ENSG00000091879	180.901366416504	0.530503519923543	0.212837653556472	2.49252663266552	0.0126837817911121	0.0837802477884016
ENSG00000091947	815.551787834338	-0.156023999646247	0.0845554796676312	-1.84522635622839	0.0650046180540944	0.220511214068325
ENSG00000091972	3617.47614882916	-0.400622874164402	0.108191252341442	-3.7029137337284	0.000213137372782227	0.00720155611536364
ENSG00000091986	684.948313401333	1.66511000579319	0.434722277385271	3.83028451131685	0.0001279951805347	0.00522514096012312
ENSG00000092009	5.05546407869207	3.97780494967749	0.967732452677684	4.11043872577698	3.94908067456164e-05	0.00239339170755239
ENSG00000092010	3389.52495772101	0.00640256336961219	0.0931595337483618	0.0687268721943854	0.945207027853831	0.976759387650901
ENSG00000092020	490.916294911777	-0.120091054017902	0.0937711815642911	-1.2806818898359	0.200305423404717	0.428727761537626
ENSG00000092036	55.5241882184218	0.247182349134542	0.181017570377329	1.36551578180667	0.172090996293145	0.391683574599387
ENSG00000092051	45.8518104566694	0.861489674397283	0.328024804604959	2.62629429940451	0.00863201482423809	0.0672572623918064
ENSG00000092054	13.4953715088254	0.847131361014943	0.506858432728269	1.67133721432844	0.0946550897619866	0.274432535248922
ENSG00000092068	6099.81346113028	-0.278197681669203	0.164022301133355	-1.69609668774869	0.0898675708317302	0.266710415718625
ENSG00000092094	968.33375042262	0.0284582804924575	0.0841847858327731	0.338045410592216	0.735328967295112	0.867874471350353
ENSG00000092096	1194.62143603665	0.304343338028424	0.127773515190695	2.38189688664515	0.0172237194980418	0.100338986683587
ENSG00000092098	20.9087657650131	-0.222486218668093	0.253236909656456	-0.878569474607475	0.379634752853965	0.618589872658372
ENSG00000092108	2645.5508440798	-0.280160151508277	0.0974228813152791	-2.87571202705066	0.00403117303056979	0.0424637355360613
ENSG00000092140	363.029362654136	-0.223535884213932	0.108354631732235	-2.06300257442001	0.0391123835846936	0.163858777931703
ENSG00000092148	1536.18827131809	-0.0671301910099247	0.062339120521061	-1.07685495799135	0.281545068288589	0.521326910020556
ENSG00000092199	3332.75145150677	-0.259608679255998	0.0591124282412809	-4.39177829400521	1.12427311689616e-05	0.00112889714342533
ENSG00000092200	6.48092374296327	0.340114822319762	0.456549296704057	0.744968450888295	0.45629079249509	0.681777505491276
ENSG00000092201	2037.81897420948	-0.114797722640664	0.0648446839838221	-1.77034901842231	0.07666901696934	0.242995018527492
ENSG00000092203	1316.51686308156	-0.185906839375746	0.0795175794588694	-2.33793383351045	0.019390680813199	0.107999716754704
ENSG00000092208	199.891301987287	-0.280633317370024	0.101991869950272	-2.75152634721623	0.0059318247922001	0.0537925349509712
ENSG00000092295	8.2470365100506	-0.137082178512394	0.479973264763831	-0.285603779576858	0.775181608307134	0.89056437741549
ENSG00000092330	497.54732021391	-0.129403826826255	0.0883346421076703	-1.46492727811729	0.142940759572905	0.351487192148166
ENSG00000092377	21.985332637729	0.560974980088388	0.820068068132143	0.684059045691308	0.493937881506765	0.710216053425579
ENSG00000092421	438.479970374623	0.300815626364548	0.15722789989692	1.9132458460729	0.0557165868603657	0.200847487839726
ENSG00000092439	721.885207810386	-0.0384358759064533	0.0854595552340137	-0.449755159633168	0.652886993407515	0.818557643229984
ENSG00000092445	18.7293170779683	0.645306910881619	0.463349576933974	1.392699903066	0.163710557944934	0.380895105479281
ENSG00000092470	89.3725537581175	-0.0421062682096156	0.145247801681701	-0.289892636735997	0.771898374906438	0.889089493750012
ENSG00000092529	9.74428236475177	0.268976780277753	0.344496463585813	0.780782413491312	0.434930479266788	0.664334097693772
ENSG00000092531	248.374433898639	-0.0206195944085843	0.112584354081253	-0.18314795671966	0.854681928077605	0.932729379980828
ENSG00000092607	3.50107270515496	-0.852944109091188	0.756668174078	-1.12723666504211	0.259642432331832	0.498671750615824
ENSG00000092621	125.35789027344	0.30794729376189	0.389055544392618	0.791525267279374	0.428637537506308	0.659602357580821
ENSG00000092758	3.4982570465155	1.59277197955801	0.593078041216668	2.68560268441321	0.00723991243357897	0.0603778631684473
ENSG00000092820	2458.87006924568	0.20357975493249	0.110328254319293	1.84521867212115	0.0650057353817192	0.220511214068325
ENSG00000092841	15308.4303701598	0.0860734293322791	0.0789393463206125	1.09037423470282	0.275548326725571	0.51496045638471
ENSG00000092847	889.727486858634	-0.16545858207134	0.0715666131292874	-2.31195210778571	0.0207803226955369	0.112321560710777
ENSG00000092850	203.995128005687	0.0877810388044791	0.292024426109239	0.300594850828138	0.763723458416644	0.884281469358407
ENSG00000092853	8.35936689464286	1.37748044034569	0.484465242453994	2.84330085966178	0.00446489014162596	0.0451922121277662
ENSG00000092871	238.187977777927	-0.0933266929118027	0.114433797734301	-0.815551827865524	0.414756510621787	0.648678974218298
ENSG00000092929	7.40706703988125	1.06148599491488	0.416066738516868	2.55123973307433	0.0107340462698894	0.0761271604557089
ENSG00000092931	711.759724386822	-0.192138372317772	0.0957356460830117	-2.00696793910149	0.0447530768763906	0.177035920631593
ENSG00000092964	7315.11586025367	-0.217812848325423	0.111458236107105	-1.95421043731679	0.0506763354815512	0.190252088973555
ENSG00000092969	17.11295524544	1.21111751234282	0.509810381555631	2.37562347915951	0.017519329559878	0.101386554659559
ENSG00000092978	671.16250980408	-0.086534947535328	0.0640412694771206	-1.35123722939695	0.176619452287986	0.397479529721876
ENSG00000093000	831.110264845523	-0.0136407952400979	0.074444775303446	-0.183233748567261	0.854614615090693	0.932719734016606
ENSG00000093009	3.53860403330657	-0.177800543958011	0.7368985939499	-0.241282240755773	0.809336374169151	0.909368419911847
ENSG00000093010	1138.15032700236	0.336741486986711	0.120581126695057	2.79265500510964	0.00522774142593014	0.049573959249243
ENSG00000093072	1721.93466788825	-0.149836620262906	0.221358116638392	-0.67689688789536	0.498471378803318	0.713059654721211
ENSG00000093144	930.797101916265	-0.269001172732035	0.0921340271227492	-2.91967236354108	0.00350399562013136	0.0390655770301783
ENSG00000093167	414.472021753159	-0.0694954626564132	0.0894882243526804	-0.77658779307684	0.437402005738075	0.666229417511135
ENSG00000093183	994.774796878256	-0.191261809453726	0.0717758136757419	-2.66471112842802	0.00770544809441778	0.0625427211366335
ENSG00000093217	29.3329139822816	-0.149609109173589	0.213689887401542	-0.70012255138897	0.483850773422538	0.703582596190835
ENSG00000094631	527.231772239618	0.109674577037096	0.123241366547506	0.889916917586432	0.373510499224756	0.612603467805761
ENSG00000094755	40.5203168588823	2.83977430437799	0.799029489492686	3.5540294090785	0.000379376787721794	0.0103361496365953
ENSG00000094804	11.135632760693	-0.0750097749296363	0.521430877070266	-0.143853726789425	0.885615976199798	0.94761365739256
ENSG00000094841	395.617240330895	-0.213611661257327	0.114803327029605	-1.86067483220448	0.0627901100723868	0.215777995559527
ENSG00000094880	766.113868889689	-0.354074277014541	0.0927859488335011	-3.81603336998694	0.00013561417197289	0.00538606716183238
ENSG00000094914	1315.68881479842	0.0923952038385105	0.118253728899169	0.781330150842792	0.434608341252036	0.664086452344494
ENSG00000094916	3911.83299885947	-0.273397146680157	0.0845476502468019	-3.23364571199894	0.0012222097049169	0.0203964922540308
ENSG00000094963	153.785595595558	0.138375376260248	0.430955719387964	0.321089545943993	0.748142532339502	0.875043105625881
ENSG00000094975	2213.77004543072	-0.182616036664572	0.101857216058356	-1.79286302661117	0.0729948286055239	0.23563477132706
ENSG00000095002	383.744448429259	-0.218375459457654	0.0953439557823021	-2.29039646683287	0.0219983441662723	0.115839028637875
ENSG00000095015	430.234722171008	0.00272971771398746	0.127127877465318	0.0214722196925861	0.982868963826359	0.991830568432305
ENSG00000095059	1090.12314079505	-0.180439239645794	0.10555937730257	-1.70936248637193	0.0873838252362426	0.262520450721789
ENSG00000095066	503.130200458077	0.340863956838145	0.203440641733241	1.67549587896552	0.0938369789647309	0.273402258234906
ENSG00000095110	2.2393984718952	0.762138111985207	0.681851334296134	1.11774821526448	0.263674544014901	0.502741210213825
ENSG00000095139	2773.53262929296	-0.224707223505967	0.0779525538718548	-2.88261528769615	0.00394388786052151	0.041945193894273
ENSG00000095203	1216.20016726193	-0.104432021925254	0.121387051241322	-0.860322586777719	0.389611245566006	0.627034139280339
ENSG00000095209	515.098307399193	-0.525480077820503	0.123294711706253	-4.26198391276056	2.02620032637989e-05	0.00158668051973308
ENSG00000095261	799.701912350141	-0.319480098027259	0.0824938223013783	-3.87277603479311	0.000107602699471019	0.00469268375171158
ENSG00000095303	42.934242360978	0.798180623477688	0.412093249364748	1.93689322673473	0.0527583965901259	0.195126925870684
ENSG00000095319	397.531728797207	-0.199905384641083	0.15191653246539	-1.31588959672066	0.18821110099814	0.413435745006125
ENSG00000095321	118.823192575003	0.279855939259198	0.209045040773303	1.33873512724315	0.180656916434703	0.403110979664603
ENSG00000095370	124.043492375805	0.321852991793372	0.139476324346345	2.30758154333171	0.0210224220382097	0.112899425569512
ENSG00000095380	366.09478558931	-0.242013974503224	0.167482213855099	-1.44501298933514	0.148454237139994	0.359931614551439
ENSG00000095383	23.6802012770684	-0.0203510470539695	0.252347141873721	-0.0806470281488406	0.93572266492754	0.972071940270806
ENSG00000095397	160.456452080157	0.379518255414076	0.186268376684762	2.03748087661905	0.0416018764045142	0.16958002796879
ENSG00000095464	17.3154521791555	-0.276042354105733	0.290337561150365	-0.950763494092902	0.341724448134979	0.583684518598526
ENSG00000095485	368.804904345988	-0.161669563038795	0.0868645041953428	-1.86116946774058	0.0627202486046399	0.215607348254106
ENSG00000095539	68.6536769221343	0.250507080082351	0.207563342501417	1.20689461377623	0.22747273226508	0.46195740576187
ENSG00000095564	900.963363970766	0.0866132976896382	0.0924555777933285	0.936809868662009	0.348856368063961	0.5904854049435
ENSG00000095574	779.91211112043	-0.174551270160214	0.0899182575137741	-1.94122167162187	0.0522313955541718	0.193839971995527
ENSG00000095585	85.0553771781632	0.967265845013223	0.426362548832225	2.2686463613244	0.0232898398943854	0.119729609356172
ENSG00000095587	6.4844753089093	1.0688414092462	0.527895986439544	2.02471971127329	0.0428961534243307	0.172652337574379
ENSG00000095627	13.2046689569904	0.48762265312809	0.485301441226854	1.00478303113085	0.315001336483425	0.555900160768207
ENSG00000095637	404.651139458768	0.514576052244464	0.178555211264751	2.88188761671862	0.00395300696023685	0.0419956396432671
ENSG00000095713	15.3256691299889	0.772961102183499	0.404268917788048	1.91199735664257	0.0558765331019687	0.201229549308168
ENSG00000095739	136.732956603495	0.205683017402517	0.245430615836405	0.838049550996596	0.402002874787622	0.638029036836289
ENSG00000095777	1253.74741453231	0.106782857061178	0.095429466734726	1.1189715369364	0.26315228201546	0.502277079620019
ENSG00000095787	2589.99913873312	-0.0271083993175171	0.0495475391481663	-0.547118984788579	0.584296990178618	0.774179292523915
ENSG00000095794	432.074376785572	0.134313919666138	0.134550346615915	0.998242836561005	0.318161619197853	0.558931967637739
ENSG00000095906	127.1004964522	0.241795516875632	0.16815705814508	1.43791476577224	0.150458239588974	0.362631734634593
ENSG00000095917	4.44335701782804	0.576926869251532	0.660008410743923	0.874120480678805	0.382052645088672	0.620596787754773
ENSG00000095932	2380.47388731321	0.495051659223248	0.24524917230936	2.018566075317	0.043532340028176	0.174139472374704
ENSG00000095951	361.611515014274	0.243065283018902	0.0980905497163292	2.47796840492616	0.0132132845299646	0.0856472798915603
ENSG00000095970	34.5082041903122	2.10393212555198	0.621497166094393	3.38526423020317	0.000711097677989212	0.0148554986386639
ENSG00000095981	4523.39315054374	0.016791466779896	0.176896066544319	0.0949227821054413	0.924376160719311	0.966811506330895
ENSG00000096006	58.2205378384643	0.704928206697575	0.853254172550717	0.826164382636728	0.408710849681598	0.642943833082587
ENSG00000096060	2739.47054979827	-0.517262046777725	0.282272335080288	-1.83249288893507	0.0668780202373012	0.223652302576005
ENSG00000096063	594.330362833209	-0.00621042592530769	0.0852711066039397	-0.0728315389895591	0.941940173109924	0.97510128334402
ENSG00000096070	449.763213128789	-0.0484673612394906	0.0811523719946032	-0.597238996818402	0.550347826509304	0.750253262089167
ENSG00000096080	303.835177007754	-0.226907571702528	0.100048078415723	-2.2679853056215	0.0233301023120458	0.119860987781012
ENSG00000096088	90.3494797173835	2.6661134940562	0.723118122579199	3.68696816025959	0.00022694173893021	0.00749509705946963
ENSG00000096092	2038.53797124611	-0.212357039643215	0.118552071138167	-1.79125541717211	0.0732523169081013	0.235988294200274
ENSG00000096093	2524.62010518558	0.0638358712498204	0.0716935437961556	0.890399161064255	0.373251592695651	0.612458189405495
ENSG00000096384	25971.1050996188	-0.297122944208307	0.0826516225020388	-3.59488338176274	0.000324536915543855	0.00937234174953808
ENSG00000096401	2274.17837964477	-0.18263331599548	0.095217465761595	-1.91806528912203	0.0551027330814714	0.199790149914921
ENSG00000096433	286.006920243711	-0.150040294562479	0.198726086195359	-0.75501056471761	0.450242643276564	0.676461366870328
ENSG00000096654	230.204396540636	-0.0809699318300424	0.141197974530307	-0.573449669511109	0.566340267934602	0.761946674554196
ENSG00000096696	11098.637984537	-0.329068456843614	0.0849426305100749	-3.87400831440678	0.000107059757514197	0.00468541666365294
ENSG00000096717	410.984980051282	-0.082518367270189	0.094183670010432	-0.87614304327968	0.380952275482773	0.619504575463463
ENSG00000096746	2140.89674368024	0.0042086902238393	0.0568497743511927	0.0740317841516815	0.940985094548974	0.974847561029187
ENSG00000096872	1042.78442766762	-0.0183419407292096	0.0727497138722487	-0.252123888231626	0.800945306121111	0.904418447060623
ENSG00000096968	186.294308631087	0.258403486473844	0.132089940351384	1.9562692343296	0.050433446407202	0.18962610334171
ENSG00000096996	7.39349574652465	0.423997653641541	0.465793412591137	0.910269750881421	0.362680267080866	0.602916352096157
ENSG00000097007	235.229878872871	0.34203713712151	0.124741333999289	2.74197113463177	0.00610717082056718	0.0546267125624152
ENSG00000097021	124.772415290374	0.227704807408238	0.244124179054084	0.932741723046581	0.350953337001413	0.592343771045763
ENSG00000097033	1269.1166570598	0.0686858803224132	0.0750039251905502	0.915763810332783	0.359790788609812	0.600235390444738
ENSG00000097046	150.245722832101	-0.527058247669158	0.181382771675717	-2.90577899323015	0.00366340098910195	0.0402170621000903
ENSG00000097096	104.989101498738	0.0362195147113352	0.250300439799596	0.144704159290869	0.884944455087179	0.947247459368052
ENSG00000099139	89.0676565548273	0.642313758359253	0.327907126457162	1.95882829781428	0.0501328984061234	0.188838214507531
ENSG00000099194	4339.96290532503	-0.400048389856519	0.11261426420364	-3.55237760230012	0.000381766582218406	0.0103759558582806
ENSG00000099203	103.818650631861	-0.250046484320136	0.176560939553588	-1.41620499388113	0.156715494196902	0.371669451094406
ENSG00000099204	4041.32917661577	-0.216393271297057	0.143451770298016	-1.5084740386787	0.131433246264155	0.334384010877604
ENSG00000099219	416.716184420177	-0.116967124282012	0.0929240827754313	-1.25873853998307	0.20812478598149	0.438625633904072
ENSG00000099246	3033.49621495991	-0.360033674304566	0.101753944994951	-3.53827730534115	0.00040274684746658	0.0106921130017194
ENSG00000099250	1129.03154688043	0.504620160328133	0.195239849737491	2.58461661902844	0.00974873299906168	0.0719349552246174
ENSG00000099251	31.4183233579457	0.289898967598757	0.195043010805071	1.48633353434277	0.137190920848824	0.342695186174884
ENSG00000099256	537.26599335108	-0.0742261098775984	0.108125403880415	-0.68648168898117	0.492409407292745	0.70931793025996
ENSG00000099260	209.899953512521	0.228908626572097	0.220735405093721	1.03702723391794	0.299723165140946	0.540342466040416
ENSG00000099282	27.4444939767212	1.23220867226619	0.358185680531182	3.4401394004329	0.000581414638552759	0.0132441619789219
ENSG00000099284	214.159796108016	0.0836027460775635	0.117348622155809	0.712430572610906	0.476198189376166	0.69728120004247
ENSG00000099290	353.365959884354	0.164564242617746	0.0874897927435205	1.88095362278629	0.0599782278604227	0.209860591566706
ENSG00000099308	562.209925731333	-0.192420098079893	0.120032970476459	-1.60306037013082	0.108921326317984	0.298192487683644
ENSG00000099326	257.733988283892	0.245944953015873	0.162664213768506	1.51197947795627	0.13053908334675	0.333049863126579
ENSG00000099330	71.9728380167843	0.473706313163889	0.142629655590377	3.32123295960514	0.000896206985361043	0.0169818177275365
ENSG00000099331	90.3331974417695	0.786205614989902	0.16055773926579	4.89671577704768	9.74516303944687e-07	0.000214755796467527
ENSG00000099337	61.4138507025973	0.326649286793784	0.229953755288543	1.42049990174724	0.155462197176008	0.36975354671222
ENSG00000099338	23.0971398789904	0.134285120054138	0.281065243521873	0.477772058798468	0.63281245024735	0.804458357718921
ENSG00000099341	1662.07577705328	-0.154770501768224	0.174318285072508	-0.887861544208325	0.374615232694433	0.613818059310503
ENSG00000099364	8.67607160530565	0.0607325216735263	0.253600470031317	0.239481108477545	0.810732543586135	0.910278500129062
ENSG00000099365	4.58270744598989	0.522543573450558	0.477642931238935	1.09400461992635	0.273952952001229	0.513950601258736
ENSG00000099377	64.6952433992926	0.78507121048932	0.276352120026205	2.84083657623063	0.00449953639133509	0.0454001034104645
ENSG00000099381	90.5760550397901	0.129640550030122	0.168940242788644	0.767375184800172	0.442858478242798	0.670643506762476
ENSG00000099385	90.6223366640487	0.121834603626114	0.151550625889474	0.803920161405128	0.42144308546752	0.653839369155329
ENSG00000099622	7574.14662331048	-0.0829214718097962	0.0888533267353582	-0.933239923101253	0.350696106025402	0.592046280804525
ENSG00000099624	154.675224634666	0.392615153388188	0.145189716452453	2.70415262858346	0.00684788269624937	0.058527817594262
ENSG00000099625	2.46778142560711	0.465315659759379	0.503766037212575	0.923674137172983	0.355656001463718	0.597148658387063
ENSG00000099725	22.3116795087769	0.395779866811225	0.842275986944079	0.469893328251209	0.638431231175772	0.807836103594465
ENSG00000099769	7.46496848109967	0.899113434237961	0.402454778542265	2.23407319822279	0.0254782571750114	0.12585986117281
ENSG00000099783	759.859311174826	0.0833012733183248	0.0680026824638818	1.22497040263917	0.220586372289555	0.452800253825731
ENSG00000099785	163.146243226867	0.184767662689537	0.102690311424412	1.79927064322461	0.0719758795116474	0.233834749067064
ENSG00000099795	897.621674392329	0.0508683134040812	0.119936142219308	0.424128310806149	0.671472239628868	0.83083950579945
ENSG00000099797	1795.51963344767	-0.331062175397607	0.134056197295488	-2.46957755088246	0.0135272694251371	0.0867068373808917
ENSG00000099800	874.695079397387	0.00656631963794619	0.102055381466385	0.0643407485582621	0.948698907995738	0.978199669036887
ENSG00000099804	54.8079900562352	0.563680810851148	0.192450751741367	2.92896133556638	0.00340096724363414	0.0382524328369364
ENSG00000099810	373.680137146252	-0.0891374048456764	0.0925507821411237	-0.963118871429499	0.335487872358992	0.577136393520665
ENSG00000099812	125.540854256176	0.308055113979137	0.247619507034316	1.24406642137627	0.213475118110518	0.444609123531691
ENSG00000099814	86.2215040500139	0.237364219410712	0.147152470872439	1.61304949895455	0.106733754240559	0.294518875241778
ENSG00000099817	482.836999624193	0.147411155914982	0.114238603587485	1.2903795327128	0.196918914892328	0.424303436761162
ENSG00000099821	155.93297012549	0.217701006589357	0.12853372474871	1.69372673992739	0.0903172208056365	0.267556439745653
ENSG00000099834	8.05785290468579	0.770798123113361	0.476359983966268	1.61810006939614	0.10564103357191	0.292882767535928
ENSG00000099840	18.063802533693	-0.329458642030883	0.389349969397937	-0.846176108708406	0.397454507793522	0.633840035419423
ENSG00000099849	141.29296453471	0.488404243437399	0.158753552266625	3.07649332228565	0.00209450994262472	0.0281780046414051
ENSG00000099860	231.450416742232	0.516479310699849	0.302706188785505	1.7062066447073	0.0879696120314015	0.263771135316792
[truncated: 22,903 more rows]
