# Supplementary material for: Identification of a pancreatic stellate cell gene signature and lncRNA interactions associated with type 2 diabetes progression
Source: Front Endocrinol (Lausanne). 2025 Jan 13;15:1532609. doi: 10.3389/fendo.2024.1532609 (PMC11769806; doi:10.3389/fendo.2024.1532609)
Supplement: Supplementary file 6 [file DataSheet2.csv]

	orig.ident	nCount_RNA	nFeature_RNA	percent.mt	tech	unintegrated_clusters	seurat_clusters	cca_clusters	Condition
AAACAGCCAATTGAGA-1_1	A0011	1521	963	0	A0011	11	3	3	PreT2D
AAACAGCCACAACCTA-1_1	A0011	7921	3280	1.18671884863022	A0011	18	7	7	PreT2D
AAACAGCCACAGCCTG-1_1	A0011	19973	9290	0.020027036499274	A0011	9	0	0	PreT2D
AAACAGCCAGGCATGA-1_1	A0011	9072	4972	0.330687830687831	A0011	11	3	3	PreT2D
AAACATGCACGTAATT-1_1	A0011	663	558	0.603318250377074	A0011	11	3	3	PreT2D
AAACATGCACTAGGTC-1_1	A0011	2668	1840	0.374812593703148	A0011	11	0	0	PreT2D
AAACATGCAGCTAACC-1_1	A0011	7133	3963	0.476657787747091	A0011	11	0	0	PreT2D
AAACCAACAAATTGCT-1_1	A0011	9692	4499	0	A0011	0	1	1	PreT2D
AAACCAACAATAGCCC-1_1	A0011	883	587	0.453001132502831	A0011	11	3	3	PreT2D
AAACCAACATAGACCC-1_1	A0011	2051	1282	0.0975134080936129	A0011	11	1	1	PreT2D
AAACCGAAGGATCCGC-1_1	A0011	6138	3562	0.0325839035516455	A0011	11	3	3	PreT2D
AAACCGAAGGTCATTA-1_1	A0011	6258	2931	0.223713646532438	A0011	8	1	1	PreT2D
AAACCGAAGTAAGTGG-1_1	A0011	8150	4712	0.147239263803681	A0011	11	3	3	PreT2D
AAACCGCGTCATCCTG-1_1	A0011	1768	1178	0.169683257918552	A0011	11	3	3	PreT2D
AAACCGCGTCCTGATT-1_1	A0011	10422	3804	0.0575705238917674	A0011	14	2	2	PreT2D
AAACCGCGTGCTAGAC-1_1	A0011	18658	8663	0.0535963125736949	A0011	9	0	0	PreT2D
AAACCGCGTTGTTGGA-1_1	A0011	2069	1253	0.0483325277912035	A0011	0	1	1	PreT2D
AAACCGGCACGAACAG-1_1	A0011	1401	889	0.285510349750178	A0011	11	3	3	PreT2D
AAACGCGCACTTCACT-1_1	A0011	20321	7640	0.0147630529993603	A0011	14	2	2	PreT2D
AAACGCGCAGCAAGGC-1_1	A0011	957	699	0	A0011	11	3	3	PreT2D
AAACGCGCAGCTAATT-1_1	A0011	2273	1646	0.791904971403432	A0011	11	3	3	PreT2D
AAACGGATCAATTACG-1_1	A0011	1312	980	0.457317073170732	A0011	11	3	3	PreT2D
AAACGTACACCTAAGC-1_1	A0011	18972	8706	0.0421674045962471	A0011	8	1	1	PreT2D
AAACGTACATAGGCGA-1_1	A0011	3117	1987	0.256657042027591	A0011	11	3	3	PreT2D
AAAGCAAGTCAATGTG-1_1	A0011	2497	1333	0.0800961153384061	A0011	8	5	5	PreT2D
AAAGCACCAACACTTG-1_1	A0011	1200	939	0.666666666666667	A0011	11	0	0	PreT2D
AAAGCACCACATTGCA-1_1	A0011	3128	2040	0.575447570332481	A0011	11	3	3	PreT2D
AAAGCACCATAATCAC-1_1	A0011	6914	3855	0.347121781891814	A0011	11	3	3	PreT2D
AAAGCCCGTCTCACTG-1_1	A0011	3126	2076	0.319897632757518	A0011	11	3	3	PreT2D
AAAGGACGTACCGTTT-1_1	A0011	2226	1445	0.494159928122192	A0011	10	0	0	PreT2D
AAAGGAGCACAAACTT-1_1	A0011	1824	1227	0.274122807017544	A0011	11	3	3	PreT2D
AAAGGAGCATGTTGTG-1_1	A0011	9002	5199	0.199955565429904	A0011	11	0	0	PreT2D
AAAGGCTCAAATGCCC-1_1	A0011	1461	999	0.479123887748118	A0011	11	3	3	PreT2D
AAAGGCTCAATAAGCA-1_1	A0011	1586	1101	0.378310214375788	A0011	11	3	3	PreT2D
AAAGGCTCAGTTGCGT-1_1	A0011	1461	1028	0.205338809034908	A0011	11	3	3	PreT2D
AAAGGTTAGTAAGAAC-1_1	A0011	1217	851	0.410846343467543	A0011	11	3	3	PreT2D
AAATCCGGTGCAACTA-1_1	A0011	20529	9143	0.0048711578742267	A0011	8	1	1	PreT2D
AAATCCGGTTTACCGT-1_1	A0011	1108	767	0.180505415162455	A0011	11	0	0	PreT2D
AAATGCCTCCAAGTGT-1_1	A0011	1590	1064	0.377358490566038	A0011	11	3	3	PreT2D
AAATGCCTCCTAATTC-1_1	A0011	1552	1094	0.38659793814433	A0011	11	3	3	PreT2D
AAATGGCCAACGTGCT-1_1	A0011	3184	2041	0.251256281407035	A0011	11	3	3	PreT2D
AAATGGCCAAGTAAGC-1_1	A0011	843	576	0.237247924080664	A0011	11	3	3	PreT2D
AAATGGCCAGCACCAT-1_1	A0011	1580	1118	0.253164556962025	A0011	11	3	3	PreT2D
AAATGGCCAGCTAACC-1_1	A0011	2257	1628	0.398759415152858	A0011	11	3	3	PreT2D
AACAGATAGCACTTGG-1_1	A0011	3072	2083	0.553385416666667	A0011	11	7	7	PreT2D
AACAGATAGGTTTGCG-1_1	A0011	1941	1361	0.360638845955693	A0011	11	3	3	PreT2D
AACAGGATCATGACCG-1_1	A0011	3567	2062	0	A0011	11	0	0	PreT2D
AACAGGATCCGTTATT-1_1	A0011	10387	4743	0.0192548377779917	A0011	14	2	2	PreT2D
AACATAGCAACCTGGT-1_1	A0011	7256	3980	0.165380374862183	A0011	11	3	3	PreT2D
AACATAGCATTGTCCT-1_1	A0011	3914	2405	0.229943791517629	A0011	11	3	3	PreT2D
AACATCATCATCAGTA-1_1	A0011	17682	7726	0	A0011	0	1	1	PreT2D
AACATCATCATGGTGT-1_1	A0011	1814	1308	0.496141124586549	A0011	11	3	3	PreT2D
AACATCATCCTAAATG-1_1	A0011	1932	1313	0.46583850931677	A0011	11	3	3	PreT2D
AACATCATCTCATCAT-1_1	A0011	3640	2317	0.302197802197802	A0011	11	3	3	PreT2D
AACATTGTCTCCATAT-1_1	A0011	13464	7136	0.222816399286988	A0011	11	3	3	PreT2D
AACCGCTCAAATACCT-1_1	A0011	4411	2645	0.453411924733621	A0011	11	3	3	PreT2D
AACCGCTCACGGTTTA-1_1	A0011	18566	7700	0.0484757082839599	A0011	8	1	1	PreT2D
AACCGGCTCATGCTCC-1_1	A0011	12340	6183	0.186385737439222	A0011	11	3	3	PreT2D
AACCGGCTCATGGCTG-1_1	A0011	8380	4721	0.190930787589499	A0011	28	6	6	PreT2D
AACCGGCTCCCTCAGT-1_1	A0011	3403	2163	0.29385836027035	A0011	11	3	3	PreT2D
AACCGGCTCCTAAGAC-1_1	A0011	20255	9010	0.513453468279437	A0011	9	0	0	PreT2D
AACCGGCTCCTAGTAA-1_1	A0011	2341	1397	0.0427167876975651	A0011	11	0	0	PreT2D
AACCTAATCAATCATG-1_1	A0011	8224	3702	0.01215953307393	A0011	14	2	2	PreT2D
AACCTAATCACAAGCT-1_1	A0011	7371	3862	0.56980056980057	A0011	11	3	3	PreT2D
AACCTAATCCCTCTAA-1_1	A0011	13538	4392	0.0221598463583986	A0011	8	1	1	PreT2D
AACCTAATCGTCCTTA-1_1	A0011	932	642	0.107296137339056	A0011	11	3	3	PreT2D
AACCTCACAGGCCATT-1_1	A0011	4975	3018	0.201005025125628	A0011	11	3	3	PreT2D
AACCTCCTCCCTCGCA-1_1	A0011	9430	4808	0.180275715800636	A0011	11	3	3	PreT2D
AACCTTAAGGTAACGA-1_1	A0011	647	543	0.154559505409583	A0011	11	3	3	PreT2D
AACCTTAAGTCTCACC-1_1	A0011	1140	816	0.263157894736842	A0011	11	3	3	PreT2D
AACCTTGCAGGCATGA-1_1	A0011	10475	5006	0.0190930787589499	A0011	8	1	1	PreT2D
AACGACAAGGCTATGT-1_1	A0011	2546	1732	0.628436763550668	A0011	11	3	3	PreT2D
AACGACAAGGTTACAC-1_1	A0011	915	607	0.437158469945355	A0011	11	3	3	PreT2D
AACGACAAGTGGACAA-1_1	A0011	4274	2614	0.210575573233505	A0011	11	3	3	PreT2D
AACGCCCAGACAACAG-1_1	A0011	1118	821	0.35778175313059	A0011	11	3	3	PreT2D
AACGCCCAGCTCCCTG-1_1	A0011	13109	6376	0.152566938744374	A0011	11	3	3	PreT2D
AACGCCCAGGCCATCA-1_1	A0011	5054	3077	0.257222002374357	A0011	11	3	3	PreT2D
AACGCCCAGTCATTGA-1_1	A0011	7796	3059	0	A0011	9	0	0	PreT2D
AACGCTAGTAGGTTGC-1_1	A0011	10055	5506	0.387866732968672	A0011	11	3	3	PreT2D
AACGCTAGTTTGAGCA-1_1	A0011	1526	971	0.131061598951507	A0011	11	0	0	PreT2D
AACGGTAAGCCAGGTC-1_1	A0011	2123	1565	0.518134715025907	A0011	11	3	3	PreT2D
AACGGTAAGTAAAGGT-1_1	A0011	2690	1736	0.111524163568773	A0011	11	3	3	PreT2D
AACTACTCAAGTCGCT-1_1	A0011	11879	5430	0.0168364340432696	A0011	3	1	1	PreT2D
AACTACTCAGGAACCA-1_1	A0011	9641	5212	0.28005393631366	A0011	11	0	0	PreT2D
AACTACTCATCCAGGT-1_1	A0011	8723	4063	0.0343918376705262	A0011	8	1	1	PreT2D
AACTAGTGTCAAGTGC-1_1	A0011	2158	1330	0.278035217794254	A0011	11	3	3	PreT2D
AACTAGTGTTGCGGAT-1_1	A0011	3260	2098	0.0920245398773006	A0011	11	6	6	PreT2D
AACTAGTGTTGTTGTC-1_1	A0011	4657	2785	0.150311359244149	A0011	11	3	3	PreT2D
AACTCACAGCTCGCTT-1_1	A0011	5528	3298	0.144717800289436	A0011	11	3	3	PreT2D
AACTCACAGGCAGGTG-1_1	A0011	15045	7974	0.0797607178464606	A0011	11	3	3	PreT2D
AACTCACAGGCGGGTA-1_1	A0011	1578	1117	0.380228136882129	A0011	11	0	0	PreT2D
AACTGTTCATTAAACC-1_1	A0011	2023	1276	0.0494315373208107	A0011	11	3	3	PreT2D
AACTTAGTCCGTCCAT-1_1	A0011	7449	2893	0	A0011	9	0	0	PreT2D
AACTTAGTCGCAATCG-1_1	A0011	5213	2157	0.0767312488010742	A0011	9	0	0	PreT2D
AACTTAGTCTGGCAAT-1_1	A0011	7019	3787	0.470152443368001	A0011	11	3	3	PreT2D
AAGAACAGTGTGTCCC-1_1	A0011	3462	2297	0.548815713460428	A0011	11	3	3	PreT2D
AAGAATCAGACTATTG-1_1	A0011	5001	3040	0.17996400719856	A0011	11	3	3	PreT2D
AAGAATCAGTCTCACC-1_1	A0011	13159	7183	0.303974466144844	A0011	11	3	3	PreT2D
AAGAATCAGTTATCCT-1_1	A0011	9030	4812	0.0221483942414175	A0011	11	0	0	PreT2D
AAGACAAGTCCTAATC-1_1	A0011	1642	1189	0.791717417783191	A0011	11	1	1	PreT2D
AAGACATAGCATTTCT-1_1	A0011	1756	1244	0.341685649202733	A0011	11	3	3	PreT2D
AAGACATAGCGCCTTT-1_1	A0011	948	651	0.105485232067511	A0011	11	3	3	PreT2D
AAGACATAGGCACAGG-1_1	A0011	10117	5618	0.197687061381833	A0011	11	3	3	PreT2D
AAGACATAGTTAGACC-1_1	A0011	1340	947	0.223880597014925	A0011	11	3	3	PreT2D
AAGACCAAGCAGGTTT-1_1	A0011	11847	6377	0.101291466193973	A0011	11	3	3	PreT2D
AAGACCAAGTCTATGA-1_1	A0011	9081	4226	0	A0011	8	1	1	PreT2D
AAGCAAGTCCCGCAAA-1_1	A0011	1305	925	0.306513409961686	A0011	11	2	2	PreT2D
AAGCATGAGCATTATG-1_1	A0011	11393	6170	0.043886597033266	A0011	11	3	3	PreT2D
AAGCATGAGTCACCAG-1_1	A0011	4464	2357	0.0224014336917563	A0011	12	2	2	PreT2D
AAGCATGAGTGACCTG-1_1	A0011	11880	6129	0.0252525252525253	A0011	8	1	1	PreT2D
AAGCCACGTCAGGCCA-1_1	A0011	6735	3592	0.608760207869339	A0011	11	3	3	PreT2D
AAGCCACGTTTATTCG-1_1	A0011	2583	1707	0.116144018583043	A0011	11	3	3	PreT2D
AAGCCTCCATAAGTTC-1_1	A0011	2623	1785	0.533739992375143	A0011	11	3	3	PreT2D
AAGCCTCCATAGTCAT-1_1	A0011	7079	3940	0.197768046334228	A0011	11	1	1	PreT2D
AAGCCTGTCCCTTGCG-1_1	A0011	888	602	0.225225225225225	A0011	11	3	3	PreT2D
AAGCCTGTCTTAAGTG-1_1	A0011	3585	2336	0.585774058577406	A0011	11	3	3	PreT2D
AAGCCTTAGCCAAATC-1_1	A0011	5107	2392	0.528686117094184	A0011	10	5	5	PreT2D
AAGCGAATCCTAGTCC-1_1	A0011	8636	3843	0.0115794349235757	A0011	0	1	1	PreT2D
AAGCGAGGTAACCACA-1_1	A0011	5627	3341	0.124400213257508	A0011	11	0	0	PreT2D
AAGCGAGGTAACCTAG-1_1	A0011	4382	2740	0.228206298493838	A0011	11	0	0	PreT2D
AAGCGAGGTGTTGTAG-1_1	A0011	890	617	0.337078651685393	A0011	11	3	3	PreT2D
AAGCGAGGTTACTTCA-1_1	A0011	6730	3861	0.104011887072808	A0011	11	3	3	PreT2D
AAGCGCTGTGAGGTAG-1_1	A0011	11183	5310	0.00894214432620942	A0011	14	2	2	PreT2D
AAGCGGGTCCCGTTAC-1_1	A0011	721	622	0.693481276005548	A0011	11	3	3	PreT2D
AAGCGGGTCGGTTACG-1_1	A0011	1609	1244	0.559353635798633	A0011	11	3	3	PreT2D
AAGCGTTTCACCTGTC-1_1	A0011	6077	3497	0.378476221819977	A0011	11	3	3	PreT2D
AAGCTAGAGTCTTGAA-1_1	A0011	5475	3299	0.164383561643836	A0011	11	3	3	PreT2D
AAGCTATGTGTCCTGC-1_1	A0011	2756	1764	0.145137880986938	A0011	11	3	3	PreT2D
AAGCTTGGTCATAGAT-1_1	A0011	13304	6434	0	A0011	9	0	0	PreT2D
AAGCTTGGTTCCGGCT-1_1	A0011	1479	1167	0.338066260987153	A0011	11	3	3	PreT2D
AAGCTTGGTTCGCTCA-1_1	A0011	6761	3093	0.0443721342996598	A0011	6	4	4	PreT2D
AAGGAAGCACCGGCTA-1_1	A0011	2365	1712	0.845665961945032	A0011	11	3	3	PreT2D
AAGGAAGCATATAACC-1_1	A0011	3704	2458	0.458963282937365	A0011	11	3	3	PreT2D
AAGGATCCAGCCAGAA-1_1	A0011	16568	8035	0.108643167551907	A0011	9	0	0	PreT2D
AAGGATCCATAGACCC-1_1	A0011	4340	2431	0	A0011	11	3	3	PreT2D
AAGGATGTCAGTGAAG-1_1	A0011	14569	7026	0.00686388907955247	A0011	8	1	1	PreT2D
AAGGATTAGCTTAGTA-1_1	A0011	2340	1406	0.0427350427350427	A0011	11	3	3	PreT2D
AAGGATTAGGAACGGT-1_1	A0011	10704	5496	0.0186846038863976	A0011	8	1	1	PreT2D
AAGGATTAGGTCCTAG-1_1	A0011	2024	1296	0.148221343873518	A0011	11	3	3	PreT2D
AAGGCCCTCATGCTTT-1_1	A0011	741	583	0.134952766531714	A0011	11	3	3	PreT2D
AAGGCCCTCGAAGTGA-1_1	A0011	3625	2376	0.220689655172414	A0011	11	3	3	PreT2D
AAGGCCCTCGAGGAGT-1_1	A0011	3132	1963	0.191570881226054	A0011	11	8	8	PreT2D
AAGGCCCTCGCGACAC-1_1	A0011	815	583	0.122699386503067	A0011	11	3	3	PreT2D
AAGGTATAGGAAACTG-1_1	A0011	3115	2124	0.321027287319422	A0011	11	3	3	PreT2D
AAGGTGCAGAGGGACT-1_1	A0011	2430	1195	0.0823045267489712	A0011	23	6	6	PreT2D
AAGGTGCAGCGATAGA-1_1	A0011	8505	4930	0.258671369782481	A0011	11	3	3	PreT2D
AAGGTGCAGTTAACCA-1_1	A0011	7221	4210	0.373909430826755	A0011	11	3	3	PreT2D
AAGTCTATCATAGACC-1_1	A0011	21196	9521	0.00943574259294206	A0011	13	1	1	PreT2D
AAGTGAAGTTGGTTAG-1_1	A0011	3092	2119	0.711513583441138	A0011	11	3	3	PreT2D
AAGTGAAGTTTCGCGC-1_1	A0011	9447	5331	0.232878162379591	A0011	11	3	3	PreT2D
AAGTGCAAGCACTTGG-1_1	A0011	12489	6835	0.248218432220354	A0011	11	3	3	PreT2D
AAGTGCAAGCTGTCAG-1_1	A0011	5260	3178	0.532319391634981	A0011	11	3	3	PreT2D
AAGTTACGTATCTGGA-1_1	A0011	5044	3082	0.178429817605075	A0011	11	3	3	PreT2D
AAGTTACGTCACAAAT-1_1	A0011	5583	3241	0.143292136843991	A0011	11	3	3	PreT2D
AAGTTACGTCCTTAGT-1_1	A0011	17779	8026	0.0168738399235053	A0011	0	1	1	PreT2D
AAGTTACGTGTCACGG-1_1	A0011	1619	1034	0.0617665225447807	A0011	11	3	3	PreT2D
AAGTTAGCACTTACAG-1_1	A0011	9536	5279	0.408976510067114	A0011	11	3	3	PreT2D
AAGTTAGCATGAGCAG-1_1	A0011	1047	754	0.286532951289398	A0011	11	3	3	PreT2D
AATAACCGTGCTGGTG-1_1	A0011	1859	1303	0.322754168908015	A0011	11	3	3	PreT2D
AATAGAGGTTGGGTTA-1_1	A0011	1882	1423	0.425079702444208	A0011	11	3	3	PreT2D
AATAGCTGTTAGGCTA-1_1	A0011	5372	3251	0.390915860014892	A0011	11	3	3	PreT2D
AATATCCCAAGGTGGC-1_1	A0011	6231	3713	0.240731824747232	A0011	11	3	3	PreT2D
AATATCCCACAAGCCT-1_1	A0011	1933	1335	0.155199172271081	A0011	11	0	0	PreT2D
AATATCCCACCAGGTT-1_1	A0011	1197	782	0	A0011	11	3	3	PreT2D
AATCAGGAGCGGCTGT-1_1	A0011	7058	4187	0.240861433833947	A0011	11	3	3	PreT2D
AATCAGGAGTACCGCA-1_1	A0011	6254	3723	0.159897665494084	A0011	11	3	3	PreT2D
AATCAGGAGTTACCGG-1_1	A0011	2659	1709	0.263256863482512	A0011	11	3	3	PreT2D
AATCAGGAGTTTGAGC-1_1	A0011	2564	1696	0.195007800312012	A0011	11	3	3	PreT2D
AATCATCCAGGCTTCG-1_1	A0011	12766	6859	0.21149929500235	A0011	11	3	3	PreT2D
AATCATGTCATGCTCC-1_1	A0011	3649	2338	0.438476294875308	A0011	11	3	3	PreT2D
AATCATGTCTAAGGAG-1_1	A0011	4301	2433	0.0697512206463613	A0011	11	3	3	PreT2D
AATCCATCACCAACCG-1_1	A0011	2999	1950	0.433477825941981	A0011	11	3	3	PreT2D
AATCCATCAGCGCTTG-1_1	A0011	5106	3079	0.195848021934978	A0011	11	3	3	PreT2D
AATCCCTGTAATTAGC-1_1	A0011	1918	1396	0.260688216892596	A0011	11	3	3	PreT2D
AATCCCTGTGGCTTCC-1_1	A0011	1513	890	0	A0011	4	1	1	PreT2D
AATCCCTGTGTTTGCT-1_1	A0011	1889	1298	0.370566437268396	A0011	11	3	3	PreT2D
AATCCGTAGCCTGTTC-1_1	A0011	3558	2274	0.112422709387296	A0011	11	3	3	PreT2D
AATCCTAAGCAGCTAT-1_1	A0011	5931	3305	0.505816894284269	A0011	11	3	3	PreT2D
AATCCTAAGCATGTCG-1_1	A0011	10903	5695	0	A0011	11	0	0	PreT2D
AATCCTAAGCCGCAGT-1_1	A0011	1321	996	0.378501135503407	A0011	11	3	3	PreT2D
AATCCTAAGGTGTCCA-1_1	A0011	3033	1879	0.131882624464227	A0011	11	3	3	PreT2D
AATCGCCCATGAAATG-1_1	A0011	13598	6027	0.198558611560524	A0011	9	0	0	PreT2D
AATCTTGAGACAAACG-1_1	A0011	12973	6936	0.131041393663763	A0011	11	3	3	PreT2D
AATCTTGAGCTCAAAC-1_1	A0011	6700	3866	0.149253731343284	A0011	11	3	3	PreT2D
AATCTTGAGGTAAGCA-1_1	A0011	1450	898	0	A0011	11	0	0	PreT2D
AATGAAGGTGCTTAGA-1_1	A0011	3909	2559	0.511639805576874	A0011	11	3	3	PreT2D
AATGAAGGTTACGCGG-1_1	A0011	4359	2604	0.0688231245698555	A0011	11	3	3	PreT2D
AATGCAACAACCCTCC-1_1	A0011	4076	2571	0.343473994111874	A0011	11	3	3	PreT2D
AATGCAACACCAACCG-1_1	A0011	1216	882	0.411184210526316	A0011	11	3	3	PreT2D
AATGCATGTCATGCCC-1_1	A0011	16692	8514	0.0718907260963336	A0011	11	3	3	PreT2D
AATGCATGTGGTGAGA-1_1	A0011	1298	883	0.539291217257319	A0011	11	3	3	PreT2D
AATGCATGTTACATCC-1_1	A0011	2907	1930	0.309597523219814	A0011	11	3	3	PreT2D
AATGGCGCAACCTGGT-1_1	A0011	4726	2846	0.148116800677105	A0011	11	0	0	PreT2D
AATGGCGCACGAACAG-1_1	A0011	9171	4597	0.0218078726420238	A0011	10	5	5	PreT2D
AATGGCGCAGCATGAG-1_1	A0011	12968	6214	0.0231338679827267	A0011	10	0	0	PreT2D
AATGTCATCCACCTTA-1_1	A0011	3226	2079	0.37197768133912	A0011	11	3	3	PreT2D
AATGTCCAGGCTTAGT-1_1	A0011	10358	5178	0.193087468623286	A0011	8	1	1	PreT2D
AATGTCCAGGTCAAAG-1_1	A0011	7422	4304	0.188628402047966	A0011	11	3	3	PreT2D
AATGTCCAGTGGCGGA-1_1	A0011	2978	1960	0.335795836131632	A0011	11	3	3	PreT2D
AATTACCCAGCAACCT-1_1	A0011	1655	1124	0.120845921450151	A0011	11	3	3	PreT2D
AATTACCCATCCTGAA-1_1	A0011	19930	9028	0	A0011	8	1	1	PreT2D
AATTAGCGTATTCGTC-1_1	A0011	6890	3652	0	A0011	11	1	1	PreT2D
AATTAGCGTATTGTCC-1_1	A0011	1753	1178	0.228180262407302	A0011	11	3	3	PreT2D
AATTAGCGTTCCAGGG-1_1	A0011	4503	2850	0.266489007328448	A0011	11	3	3	PreT2D
AATTAGGCAATTGACT-1_1	A0011	5319	3123	0.0752021056589584	A0011	11	3	3	PreT2D
AATTAGGCACTAAGTT-1_1	A0011	2685	1863	0.335195530726257	A0011	11	3	3	PreT2D
AATTAGGCAGGCTAGA-1_1	A0011	6398	3653	0.0312597686777118	A0011	14	2	2	PreT2D
AATTCGTCAAACAACA-1_1	A0011	8161	3844	0.0245068006371768	A0011	9	0	0	PreT2D
AATTCGTCAAACTAAG-1_1	A0011	1082	881	0.831792975970425	A0011	11	3	3	PreT2D
AATTCGTCATGGTTAT-1_1	A0011	6986	3786	0.35785857429144	A0011	11	3	3	PreT2D
AATTGACGTAATCGTG-1_1	A0011	19039	7889	0.00525237670045696	A0011	26	4	4	PreT2D
AATTGACGTGCAATAT-1_1	A0011	7848	3141	0.267584097859327	A0011	9	0	0	PreT2D
AATTGACGTGCTTAGA-1_1	A0011	8561	3781	0.0116808784020558	A0011	3	1	1	PreT2D
AATTGACGTTGGTTAG-1_1	A0011	9450	4111	0	A0011	9	0	0	PreT2D
AATTGCCAGCCGGTAC-1_1	A0011	3967	2553	0.428535417191833	A0011	11	3	3	PreT2D
AATTGCCAGTCTCACC-1_1	A0011	18898	6091	0.0211662609799979	A0011	24	2	2	PreT2D
AATTGCCAGTTAACCA-1_1	A0011	3260	2074	0.460122699386503	A0011	11	3	3	PreT2D
AATTGCTCAGCTTAAT-1_1	A0011	3906	2363	0.230414746543779	A0011	11	3	3	PreT2D
AATTGCTCAGGATGGC-1_1	A0011	19321	7208	0.0621085865120853	A0011	24	2	2	PreT2D
AATTGGACACTTACAG-1_1	A0011	4524	2822	0.353669319186561	A0011	11	3	3	PreT2D
AATTGGACAGTCTAGC-1_1	A0011	3956	2524	0.303336703741153	A0011	11	3	3	PreT2D
AATTGGGAGCCTAACG-1_1	A0011	1191	826	0.503778337531486	A0011	11	3	3	PreT2D
AATTGGGAGGCGCACT-1_1	A0011	3441	2233	0.4068584713746	A0011	11	0	0	PreT2D
AATTGGGAGGGCCACT-1_1	A0011	952	590	0.210084033613445	A0011	11	3	3	PreT2D
AATTTCCTCAATGTCA-1_1	A0011	7893	4443	0.177372355251489	A0011	11	3	3	PreT2D
AATTTCCTCATAGACC-1_1	A0011	14103	7071	0.170176558179111	A0011	11	3	3	PreT2D
AATTTGGTCCTAAGTA-1_1	A0011	3899	2427	0.256476019492177	A0011	11	3	3	PreT2D
AATTTGGTCTCGACCT-1_1	A0011	4360	2757	0.160550458715596	A0011	11	3	3	PreT2D
ACAAAGGTCCACCTGT-1_1	A0011	4131	2617	0.435729847494553	A0011	11	3	3	PreT2D
ACAAAGGTCCGCTAGA-1_1	A0011	2905	1915	0.206540447504303	A0011	11	3	3	PreT2D
ACAACAACAGCTTAGC-1_1	A0011	2932	1974	0.170532060027285	A0011	11	3	3	PreT2D
ACAACAACAGGCATGA-1_1	A0011	20428	9474	0	A0011	14	2	2	PreT2D
ACAACACTCACAGCGC-1_1	A0011	4343	2693	0.529587842505181	A0011	11	3	3	PreT2D
ACAACACTCCAACTGG-1_1	A0011	8967	3454	0.0557600089216014	A0011	6	4	4	PreT2D
ACAACACTCCTAATGA-1_1	A0011	3828	2396	0.391849529780564	A0011	11	3	3	PreT2D
ACAACAGAGAGGAAGG-1_1	A0011	20997	9751	0.0762013620993475	A0011	9	0	0	PreT2D
ACAACAGAGCATGCAT-1_1	A0011	3507	2224	0.313658397490733	A0011	11	3	3	PreT2D
ACAACATGTAGTAAGA-1_1	A0011	3343	2262	0.717918037690697	A0011	11	3	3	PreT2D
ACACAATGTAACCACA-1_1	A0011	1095	733	0.091324200913242	A0011	11	0	0	PreT2D
ACACAATGTGTTCCCA-1_1	A0011	6268	2954	0.0478621569878749	A0011	13	1	1	PreT2D
ACACCTTGTACGTTTC-1_1	A0011	1817	1341	0.550357732526142	A0011	11	3	3	PreT2D
ACACCTTGTATTGCAG-1_1	A0011	12257	5163	0.00815860324712409	A0011	8	1	1	PreT2D
ACACCTTGTCCAAATG-1_1	A0011	4931	2776	0.425877104035693	A0011	11	3	3	PreT2D
ACACCTTGTTCATTTG-1_1	A0011	6423	3704	0.140121438580103	A0011	11	3	3	PreT2D
ACACCTTGTTGTAACG-1_1	A0011	2072	1490	0.530888030888031	A0011	11	3	3	PreT2D
ACACGGACAAGTGTCC-1_1	A0011	6478	2703	0.0308737264587836	A0011	9	0	0	PreT2D
ACACGGACATCCATCT-1_1	A0011	1551	923	0	A0011	4	1	1	PreT2D
ACACTAATCAGGTCCA-1_1	A0011	789	643	0.633713561470215	A0011	11	3	3	PreT2D
ACACTAATCCGGCTAA-1_1	A0011	942	659	0.212314225053079	A0011	11	3	3	PreT2D
ACACTAATCTCGCCCA-1_1	A0011	20162	6238	0.17359388949509	A0011	9	0	0	PreT2D
ACACTAATCTTAGGAC-1_1	A0011	7204	3930	0.388672959466963	A0011	11	3	3	PreT2D
ACACTAGGTCACGAAC-1_1	A0011	22656	8326	0.132415254237288	A0011	17	3	3	PreT2D
ACACTAGGTTACGCGG-1_1	A0011	2782	1769	0.215672178289001	A0011	11	3	3	PreT2D
ACACTTAAGCACTTGG-1_1	A0011	2199	1578	0.864029104138245	A0011	11	3	3	PreT2D
ACACTTAAGCTTAACA-1_1	A0011	17204	8617	0.273192280864915	A0011	11	3	3	PreT2D
ACACTTGCACGAATCC-1_1	A0011	2831	1851	0.282585658777817	A0011	11	3	3	PreT2D
ACACTTGCACGGTTTA-1_1	A0011	11103	5815	0.207151220390885	A0011	11	3	3	PreT2D
ACAGCCGGTACGCGCA-1_1	A0011	9779	5292	0.0511299723898149	A0011	11	3	3	PreT2D
ACAGCCGGTATTGCAG-1_1	A0011	13154	6394	0.00760225026607876	A0011	14	2	2	PreT2D
ACAGCCGGTGATCATG-1_1	A0011	8213	3981	0.0243516376476318	A0011	8	1	1	PreT2D
ACAGCCGGTTATGTGG-1_1	A0011	3339	2053	0.119796346211441	A0011	11	3	3	PreT2D
ACAGCGCTCCCTTGCG-1_1	A0011	2630	1839	0.570342205323194	A0011	11	3	3	PreT2D
ACAGCGCTCGTAATCA-1_1	A0011	5178	3186	0.135187331015836	A0011	11	1	1	PreT2D
ACAGGAATCATTAGTG-1_1	A0011	10372	5321	0.00964134207481681	A0011	5	0	0	PreT2D
ACAGGAATCCGCCAAA-1_1	A0011	8745	4964	0.194396798170383	A0011	11	3	3	PreT2D
ACAGGAATCTGTAAGC-1_1	A0011	7879	4538	0.228455387739561	A0011	11	3	3	PreT2D
ACAGGATCAACTAACT-1_1	A0011	13836	7256	0.0505926568372362	A0011	11	3	3	PreT2D
ACAGGATCACTAAGCC-1_1	A0011	10923	5967	0.183099880985077	A0011	11	3	3	PreT2D
ACAGGATCAGGTCCTG-1_1	A0011	2985	1694	0.033500837520938	A0011	11	2	2	PreT2D
ACAGGCTGTAATCGCA-1_1	A0011	9654	4523	1.95773772529521	A0011	8	1	1	PreT2D
ACAGGCTGTATTGAGT-1_1	A0011	4740	2905	0.485232067510549	A0011	11	3	3	PreT2D
ACAGGCTGTCCTTCAG-1_1	A0011	9839	5411	0.0813090761256225	A0011	11	0	0	PreT2D
ACAGTATGTCGCATAA-1_1	A0011	2398	1733	0.458715596330275	A0011	11	3	3	PreT2D
ACAGTATGTGCTGTAA-1_1	A0011	1784	1212	0.39237668161435	A0011	11	3	3	PreT2D
ACATAGCTCAAGGACA-1_1	A0011	3320	2134	0.240963855421687	A0011	11	3	3	PreT2D
ACATAGCTCAATCTCT-1_1	A0011	964	625	0.103734439834025	A0011	11	3	3	PreT2D
ACATAGCTCATCGTTT-1_1	A0011	2235	1626	0.492170022371365	A0011	11	3	3	PreT2D
ACATAGCTCGCCTAAG-1_1	A0011	3943	2172	0.0507227998985544	A0011	11	3	3	PreT2D
ACATCAATCCTAAGGT-1_1	A0011	9088	4377	0.0110035211267606	A0011	8	1	1	PreT2D
ACATCAATCGTCATTT-1_1	A0011	5849	2605	0.017096939647803	A0011	8	1	1	PreT2D
ACATCATCAAACCCTA-1_1	A0011	17493	8068	0.005716572343223	A0011	9	0	0	PreT2D
ACATCATCACCCACCT-1_1	A0011	4094	2533	0.366389838788471	A0011	11	3	3	PreT2D
ACATCATCAGTCTAAT-1_1	A0011	10401	4979	0	A0011	14	2	2	PreT2D
ACATTAGTCTAGCGAT-1_1	A0011	8057	4421	0.0372347027429564	A0011	11	4	4	PreT2D
ACATTGCAGATTCCTT-1_1	A0011	14484	4230	0.151891742612538	A0011	17	3	3	PreT2D
ACCAAACTCATTTGCT-1_1	A0011	3280	2151	0.426829268292683	A0011	11	3	3	PreT2D
ACCAAGCGTAATGGCC-1_1	A0011	21268	9538	0.0235094978371262	A0011	14	2	2	PreT2D
ACCAAGCGTATTCGCT-1_1	A0011	4524	2865	0.331564986737401	A0011	11	3	3	PreT2D
ACCAATATCGTAACGT-1_1	A0011	1237	913	0.565885206143896	A0011	11	3	3	PreT2D
ACCAATATCTAAATCG-1_1	A0011	3296	2161	0.33373786407767	A0011	11	3	3	PreT2D
ACCACACCAAAGGTAC-1_1	A0011	2320	1436	0.129310344827586	A0011	11	3	3	PreT2D
ACCACACCATAGACTT-1_1	A0011	1438	966	0.139082058414465	A0011	11	0	0	PreT2D
ACCACATAGTAGGCGG-1_1	A0011	7411	4338	0.296856024827958	A0011	11	3	3	PreT2D
ACCACATAGTTTGCGG-1_1	A0011	1689	1133	0.29603315571344	A0011	11	3	3	PreT2D
ACCAGGACATTAAGTC-1_1	A0011	4304	2720	0.487918215613383	A0011	11	3	3	PreT2D
ACCAGGGAGGAATAAC-1_1	A0011	1933	1486	0.310398344542162	A0011	11	3	3	PreT2D
ACCATAATCCTGGTCT-1_1	A0011	3485	2049	0.0286944045911047	A0011	11	6	6	PreT2D
ACCATAATCGCAACAT-1_1	A0011	3966	2483	0.226928895612708	A0011	11	3	3	PreT2D
ACCATTAAGGGATGAC-1_1	A0011	917	645	0.327153762268266	A0011	11	3	3	PreT2D
ACCATTAAGGGCTAAA-1_1	A0011	4648	2779	0.344234079173838	A0011	11	3	3	PreT2D
ACCATTAAGGTGTTAC-1_1	A0011	2835	1788	0.17636684303351	A0011	6	4	4	PreT2D
ACCCAACCACGGTTTA-1_1	A0011	1299	914	0.23094688221709	A0011	11	3	3	PreT2D
ACCCAGGGTGGATTAT-1_1	A0011	2606	1784	0.34535686876439	A0011	11	3	3	PreT2D
ACCCAGGGTGGTTCTT-1_1	A0011	11933	6140	0.167602446995726	A0011	11	3	3	PreT2D
ACCCGCTGTGTTGCTT-1_1	A0011	1392	1003	0.431034482758621	A0011	11	3	3	PreT2D
ACCCGGTAGGGTCCAC-1_1	A0011	3689	2334	0.189753320683112	A0011	11	3	3	PreT2D
ACCCGTAAGACTCGCA-1_1	A0011	1219	878	0.328137817883511	A0011	11	3	3	PreT2D
ACCCTCCCAGCAAGTG-1_1	A0011	2612	1750	0.382848392036753	A0011	11	3	3	PreT2D
ACCCTGTTCACTAATG-1_1	A0011	3183	2080	0.282752120640905	A0011	11	3	3	PreT2D
ACCGAAGCAATAACCT-1_1	A0011	4985	3035	0.240722166499499	A0011	11	3	3	PreT2D
ACCGAAGCACGTGCTG-1_1	A0011	1951	1422	0.205023065094823	A0011	11	3	3	PreT2D
ACCGCAATCAAACCGT-1_1	A0011	3766	2441	0.371747211895911	A0011	11	3	3	PreT2D
ACCGCAATCCTTGTTG-1_1	A0011	1772	1324	0.395033860045147	A0011	11	0	0	PreT2D
ACCGCAATCTATTGTC-1_1	A0011	1434	1047	0.488145048814505	A0011	11	3	3	PreT2D
ACCGCAATCTTGAGGT-1_1	A0011	1647	1283	0.42501517911354	A0011	11	3	3	PreT2D
ACCGGCTAGCTTAACA-1_1	A0011	9798	5315	0.173504796897326	A0011	11	3	3	PreT2D
ACCGGTTCAGAATGAC-1_1	A0011	3419	2315	0.380228136882129	A0011	11	3	3	PreT2D
ACCTAAATCGCAACAT-1_1	A0011	5574	3327	0.287047003946896	A0011	11	3	3	PreT2D
ACCTAAATCTAACCAA-1_1	A0011	2503	1656	0.599280862964443	A0011	11	3	3	PreT2D
ACCTAAGGTCACGAAC-1_1	A0011	3584	2267	0.111607142857143	A0011	11	3	3	PreT2D
ACCTAAGGTCTAGCTT-1_1	A0011	4676	2697	0.449101796407186	A0011	11	3	3	PreT2D
ACCTAAGGTGGTTCCC-1_1	A0011	7086	3261	0.0141123341800734	A0011	8	1	1	PreT2D
ACCTAAGGTTATGTGG-1_1	A0011	1434	912	0.139470013947001	A0011	11	3	3	PreT2D
ACCTACCTCATAATCG-1_1	A0011	6562	3817	0.289545870161536	A0011	11	3	3	PreT2D
ACCTACCTCCTCCTAA-1_1	A0011	13990	5782	0.00714796283059328	A0011	9	0	0	PreT2D
ACCTACCTCTCCATAT-1_1	A0011	2030	1174	0.0985221674876847	A0011	11	2	2	PreT2D
ACCTGGATCACCGGTA-1_1	A0011	11588	5656	0.0172592336900242	A0011	21	6	6	PreT2D
ACCTGGATCAGGATGA-1_1	A0011	1115	765	0	A0011	11	1	1	PreT2D
ACCTGGATCATCCACC-1_1	A0011	6033	3521	0.149179512680259	A0011	11	3	3	PreT2D
ACCTGTTGTCAACAAT-1_1	A0011	14802	7410	0.0337792190244562	A0011	9	0	0	PreT2D
ACCTGTTGTCCTTCAG-1_1	A0011	8188	4487	0.25647288715193	A0011	11	3	3	PreT2D
ACCTGTTGTCTCACTG-1_1	A0011	936	748	0.747863247863248	A0011	11	3	3	PreT2D
ACCTGTTGTTACTAGG-1_1	A0011	4430	2282	0.203160270880361	A0011	10	5	5	PreT2D
ACCTGTTGTTAGAGCC-1_1	A0011	7650	4380	0.156862745098039	A0011	11	3	3	PreT2D
ACCTTCATCAGTATTG-1_1	A0011	3018	1903	0.596421471172962	A0011	11	3	3	PreT2D
ACCTTCCAGGTCGATT-1_1	A0011	1062	706	0.188323917137476	A0011	11	3	3	PreT2D
ACCTTCCAGTTTGTCT-1_1	A0011	11378	5096	0.0175777816839515	A0011	6	4	4	PreT2D
ACCTTGTGTCATCAAG-1_1	A0011	1385	1008	0.144404332129964	A0011	11	3	3	PreT2D
ACCTTGTGTCTTTGAC-1_1	A0011	4006	2078	0.0499251123315027	A0011	8	1	1	PreT2D
ACCTTGTGTTACCGGG-1_1	A0011	2151	1462	0.650860065086007	A0011	11	3	3	PreT2D
ACCTTGTGTTACCTGT-1_1	A0011	5769	2556	0	A0011	0	1	1	PreT2D
ACCTTGTGTTCCTGAT-1_1	A0011	9220	3929	0.0108459869848156	A0011	14	2	2	PreT2D
ACCTTGTGTTGAAGCC-1_1	A0011	1328	1076	0.828313253012048	A0011	11	3	3	PreT2D
ACGAACAAGCTAATCA-1_1	A0011	16356	8285	0.183418928833456	A0011	11	3	3	PreT2D
ACGAACAAGGCCCAGT-1_1	A0011	8421	4732	0.332502078137988	A0011	11	3	3	PreT2D
ACGAACAAGGGTGAGT-1_1	A0011	2128	1488	0.18796992481203	A0011	11	3	3	PreT2D
ACGAACAAGGTGCGGA-1_1	A0011	3628	2338	0.303197353914002	A0011	11	3	3	PreT2D
ACGAAGTCAACCCTCC-1_1	A0011	20027	8501	0.0199730364008588	A0011	14	2	2	PreT2D
ACGAAGTCAGGAACCA-1_1	A0011	2437	1637	0.533442757488716	A0011	11	3	3	PreT2D
ACGAAGTCAGTAGGTG-1_1	A0011	5199	3176	0.0384689363339104	A0011	11	3	3	PreT2D
ACGAAGTCATTGTCAG-1_1	A0011	8438	4825	0.213320692107134	A0011	11	3	3	PreT2D
ACGAATCTCCTAGTCC-1_1	A0011	1428	1000	0.490196078431373	A0011	11	3	3	PreT2D
ACGAATCTCGAGGAAC-1_1	A0011	15308	8052	0.215573556310426	A0011	11	3	3	PreT2D
ACGACAAAGGCAAGTA-1_1	A0011	1542	1075	0.648508430609598	A0011	11	3	3	PreT2D
ACGACAAAGGCACAGG-1_1	A0011	1014	708	0.19723865877712	A0011	11	3	3	PreT2D
ACGACAAAGGTTTGAC-1_1	A0011	2664	1788	0.600600600600601	A0011	11	3	3	PreT2D
ACGACAAAGTCAATCA-1_1	A0011	9561	5311	0.125509883903357	A0011	11	3	3	PreT2D
ACGAGTAAGGATTGAG-1_1	A0011	2132	1353	0.0938086303939962	A0011	11	0	0	PreT2D
ACGATTCAGTATCGCG-1_1	A0011	10111	5541	0.0494510928691524	A0011	11	3	3	PreT2D
ACGCACGGTATTGAGT-1_1	A0011	3480	1974	0.0574712643678161	A0011	11	3	3	PreT2D
ACGCCACAGTCACTAA-1_1	A0011	8614	4772	0.0696540515439981	A0011	11	3	3	PreT2D
ACGCCTAAGACAACAG-1_1	A0011	7392	4247	0.351731601731602	A0011	11	3	3	PreT2D
ACGCCTAAGTAACAGG-1_1	A0011	949	606	0.105374077976818	A0011	11	3	3	PreT2D
ACGCCTTTCAAATCGC-1_1	A0011	974	620	0	A0011	23	3	3	PreT2D
ACGCCTTTCACAGCGC-1_1	A0011	6667	3100	0	A0011	8	1	1	PreT2D
ACGCCTTTCAGGTCCA-1_1	A0011	892	547	0	A0011	23	3	3	PreT2D
ACGCCTTTCCACCCTG-1_1	A0011	717	580	0.697350069735007	A0011	11	0	0	PreT2D
ACGCCTTTCCTAATAG-1_1	A0011	3327	2147	0.541027953110911	A0011	11	3	3	PreT2D
ACGGGAAGTTAGGTTG-1_1	A0011	2229	1476	0.358905338716913	A0011	11	3	3	PreT2D
ACGGTACGTGTTGCTT-1_1	A0011	11864	6274	0.016857720836143	A0011	11	1	1	PreT2D
ACGTACCCAAACTGTT-1_1	A0011	9487	4096	0.28459997891852	A0011	9	0	0	PreT2D
ACGTACCCAACACCTA-1_1	A0011	19557	8792	0	A0011	9	0	0	PreT2D
ACGTACCCACCAAAGG-1_1	A0011	8941	4884	0.279610781791746	A0011	11	3	3	PreT2D
ACGTACCCAGCAACAG-1_1	A0011	5912	3366	0.20297699594046	A0011	11	3	3	PreT2D
ACGTACCCAGGTATTT-1_1	A0011	917	633	0.54525627044711	A0011	11	3	3	PreT2D
ACGTCAAGTAACCTAG-1_1	A0011	9643	5364	0.186663901275537	A0011	11	3	3	PreT2D
ACGTCCAAGAATCGCT-1_1	A0011	1540	1104	0.519480519480519	A0011	11	3	3	PreT2D
ACGTCCAAGCATTAGC-1_1	A0011	7700	4281	0.441558441558442	A0011	11	3	3	PreT2D
ACGTCCAAGTCACGAT-1_1	A0011	6195	3557	0.161420500403551	A0011	11	3	3	PreT2D
ACGTCCTTCCCGAAGC-1_1	A0011	1868	1316	0.374732334047109	A0011	11	3	3	PreT2D
ACGTCCTTCCTCATCA-1_1	A0011	1688	1069	0.118483412322275	A0011	11	1	1	PreT2D
ACGTCCTTCTGCAAGT-1_1	A0011	6605	3632	0.0151400454201363	A0011	11	3	3	PreT2D
ACGTTACAGCAAGGAC-1_1	A0011	13952	7336	0.0143348623853211	A0011	6	4	4	PreT2D
ACGTTACAGCACAGGG-1_1	A0011	13612	7261	0.102850426094622	A0011	11	3	3	PreT2D
ACGTTACAGTTGTCTT-1_1	A0011	1753	1242	0.228180262407302	A0011	11	3	3	PreT2D
ACGTTGTAGAACCTAC-1_1	A0011	592	510	0.337837837837838	A0011	11	3	3	PreT2D
ACGTTGTAGCGCCTTT-1_1	A0011	4013	2498	0.174433092449539	A0011	11	0	0	PreT2D
ACGTTGTAGGAACGCG-1_1	A0011	1524	1190	0.459317585301837	A0011	11	3	3	PreT2D
ACGTTGTAGGTCAAAG-1_1	A0011	1600	1077	0.25	A0011	11	0	0	PreT2D
ACTAAAGCAAACTCAT-1_1	A0011	2498	1740	0.680544435548439	A0011	11	3	3	PreT2D
ACTAAAGCAACTAGAA-1_1	A0011	2877	1661	0.0695168578380257	A0011	14	2	2	PreT2D
ACTAAAGCACCTATAG-1_1	A0011	17280	8266	0.0115740740740741	A0011	8	5	5	PreT2D
ACTAAAGCATTTGCTC-1_1	A0011	2547	1702	0.353356890459364	A0011	11	3	3	PreT2D
ACTAACCAGCATGCAT-1_1	A0011	12604	6678	0	A0011	11	0	0	PreT2D
ACTAACCAGTGAGAGC-1_1	A0011	17149	7747	0.221587264563531	A0011	19	1	1	PreT2D
ACTAACGGTAACAGGG-1_1	A0011	3426	2268	0.467016929363689	A0011	11	3	3	PreT2D
ACTAACGGTTCATTTG-1_1	A0011	6560	3729	0.24390243902439	A0011	11	3	3	PreT2D
ACTAACTCAAGACTCC-1_1	A0011	2311	1542	0.302899177845089	A0011	11	3	3	PreT2D
ACTAATCCAACACTTG-1_1	A0011	3583	2221	0.307005302818867	A0011	11	1	1	PreT2D
ACTAATCCAGGCCATT-1_1	A0011	4338	2553	0.230520977408944	A0011	11	3	3	PreT2D
ACTAATCCAGTCTATG-1_1	A0011	5601	3084	0.107123727905731	A0011	11	3	3	PreT2D
ACTAATCCATGATTGT-1_1	A0011	2860	1968	0.48951048951049	A0011	11	3	3	PreT2D
ACTAATCCATTGTGAT-1_1	A0011	14597	6821	0	A0011	14	2	2	PreT2D
ACTAGGCGTGGATTAT-1_1	A0011	16539	7995	0.163250498820969	A0011	9	0	0	PreT2D
ACTAGGCGTTCATTTG-1_1	A0011	2673	1805	0.261878039655817	A0011	11	3	3	PreT2D
ACTATCCGTTGAGGTC-1_1	A0011	1950	1299	0.153846153846154	A0011	11	3	3	PreT2D
ACTATGTCATCAGCAC-1_1	A0011	11553	5976	0.328918895524972	A0011	11	3	3	PreT2D
ACTATGTCATTAGGTT-1_1	A0011	3572	2362	0.167973124300112	A0011	11	0	0	PreT2D
ACTATGTCATTGCAGC-1_1	A0011	10804	5784	0.14809329877823	A0011	11	3	3	PreT2D
ACTCACTGTAAGCACC-1_1	A0011	17217	7870	0	A0011	14	2	2	PreT2D
ACTCACTGTGGAAACG-1_1	A0011	5547	3161	0.450694068866054	A0011	11	3	3	PreT2D
ACTCACTGTGGTTAGC-1_1	A0011	3870	2484	0.232558139534884	A0011	11	3	3	PreT2D
ACTCAGTAGCCGCAGT-1_1	A0011	1258	839	0.238473767885533	A0011	11	3	3	PreT2D
ACTCAGTAGTCAATCA-1_1	A0011	4023	2486	0.198856574695501	A0011	11	3	3	PreT2D
ACTCCTCAGCCATCAG-1_1	A0011	1530	1054	0.065359477124183	A0011	11	3	3	PreT2D
ACTCCTCAGGCGCTAC-1_1	A0011	3253	2050	0.399631109744851	A0011	11	3	3	PreT2D
ACTCCTCAGGGCCATC-1_1	A0011	4680	2827	0.213675213675214	A0011	11	3	3	PreT2D
ACTCCTCAGTTGGCCA-1_1	A0011	929	677	0.430570505920344	A0011	11	3	3	PreT2D
ACTCGCGCAAGCTTTG-1_1	A0011	21948	9663	0.132130490249681	A0011	9	0	0	PreT2D
ACTCGCGCACAGGAAT-1_1	A0011	24877	9925	0.361779957390361	A0011	26	4	4	PreT2D
ACTCGCGCAGCAACAG-1_1	A0011	10273	5200	0.0194685096855836	A0011	6	4	4	PreT2D
ACTCGCTTCCTCGATC-1_1	A0011	1105	702	0.180995475113122	A0011	11	3	3	PreT2D
ACTCGCTTCTTTAGGA-1_1	A0011	7742	3353	0	A0011	11	3	3	PreT2D
ACTGAAACAATCTCTC-1_1	A0011	19616	7340	0.0050978792822186	A0011	0	1	1	PreT2D
ACTGAATGTAACCTAG-1_1	A0011	2143	1417	0.186654223051797	A0011	11	0	0	PreT2D
ACTGAATGTAAGGTTT-1_1	A0011	18948	8569	0	A0011	15	0	0	PreT2D
ACTGAATGTGTGCAAC-1_1	A0011	4355	2729	0.367393800229621	A0011	11	3	3	PreT2D
ACTTACAAGGAGGACT-1_1	A0011	3545	2324	0.648801128349788	A0011	11	3	3	PreT2D
ACTTACAAGGCCGGAA-1_1	A0011	15241	7588	0	A0011	11	3	3	PreT2D
ACTTACTTCCGGGACT-1_1	A0011	766	630	0.913838120104439	A0011	11	3	3	PreT2D
ACTTACTTCGCTAGTG-1_1	A0011	1858	1254	0.430570505920344	A0011	11	3	3	PreT2D
ACTTAGGGTTAAATGC-1_1	A0011	8552	3433	0.479420018709074	A0011	9	0	0	PreT2D
ACTTATCTCTTAAGTG-1_1	A0011	3392	2165	0.206367924528302	A0011	11	3	3	PreT2D
ACTTATGAGCCAAATC-1_1	A0011	15079	7512	0.106107832084356	A0011	10	5	5	PreT2D
ACTTATGAGTATTGGC-1_1	A0011	3256	2158	0.399262899262899	A0011	11	3	3	PreT2D
ACTTATGAGTCACGAT-1_1	A0011	9239	4966	0.303063102067323	A0011	11	3	3	PreT2D
ACTTCGCTCTACTAAG-1_1	A0011	3531	2289	0.509770603228547	A0011	11	3	3	PreT2D
ACTTGAATCATGCGTG-1_1	A0011	1822	1308	0.493962678375412	A0011	11	3	3	PreT2D
ACTTGAATCATGTTTC-1_1	A0011	6034	3577	0.248591315876699	A0011	11	3	3	PreT2D
ACTTGAATCTAACCTT-1_1	A0011	2014	1358	0.148957298907646	A0011	11	3	3	PreT2D
ACTTGAATCTGTTGCC-1_1	A0011	1193	938	0.335289186923722	A0011	11	0	0	PreT2D
ACTTGCACAAAGCTAA-1_1	A0011	14452	5999	0.359811790755605	A0011	12	2	2	PreT2D
ACTTGTAAGTTGTCAA-1_1	A0011	6790	3917	0.147275405007364	A0011	11	3	3	PreT2D
ACTTGTCGTCACCAAA-1_1	A0011	9541	5273	0.0838486531810083	A0011	11	1	1	PreT2D
ACTTGTCGTTCCAGGG-1_1	A0011	7642	4256	0.471080868882492	A0011	11	3	3	PreT2D
ACTTTGTTCAGCACGC-1_1	A0011	3342	2047	0.119688809096349	A0011	11	0	0	PreT2D
ACTTTGTTCGTTATCT-1_1	A0011	2749	1827	0.327391778828665	A0011	11	3	3	PreT2D
AGAAACCCAAGGACCA-1_1	A0011	1566	1090	0.383141762452107	A0011	11	3	3	PreT2D
AGAAACCCACCTAATG-1_1	A0011	2962	1996	0.573936529372046	A0011	11	3	3	PreT2D
AGAAACCCACTCGCTC-1_1	A0011	15353	7106	0.045593695043314	A0011	8	1	1	PreT2D
AGAAACCCATCATGGC-1_1	A0011	3798	2449	0.263296471827278	A0011	11	3	3	PreT2D
AGAAACTAGTAGCCAT-1_1	A0011	5741	3406	0.383208500261279	A0011	11	3	3	PreT2D
AGAAAGGCACTAAGTT-1_1	A0011	2094	1459	0.573065902578797	A0011	11	3	3	PreT2D
AGAAAGGCATTGCGGT-1_1	A0011	3622	2363	0.607399226946438	A0011	11	3	3	PreT2D
AGAACAAGTAACCTAG-1_1	A0011	19352	8717	0.0155022736668045	A0011	3	1	1	PreT2D
AGAACCAAGCCGCAGT-1_1	A0011	1900	1175	0.0526315789473684	A0011	11	1	1	PreT2D
AGAACCAAGGTGAAAT-1_1	A0011	11471	6306	0.174352715543545	A0011	11	3	3	PreT2D
AGAACCAAGTTGTCAA-1_1	A0011	5981	3501	0.484868751044976	A0011	11	3	3	PreT2D
AGAACCGCAATAATGG-1_1	A0011	1317	1051	0.455580865603645	A0011	11	3	3	PreT2D
AGAACCGCACGCAACT-1_1	A0011	6825	3725	0.43956043956044	A0011	11	3	3	PreT2D
AGAACCGCAGTAGCCT-1_1	A0011	8684	4834	0.0921234454168586	A0011	11	3	3	PreT2D
AGAAGGTGTGTGTCCC-1_1	A0011	3789	2304	0.0791765637371338	A0011	11	3	3	PreT2D
AGAATCGAGAAAGGAA-1_1	A0011	1534	1093	0.325945241199478	A0011	11	3	3	PreT2D
AGAATCGAGCGCCTTT-1_1	A0011	10276	5728	0.223822499026859	A0011	11	3	3	PreT2D
AGAATCGAGTTATGTG-1_1	A0011	7084	4084	0.0846979107848673	A0011	11	3	3	PreT2D
AGACACGCAATGCCCG-1_1	A0011	3508	2028	0.0855188141391106	A0011	11	0	0	PreT2D
AGACACGCAGGCCAAA-1_1	A0011	4816	3006	0.249169435215947	A0011	11	3	3	PreT2D
AGACACGCAGGCTGTT-1_1	A0011	601	503	0.166389351081531	A0011	11	1	1	PreT2D
AGACCCGGTTTACGTC-1_1	A0011	1164	856	0.429553264604811	A0011	11	3	3	PreT2D
AGACTATGTCATTGTC-1_1	A0011	1142	760	0	A0011	11	1	1	PreT2D
AGACTATGTCTTTATG-1_1	A0011	9898	4027	0.0202061022428773	A0011	9	0	0	PreT2D
AGACTATGTGGAGCAA-1_1	A0011	6214	3374	0.0160926939169617	A0011	11	3	3	PreT2D
AGAGAAGCAATAGCCC-1_1	A0011	9187	5119	0.130619353434201	A0011	11	3	3	PreT2D
AGAGAAGCACAATGCC-1_1	A0011	16990	7062	0.00588581518540318	A0011	14	2	2	PreT2D
AGAGAAGCAGATTCAT-1_1	A0011	1924	1371	0.311850311850312	A0011	11	3	3	PreT2D
AGAGAAGCAGTAATAG-1_1	A0011	5120	3128	0.3125	A0011	11	3	3	PreT2D
AGAGAGGAGCTTCCCG-1_1	A0011	2589	1481	0.0772499034376207	A0011	11	3	3	PreT2D
AGAGAGGAGGCTACAT-1_1	A0011	7030	3378	0.0284495021337127	A0011	9	0	0	PreT2D
AGAGAGGAGGGCCATC-1_1	A0011	4303	2687	0.325354403904253	A0011	11	3	3	PreT2D
AGAGAGGAGTAGGATG-1_1	A0011	1384	976	0.361271676300578	A0011	11	3	3	PreT2D
AGAGAGGAGTTAACCA-1_1	A0011	933	772	0.428724544480171	A0011	11	3	3	PreT2D
AGAGATTAGGAGGTTA-1_1	A0011	11460	6138	0.0523560209424084	A0011	11	3	3	PreT2D
AGAGATTAGTCAATCA-1_1	A0011	1619	1193	0.494132180358246	A0011	11	3	3	PreT2D
AGAGGAACAACTAGGG-1_1	A0011	16172	8301	0.0371011625030918	A0011	11	3	3	PreT2D
AGAGGAACATTATGAC-1_1	A0011	2285	1390	0	A0011	8	1	1	PreT2D
AGAGGATGTTTGTCTA-1_1	A0011	4447	2476	0.0224870699347875	A0011	11	3	3	PreT2D
AGATGAAGTGTCCAAA-1_1	A0011	16183	7803	0.00617932398195637	A0011	10	5	5	PreT2D
AGATGAAGTTTGTCTA-1_1	A0011	17168	8062	0	A0011	10	5	5	PreT2D
AGCAAATAGCCTTAAA-1_1	A0011	8897	4982	0.258514105878386	A0011	11	3	3	PreT2D
AGCAAATAGTAAGTGG-1_1	A0011	7635	4100	0.0261951538965291	A0011	8	1	1	PreT2D
AGCAACAAGACTATTG-1_1	A0011	9368	4044	0	A0011	3	1	1	PreT2D
AGCAACAAGGCCTGGT-1_1	A0011	2436	1602	0.369458128078818	A0011	11	3	3	PreT2D
AGCAACAAGGCGGGTA-1_1	A0011	4650	3011	0.494623655913979	A0011	11	3	3	PreT2D
AGCAACAAGGCTACTG-1_1	A0011	3733	2290	0.1339405304045	A0011	11	3	3	PreT2D
AGCAACAAGGTTTACA-1_1	A0011	1048	724	0.190839694656489	A0011	11	3	3	PreT2D
AGCAACAAGTCATTTC-1_1	A0011	967	658	0	A0011	11	3	3	PreT2D
AGCAAGGGTCATAACG-1_1	A0011	2988	2023	0.36813922356091	A0011	11	3	3	PreT2D
AGCAATACAGTTTGTG-1_1	A0011	2064	1447	0.0484496124031008	A0011	11	3	3	PreT2D
AGCAATACATCCTAGA-1_1	A0011	20103	8836	0.552156394567975	A0011	9	0	0	PreT2D
AGCAATTGTAGGATTT-1_1	A0011	3496	2278	0.257437070938215	A0011	11	3	3	PreT2D
AGCAATTGTGCAACTA-1_1	A0011	8503	3707	0.0235211101964013	A0011	0	1	1	PreT2D
AGCAATTGTTAACACG-1_1	A0011	2940	2037	0.374149659863946	A0011	11	3	3	PreT2D
AGCACAGCAACCTGGT-1_1	A0011	4057	2553	0.566921370470791	A0011	11	3	3	PreT2D
AGCACAGCACGAATTT-1_1	A0011	5878	3463	0.340251786321878	A0011	11	3	3	PreT2D
AGCACAGCATTGCGTA-1_1	A0011	8801	4690	0	A0011	10	0	0	PreT2D
AGCACTAGTCAATGTG-1_1	A0011	7133	2639	0	A0011	9	0	0	PreT2D
AGCACTAGTCATCATC-1_1	A0011	1601	1164	0.499687695190506	A0011	11	3	3	PreT2D
AGCACTAGTGAATCGC-1_1	A0011	3020	1926	0.33112582781457	A0011	11	3	3	PreT2D
AGCACTAGTGTGAGAG-1_1	A0011	1105	799	0.180995475113122	A0011	11	3	3	PreT2D
AGCACTTAGACAAGTG-1_1	A0011	3297	1869	0.0303306035790112	A0011	11	3	3	PreT2D
AGCACTTAGCTATATG-1_1	A0011	949	770	0.842992623814542	A0011	11	3	3	PreT2D
AGCACTTAGGCCTGGT-1_1	A0011	1191	741	0.0839630562552477	A0011	11	3	3	PreT2D
AGCAGGTAGGAGGACT-1_1	A0011	11763	5868	0	A0011	10	0	0	PreT2D
AGCAGGTAGTAATCCA-1_1	A0011	2072	1170	0	A0011	9	0	0	PreT2D
AGCATCCCAAATTCGT-1_1	A0011	1666	1160	0.240096038415366	A0011	11	3	3	PreT2D
AGCATTTCACAGGGAC-1_1	A0011	4443	2557	0.0225073148773351	A0011	8	1	1	PreT2D
AGCATTTCAGCCTGCA-1_1	A0011	12395	6032	0.338846308995563	A0011	11	3	3	PreT2D
AGCATTTCATTCCTCG-1_1	A0011	6794	2820	0.0147188695908154	A0011	14	2	2	PreT2D
AGCCAGTGTGTGCAAC-1_1	A0011	683	582	0.878477306002928	A0011	11	3	3	PreT2D
AGCCGCTAGTTATCTC-1_1	A0011	20560	9506	0.00486381322957198	A0011	8	1	1	PreT2D
AGCCGGTTCACATTGA-1_1	A0011	7055	3809	0.496102055279943	A0011	11	3	3	PreT2D
AGCCTAAGTACGGTAC-1_1	A0011	3040	2070	0.723684210526316	A0011	11	3	3	PreT2D
AGCCTAAGTAGCTGCG-1_1	A0011	7541	2898	0.0397825222119082	A0011	14	2	2	PreT2D
AGCCTAAGTTGTGATG-1_1	A0011	6960	3215	0.014367816091954	A0011	9	0	0	PreT2D
AGCCTAGTCAGGTCCA-1_1	A0011	21989	9921	0.0409295556869344	A0011	6	4	4	PreT2D
AGCCTAGTCCCTCACG-1_1	A0011	17532	6248	0.0456308464522017	A0011	11	3	3	PreT2D
AGCCTAGTCGCTAAGT-1_1	A0011	4374	2659	0.297210791037952	A0011	11	3	3	PreT2D
AGCCTGGGTTGCGTAA-1_1	A0011	2794	1651	0.0715819613457409	A0011	6	4	4	PreT2D
AGCCTGGGTTGGATCA-1_1	A0011	1588	1044	0.0629722921914358	A0011	11	3	3	PreT2D
AGCGATTTCCAACTGG-1_1	A0011	2916	1964	0.377229080932785	A0011	11	3	3	PreT2D
AGCGATTTCCTGAATA-1_1	A0011	18826	8479	0.0159354084776373	A0011	3	1	1	PreT2D
AGCGCCTAGAATCTCA-1_1	A0011	3073	1912	0.0325414904002603	A0011	11	3	3	PreT2D
AGCGCCTAGCAAACCT-1_1	A0011	986	617	0	A0011	11	3	3	PreT2D
AGCGCTCAGCTAATTG-1_1	A0011	13826	7306	0.0795602488065963	A0011	11	6	6	PreT2D
AGCGCTCAGGATTGCT-1_1	A0011	1224	971	0.490196078431373	A0011	11	3	3	PreT2D
AGCGCTCAGTATGTGC-1_1	A0011	5794	2684	0	A0011	9	0	0	PreT2D
AGCGCTCAGTCAGTAC-1_1	A0011	3068	2058	0.391134289439374	A0011	11	3	3	PreT2D
AGCGGACCAACTAGGG-1_1	A0011	4270	2611	0.140515222482436	A0011	11	3	3	PreT2D
AGCGGACCACTGGCCA-1_1	A0011	6942	4074	0.216076058772688	A0011	11	0	0	PreT2D
AGCGGACCATTGACAT-1_1	A0011	5421	3295	0.166021029330382	A0011	11	3	3	PreT2D
AGCGGATAGGGCTTAT-1_1	A0011	9737	4557	0.0821608298243812	A0011	23	5	5	PreT2D
AGCGGATAGGTCGATT-1_1	A0011	12132	6706	0.280250576986482	A0011	11	3	3	PreT2D
AGCGGATAGTTATCCT-1_1	A0011	2910	1927	0.171821305841924	A0011	11	3	3	PreT2D
AGCGTGCTCAGGTTTA-1_1	A0011	7385	4168	0.44685172647258	A0011	11	3	3	PreT2D
AGCGTGCTCCAGGGAG-1_1	A0011	850	595	0.117647058823529	A0011	11	3	3	PreT2D
AGCGTGCTCCTTGCGT-1_1	A0011	5749	3413	0.278309271177596	A0011	11	3	3	PreT2D
AGCGTGCTCTGGCTTC-1_1	A0011	3947	2026	0.126678489992399	A0011	8	5	5	PreT2D
AGCTAAACACTCGCTC-1_1	A0011	7581	3898	0.277008310249307	A0011	11	3	3	PreT2D
AGCTAACTCTAGCTTT-1_1	A0011	2172	1326	0.0460405156537753	A0011	11	3	3	PreT2D
AGCTACGTCAACCAAC-1_1	A0011	4543	2777	0.11005943209333	A0011	11	3	3	PreT2D
AGCTACGTCCTTGCAC-1_1	A0011	5837	3492	0.239849237622066	A0011	11	3	3	PreT2D
AGCTACGTCGCTTGCT-1_1	A0011	16766	7831	0.00596445186687343	A0011	10	0	0	PreT2D
AGCTACGTCGGTTCCT-1_1	A0011	2181	1353	0.183402109124255	A0011	11	3	3	PreT2D
AGCTACTAGACAACAG-1_1	A0011	1034	692	0.0967117988394584	A0011	11	3	3	PreT2D
AGCTACTAGCGGTTAT-1_1	A0011	4083	2330	0	A0011	11	1	1	PreT2D
AGCTACTAGCTCCCTG-1_1	A0011	4314	2636	0.162262401483542	A0011	11	3	3	PreT2D
AGCTACTAGGATCACT-1_1	A0011	8804	4848	0.0795093139482054	A0011	11	3	3	PreT2D
AGCTACTAGGCTAGAA-1_1	A0011	5047	2749	0	A0011	11	3	3	PreT2D
AGCTATATCGCTCACT-1_1	A0011	19204	9561	0.0260362424494897	A0011	11	6	6	PreT2D
AGCTATATCTTGCAGG-1_1	A0011	10635	5637	0.00940291490362012	A0011	11	3	3	PreT2D
AGCTCATAGAGGAAGG-1_1	A0011	3040	1751	0.0328947368421053	A0011	11	2	2	PreT2D
AGCTCATAGCAAGATG-1_1	A0011	16536	7966	0.108853410740203	A0011	9	0	0	PreT2D
AGCTCATAGCTGTAAC-1_1	A0011	6147	3655	0.276557670408329	A0011	11	3	3	PreT2D
AGCTCATAGGATGATG-1_1	A0011	2417	1661	0.330988829127017	A0011	11	3	3	PreT2D
AGCTGCTCAAGACTCC-1_1	A0011	3595	2345	0.333796940194715	A0011	11	3	3	PreT2D
AGCTGCTCAATCATGT-1_1	A0011	3837	2443	0.312744331508991	A0011	11	3	3	PreT2D
AGCTGCTCACCTCGCT-1_1	A0011	8955	3805	0.178671133445003	A0011	9	0	0	PreT2D
AGCTGCTCACTCAACA-1_1	A0011	22143	9699	0	A0011	0	1	1	PreT2D
AGCTGCTCACTTCACT-1_1	A0011	5428	3153	0.239498894620486	A0011	11	3	3	PreT2D
AGCTTAATCCGCAAAT-1_1	A0011	7542	4225	0.145849907186423	A0011	11	3	3	PreT2D
AGCTTAATCCTGATTT-1_1	A0011	3897	2232	0.0256607646907878	A0011	11	3	3	PreT2D
AGCTTAATCTAACTGA-1_1	A0011	10724	4920	0.0093248787765759	A0011	9	0	0	PreT2D
AGCTTAATCTGTGCAG-1_1	A0011	2982	1899	0.234741784037559	A0011	11	3	3	PreT2D
AGCTTCCTCCCGTTAC-1_1	A0011	7210	3714	0	A0011	11	3	3	PreT2D
AGCTTCCTCGAAGTGA-1_1	A0011	587	489	0.681431005110733	A0011	11	8	8	PreT2D
AGCTTCCTCTTTAAGG-1_1	A0011	3337	2098	0.269703326341025	A0011	11	3	3	PreT2D
AGCTTGGTCGTTTCGC-1_1	A0011	4489	2041	0.0445533526397861	A0011	8	1	1	PreT2D
AGCTTGGTCTCACTAT-1_1	A0011	15549	6440	0.270113833687054	A0011	11	3	3	PreT2D
AGCTTGGTCTGCAAGT-1_1	A0011	5282	2717	0.0378644452858766	A0011	10	4	4	PreT2D
AGCTTTAAGGAGCAAC-1_1	A0011	4812	2617	0.0415627597672485	A0011	11	8	8	PreT2D
AGGAAACGTTAGCTGA-1_1	A0011	9586	5015	0.0104318798247444	A0011	14	2	2	PreT2D
AGGAAACGTTCCGGGA-1_1	A0011	864	577	0	A0011	11	0	0	PreT2D
AGGAACCAGAAACTGG-1_1	A0011	18735	8235	0.0800640512409928	A0011	9	0	0	PreT2D
AGGAACCAGGCTAATC-1_1	A0011	2403	1527	0.166458593424886	A0011	11	3	3	PreT2D
AGGAACCAGTCCTGAG-1_1	A0011	893	721	0.783874580067189	A0011	11	3	3	PreT2D
AGGAACCAGTCGCTAG-1_1	A0011	2397	1527	0.33375052148519	A0011	11	3	3	PreT2D
AGGAACGGTATTTGCC-1_1	A0011	1566	1199	0.830140485312899	A0011	11	3	3	PreT2D
AGGACGTAGATAAAGC-1_1	A0011	1852	1257	0.431965442764579	A0011	11	3	3	PreT2D
AGGACGTAGGCCAATT-1_1	A0011	3608	2210	0.194013303769401	A0011	11	3	3	PreT2D
AGGACTAAGAGGAGGA-1_1	A0011	1559	925	0.128287363694676	A0011	11	3	3	PreT2D
AGGAGCTAGGCCATCA-1_1	A0011	9981	5418	0.0801522893497646	A0011	11	1	1	PreT2D
AGGAGCTAGTAGCCAT-1_1	A0011	1840	1226	0.271739130434783	A0011	11	3	3	PreT2D
AGGATATAGCCATCAG-1_1	A0011	2229	1442	0.134589502018843	A0011	11	3	3	PreT2D
AGGATATAGGTCCACA-1_1	A0011	13923	6719	0.0933706816059757	A0011	8	1	1	PreT2D
AGGATATAGTGGACAA-1_1	A0011	2179	1613	0.504818724185406	A0011	11	3	3	PreT2D
AGGATCCGTCATTAGG-1_1	A0011	8091	3632	0	A0011	9	0	0	PreT2D
AGGATCCGTTCATCTA-1_1	A0011	6988	3978	0.314825414997138	A0011	11	3	3	PreT2D
AGGATGCAGCTATTAG-1_1	A0011	960	643	0.104166666666667	A0011	11	0	0	PreT2D
AGGATGCAGGACGTAA-1_1	A0011	13335	6247	0.10498687664042	A0011	10	0	0	PreT2D
AGGATGTCACAGCCTG-1_1	A0011	5658	3107	0	A0011	5	0	0	PreT2D
AGGATGTCAGCAACAG-1_1	A0011	11835	6472	0.126742712294043	A0011	11	3	3	PreT2D
AGGATGTCAGGCAAGC-1_1	A0011	1280	917	0.46875	A0011	11	3	3	PreT2D
AGGCAATCACATAGCC-1_1	A0011	3061	2022	0.359359686377001	A0011	11	3	3	PreT2D
AGGCAATCACGTAATT-1_1	A0011	3491	2269	0.315095961042681	A0011	11	3	3	PreT2D
AGGCAGGTCCCGTTAC-1_1	A0011	19034	8820	0.00525375643585163	A0011	9	0	0	PreT2D
AGGCCCAGTAAACAAG-1_1	A0011	1142	735	0	A0011	10	3	3	PreT2D
AGGCCCAGTTGGCCGA-1_1	A0011	15797	8003	0.0253212635310502	A0011	11	8	8	PreT2D
AGGCGGATCCCGCATT-1_1	A0011	18363	8470	0.0490115994118608	A0011	8	1	1	PreT2D
AGGCGGATCTTAGCCC-1_1	A0011	4907	3016	0.224169553698798	A0011	11	3	3	PreT2D
AGGCTAAAGGACGTAA-1_1	A0011	1045	718	0.0956937799043062	A0011	11	3	3	PreT2D
AGGCTAAAGTCCTTCA-1_1	A0011	4471	2742	0.290762692909864	A0011	11	3	3	PreT2D
AGGCTAGCACCCTCAC-1_1	A0011	3968	2446	0.378024193548387	A0011	11	3	3	PreT2D
AGGCTAGCAGGAACTG-1_1	A0011	3018	1985	0.23194168323393	A0011	11	3	3	PreT2D
AGGGCCTTCATTGCAA-1_1	A0011	2999	1943	0.200066688896299	A0011	11	3	3	PreT2D
AGGGCCTTCATTGTTC-1_1	A0011	5069	2949	0.453738409942789	A0011	11	3	3	PreT2D
AGGGCTACAAGCTAAA-1_1	A0011	1235	886	0	A0011	11	3	3	PreT2D
AGGGCTACATGTTGGC-1_1	A0011	7838	3319	0	A0011	14	2	2	PreT2D
AGGGTTGCAGGCATGA-1_1	A0011	11353	5551	0.00880824451686779	A0011	14	2	2	PreT2D
AGGTAACCAAGGTCGA-1_1	A0011	5149	2492	0.0582637405321422	A0011	0	1	1	PreT2D
AGGTAACCATACCCGG-1_1	A0011	5986	2843	0.0167056465085199	A0011	10	5	5	PreT2D
AGGTACGCAATTAGGA-1_1	A0011	11346	6259	0.123391503613608	A0011	11	3	3	PreT2D
AGGTACGCATTGTGAT-1_1	A0011	917	756	0.327153762268266	A0011	11	3	3	PreT2D
AGGTATTGTAGGATTT-1_1	A0011	2912	1948	0.171703296703297	A0011	11	3	3	PreT2D
AGGTATTGTCTTTATG-1_1	A0011	6521	2589	0	A0011	0	1	1	PreT2D
AGGTATTGTGACATAT-1_1	A0011	5480	3262	0.492700729927007	A0011	11	3	3	PreT2D
AGGTCAAAGGGCCACT-1_1	A0011	4487	2841	0.31201248049922	A0011	11	3	3	PreT2D
AGGTCAAAGTTCCTGC-1_1	A0011	12578	6368	0	A0011	11	3	3	PreT2D
AGGTCATTCCCGAAGC-1_1	A0011	13764	6824	0.138041267073525	A0011	10	5	5	PreT2D
AGGTCCGGTCATCCTG-1_1	A0011	2490	1665	0.36144578313253	A0011	11	0	0	PreT2D
AGGTCCGGTCCTAACT-1_1	A0011	2840	1775	0.211267605633803	A0011	11	3	3	PreT2D
AGGTCTTAGTAAGAAC-1_1	A0011	2861	1869	0.314575323313527	A0011	11	3	3	PreT2D
AGGTGAATCATGTTTC-1_1	A0011	2682	1764	0.186428038777032	A0011	6	4	4	PreT2D
AGGTGAATCCTCACTA-1_1	A0011	3679	2347	0.380538189725469	A0011	11	3	3	PreT2D
AGGTGAATCGTTAGTA-1_1	A0011	2673	1806	0.299289188178077	A0011	11	3	3	PreT2D
AGGTTACTCAATGTCA-1_1	A0011	1066	777	0.281425891181989	A0011	11	3	3	PreT2D
AGGTTACTCAGGAACA-1_1	A0011	3028	2052	0.429326287978864	A0011	11	3	3	PreT2D
AGGTTACTCCTAAGGT-1_1	A0011	2617	1720	0.343905235001911	A0011	11	3	3	PreT2D
AGGTTACTCGTTTCCA-1_1	A0011	8454	4747	0.153773361722262	A0011	11	3	3	PreT2D
AGGTTACTCTCTAGCC-1_1	A0011	3346	2127	0.328750747160789	A0011	11	3	3	PreT2D
AGGTTAGAGCAGCTCA-1_1	A0011	916	681	0.327510917030568	A0011	11	3	3	PreT2D
AGGTTAGAGTGACCTG-1_1	A0011	1963	1386	0.305654610290372	A0011	11	3	3	PreT2D
AGGTTGCGTACCGTTT-1_1	A0011	10767	5254	0.0278629144608526	A0011	9	0	0	PreT2D
AGGTTGCGTATCTGGA-1_1	A0011	16130	7641	0.0247985120892746	A0011	3	1	1	PreT2D
AGGTTGCGTGTCCAGG-1_1	A0011	2967	1956	0.202224469160768	A0011	11	3	3	PreT2D
AGGTTGCGTTAGCGTA-1_1	A0011	16721	7865	0.113629567609593	A0011	9	0	0	PreT2D
AGTAAACAGAAACTGG-1_1	A0011	993	800	0.201409869083585	A0011	11	3	3	PreT2D
AGTAACACACAGGGAC-1_1	A0011	7463	4338	0.254589307249096	A0011	11	3	3	PreT2D
AGTAACCTCGTCATTT-1_1	A0011	1501	1080	0.33311125916056	A0011	11	3	3	PreT2D
AGTAACGAGATTGAGG-1_1	A0011	1906	1379	0.314795383001049	A0011	11	3	3	PreT2D
AGTAACGAGGCAATAG-1_1	A0011	740	638	0.27027027027027	A0011	11	3	3	PreT2D
AGTAACGAGGCAGGTG-1_1	A0011	5344	3302	0.280688622754491	A0011	11	3	3	PreT2D
AGTAACGAGTTATGGC-1_1	A0011	3436	2307	0.465657741559953	A0011	11	3	3	PreT2D
AGTAACGAGTTTGAGC-1_1	A0011	13398	7009	0.0298552022689954	A0011	11	3	3	PreT2D
AGTAAGTAGCATGAAG-1_1	A0011	6377	3419	0.0313627097381214	A0011	14	2	2	PreT2D
AGTAAGTAGGAGTCTT-1_1	A0011	2753	1913	0.581184162731566	A0011	11	3	3	PreT2D
AGTAAGTAGTTCCCGT-1_1	A0011	8104	4665	0.308489634748272	A0011	11	3	3	PreT2D
AGTAATCGTGGTTCCC-1_1	A0011	5951	3291	0.520920853638044	A0011	11	3	3	PreT2D
AGTAATCGTGTCCAAA-1_1	A0011	3739	2355	0.160470714094678	A0011	11	3	3	PreT2D
AGTAATCGTTGCGGAT-1_1	A0011	13725	6556	0	A0011	9	0	0	PreT2D
AGTAATGCAATAAGCA-1_1	A0011	9620	5323	0.0727650727650728	A0011	11	3	3	PreT2D
AGTAATGCAGAACCGA-1_1	A0011	21046	8881	0.0570179606576071	A0011	10	5	5	PreT2D
AGTAATGCAGCAACCT-1_1	A0011	1342	941	0.29806259314456	A0011	11	1	1	PreT2D
AGTAATGCATCACAGC-1_1	A0011	905	633	0.220994475138122	A0011	11	3	3	PreT2D
AGTAATGCATTGCGAC-1_1	A0011	20300	8879	0.00492610837438424	A0011	8	1	1	PreT2D
AGTACGCGTATTCGCT-1_1	A0011	14223	6970	0.00703086549954299	A0011	9	0	0	PreT2D
AGTACGCGTGCTGGTG-1_1	A0011	1702	1299	0.587544065804935	A0011	11	3	3	PreT2D
AGTACGCGTGGTTATG-1_1	A0011	1369	904	0.0730460189919649	A0011	14	2	2	PreT2D
AGTACGCGTGTCCAAA-1_1	A0011	1347	1040	0.44543429844098	A0011	11	3	3	PreT2D
AGTACGCGTTCCGGGA-1_1	A0011	2957	1970	0.13527223537369	A0011	11	3	3	PreT2D
AGTACGCGTTGCGCGA-1_1	A0011	1788	1228	0.335570469798658	A0011	11	3	3	PreT2D
AGTAGCTTCATGCTTT-1_1	A0011	13019	6912	0.0844918964590214	A0011	11	3	3	PreT2D
AGTAGCTTCCGTCCAT-1_1	A0011	21799	9981	0.0045873663929538	A0011	6	4	4	PreT2D
AGTAGGATCACCAATA-1_1	A0011	3985	2515	0.250941028858218	A0011	11	3	3	PreT2D
AGTAGGATCCTAAGAC-1_1	A0011	7012	4115	0.128351397604107	A0011	11	3	3	PreT2D
AGTAGGATCCTCATGC-1_1	A0011	1102	884	0.362976406533575	A0011	11	3	3	PreT2D
AGTAGGATCGAGGAAC-1_1	A0011	5554	2965	0.0180050414115952	A0011	11	3	3	PreT2D
AGTATAGCAGCAAGAT-1_1	A0011	21586	9514	0	A0011	2	0	0	PreT2D
AGTCAAGAGCCTGTGA-1_1	A0011	1191	753	0.167926112510495	A0011	11	3	3	PreT2D
AGTCAAGAGGCCAATT-1_1	A0011	3033	1903	0.19782393669634	A0011	11	3	3	PreT2D
AGTCAATGTAATCGTG-1_1	A0011	876	726	0.684931506849315	A0011	11	3	3	PreT2D
AGTCAATGTTGAGGTC-1_1	A0011	9589	5395	0.39628741266034	A0011	11	3	3	PreT2D
AGTCCTGAGACAGGTA-1_1	A0011	2648	1754	0.264350453172205	A0011	11	3	3	PreT2D
AGTCCTGAGGGATGAC-1_1	A0011	13341	7071	0.172400869500037	A0011	11	3	3	PreT2D
AGTCCTGAGTGGCGGA-1_1	A0011	6320	3360	0	A0011	9	0	0	PreT2D
AGTCCTTGTACCGAAC-1_1	A0011	3369	2208	0.415553576729	A0011	11	1	1	PreT2D
AGTCCTTGTTAATGCG-1_1	A0011	12106	6272	0.0247811002808525	A0011	11	3	3	PreT2D
AGTCGCATCCTTTACG-1_1	A0011	3248	2161	0.307881773399015	A0011	11	3	3	PreT2D
AGTCGCATCGCACACA-1_1	A0011	5644	3434	0.496102055279943	A0011	11	3	3	PreT2D
AGTCGCATCGGTCAAT-1_1	A0011	2458	1507	0.122050447518308	A0011	11	0	0	PreT2D
AGTCTTGCAATAAGCA-1_1	A0011	2099	1352	0.190566936636494	A0011	11	3	3	PreT2D
AGTCTTGCACCGGCTA-1_1	A0011	2875	1945	0.382608695652174	A0011	11	7	7	PreT2D
AGTCTTGCATAACGGG-1_1	A0011	7112	4066	0.0984251968503937	A0011	11	3	3	PreT2D
AGTGAACCAGGCTTCG-1_1	A0011	2130	1368	0.187793427230047	A0011	11	3	3	PreT2D
AGTGAGTCAGCGCTTG-1_1	A0011	942	787	0.636942675159236	A0011	11	3	3	PreT2D
AGTGAGTCATGAGCAG-1_1	A0011	3235	2105	0.309119010819165	A0011	11	3	3	PreT2D
AGTGAGTCATGGCCCA-1_1	A0011	2422	1605	0.165152766308836	A0011	11	0	0	PreT2D
AGTGATGAGATGCCTG-1_1	A0011	8025	4383	0.448598130841121	A0011	11	3	3	PreT2D
AGTGATGAGCTGGACC-1_1	A0011	11575	6131	0.0259179265658747	A0011	11	3	3	PreT2D
AGTGATGAGTAGAGGC-1_1	A0011	1787	1207	0.391717963066592	A0011	11	3	3	PreT2D
AGTGCACGTCAGGCCA-1_1	A0011	14293	6775	0.216889386412929	A0011	6	4	4	PreT2D
AGTGCACGTTAGACCA-1_1	A0011	5678	3468	0.281789362451567	A0011	11	3	3	PreT2D
AGTGCCGGTACCAGGT-1_1	A0011	1889	1240	0.105876124933827	A0011	11	3	3	PreT2D
AGTGCCGGTCAGTAAT-1_1	A0011	12528	6375	0.439016602809706	A0011	11	3	3	PreT2D
AGTGCCGGTTGTTGGA-1_1	A0011	2927	1966	0.546634779637854	A0011	11	3	3	PreT2D
AGTGGACAGACCATAC-1_1	A0011	1177	826	0.424808836023789	A0011	11	4	4	PreT2D
AGTGGACAGCGCCTTT-1_1	A0011	3442	2214	0.203370133643231	A0011	11	3	3	PreT2D
AGTGGACAGGCTAATC-1_1	A0011	1482	1043	0.404858299595142	A0011	11	3	3	PreT2D
AGTGTGGCACAGAAAC-1_1	A0011	4402	2811	0.636074511585643	A0011	11	3	3	PreT2D
AGTGTGGCACCCTCAC-1_1	A0011	1151	831	0.434404865334492	A0011	11	3	3	PreT2D
AGTGTTTCACAGGAAT-1_1	A0011	1464	1042	0.409836065573771	A0011	11	2	2	PreT2D
AGTTACATCACAAGCT-1_1	A0011	4764	2858	0.335852225020991	A0011	11	3	3	PreT2D
AGTTACATCCTTCGTA-1_1	A0011	9432	3849	0.286259541984733	A0011	9	0	0	PreT2D
AGTTACTCACTTAGGC-1_1	A0011	5772	2991	0.051975051975052	A0011	8	1	1	PreT2D
AGTTACTCATTAAGCT-1_1	A0011	4041	1937	0.0742390497401633	A0011	8	1	1	PreT2D
AGTTATGTCATGCTAA-1_1	A0011	1943	1305	0.257334019557385	A0011	11	3	3	PreT2D
AGTTATGTCCTAAATG-1_1	A0011	1842	1197	0.162866449511401	A0011	11	3	3	PreT2D
AGTTGCAGTAGTTACG-1_1	A0011	5103	2988	0.431118949637468	A0011	11	3	3	PreT2D
AGTTGCAGTATTGGAT-1_1	A0011	4357	2741	0.206564149644251	A0011	11	3	3	PreT2D
AGTTGCAGTTAAGCCA-1_1	A0011	7074	4069	0.0848176420695505	A0011	11	3	3	PreT2D
AGTTGCGTCACGCGGT-1_1	A0011	4460	2638	0.0896860986547085	A0011	11	3	3	PreT2D
AGTTGCGTCATCCTGC-1_1	A0011	732	623	0.136612021857924	A0011	11	3	3	PreT2D
AGTTGCGTCCTTGCAC-1_1	A0011	7800	4566	0.205128205128205	A0011	11	3	3	PreT2D
AGTTGGCGTATTGAGT-1_1	A0011	6519	3777	0.0766988801963491	A0011	11	3	3	PreT2D
AGTTGGCGTCAACAAT-1_1	A0011	18184	8537	0	A0011	14	2	2	PreT2D
AGTTGGCGTCATTGTC-1_1	A0011	13110	6272	0.007627765064836	A0011	9	0	0	PreT2D
AGTTGGCGTGTTTGAG-1_1	A0011	13795	6271	0.0144980065241029	A0011	10	5	5	PreT2D
AGTTTGATCGTTAGTA-1_1	A0011	1583	1027	0.126342387871131	A0011	11	2	2	PreT2D
AGTTTGCAGCACAGGG-1_1	A0011	3385	2144	0.147710487444609	A0011	11	3	3	PreT2D
AGTTTGCAGGAACCGG-1_1	A0011	15220	8048	0.197109067017083	A0011	11	3	3	PreT2D
AGTTTGCAGTCTTGAA-1_1	A0011	8031	4379	0.398455983065621	A0011	11	3	3	PreT2D
AGTTTGCAGTTGGGCC-1_1	A0011	13650	7190	0.21978021978022	A0011	11	3	3	PreT2D
ATAACGACAAGCTACC-1_1	A0011	663	530	0.754147812971342	A0011	11	1	1	PreT2D
ATAACGACAGGATAAC-1_1	A0011	7387	3509	0.0135372952484094	A0011	0	1	1	PreT2D
ATAACGACATAGCGGA-1_1	A0011	17046	8174	0.00586647893934061	A0011	9	0	0	PreT2D
ATAACGACATCCCGCT-1_1	A0011	13782	6444	0.0145116819039327	A0011	9	0	0	PreT2D
ATAACGACATGCTCCC-1_1	A0011	2621	1756	0.457840518885921	A0011	11	3	3	PreT2D
ATAAGTCGTTAGGATT-1_1	A0011	20226	9203	0.00494413131612776	A0011	9	0	0	PreT2D
ATAAGTCGTTTGGCTT-1_1	A0011	1775	1214	0.28169014084507	A0011	11	3	3	PreT2D
ATACCGGTCGGTTTGG-1_1	A0011	7082	2831	0.014120304998588	A0011	9	0	0	PreT2D
ATACCTGCACTAAGAA-1_1	A0011	3153	2022	0.412305740564542	A0011	11	3	3	PreT2D
ATACCTGCATAAGCAA-1_1	A0011	17460	7567	0.011454753722795	A0011	12	2	2	PreT2D
ATAGATGCAACCTAAT-1_1	A0011	6489	3731	0.323624595469256	A0011	11	3	3	PreT2D
ATAGATGCAACTGGCT-1_1	A0011	18517	7902	0.437435869741319	A0011	10	5	5	PreT2D
ATAGATGCAGCTAATT-1_1	A0011	2741	1841	0.510762495439621	A0011	11	3	3	PreT2D
ATAGATGCATGGAGGC-1_1	A0011	1940	1285	0.360824742268041	A0011	11	3	3	PreT2D
ATAGCATGTTATAGCG-1_1	A0011	14336	6676	0.0209263392857143	A0011	9	0	0	PreT2D
ATAGCATGTTGGATAT-1_1	A0011	2589	1477	0.0386249517188103	A0011	11	0	0	PreT2D
ATAGCATGTTTACCGT-1_1	A0011	12133	6480	0.131871754718536	A0011	11	3	3	PreT2D
ATAGGTACAAAGCTAA-1_1	A0011	954	689	0.209643605870021	A0011	11	3	3	PreT2D
ATAGGTACAACACTTG-1_1	A0011	18597	9354	0.0322632682690757	A0011	11	3	3	PreT2D
ATAGGTACAACGTGCT-1_1	A0011	8849	5036	0.18081139111764	A0011	11	3	3	PreT2D
ATAGGTACACACAATT-1_1	A0011	964	687	0.103734439834025	A0011	11	3	3	PreT2D
ATAGGTACAGAGGGAG-1_1	A0011	9577	5348	0.114858515192649	A0011	11	3	3	PreT2D
ATAGGTACATCAGCAC-1_1	A0011	3597	2359	0.278009452321379	A0011	11	3	3	PreT2D
ATATAGGCACAACAAA-1_1	A0011	9319	4590	0.407769073934972	A0011	11	3	3	PreT2D
ATATAGGCAGCCTGCA-1_1	A0011	941	660	0.318809776833156	A0011	11	3	3	PreT2D
ATATAGGCATTGTGAT-1_1	A0011	1736	1258	0.345622119815668	A0011	11	3	3	PreT2D
ATATGCATCAATCTAG-1_1	A0011	1446	950	0	A0011	11	3	3	PreT2D
ATATGCATCACAGGAA-1_1	A0011	2681	1839	0.484893696381947	A0011	11	0	0	PreT2D
ATATGCATCCATTACT-1_1	A0011	19810	9781	0.0555275113579001	A0011	11	3	3	PreT2D
ATATGCTCACACCAAC-1_1	A0011	6020	3183	0.332225913621262	A0011	11	3	3	PreT2D
ATATGCTCAGCATTAT-1_1	A0011	3020	2042	0.397350993377483	A0011	11	3	3	PreT2D
ATATGCTCATTGTGGC-1_1	A0011	1244	815	0.160771704180064	A0011	11	3	3	PreT2D
ATATGGTGTGATTACG-1_1	A0011	2552	1518	0.0783699059561128	A0011	8	1	1	PreT2D
ATATGGTGTTAGGCGT-1_1	A0011	2305	1588	0.433839479392625	A0011	11	3	3	PreT2D
ATCAAGACACCAGGTT-1_1	A0011	6701	3572	0.0149231457991345	A0011	11	3	3	PreT2D
ATCAAGACATCCATCT-1_1	A0011	2048	1483	0.341796875	A0011	11	0	0	PreT2D
ATCAATCCAAGGTAAC-1_1	A0011	4745	2690	0.0210748155953635	A0011	11	3	3	PreT2D
ATCAATCCAGAGAGCC-1_1	A0011	2615	1779	0.420650095602294	A0011	11	3	3	PreT2D
ATCAATCCATAGTCAT-1_1	A0011	15489	8008	0.0516495577506618	A0011	11	3	3	PreT2D
ATCAATCCATATTGAC-1_1	A0011	870	588	0.229885057471264	A0011	5	3	3	PreT2D
ATCACAATCAAACACC-1_1	A0011	3264	2127	0.612745098039216	A0011	11	3	3	PreT2D
ATCACAATCGATTCTT-1_1	A0011	1115	775	0.358744394618834	A0011	11	0	0	PreT2D
ATCACACAGCAGCTAT-1_1	A0011	7251	2831	0.0551648048545028	A0011	3	1	1	PreT2D
ATCACACAGGCATGAA-1_1	A0011	583	511	0.514579759862779	A0011	11	3	3	PreT2D
ATCACACAGGGCTTAT-1_1	A0011	12839	6217	0.01557753719137	A0011	14	2	2	PreT2D
ATCACACAGTTAGGCT-1_1	A0011	19027	8604	0.0157670678509487	A0011	8	1	1	PreT2D
ATCACACAGTTTCCTG-1_1	A0011	2325	1599	0.516129032258065	A0011	11	3	3	PreT2D
ATCACCCTCAGCAAGA-1_1	A0011	2778	1845	0.647948164146868	A0011	11	3	3	PreT2D
ATCAGGTTCACACAGT-1_1	A0011	977	699	0.102354145342886	A0011	11	3	3	PreT2D
ATCAGGTTCCGTAAAC-1_1	A0011	2632	1684	0.303951367781155	A0011	11	3	3	PreT2D
ATCAGGTTCGAGGAAC-1_1	A0011	6703	3249	0.745934656124124	A0011	0	1	1	PreT2D
ATCAGGTTCTTGAGGT-1_1	A0011	3143	1728	0	A0011	11	3	3	PreT2D
ATCAGGTTCTTGCTAT-1_1	A0011	3531	2239	0.424808836023789	A0011	11	3	3	PreT2D
ATCATCAAGATAGACG-1_1	A0011	1292	969	0.0773993808049536	A0011	11	0	0	PreT2D
ATCATGTCAGGCCAAA-1_1	A0011	3695	2369	0.189445196211096	A0011	11	3	3	PreT2D
ATCATGTCATGAAGTA-1_1	A0011	8295	2732	0.0361663652802893	A0011	3	1	1	PreT2D
ATCATGTCATTAAAGG-1_1	A0011	7179	3192	0.0139295166457724	A0011	0	1	1	PreT2D
ATCCAACAGGCTATGT-1_1	A0011	6662	3718	0.570399279495647	A0011	11	3	3	PreT2D
ATCCACCTCCTAAGAC-1_1	A0011	6165	3419	0	A0011	11	3	3	PreT2D
ATCCACCTCCTAATGA-1_1	A0011	642	523	0.623052959501558	A0011	11	0	0	PreT2D
ATCCACCTCTACCTGC-1_1	A0011	16010	7353	0.274828232354778	A0011	11	3	3	PreT2D
ATCCATAAGACAGGTA-1_1	A0011	8199	4627	0.0365898280278083	A0011	11	3	3	PreT2D
ATCCGTGAGCCGCTTT-1_1	A0011	2734	1876	0.804681784930505	A0011	11	3	3	PreT2D
ATCCGTGAGCCTGGTA-1_1	A0011	9170	5050	0.109051254089422	A0011	11	3	3	PreT2D
ATCCGTGAGGATTGAG-1_1	A0011	1983	1493	0.453857791225416	A0011	11	3	3	PreT2D
ATCCTCATCAGGTTTA-1_1	A0011	6490	3414	0.523882896764253	A0011	11	3	3	PreT2D
ATCCTCATCATAAGCC-1_1	A0011	7948	2657	0.0377453447408153	A0011	1	0	0	PreT2D
ATCCTCATCATTGCGG-1_1	A0011	6840	3926	0.204678362573099	A0011	11	3	3	PreT2D
ATCCTCATCCTCATCA-1_1	A0011	14628	7130	0.0615258408531583	A0011	6	4	4	PreT2D
ATCCTCATCCTGCGAA-1_1	A0011	8422	4184	0.486820232723819	A0011	11	3	3	PreT2D
ATCCTGACACGGTACT-1_1	A0011	2677	1724	0.149420993649608	A0011	11	3	3	PreT2D
ATCCTTAGTGTCACGG-1_1	A0011	17081	7385	0.00585445816989638	A0011	9	0	0	PreT2D
ATCCTTAGTTACTTCA-1_1	A0011	7806	4304	0.24340251088906	A0011	11	3	3	PreT2D
ATCCTTAGTTAGCCAA-1_1	A0011	2482	1689	0.201450443190975	A0011	11	3	3	PreT2D
ATCGAGGCATACCCGG-1_1	A0011	1369	981	0.511322132943755	A0011	11	2	2	PreT2D
ATCGAGGCATCAGCAC-1_1	A0011	1143	782	0.26246719160105	A0011	11	0	0	PreT2D
ATCGAGGCATCCATCT-1_1	A0011	1863	1253	0.107353730542136	A0011	11	3	3	PreT2D
ATCGAGGCATTAGGCC-1_1	A0011	1101	758	0.454132606721163	A0011	11	0	0	PreT2D
ATCGCCCGTGAACAAA-1_1	A0011	1786	1254	0.503919372900336	A0011	11	3	3	PreT2D
ATCGCCCGTTCCTCCT-1_1	A0011	4022	2467	0.372948781700646	A0011	11	3	3	PreT2D
ATCGCTTGTACCCACC-1_1	A0011	5857	2531	0.204883045927949	A0011	28	6	6	PreT2D
ATCGCTTGTAGCTAAT-1_1	A0011	5903	2818	0	A0011	18	7	7	PreT2D
ATCGCTTGTAGGATCC-1_1	A0011	2496	1746	0.560897435897436	A0011	11	7	7	PreT2D
ATCGCTTGTGATTTGG-1_1	A0011	10007	5524	0.20985310282802	A0011	11	3	3	PreT2D
ATCGCTTGTTACTTGC-1_1	A0011	6800	3726	0.544117647058823	A0011	11	3	3	PreT2D
ATCGCTTGTTCCTGTG-1_1	A0011	7580	3202	0.0131926121372032	A0011	14	2	2	PreT2D
ATCGCTTGTTCTTTAG-1_1	A0011	4480	2656	0.267857142857143	A0011	11	3	3	PreT2D
ATCGGCCAGGCGTAAA-1_1	A0011	2584	1435	0.812693498452012	A0011	9	0	0	PreT2D
ATCGGCCAGGGCTTTG-1_1	A0011	1169	764	0.256629597946963	A0011	11	3	3	PreT2D
ATCTATGAGACTATTG-1_1	A0011	3764	2114	0.132837407013815	A0011	11	3	3	PreT2D
ATCTATGAGCATTATG-1_1	A0011	6988	3990	0.228963938179737	A0011	11	3	3	PreT2D
ATCTATGAGCCTGTTC-1_1	A0011	10729	5596	0.0186410662689906	A0011	5	0	0	PreT2D
ATCTATGAGCTTACTT-1_1	A0011	1997	1398	0.200300450676014	A0011	11	3	3	PreT2D
ATCTATGAGGTGAAAT-1_1	A0011	12990	6910	0.184757505773672	A0011	11	3	3	PreT2D
ATCTATGAGTTATTCC-1_1	A0011	5370	3182	0.111731843575419	A0011	11	3	3	PreT2D
ATCTTTGGTATGGTGC-1_1	A0011	2748	1893	0.254730713245997	A0011	11	3	3	PreT2D
ATCTTTGGTGGTTAGC-1_1	A0011	2561	1794	0.351425224521671	A0011	11	3	3	PreT2D
ATCTTTGGTTGTTGTC-1_1	A0011	17155	6393	0.0174876129408336	A0011	0	1	1	PreT2D
ATGAAGTAGAAAGCAT-1_1	A0011	5134	3106	0.214257888585898	A0011	11	3	3	PreT2D
ATGAAGTAGCATTAGC-1_1	A0011	3178	2082	0.314663310258024	A0011	11	3	3	PreT2D
ATGAAGTAGCATTTCT-1_1	A0011	6084	3493	0.0657462195923734	A0011	11	8	8	PreT2D
ATGAAGTAGGCCTTAG-1_1	A0011	8795	4825	0.125071063104036	A0011	11	3	3	PreT2D
ATGAAGTAGGGACCTC-1_1	A0011	976	702	0.102459016393443	A0011	11	3	3	PreT2D
ATGAAGTAGTAAGGGC-1_1	A0011	1501	980	0.133244503664224	A0011	11	3	3	PreT2D
ATGAATGCAATGCCCG-1_1	A0011	1906	1402	0.367261280167891	A0011	11	3	3	PreT2D
ATGAATGCACATGCTA-1_1	A0011	1971	1401	0.355149670218163	A0011	11	3	3	PreT2D
ATGAATGCAGTCTAAT-1_1	A0011	566	499	0	A0011	11	3	3	PreT2D
ATGACCAGTCATGCCC-1_1	A0011	3151	2004	0.25388765471279	A0011	11	3	3	PreT2D
ATGACGAAGAAAGCAT-1_1	A0011	1833	1156	0.0545553737043099	A0011	11	3	3	PreT2D
ATGACGAAGTAACGAG-1_1	A0011	10813	5860	0.0462406362711551	A0011	11	3	3	PreT2D
ATGACTCAGCGCTAAT-1_1	A0011	6534	3642	0.581573308846036	A0011	11	3	3	PreT2D
ATGACTCAGGCATTGT-1_1	A0011	6765	3781	0	A0011	11	1	1	PreT2D
ATGACTCAGTTGGCCA-1_1	A0011	1112	753	0.179856115107914	A0011	11	3	3	PreT2D
ATGAGCCGTTCCTGTG-1_1	A0011	12313	5574	0.00812149760415821	A0011	10	5	5	PreT2D
ATGAGCCGTTCGCTTG-1_1	A0011	5889	3414	0.237731363559178	A0011	11	3	3	PreT2D
ATGATGACAGCTAACC-1_1	A0011	4706	2917	0.552486187845304	A0011	11	3	3	PreT2D
ATGATGACATCCATCT-1_1	A0011	11826	4452	0.00845594452900389	A0011	26	4	4	PreT2D
ATGATGGAGCTTTGGG-1_1	A0011	821	693	0.365408038976857	A0011	11	3	3	PreT2D
ATGATGGAGGCTTAGT-1_1	A0011	915	774	0.655737704918033	A0011	11	3	3	PreT2D
ATGCAAACAGGCCATT-1_1	A0011	11556	6200	0.0778816199376947	A0011	11	3	3	PreT2D
ATGCAAACATTAAGTC-1_1	A0011	9398	5185	0.212811236433284	A0011	11	3	3	PreT2D
ATGCAGGCACAACAAA-1_1	A0011	1735	1173	0.345821325648415	A0011	11	3	3	PreT2D
ATGCAGGCACTAAATC-1_1	A0011	2044	1387	0.293542074363992	A0011	11	3	3	PreT2D
ATGCAGGCAGCAATAA-1_1	A0011	7196	4163	0.222345747637576	A0011	11	3	3	PreT2D
ATGCAGGCATAAGGAC-1_1	A0011	10997	6064	0.181867782122397	A0011	11	3	3	PreT2D
ATGCAGGCATTAGCCA-1_1	A0011	1625	1157	0.553846153846154	A0011	11	3	3	PreT2D
ATGCATTCAAGGTACG-1_1	A0011	14678	7723	0.197574601444338	A0011	11	3	3	PreT2D
ATGCATTCAGCTCAAC-1_1	A0011	13680	5248	0	A0011	14	2	2	PreT2D
ATGCATTCATCCAGGT-1_1	A0011	1593	1068	0	A0011	11	1	1	PreT2D
ATGCATTCATTGTGGC-1_1	A0011	4307	1946	0.348270257719991	A0011	9	0	0	PreT2D
ATGCCTGAGCGCAATT-1_1	A0011	7380	3966	0	A0011	14	2	2	PreT2D
ATGCCTGAGGCCTGGT-1_1	A0011	531	437	0.564971751412429	A0011	11	3	3	PreT2D
ATGCCTGAGGTCCAAT-1_1	A0011	7547	3290	0.0265005962634159	A0011	14	2	2	PreT2D
ATGCCTGAGGTGTTAC-1_1	A0011	18370	8101	0.0108873162765378	A0011	22	0	0	PreT2D
ATGCCTGAGTTCCCAC-1_1	A0011	1011	825	0.29673590504451	A0011	11	3	3	PreT2D
ATGCGATTCAATGTCA-1_1	A0011	6002	3512	0.249916694435188	A0011	11	3	3	PreT2D
ATGCGATTCTATTGTC-1_1	A0011	1014	727	0.19723865877712	A0011	11	3	3	PreT2D
ATGCGATTCTGGCTTC-1_1	A0011	6472	2710	0.0772558714462299	A0011	6	4	4	PreT2D
ATGCTTAAGACAACGA-1_1	A0011	3547	2293	0.33831406822667	A0011	11	3	3	PreT2D
ATGCTTAAGGCCCAGT-1_1	A0011	1875	1346	0.586666666666667	A0011	11	3	3	PreT2D
ATGCTTAAGTAACCAC-1_1	A0011	1899	1206	0.105318588730911	A0011	15	0	0	PreT2D
ATGGACAAGGCTGTGC-1_1	A0011	18667	9019	0.0214281887823432	A0011	11	3	3	PreT2D
ATGGACAAGTCAATCA-1_1	A0011	8473	4385	0	A0011	11	3	3	PreT2D
ATGGCCCAGCAACATC-1_1	A0011	11630	6081	0.137575236457438	A0011	11	3	3	PreT2D
ATGGCCCAGCCACATG-1_1	A0011	5783	3493	0.121044440601764	A0011	11	3	3	PreT2D
ATGGCCCAGCTTAACA-1_1	A0011	10841	5667	0.212157550041509	A0011	11	3	3	PreT2D
ATGGCCGGTGTGAGAG-1_1	A0011	7466	4124	0.0803643182427002	A0011	11	3	3	PreT2D
ATGGCTAGTATTTGCC-1_1	A0011	5908	3267	0.507786052809749	A0011	11	3	3	PreT2D
ATGGCTAGTCTTTATG-1_1	A0011	7811	2958	0	A0011	14	2	2	PreT2D
ATGGCTGTCGATCAGT-1_1	A0011	4948	2878	0.0404203718674212	A0011	11	2	2	PreT2D
ATGGCTTAGGACCAGG-1_1	A0011	5676	2574	0.0528541226215645	A0011	8	1	1	PreT2D
ATGGTCTAGAATCTCA-1_1	A0011	1039	644	0.192492781520693	A0011	23	3	3	PreT2D
ATGGTCTAGCGCCTAA-1_1	A0011	5752	3509	0.312934631432545	A0011	11	3	3	PreT2D
ATGGTCTAGGGACTAA-1_1	A0011	18394	9371	0.0761117755789932	A0011	11	3	3	PreT2D
ATGGTGCGTACCGTAA-1_1	A0011	9349	4066	0.149748636217777	A0011	9	0	0	PreT2D
ATGGTGCGTACTTCAC-1_1	A0011	10775	5888	0.0928074245939675	A0011	11	3	3	PreT2D
ATGGTGCGTCACGAAC-1_1	A0011	4426	2632	0.0225937641211026	A0011	11	3	3	PreT2D
ATGGTGCGTTACATCC-1_1	A0011	3336	2118	0.119904076738609	A0011	11	3	3	PreT2D
ATGGTGCGTTGCACGG-1_1	A0011	5624	3408	0.160028449502134	A0011	11	3	3	PreT2D
ATGGTTATCACTCGCT-1_1	A0011	12605	5897	0.404601348671162	A0011	6	4	4	PreT2D
ATGGTTATCATCACTT-1_1	A0011	3350	2154	0.298507462686567	A0011	11	3	3	PreT2D
ATGTAACGTAAGGTCC-1_1	A0011	1946	1245	0.205549845837616	A0011	11	3	3	PreT2D
ATGTAAGCACAGAACG-1_1	A0011	3221	2103	0.248370071406396	A0011	11	3	3	PreT2D
ATGTAAGCATGGTTAT-1_1	A0011	2091	1501	0.38259206121473	A0011	11	3	3	PreT2D
ATGTCAATCATAATCG-1_1	A0011	2964	1769	0.0337381916329285	A0011	11	0	0	PreT2D
ATGTCAATCCGTCCAT-1_1	A0011	2157	1517	0.556328233657858	A0011	11	3	3	PreT2D
ATGTCATCATAAGGAC-1_1	A0011	2252	1446	0.177619893428064	A0011	11	3	3	PreT2D
ATGTCCACACTAAGCC-1_1	A0011	9497	4901	0.284300305359587	A0011	11	3	3	PreT2D
ATGTCCACACTCAACA-1_1	A0011	9309	4953	0.322268772155978	A0011	11	3	3	PreT2D
ATGTCCACAGGAATCG-1_1	A0011	13917	7385	0.0502981964503844	A0011	11	3	3	PreT2D
ATGTTCAAGGCGGATG-1_1	A0011	855	577	0.467836257309942	A0011	11	3	3	PreT2D
ATGTTCAAGGCTATGT-1_1	A0011	2623	1792	0.304994281357225	A0011	11	3	3	PreT2D
ATGTTCAAGTAAGTCC-1_1	A0011	1925	1237	0.155844155844156	A0011	11	3	3	PreT2D
ATGTTCAAGTGAGCAA-1_1	A0011	1748	1122	0.17162471395881	A0011	11	3	3	PreT2D
ATGTTGTCAACTAGAA-1_1	A0011	6207	3677	0.241662638956017	A0011	11	3	3	PreT2D
ATGTTGTCAATAATCC-1_1	A0011	6845	3703	0.160701241782323	A0011	11	3	3	PreT2D
ATGTTGTCACACAATT-1_1	A0011	879	636	0.341296928327645	A0011	11	3	3	PreT2D
ATGTTGTCAGGACCTT-1_1	A0011	20661	8707	0.0145201103528387	A0011	8	1	1	PreT2D
ATGTTTGAGGACCTTG-1_1	A0011	3866	2507	0.41386445938955	A0011	11	3	3	PreT2D
ATGTTTGAGTTAGCTA-1_1	A0011	601	508	0.665557404326123	A0011	11	2	2	PreT2D
ATGTTTGAGTTTGGTA-1_1	A0011	2428	1564	0.123558484349259	A0011	11	3	3	PreT2D
ATTAACCCAGCAGGTA-1_1	A0011	6842	3787	0.394621455714703	A0011	11	3	3	PreT2D
ATTAACCCAGGATTAA-1_1	A0011	10718	4498	0.401194252659078	A0011	9	0	0	PreT2D
ATTACCCGTCATTGAG-1_1	A0011	5889	2267	0.101884870096791	A0011	9	0	0	PreT2D
ATTACCCGTTAGCCAA-1_1	A0011	1262	871	0	A0011	11	8	8	PreT2D
ATTACCCGTTTCGCCA-1_1	A0011	9206	4038	0.0977623289159244	A0011	8	1	1	PreT2D
ATTACCGCAAAGCCTC-1_1	A0011	8766	3173	0.0114077116130504	A0011	24	3	3	PreT2D
ATTACCGCAACTAGCC-1_1	A0011	3308	2160	0.60459492140266	A0011	11	3	3	PreT2D
ATTACCGCAATTAAGG-1_1	A0011	4907	3011	0.264927654371306	A0011	11	3	3	PreT2D
ATTACGTCAAAGGCCA-1_1	A0011	12111	6475	0.222937825117662	A0011	11	3	3	PreT2D
ATTACGTCAACTAACT-1_1	A0011	17588	8547	0.176256538549011	A0011	10	5	5	PreT2D
ATTACGTCAGAGGCTA-1_1	A0011	2168	1538	0.507380073800738	A0011	11	3	3	PreT2D
ATTACGTCAGCCTTGG-1_1	A0011	2625	1735	0.304761904761905	A0011	11	0	0	PreT2D
ATTACGTCATAGCTGC-1_1	A0011	3102	2005	0.354609929078014	A0011	11	3	3	PreT2D
ATTACTGAGGGTGAGT-1_1	A0011	19341	8894	0.0051703634765524	A0011	22	0	0	PreT2D
ATTAGCGGTAAGGTCC-1_1	A0011	7861	4558	0.25442055718102	A0011	11	3	3	PreT2D
ATTAGCGGTTAGCCAA-1_1	A0011	6732	3396	0.11883541295306	A0011	5	0	0	PreT2D
ATTAGCTCAATCGCAC-1_1	A0011	2276	1548	0.175746924428822	A0011	11	3	3	PreT2D
ATTAGCTCACCTATAG-1_1	A0011	4879	2977	0.286944045911047	A0011	11	3	3	PreT2D
ATTAGCTCACTTACAG-1_1	A0011	2770	1895	0.866425992779783	A0011	11	3	3	PreT2D
ATTAGGTGTCAATGTG-1_1	A0011	6937	3403	0.0144154533660084	A0011	8	1	1	PreT2D
ATTAGGTGTTCCAGGG-1_1	A0011	4962	2958	0.141072148327287	A0011	11	3	3	PreT2D
ATTATGGTCACAGGAA-1_1	A0011	2026	1476	0.296150049358342	A0011	11	3	3	PreT2D
ATTCAACCAGCTCAAC-1_1	A0011	4184	2597	0.478011472275335	A0011	11	3	3	PreT2D
ATTCAACCAGTGAACG-1_1	A0011	1682	1146	0.416171224732461	A0011	11	3	3	PreT2D
ATTCACTTCCTGATGG-1_1	A0011	15133	6482	0.0132161501354655	A0011	9	0	0	PreT2D
ATTCCGGAGCCTGTGA-1_1	A0011	7780	4430	0.102827763496144	A0011	11	3	3	PreT2D
ATTCCTAGTAGTCAAT-1_1	A0011	5526	2391	0.0180962721679334	A0011	8	1	1	PreT2D
ATTCCTAGTTACTTCA-1_1	A0011	4287	2658	0.419874037788663	A0011	11	3	3	PreT2D
ATTCGTTTCATTGCAA-1_1	A0011	6853	3962	0.437764482708303	A0011	11	3	3	PreT2D
ATTCGTTTCTAGCTAA-1_1	A0011	1265	840	0.395256916996047	A0011	11	3	3	PreT2D
ATTCGTTTCTAGCTTT-1_1	A0011	17244	7670	0.0753885409417769	A0011	11	3	3	PreT2D
ATTGAAGCAATGAAGC-1_1	A0011	11132	5224	0	A0011	8	1	1	PreT2D
ATTGAAGCACCCTCAC-1_1	A0011	7054	3953	0.255174369152254	A0011	11	3	3	PreT2D
ATTGACTCACTCGCTC-1_1	A0011	14584	7318	0.0959956116291827	A0011	11	3	3	PreT2D
ATTGACTCAGAAACGT-1_1	A0011	903	603	0	A0011	11	3	3	PreT2D
ATTGCACAGCATGAAG-1_1	A0011	1997	1390	0.550826239359039	A0011	11	3	3	PreT2D
ATTGCAGGTACCGGAT-1_1	A0011	15771	8196	0.0317037600659438	A0011	11	6	6	PreT2D
ATTGCGCCAACATAAG-1_1	A0011	18242	9243	0.04933669553777	A0011	11	3	3	PreT2D
ATTGCGCCAATGAGGT-1_1	A0011	21199	9441	0	A0011	10	5	5	PreT2D
ATTGCGCCACAATACT-1_1	A0011	8649	4872	0.231240605850387	A0011	11	3	3	PreT2D
ATTGCGCCACAGAACG-1_1	A0011	3012	1910	0.232403718459495	A0011	11	0	0	PreT2D
ATTGCGCCACTTACAG-1_1	A0011	5500	3272	0.472727272727273	A0011	11	3	3	PreT2D
ATTGCGCCAGCAAATA-1_1	A0011	9661	5351	0.10350895352448	A0011	11	3	3	PreT2D
ATTGCGCCAGCTACGT-1_1	A0011	9050	4780	0.475138121546961	A0011	11	3	3	PreT2D
ATTGCGCCATAAGCAA-1_1	A0011	11821	6441	0.186109466204213	A0011	11	3	3	PreT2D
ATTGCGCCATCACTTC-1_1	A0011	7604	3952	0.355076275644398	A0011	11	3	3	PreT2D
ATTGCTCGTAACGTGC-1_1	A0011	9022	5040	0.188428286410995	A0011	11	3	3	PreT2D
ATTGCTCGTCATTAGG-1_1	A0011	5538	3199	0.830624774286746	A0011	11	3	3	PreT2D
ATTGGCTAGCATGTTA-1_1	A0011	6076	3494	0.312705727452271	A0011	11	3	3	PreT2D
ATTGGCTAGTTTCCTG-1_1	A0011	14615	7303	0.253164556962025	A0011	11	3	3	PreT2D
ATTGGTTCACAACCTA-1_1	A0011	3524	2201	0.170261066969353	A0011	11	3	3	PreT2D
ATTGTGATCCTAATGA-1_1	A0011	12770	5855	0.00783085356303837	A0011	0	1	1	PreT2D
ATTTAGGTCTAATCTC-1_1	A0011	2261	1644	0.619195046439629	A0011	11	3	3	PreT2D
ATTTGCAAGGTTTGAC-1_1	A0011	6015	3477	0.216126350789692	A0011	11	3	3	PreT2D
ATTTGCGCACCCACCT-1_1	A0011	1224	880	0.326797385620915	A0011	11	3	3	PreT2D
ATTTGTGAGGACCAGG-1_1	A0011	1017	681	0.0983284169124877	A0011	11	6	6	PreT2D
CAAACAACAGCATGTC-1_1	A0011	8342	4740	0.0479501318628626	A0011	11	3	3	PreT2D
CAAACAACATGAATCT-1_1	A0011	6303	3758	0.301443756941139	A0011	11	3	3	PreT2D
CAAACACTCCATTACT-1_1	A0011	2845	1751	0.281195079086116	A0011	11	3	3	PreT2D
CAAACACTCCTAGTAA-1_1	A0011	8422	4617	0.0593683210638803	A0011	11	3	3	PreT2D
CAAACACTCCTTAGGG-1_1	A0011	13995	7362	0.228653090389425	A0011	11	3	3	PreT2D
CAAACATGTCAAGTGC-1_1	A0011	1043	723	0.0958772770853308	A0011	11	0	0	PreT2D
CAAACATGTTTAGTCC-1_1	A0011	1111	698	0.09000900090009	A0011	11	3	3	PreT2D
CAAACCGTCGACCTGA-1_1	A0011	2721	1879	0.294009555310548	A0011	11	1	1	PreT2D
CAAACCGTCGTAATCA-1_1	A0011	20501	9475	0.00487781083849568	A0011	5	0	0	PreT2D
CAAACGCGTGTTGTAG-1_1	A0011	4225	2554	0.189349112426035	A0011	11	3	3	PreT2D
CAAACGCGTTGGTTGA-1_1	A0011	5249	2508	2.78148218708325	A0011	9	0	0	PreT2D
CAAACTGGTACTTAGG-1_1	A0011	1715	1160	0.116618075801749	A0011	11	3	3	PreT2D
CAAACTGGTCAGGCAT-1_1	A0011	15120	7786	0.0264550264550265	A0011	11	3	3	PreT2D
CAAAGCGCAAATGCCC-1_1	A0011	1161	896	0.516795865633075	A0011	11	3	3	PreT2D
CAAAGCGCACAAGCCT-1_1	A0011	3398	2185	0.206003531489111	A0011	11	3	3	PreT2D
CAAAGCGCAGGCTGTT-1_1	A0011	2244	1579	0.445632798573975	A0011	11	3	3	PreT2D
CAAAGGATCTTTAGGA-1_1	A0011	4350	2711	0.735632183908046	A0011	11	3	3	PreT2D
CAAAGTGAGGAAGCAC-1_1	A0011	20354	9560	0.00491303920605286	A0011	8	1	1	PreT2D
CAAATCATCATCAGTA-1_1	A0011	2955	1944	0.710659898477157	A0011	11	3	3	PreT2D
CAACAATGTCACACCC-1_1	A0011	14092	7169	0.156116945784842	A0011	11	3	3	PreT2D
CAACAATGTTGGCCGA-1_1	A0011	5984	3524	0.233957219251337	A0011	11	3	3	PreT2D
CAACAGGCAATAGCCC-1_1	A0011	1330	894	0.451127819548872	A0011	11	3	3	PreT2D
CAACAGGCAGATTCAT-1_1	A0011	825	571	0.242424242424242	A0011	11	3	3	PreT2D
CAACAGGCAGTCTATG-1_1	A0011	2838	1553	0.0704721634954193	A0011	11	0	0	PreT2D
CAACCCGCAAGACTCC-1_1	A0011	19261	8781	0.140179637609678	A0011	9	0	0	PreT2D
CAACCCGCACATTGCA-1_1	A0011	5336	3156	0.337331334332834	A0011	11	3	3	PreT2D
CAACCCTTCGTTCACC-1_1	A0011	11803	6106	0.0423621113276286	A0011	11	1	1	PreT2D
CAACCGGGTGCTCACC-1_1	A0011	7180	2422	0	A0011	3	1	1	PreT2D
CAACTAATCAAACACC-1_1	A0011	6753	3889	0.0740411668887902	A0011	11	3	3	PreT2D
CAACTAATCCTAAGGT-1_1	A0011	10725	5828	0.027972027972028	A0011	6	4	4	PreT2D
CAACTAATCGAGCAAA-1_1	A0011	2157	1452	0.231803430690774	A0011	11	3	3	PreT2D
CAACTAATCTAGCTTT-1_1	A0011	9577	4155	0.114858515192649	A0011	9	0	0	PreT2D
CAACTAATCTTGACCC-1_1	A0011	7923	3841	0.0252429635239177	A0011	8	1	1	PreT2D
CAACTAGGTATCTGGA-1_1	A0011	11768	6393	0.161454792658056	A0011	11	3	3	PreT2D
CAACTAGGTGCATTAG-1_1	A0011	9528	5346	0.146935348446683	A0011	11	3	3	PreT2D
CAACTAGGTGCCTCAC-1_1	A0011	3459	2200	0.318010985834056	A0011	11	3	3	PreT2D
CAAGAACCATTGCGGT-1_1	A0011	8669	4863	0.230707117314569	A0011	11	3	3	PreT2D
CAAGACAAGCTGCACA-1_1	A0011	4623	2823	0.108154877784988	A0011	11	3	3	PreT2D
CAAGCTAGTCCGGTTC-1_1	A0011	1534	1010	0	A0011	11	3	3	PreT2D
CAAGGCCTCAGGAAGC-1_1	A0011	1731	1344	0.404390525707683	A0011	11	3	3	PreT2D
CAAGGCCTCCCTCATA-1_1	A0011	9622	3152	0.0103928497193931	A0011	8	1	1	PreT2D
CAAGGCCTCCCTGATC-1_1	A0011	827	679	0.846432889963724	A0011	11	3	3	PreT2D
CAAGGCCTCCTGGCTT-1_1	A0011	7509	3066	0.0133173525103209	A0011	11	3	3	PreT2D
CAAGGCCTCGTTAGTA-1_1	A0011	15037	7413	0	A0011	10	5	5	PreT2D
CAAGGCTGTACGTTTC-1_1	A0011	3506	2323	0.456360524814603	A0011	11	3	3	PreT2D
CAAGGCTGTCAATGTG-1_1	A0011	4303	2215	0	A0011	11	0	0	PreT2D
CAAGGCTGTCCTAGTT-1_1	A0011	5872	2677	0.136239782016349	A0011	14	2	2	PreT2D
CAAGGCTGTTTGTTGC-1_1	A0011	5615	2665	0.142475512021371	A0011	6	4	4	PreT2D
CAAGGGAGTACCCACC-1_1	A0011	14347	6641	0.0627308845054715	A0011	9	0	0	PreT2D
CAAGGGAGTCCTTAGT-1_1	A0011	20633	9371	0	A0011	8	1	1	PreT2D
CAAGGGAGTGCTGTAA-1_1	A0011	619	543	0.484652665589661	A0011	11	6	6	PreT2D
CAAGGGAGTTAAGCGC-1_1	A0011	2574	1684	0.271950271950272	A0011	11	3	3	PreT2D
CAAGGTTTCATTAGGC-1_1	A0011	2366	1594	0.253592561284869	A0011	11	3	3	PreT2D
CAAGTAACACCTGTAA-1_1	A0011	1464	988	0.409836065573771	A0011	11	3	3	PreT2D
CAAGTAACATCCGTAA-1_1	A0011	14268	6668	0	A0011	12	2	2	PreT2D
CAAGTAACATCCTGAA-1_1	A0011	8493	4343	0.0117744024490757	A0011	10	5	5	PreT2D
CAAGTATGTCGAAGTC-1_1	A0011	6886	4066	0.435666569851873	A0011	11	3	3	PreT2D
CAAGTATGTTAGGTGC-1_1	A0011	17436	8035	0.0114705207616426	A0011	9	0	0	PreT2D
CAAGTTATCCTAAATG-1_1	A0011	1431	859	0.0698812019566736	A0011	9	0	0	PreT2D
CAAGTTATCCTTGCAC-1_1	A0011	13511	7004	0.0444082599363482	A0011	11	3	3	PreT2D
CAATAAGCAAGTTATC-1_1	A0011	1780	1134	0.337078651685393	A0011	11	3	3	PreT2D
CAATATGTCTATGACA-1_1	A0011	12908	5417	0.0154942671211652	A0011	26	4	4	PreT2D
CAATATGTCTTGCAAA-1_1	A0011	638	523	0.626959247648903	A0011	11	3	3	PreT2D
CAATCCTGTAATCCCT-1_1	A0011	796	623	0.50251256281407	A0011	11	3	3	PreT2D
CAATCCTGTACGTTTC-1_1	A0011	2888	1617	0	A0011	23	3	3	PreT2D
CAATCCTGTTTATGGG-1_1	A0011	6088	3414	0.459921156373193	A0011	11	3	3	PreT2D
CAATCGCCAACTAGAA-1_1	A0011	2153	1392	0.2322340919647	A0011	11	3	3	PreT2D
CAATCGCCAAGGGTTG-1_1	A0011	1508	1026	0.331564986737401	A0011	11	3	3	PreT2D
CAATCTAAGGCATTGT-1_1	A0011	15123	7982	0.0727368908285393	A0011	11	3	3	PreT2D
CAATCTAAGTCACGAT-1_1	A0011	15175	6901	0.0395387149917628	A0011	10	2	2	PreT2D
CAATCTAAGTCCTGAG-1_1	A0011	6415	3622	0.29618082618862	A0011	11	2	2	PreT2D
CAATGAACACCAGGTT-1_1	A0011	13222	6991	0.287399788231735	A0011	11	3	3	PreT2D
CAATGAACAGGTTCAC-1_1	A0011	848	699	0.471698113207547	A0011	11	3	3	PreT2D
CAATGACTCAGCCAAT-1_1	A0011	3246	1800	0	A0011	11	5	5	PreT2D
CAATGACTCAGTATTG-1_1	A0011	1100	911	0.727272727272727	A0011	11	3	3	PreT2D
CAATGACTCCTAATAG-1_1	A0011	839	546	0.119189511323004	A0011	11	3	3	PreT2D
CAATGACTCGCTAAAC-1_1	A0011	3495	2272	0.343347639484979	A0011	11	3	3	PreT2D
CAATGCCCATAAACCT-1_1	A0011	4774	2664	0.0209467951403435	A0011	11	1	1	PreT2D
CAATGTCAGCTAATCA-1_1	A0011	14702	6794	0	A0011	10	5	5	PreT2D
CAATGTGGTTCGGGAT-1_1	A0011	16392	5367	0.0183016105417277	A0011	11	3	3	PreT2D
CAATGTGGTTTGACCT-1_1	A0011	20403	9071	0.00980248002744694	A0011	14	2	2	PreT2D
CACAAGCGTAGACAAA-1_1	A0011	20635	9034	0.00969227041434456	A0011	12	2	2	PreT2D
CACAATATCATTGACA-1_1	A0011	10241	4523	0.00976467141880676	A0011	8	1	1	PreT2D
CACAATATCCGCAACA-1_1	A0011	2114	1461	0.473036896877956	A0011	11	3	3	PreT2D
CACAATATCTCACAAA-1_1	A0011	649	543	0.154083204930663	A0011	11	3	3	PreT2D
CACAATATCTTTGACT-1_1	A0011	8378	4796	0.286464550011936	A0011	11	3	3	PreT2D
CACAGGCTCATGCCTC-1_1	A0011	13380	4702	0.0224215246636771	A0011	24	3	3	PreT2D
CACAGGCTCGGCTATG-1_1	A0011	12445	6438	0.00803535556448373	A0011	9	3	3	PreT2D
CACAGGGAGACAAACG-1_1	A0011	18728	9504	0.0320375907731739	A0011	11	6	6	PreT2D
CACAGGGAGCAAACCT-1_1	A0011	9530	5312	0.136411332633788	A0011	11	3	3	PreT2D
CACAGGGAGGCTGTCA-1_1	A0011	3728	2339	0.214592274678112	A0011	11	3	3	PreT2D
CACATAATCCTCCATA-1_1	A0011	11714	3845	0.0341471743213249	A0011	14	2	2	PreT2D
CACATAATCGGCCAGT-1_1	A0011	1957	1371	0	A0011	11	3	3	PreT2D
CACATAATCTCGCCTG-1_1	A0011	1239	744	0	A0011	4	3	3	PreT2D
CACATACAGAAACTGG-1_1	A0011	7830	4240	0.37037037037037	A0011	11	3	3	PreT2D
CACATACAGACACCGC-1_1	A0011	3514	2260	0.22766078542971	A0011	11	3	3	PreT2D
CACATACAGGATCACT-1_1	A0011	3909	2327	0.358147863903812	A0011	11	3	3	PreT2D
CACATTAAGATGCCTG-1_1	A0011	9169	5079	0.19631366561239	A0011	11	2	2	PreT2D
CACATTAAGCCTGTTC-1_1	A0011	1823	1202	0.438837081733407	A0011	11	3	3	PreT2D
CACATTAAGCTTACTT-1_1	A0011	3387	2173	0.354295837023915	A0011	11	3	3	PreT2D
CACATTAAGGAATAAC-1_1	A0011	12723	5743	0	A0011	8	1	1	PreT2D
CACATTAAGTGTTGCG-1_1	A0011	1902	1288	0.10515247108307	A0011	11	0	0	PreT2D
CACCAACCAAACTCAT-1_1	A0011	5254	2904	0	A0011	11	3	3	PreT2D
CACCAACCAGTTGCGT-1_1	A0011	21883	9428	0	A0011	0	1	1	PreT2D
CACCAACCATCCATCT-1_1	A0011	13896	6178	0.367012089810017	A0011	11	3	3	PreT2D
CACCTCAGTCGACTAA-1_1	A0011	890	638	0	A0011	11	3	3	PreT2D
CACCTCAGTGGATTAT-1_1	A0011	19919	9882	0.15563030272604	A0011	11	3	3	PreT2D
CACCTCAGTTTATCGC-1_1	A0011	2816	1890	0.248579545454545	A0011	11	3	3	PreT2D
CACCTGTTCTGTAATG-1_1	A0011	1133	786	0.088261253309797	A0011	11	3	3	PreT2D
CACGCAATCCTTCAAT-1_1	A0011	20176	6301	0.0297383029341792	A0011	14	2	2	PreT2D
CACGCAATCTTGAGGT-1_1	A0011	1255	887	0.318725099601594	A0011	11	3	3	PreT2D
CACTAAGGTCGAAGTC-1_1	A0011	16673	7960	0.00599772086607089	A0011	3	1	1	PreT2D
CACTAGCCAATCCCTT-1_1	A0011	3488	2200	0.229357798165138	A0011	11	3	3	PreT2D
CACTAGCCACAGCCTG-1_1	A0011	3992	2327	0	A0011	11	1	1	PreT2D
CACTAGCCACATGCTA-1_1	A0011	7868	4416	0.305033045246568	A0011	11	3	3	PreT2D
CACTAGCCAGGACCTT-1_1	A0011	18911	8303	0.0211517106445984	A0011	8	1	1	PreT2D
CACTAGCCAGTAGGTG-1_1	A0011	986	729	0.304259634888438	A0011	11	3	3	PreT2D
CACTAGCCATAGGCGA-1_1	A0011	6206	3380	0	A0011	11	0	0	PreT2D
CACTTAAAGAACAAGT-1_1	A0011	960	693	0	A0011	11	3	3	PreT2D
CACTTAAAGCTCCCTG-1_1	A0011	4675	2803	0.192513368983957	A0011	11	3	3	PreT2D
CACTTTGTCAAACTCA-1_1	A0011	1785	1267	0.168067226890756	A0011	11	3	3	PreT2D
CACTTTGTCAATGAGG-1_1	A0011	1759	1241	0.341102899374645	A0011	11	3	3	PreT2D
CACTTTGTCCTGGCTT-1_1	A0011	13608	6548	0.257201646090535	A0011	11	3	3	PreT2D
CAGAACCGTGATTACG-1_1	A0011	11279	5875	0.0797943080060289	A0011	8	1	1	PreT2D
CAGAACCGTGGGTGAA-1_1	A0011	1575	1207	0.698412698412698	A0011	11	3	3	PreT2D
CAGAATCTCAAGCCTG-1_1	A0011	3145	2073	0.540540540540541	A0011	11	3	3	PreT2D
CAGAATCTCACTTTAC-1_1	A0011	2126	1456	0.282220131702728	A0011	11	3	3	PreT2D
CAGAATCTCATTTGTC-1_1	A0011	2781	1849	0.25170801869831	A0011	11	3	3	PreT2D
CAGAATCTCCTCAGCT-1_1	A0011	19944	9929	0.0752105896510229	A0011	11	3	3	PreT2D
CAGAATCTCCTTAAGA-1_1	A0011	18762	8739	0.0106598443662723	A0011	3	1	1	PreT2D
CAGAATCTCGCTATGG-1_1	A0011	2891	1935	0.311310965063992	A0011	11	3	3	PreT2D
CAGATTCAGACAGGTA-1_1	A0011	1718	1193	0.465657741559953	A0011	11	3	3	PreT2D
CAGCAAGCAAACAACA-1_1	A0011	4638	2919	0.366537300560586	A0011	11	3	3	PreT2D
CAGCAAGCAGCCAGAA-1_1	A0011	21339	9475	0	A0011	8	1	1	PreT2D
CAGCAAGCAGTTATCG-1_1	A0011	7554	4377	0.304474450622187	A0011	11	3	3	PreT2D
CAGCAAGCATAGACCC-1_1	A0011	13288	6349	0.0150511739915713	A0011	8	1	1	PreT2D
CAGCATGTCACAGCCA-1_1	A0011	4738	2938	0.147741663149008	A0011	11	3	3	PreT2D
CAGCATGTCCATAATG-1_1	A0011	2801	1771	0.214209210996073	A0011	11	3	3	PreT2D
CAGCATGTCCGCAAAT-1_1	A0011	779	649	0.898587933247754	A0011	11	3	3	PreT2D
CAGCATGTCTACCTGC-1_1	A0011	1448	947	0.069060773480663	A0011	11	3	3	PreT2D
CAGCATTAGACTTATG-1_1	A0011	3820	2141	0	A0011	11	0	0	PreT2D
CAGCATTAGCCAAATC-1_1	A0011	14721	6425	0.0407581006725087	A0011	9	0	0	PreT2D
CAGCATTAGGGCCATC-1_1	A0011	8355	4430	0.0239377618192699	A0011	11	0	0	PreT2D
CAGCATTAGTTAGTGC-1_1	A0011	8115	4644	0.382008626001232	A0011	11	3	3	PreT2D
CAGCTAAGTTCCAGGG-1_1	A0011	5246	3104	0.152497140678612	A0011	11	3	3	PreT2D
CAGCTATAGGTCAAAG-1_1	A0011	2130	1366	0.187793427230047	A0011	11	3	3	PreT2D
CAGCTATAGTGAACAG-1_1	A0011	7459	4336	0.29494570317737	A0011	11	3	3	PreT2D
CAGCTATAGTTGTCAA-1_1	A0011	4639	2933	0.301789178702307	A0011	11	3	3	PreT2D
CAGCTCAAGTAGCGGG-1_1	A0011	3441	2103	0.1453065969195	A0011	11	3	3	PreT2D
CAGGAAGGTAGCCTAA-1_1	A0011	3860	1830	0.0259067357512953	A0011	9	0	0	PreT2D
CAGGACACAAATACCT-1_1	A0011	6483	3721	0.107974703069567	A0011	11	7	7	PreT2D
CAGGACACAATCTCTC-1_1	A0011	1706	1243	0.41031652989449	A0011	11	3	3	PreT2D
CAGGACACACCGTTCC-1_1	A0011	2996	1938	0.233644859813084	A0011	11	3	3	PreT2D
CAGGACACACCTACTT-1_1	A0011	7587	3773	0.0131804402267036	A0011	10	0	0	PreT2D
CAGGACACACTCGCTC-1_1	A0011	1660	1101	0.180722891566265	A0011	11	3	3	PreT2D
CAGGACACATGCTCCC-1_1	A0011	4029	2444	0.347480764457682	A0011	11	3	3	PreT2D
CAGGATGCAACTGGCT-1_1	A0011	10358	4233	0	A0011	3	1	1	PreT2D
CAGGATGCACCTGGTG-1_1	A0011	7888	3753	0.0126774847870183	A0011	9	0	0	PreT2D
CAGGATGCATCAGCAC-1_1	A0011	843	600	0.830367734282325	A0011	11	3	3	PreT2D
CAGGCTATCCAACTGG-1_1	A0011	12016	6409	0.158122503328895	A0011	11	3	3	PreT2D
CAGGCTATCCCTCACG-1_1	A0011	1016	779	0.590551181102362	A0011	11	3	3	PreT2D
CAGGCTATCCGCACAA-1_1	A0011	6283	3441	0.0477478911348082	A0011	11	0	0	PreT2D
CAGGCTATCCTCCCTC-1_1	A0011	8984	4108	0.378450578806768	A0011	11	3	3	PreT2D
CAGGCTATCGTACCGA-1_1	A0011	802	680	0.748129675810474	A0011	11	3	3	PreT2D
CAGGCTGGTCAACAAT-1_1	A0011	1413	996	0.283085633404105	A0011	11	3	3	PreT2D
CAGGGCTTCACGCATG-1_1	A0011	15196	7783	0.0526454330086865	A0011	11	3	3	PreT2D
CAGGGCTTCATGCTCC-1_1	A0011	10195	5512	0.068661108386464	A0011	11	3	3	PreT2D
CAGGGCTTCGCGACAC-1_1	A0011	1028	635	0	A0011	11	3	3	PreT2D
CAGGGTGAGGGTGGAT-1_1	A0011	9012	5116	0.166444740346205	A0011	11	3	3	PreT2D
CAGGGTGAGTCCTTTG-1_1	A0011	10083	4988	0.0991768322919766	A0011	10	5	5	PreT2D
CAGGGTGAGTTTGAGC-1_1	A0011	1494	1038	0.334672021419009	A0011	11	3	3	PreT2D
CAGGTCCAGTCCTTTG-1_1	A0011	9710	4078	0.0102986611740474	A0011	20	8	8	PreT2D
CAGGTGGAGGATCACT-1_1	A0011	1684	1140	0.178147268408551	A0011	11	3	3	PreT2D
CAGGTGGAGGCGGGTA-1_1	A0011	8308	4375	0.0240731824747232	A0011	11	3	3	PreT2D
CAGGTGGAGTAAAGGT-1_1	A0011	1786	1077	0.111982082866741	A0011	11	3	3	PreT2D
CAGGTGGAGTATCGCG-1_1	A0011	1132	780	0.265017667844523	A0011	11	3	3	PreT2D
CAGGTTAGTACCGTAA-1_1	A0011	3031	1696	0.164962058726493	A0011	21	6	6	PreT2D
CAGGTTAGTCGACTCC-1_1	A0011	3890	1882	0.025706940874036	A0011	8	1	1	PreT2D
CAGGTTAGTGTTAAAC-1_1	A0011	1942	1293	0.205973223480947	A0011	11	3	3	PreT2D
CAGGTTAGTTAGGCGT-1_1	A0011	1126	915	0.710479573712256	A0011	11	3	3	PreT2D
CAGTACCCAAATATCC-1_1	A0011	8314	4145	0.420976665864806	A0011	11	3	3	PreT2D
CAGTACCCATCGCTTT-1_1	A0011	22448	9887	0.0980042765502495	A0011	9	0	0	PreT2D
CAGTATGGTGAGACTC-1_1	A0011	8812	3959	0	A0011	12	2	2	PreT2D
CAGTATGGTGGGTACT-1_1	A0011	7034	3782	0.0142166619277794	A0011	11	1	1	PreT2D
CAGTATGGTGGGTGAA-1_1	A0011	2009	1368	0.298656047784968	A0011	11	3	3	PreT2D
CAGTATGGTGGTTATG-1_1	A0011	793	666	0.504413619167718	A0011	11	3	3	PreT2D
CAGTATGGTTTCCTCC-1_1	A0011	1783	1222	0.392596747055524	A0011	11	3	3	PreT2D
CATAACGGTATTGTGG-1_1	A0011	1489	1151	0.604432505036937	A0011	11	3	3	PreT2D
CATAACGGTTATCCTA-1_1	A0011	5527	3096	0.289487968156323	A0011	11	3	3	PreT2D
CATAACGGTTGGGTTA-1_1	A0011	936	649	0	A0011	11	6	6	PreT2D
CATAAGCTCAACAAGG-1_1	A0011	3648	2359	0.0822368421052631	A0011	11	3	3	PreT2D
CATAAGCTCAATTGGC-1_1	A0011	13080	5060	0.00764525993883792	A0011	24	3	3	PreT2D
CATAATCCAAACCTTG-1_1	A0011	8458	4641	0.390163159139276	A0011	11	3	3	PreT2D
CATAATCCACACCAAC-1_1	A0011	15305	7107	0.267886311662855	A0011	10	5	5	PreT2D
CATAGACTCACATTGA-1_1	A0011	3269	2133	0.214132762312634	A0011	11	3	3	PreT2D
CATAGCTAGACTTACA-1_1	A0011	2669	1811	0.487073810415886	A0011	11	3	3	PreT2D
CATAGCTAGCAAGGTA-1_1	A0011	929	764	0.430570505920344	A0011	11	3	3	PreT2D
CATAGCTAGCATGTTA-1_1	A0011	16598	6632	0.0903723340161465	A0011	14	2	2	PreT2D
CATAGCTAGCTCCTTA-1_1	A0011	4835	2944	0.268872802481903	A0011	11	3	3	PreT2D
CATAGCTAGTCCTTCA-1_1	A0011	2198	1421	0.181983621474067	A0011	11	3	3	PreT2D
CATAGGCGTTCCGGGA-1_1	A0011	898	589	0	A0011	11	3	3	PreT2D
CATAGGCGTTGCAGTA-1_1	A0011	3150	1830	0.0317460317460317	A0011	8	1	1	PreT2D
CATAGGCGTTTCGCCA-1_1	A0011	1972	1487	0.709939148073022	A0011	11	3	3	PreT2D
CATAGGTTCACTTTAC-1_1	A0011	5611	3157	0	A0011	8	3	3	PreT2D
CATAGGTTCCTAAGGT-1_1	A0011	5915	3505	0.21978021978022	A0011	11	3	3	PreT2D
CATAGGTTCTTGTCCA-1_1	A0011	1208	844	1.24172185430464	A0011	11	0	0	PreT2D
CATAGTCAGATAAAGC-1_1	A0011	2245	1628	0.66815144766147	A0011	11	3	3	PreT2D
CATATCGCAACAACAA-1_1	A0011	933	673	0.214362272240086	A0011	11	3	3	PreT2D
CATATCGCATAGCGGA-1_1	A0011	13827	6557	0.00723222680263253	A0011	14	2	2	PreT2D
CATCAATCAAACCTTG-1_1	A0011	9558	5116	0.292948315547186	A0011	11	3	3	PreT2D
CATCAATCAAGATTCT-1_1	A0011	1047	753	0.382043935052531	A0011	11	0	0	PreT2D
CATCAATCACATAGCC-1_1	A0011	12050	6288	0.157676348547718	A0011	11	3	3	PreT2D
CATCAATCACTGACCG-1_1	A0011	4371	2684	0.297414779226722	A0011	11	3	3	PreT2D
CATCAATCATCGCTTT-1_1	A0011	18170	8996	0.137589433131536	A0011	11	3	3	PreT2D
CATCACACAAAGCTAA-1_1	A0011	21706	9868	0	A0011	0	1	1	PreT2D
CATCAGCCAGGTTACC-1_1	A0011	6299	2449	0.127004286394666	A0011	9	0	0	PreT2D
CATCATAAGTTGGGCC-1_1	A0011	2867	1873	0.139518660620858	A0011	11	3	3	PreT2D
CATCATGCAGTAGCCT-1_1	A0011	7512	3938	0.38604898828541	A0011	11	3	3	PreT2D
CATCATGCATCGCTTT-1_1	A0011	921	676	0.1085776330076	A0011	11	3	3	PreT2D
CATCCCAGTACGTTTC-1_1	A0011	1092	739	0	A0011	11	0	0	PreT2D
CATCCCAGTTAGTGAT-1_1	A0011	4580	2800	0.436681222707424	A0011	11	3	3	PreT2D
CATCCCAGTTTGCAGA-1_1	A0011	1184	915	0.0844594594594595	A0011	11	0	0	PreT2D
CATCCTCAGCTCAAAC-1_1	A0011	7468	4177	0.0937332619175147	A0011	11	3	3	PreT2D
CATCCTCAGGCTAATC-1_1	A0011	1230	775	0	A0011	11	1	1	PreT2D
CATCCTGGTTGCGGAT-1_1	A0011	4146	2342	0.0482392667631452	A0011	5	0	0	PreT2D
CATCCTTCAGGCATGA-1_1	A0011	24457	9131	0.00817761785991741	A0011	14	3	3	PreT2D
CATCGCTTCAAGTGAG-1_1	A0011	13736	7489	0.101921956901573	A0011	11	3	3	PreT2D
CATCGCTTCCTAGTTT-1_1	A0011	1370	839	0	A0011	14	2	2	PreT2D
CATGAGGCACGTGCTG-1_1	A0011	3197	2149	0.250234594932749	A0011	11	3	3	PreT2D
CATGCAAGTCATAACG-1_1	A0011	1592	1095	0.188442211055276	A0011	11	3	3	PreT2D
CATGCAAGTGGATTGC-1_1	A0011	1483	1137	0.606877950101146	A0011	11	0	0	PreT2D
CATGCAAGTTAAGTGT-1_1	A0011	1217	883	0.0821692686935086	A0011	20	8	8	PreT2D
CATGCAAGTTAATGAC-1_1	A0011	2956	1911	0.23680649526387	A0011	11	3	3	PreT2D
CATGCAAGTTCGGTAA-1_1	A0011	1699	1120	0.294290759270159	A0011	11	3	3	PreT2D
CATGCATAGGACCTCA-1_1	A0011	11121	4400	0	A0011	6	4	4	PreT2D
CATGCGCAGCACCACA-1_1	A0011	2646	1687	0.264550264550265	A0011	11	8	8	PreT2D
CATGCGCAGCTAAAGG-1_1	A0011	10177	5456	0	A0011	0	1	1	PreT2D
CATGCGCAGGTGAAGC-1_1	A0011	5547	3343	0.396610780602127	A0011	11	3	3	PreT2D
CATGCGGGTATTGGAT-1_1	A0011	5111	3003	0.528272353746821	A0011	11	3	3	PreT2D
CATGCGGGTCAAACTG-1_1	A0011	2591	1834	0.463141644152837	A0011	11	3	3	PreT2D
CATGCGGGTTGGGTTA-1_1	A0011	4864	3090	0.267269736842105	A0011	11	3	3	PreT2D
CATGGATTCCTGTTCA-1_1	A0011	18054	8918	0.221557549573502	A0011	11	3	3	PreT2D
CATGGATTCGACCTGA-1_1	A0011	13120	5388	0.0152439024390244	A0011	0	1	1	PreT2D
CATGGATTCGTGCTTC-1_1	A0011	7971	4492	0.276000501819094	A0011	11	3	3	PreT2D
CATGGATTCTGTGCAG-1_1	A0011	18706	8547	0.128301079867422	A0011	9	0	0	PreT2D
CATGGCGGTGTTTGTC-1_1	A0011	19130	8608	0.00522739153162572	A0011	10	5	5	PreT2D
CATGGCGGTTACTTCA-1_1	A0011	4592	2836	0.283101045296167	A0011	11	3	3	PreT2D
CATGGCGGTTGGATCA-1_1	A0011	7029	4022	0.199174847062171	A0011	11	3	3	PreT2D
CATTATCTCCGTGACA-1_1	A0011	2834	1864	0.458715596330275	A0011	11	3	3	PreT2D
CATTATCTCTCACATT-1_1	A0011	1723	1084	0.174114915844457	A0011	8	1	1	PreT2D
CATTATGAGATGCCTG-1_1	A0011	1384	1022	0.65028901734104	A0011	11	3	3	PreT2D
CATTATGAGGTCCACA-1_1	A0011	1381	981	0.362056480811006	A0011	11	3	3	PreT2D
CATTATGAGGTCTTGG-1_1	A0011	4816	2885	0.145348837209302	A0011	11	3	3	PreT2D
CATTCATTCATTACAG-1_1	A0011	8399	3774	0.0238123586141207	A0011	14	2	2	PreT2D
CATTCATTCGATTTGA-1_1	A0011	3190	2072	0.0940438871473354	A0011	11	3	3	PreT2D
CATTCATTCTGTTCAT-1_1	A0011	1257	967	0.477326968973747	A0011	11	3	3	PreT2D
CATTCCTCAAATATCC-1_1	A0011	758	617	0.131926121372032	A0011	11	0	0	PreT2D
CATTCCTCACACTAAT-1_1	A0011	5590	3288	0.322003577817531	A0011	11	3	3	PreT2D
CATTCCTCACCGGTAT-1_1	A0011	4532	2804	0.308914386584289	A0011	11	3	3	PreT2D
CATTGCGAGACAACAG-1_1	A0011	5702	3432	0.315678709224833	A0011	11	0	0	PreT2D
CATTGCGAGCACAGAA-1_1	A0011	2908	1983	0.240715268225585	A0011	11	3	3	PreT2D
CATTGCGAGGAGCATA-1_1	A0011	3068	1988	0.260756192959583	A0011	11	3	3	PreT2D
CATTGTAAGCAGGCCT-1_1	A0011	1201	850	0.0832639467110741	A0011	11	3	3	PreT2D
CATTGTAAGTGTGATC-1_1	A0011	7090	4203	0.310296191819464	A0011	11	3	3	PreT2D
CATTGTAAGTTGGCCA-1_1	A0011	960	616	0	A0011	11	0	0	PreT2D
CATTGTGCACCTCACC-1_1	A0011	969	648	0.103199174406605	A0011	11	3	3	PreT2D
CATTGTGCAGGGAGGA-1_1	A0011	9615	5292	0.0728029121164847	A0011	11	3	3	PreT2D
CATTTGTTCAAGCTAC-1_1	A0011	3142	2011	0.381922342457034	A0011	11	3	3	PreT2D
CATTTGTTCTGGTCCT-1_1	A0011	3719	2185	0.215111589136865	A0011	11	3	3	PreT2D
CCAAACCCAATCTCTC-1_1	A0011	7556	3796	0.42350449973531	A0011	11	3	3	PreT2D
CCAAACCCAGAAATTG-1_1	A0011	1819	1370	0.329851566794942	A0011	11	0	0	PreT2D
CCAAACCCAGCTTAAT-1_1	A0011	1579	1174	0.443318556048132	A0011	11	3	3	PreT2D
CCAAACTAGAGGAGGA-1_1	A0011	1608	1002	0.248756218905473	A0011	11	3	3	PreT2D
CCAAACTAGGCTAATC-1_1	A0011	1880	1257	0.106382978723404	A0011	11	0	0	PreT2D
CCAAACTAGGGACTAA-1_1	A0011	3239	1990	0.246989811670269	A0011	11	3	3	PreT2D
CCAAACTAGTAAAGGT-1_1	A0011	4100	2538	0.341463414634146	A0011	11	3	3	PreT2D
CCAAACTAGTGATTCA-1_1	A0011	1537	1082	0.195185426154847	A0011	11	3	3	PreT2D
CCAAATCAGCATTATG-1_1	A0011	2930	1720	0	A0011	11	1	1	PreT2D
CCAACATAGCAAGGGT-1_1	A0011	8540	4819	0.304449648711944	A0011	11	3	3	PreT2D
CCAACATAGCCATCAG-1_1	A0011	9568	5035	0.313545150501672	A0011	11	3	3	PreT2D
CCAACCAAGCACGTTG-1_1	A0011	3120	1902	0	A0011	10	5	5	PreT2D
CCAACCAAGGCTTAAC-1_1	A0011	905	545	0	A0011	11	5	5	PreT2D
CCAACCAAGTCATTGA-1_1	A0011	6687	2762	0.0747719455660236	A0011	9	0	0	PreT2D
CCAACCAAGTCCTTTG-1_1	A0011	6277	2747	0.0477935319420105	A0011	8	1	1	PreT2D
CCAACCCGTAACCACA-1_1	A0011	6153	3544	0.195026816187226	A0011	11	3	3	PreT2D
CCAACCCGTAACGGGA-1_1	A0011	5029	3044	0.198846689202625	A0011	11	3	3	PreT2D
CCAACCCGTCTAACAG-1_1	A0011	11077	5735	0.225692877132798	A0011	11	3	3	PreT2D
CCAAGGCTCGTTAAGC-1_1	A0011	5774	3198	0.0173190162798753	A0011	11	3	3	PreT2D
CCAAGGCTCTTAGTCT-1_1	A0011	19659	7797	0.147515133017956	A0011	12	2	2	PreT2D
CCAAGTTAGTAAAGGT-1_1	A0011	3575	2303	0.27972027972028	A0011	11	3	3	PreT2D
CCAAGTTAGTCTCACC-1_1	A0011	909	585	0.22002200220022	A0011	11	3	3	PreT2D
CCAATATCACGAATTT-1_1	A0011	5034	3036	0.377433452522845	A0011	11	3	3	PreT2D
CCAATATCAGGCCATT-1_1	A0011	4728	2657	0.0423011844331641	A0011	11	3	3	PreT2D
CCAATATCAGTTAGCC-1_1	A0011	5170	3094	0.251450676982592	A0011	11	3	3	PreT2D
CCACAATAGCCTGACA-1_1	A0011	1423	988	0	A0011	11	3	3	PreT2D
CCACAATAGTCATTTC-1_1	A0011	891	584	0.224466891133558	A0011	11	3	3	PreT2D
CCACAATAGTTAGAGG-1_1	A0011	3530	2283	0.368271954674221	A0011	11	3	3	PreT2D
CCACACAAGCACAGCC-1_1	A0011	10907	5405	0.430915925552397	A0011	11	3	3	PreT2D
CCACACAAGCGATACT-1_1	A0011	3421	2224	0.584624378836597	A0011	11	3	3	PreT2D
CCACACAAGGTTAGCT-1_1	A0011	986	619	0	A0011	11	3	3	PreT2D
CCACACAAGGTTTGCG-1_1	A0011	3758	2398	0.266098988823842	A0011	11	3	3	PreT2D
CCACAGGGTCAAAGGG-1_1	A0011	1350	974	0.222222222222222	A0011	11	3	3	PreT2D
CCACATTGTCACAAAT-1_1	A0011	22231	9373	0.00899644640367055	A0011	20	8	8	PreT2D
CCACTTGGTCACTCGC-1_1	A0011	2025	1261	0.0987654320987654	A0011	11	0	0	PreT2D
CCACTTGGTGTTGTGA-1_1	A0011	3032	1940	0.16490765171504	A0011	11	3	3	PreT2D
CCAGACTCATGAATCT-1_1	A0011	1249	814	0	A0011	11	3	3	PreT2D
CCAGCCTGTCAGGCAT-1_1	A0011	14505	7631	0.0758359186487418	A0011	11	3	3	PreT2D
CCAGCCTGTGGCTTCC-1_1	A0011	11662	6233	0.068598868118676	A0011	11	3	3	PreT2D
CCAGCCTGTGGTTCTT-1_1	A0011	1646	1102	0.121506682867558	A0011	9	3	3	PreT2D
CCAGCCTGTTAAGGCC-1_1	A0011	8105	3236	0.0370141887723627	A0011	24	3	3	PreT2D
CCAGCTAAGCGCATTG-1_1	A0011	3634	2380	0.440286186020914	A0011	11	3	3	PreT2D
CCAGCTAAGGCCATCA-1_1	A0011	3848	2393	0.181912681912682	A0011	11	3	3	PreT2D
CCAGCTAAGTAAGGGC-1_1	A0011	959	655	0.104275286757039	A0011	11	3	3	PreT2D
CCAGCTAAGTGATTCA-1_1	A0011	1752	1182	0.342465753424658	A0011	11	3	3	PreT2D
CCAGCTGCAACGTGCT-1_1	A0011	3588	2247	0.222965440356745	A0011	11	3	3	PreT2D
CCAGCTGCAATAGCAA-1_1	A0011	4049	2468	0.271672017782168	A0011	11	3	3	PreT2D
CCAGCTGCACAGCCAT-1_1	A0011	8422	4140	0.474946568511043	A0011	11	3	3	PreT2D
CCAGCTGCACTAAGCC-1_1	A0011	1313	942	0.228484386900228	A0011	11	3	3	PreT2D
CCAGCTGCATTCAGCA-1_1	A0011	2161	1577	0.601573345673299	A0011	11	3	3	PreT2D
CCAGGAACATGATTGT-1_1	A0011	1402	984	0.0713266761768902	A0011	11	0	0	PreT2D
CCAGGAACATTGCGAC-1_1	A0011	2543	1699	0.157294534014943	A0011	11	3	3	PreT2D
CCAGGATGTTCCTGAT-1_1	A0011	5339	3094	0.693013672972467	A0011	11	3	3	PreT2D
CCAGTTTGTGAAGCCT-1_1	A0011	6757	3932	0.207192541068522	A0011	11	3	3	PreT2D
CCAGTTTGTTAGGATT-1_1	A0011	8273	4066	0.374712921552037	A0011	11	3	3	PreT2D
CCAGTTTGTTGGTTGA-1_1	A0011	2852	1905	0.596072931276297	A0011	11	3	3	PreT2D
CCAGTTTGTTTATCGC-1_1	A0011	1398	1059	0.286123032904149	A0011	11	3	3	PreT2D
CCATAATCAAAGGCCA-1_1	A0011	1239	895	0.242130750605327	A0011	11	3	3	PreT2D
CCATAATCAACCTAAT-1_1	A0011	874	729	0.45766590389016	A0011	11	0	0	PreT2D
CCATAATCAATACTGT-1_1	A0011	7763	4281	0.218987504830607	A0011	11	3	3	PreT2D
CCATAATCAATGAATG-1_1	A0011	2579	1816	0.62039550213261	A0011	11	3	3	PreT2D
CCATAATCATGGAGGC-1_1	A0011	2877	1969	0.451859575947167	A0011	11	3	3	PreT2D
CCATAGCCAATGCGCT-1_1	A0011	2824	1914	0.637393767705382	A0011	11	3	3	PreT2D
CCATAGCCAGGTTTGC-1_1	A0011	8885	3295	0.0225098480585256	A0011	9	0	0	PreT2D
CCATAGCCATTGTCCT-1_1	A0011	3422	2025	0.0876680303915839	A0011	9	0	0	PreT2D
CCATCACTCATGGCCA-1_1	A0011	15992	7288	0.0187593796898449	A0011	8	1	1	PreT2D
CCATCACTCATGGTTA-1_1	A0011	781	554	0	A0011	14	2	2	PreT2D
CCATCACTCATTATGG-1_1	A0011	2815	1368	0.0355239786856128	A0011	0	1	1	PreT2D
CCATCACTCTTAGCCC-1_1	A0011	5957	3262	0.151082759778412	A0011	11	3	3	PreT2D
CCATCATGTTGCCTCA-1_1	A0011	1492	1131	0.335120643431635	A0011	11	3	3	PreT2D
CCATCATGTTGGTTAG-1_1	A0011	18404	8382	0.0108672027820039	A0011	8	1	1	PreT2D
CCATTATTCTTGATGA-1_1	A0011	13961	3934	0.0143256213738271	A0011	9	0	0	PreT2D
CCATTGTGTATTGGTG-1_1	A0011	12228	5483	0.00817795224075892	A0011	9	0	0	PreT2D
CCATTGTGTCGCGCAA-1_1	A0011	14751	7327	0.237272049352586	A0011	11	7	7	PreT2D
CCATTGTGTGTGAGGA-1_1	A0011	2556	1730	0.54773082942097	A0011	11	3	3	PreT2D
CCCAAACCAATACTGT-1_1	A0011	1185	729	0.0843881856540084	A0011	11	3	3	PreT2D
CCCAAACCACGGTACT-1_1	A0011	6340	3424	0.0157728706624606	A0011	11	0	0	PreT2D
CCCAAACCAGCAAGTG-1_1	A0011	2384	1571	0.209731543624161	A0011	11	3	3	PreT2D
CCCAAACCATAGGCGA-1_1	A0011	2909	1903	0.206256445513922	A0011	11	3	3	PreT2D
CCCAACCGTAATGGCC-1_1	A0011	825	666	0.484848484848485	A0011	11	3	3	PreT2D
CCCAACCGTAGGTGTC-1_1	A0011	2832	1795	0.247175141242938	A0011	11	3	3	PreT2D
CCCAACCGTTACAAAC-1_1	A0011	12484	6531	0.288369112463954	A0011	11	3	3	PreT2D
CCCAATTGTCTAACAG-1_1	A0011	1852	1236	0.161987041036717	A0011	11	1	1	PreT2D
CCCAATTGTGCTGGTG-1_1	A0011	1104	878	0.181159420289855	A0011	11	3	3	PreT2D
CCCAATTGTGGTTATG-1_1	A0011	1631	1108	0.245248313917842	A0011	11	3	3	PreT2D
CCCAATTGTTATCGAG-1_1	A0011	18859	8638	0.0371175566042738	A0011	10	5	5	PreT2D
CCCAATTGTTTGTCTA-1_1	A0011	1941	1223	0.103039670273055	A0011	11	3	3	PreT2D
CCCAGCACACATTGCA-1_1	A0011	2079	1428	0.144300144300144	A0011	11	3	3	PreT2D
CCCAGTTTCATTGACA-1_1	A0011	8970	4992	0.245261984392419	A0011	11	3	3	PreT2D
CCCAGTTTCGGTTTGG-1_1	A0011	4939	3010	0.263211176351488	A0011	11	3	3	PreT2D
CCCAGTTTCTGTGCCT-1_1	A0011	1399	872	0	A0011	8	1	1	PreT2D
CCCATAACACTGACTA-1_1	A0011	2885	1458	0.0346620450606586	A0011	20	8	8	PreT2D
CCCATAACAGTAGGAT-1_1	A0011	7665	3217	0	A0011	9	0	0	PreT2D
CCCATAACATCACTTC-1_1	A0011	3864	2212	0.129399585921325	A0011	11	6	6	PreT2D
CCCGCAACAAGCGAGC-1_1	A0011	5509	3314	0.163369032492285	A0011	11	3	3	PreT2D
CCCGCAACAATGAAGC-1_1	A0011	3760	2427	0.531914893617021	A0011	11	3	3	PreT2D
CCCGCAACAATTATGC-1_1	A0011	18691	7539	0.0053501685303087	A0011	3	1	1	PreT2D
CCCGCAACATAGCAGG-1_1	A0011	2457	1739	0.325600325600326	A0011	11	3	3	PreT2D
CCCGCAACATTTAAGC-1_1	A0011	3399	2175	0.411885848779053	A0011	11	3	3	PreT2D
CCCGCTTCACAAACTT-1_1	A0011	3041	1982	0.164419598816179	A0011	11	3	3	PreT2D
CCCGCTTCACCAAAGG-1_1	A0011	19481	8315	0.0769981007135157	A0011	9	0	0	PreT2D
CCCGCTTCACCATATG-1_1	A0011	8377	4286	0.11937447773666	A0011	11	3	3	PreT2D
CCCGCTTCATGTCAAT-1_1	A0011	4655	2860	0.365198711063373	A0011	11	3	3	PreT2D
CCCGCTTCATTGTGAT-1_1	A0011	6308	3297	0.301204819277108	A0011	11	3	3	PreT2D
CCCGTAAAGGTTACAC-1_1	A0011	15829	6224	0.36641607176701	A0011	23	3	3	PreT2D
CCCGTAAAGTAGCTTA-1_1	A0011	16331	8420	0.110219827322271	A0011	11	3	3	PreT2D
CCCGTTGTCACAAGCT-1_1	A0011	6527	3866	0.153209744139727	A0011	11	3	3	PreT2D
CCCTAATGTAAATTGC-1_1	A0011	1824	1178	0.0548245614035088	A0011	11	5	5	PreT2D
CCCTAATGTTACGCGG-1_1	A0011	1666	1209	0.300120048019208	A0011	11	3	3	PreT2D
CCCTAATGTTAGCCAA-1_1	A0011	16953	7576	0.0058986610039521	A0011	10	5	5	PreT2D
CCCTAATGTTCCATTA-1_1	A0011	13237	5536	0.00755458185389439	A0011	0	1	1	PreT2D
CCCTCACCAAGCTAAA-1_1	A0011	1519	1052	0.197498354180382	A0011	11	1	1	PreT2D
CCCTCACCAAGTGTCC-1_1	A0011	7380	3610	0	A0011	8	1	1	PreT2D
CCCTCACCACCCTCAC-1_1	A0011	2292	1517	0.523560209424084	A0011	11	3	3	PreT2D
CCCTCACCACTAAGCC-1_1	A0011	5148	3062	0.233100233100233	A0011	11	8	8	PreT2D
CCCTCACCAGCAAGGC-1_1	A0011	9524	4868	0.0209995800083998	A0011	8	1	1	PreT2D
CCCTCACCAGGGAGGA-1_1	A0011	7881	4636	0.342596117244005	A0011	11	3	3	PreT2D
CCCTCAGTCAGGTCCA-1_1	A0011	12383	5900	0.0646046999919244	A0011	11	3	3	PreT2D
CCCTCAGTCTACCTCA-1_1	A0011	24281	6179	0	A0011	18	7	7	PreT2D
CCCTCATAGCCTGATG-1_1	A0011	2059	1371	0.194269062651773	A0011	11	3	3	PreT2D
CCCTCATAGGCTTAGT-1_1	A0011	16672	7043	0.0179942418426104	A0011	0	1	1	PreT2D
CCCTCATAGTGCTGTG-1_1	A0011	827	541	0.241837968561064	A0011	11	3	3	PreT2D
CCCTGGACAGGAACAT-1_1	A0011	1942	1303	0.205973223480947	A0011	11	3	3	PreT2D
CCCTGGACAGGCCATT-1_1	A0011	5532	3288	0.162689804772234	A0011	11	3	3	PreT2D
CCCTGGACAGGTATTT-1_1	A0011	5268	3194	0.208807896735004	A0011	11	3	3	PreT2D
CCCTGTTAGTCTATGA-1_1	A0011	6152	3285	0.373862158647594	A0011	11	3	3	PreT2D
CCCTTAATCCGTAAAC-1_1	A0011	4362	2511	0.0687757909215956	A0011	0	1	1	PreT2D
CCCTTAATCGTTTCTG-1_1	A0011	6268	3173	0.0159540523292916	A0011	9	0	0	PreT2D
CCCTTAATCTCCTCAA-1_1	A0011	15764	7252	0.0126871352448617	A0011	10	5	5	PreT2D
CCGACAGGTGCTGTAA-1_1	A0011	932	660	0.536480686695279	A0011	11	3	3	PreT2D
CCGATGCAGGTCTTGG-1_1	A0011	3819	2159	0.0261848651479445	A0011	11	0	0	PreT2D
CCGCAAATCGCACAAT-1_1	A0011	3472	2165	0.172811059907834	A0011	11	0	0	PreT2D
CCGCAAGGTATTGAGT-1_1	A0011	1594	1147	0.501882057716437	A0011	11	0	0	PreT2D
CCGCACACAAGTGTCC-1_1	A0011	2562	1775	0.78064012490242	A0011	11	3	3	PreT2D
CCGCACACAATAGTCT-1_1	A0011	17424	7750	0.109044995408632	A0011	10	0	0	PreT2D
CCGCACACACAGGAAT-1_1	A0011	20591	9252	0	A0011	9	0	0	PreT2D
CCGCACACACTAAGCC-1_1	A0011	1025	714	0.682926829268293	A0011	11	3	3	PreT2D
CCGCACACATTGTGAT-1_1	A0011	3337	2123	0.209769253820797	A0011	11	0	0	PreT2D
CCGCCAACAACCGCCA-1_1	A0011	1123	790	0.267141585040071	A0011	11	3	3	PreT2D
CCGCCAACAAGCCAGA-1_1	A0011	6447	3095	0	A0011	14	2	2	PreT2D
CCGCCAACAAGTTATC-1_1	A0011	1493	1027	0.133958472873409	A0011	11	3	3	PreT2D
CCGCCAACACTCAACA-1_1	A0011	1879	1215	0.0532197977647685	A0011	11	3	3	PreT2D
CCGCCAACATAAACCT-1_1	A0011	2788	1929	0.39454806312769	A0011	11	3	3	PreT2D
CCGCTAAAGAATCTCA-1_1	A0011	7884	4531	0.177574835109082	A0011	11	3	3	PreT2D
CCGCTAAAGGAGTAAT-1_1	A0011	4613	2805	0.541946672447431	A0011	11	3	3	PreT2D
CCGCTAAAGGTCCAAT-1_1	A0011	5537	3260	0.1625428932635	A0011	11	3	3	PreT2D
CCGCTAGCAAACGGGC-1_1	A0011	4407	2600	0.204220558202859	A0011	11	0	0	PreT2D
CCGCTAGCAACTAGAA-1_1	A0011	1859	1194	0.0537923614846692	A0011	11	3	3	PreT2D
CCGCTAGCATAAGTTC-1_1	A0011	1765	1086	0.396600566572238	A0011	8	1	1	PreT2D
CCGCTAGCATTAGGCC-1_1	A0011	5608	3245	0.0534950071326676	A0011	11	3	3	PreT2D
CCGCTTAGTACCGTTT-1_1	A0011	891	592	0.336700336700337	A0011	11	2	2	PreT2D
CCGCTTAGTTTAGCGA-1_1	A0011	9039	5004	0.154884389866136	A0011	11	3	3	PreT2D
CCGGTTAAGCAGGTTT-1_1	A0011	962	679	0.51975051975052	A0011	11	1	1	PreT2D
CCGGTTAAGCATGCAT-1_1	A0011	3389	2234	0.354086751254057	A0011	11	0	0	PreT2D
CCGTGCTGTAAGCTTG-1_1	A0011	1097	725	0.273473108477666	A0011	11	3	3	PreT2D
CCGTGCTGTGTTGTGA-1_1	A0011	1207	981	0.497100248550124	A0011	11	3	3	PreT2D
CCGTGCTGTTGTTGCT-1_1	A0011	868	592	0	A0011	8	1	1	PreT2D
CCGTTAACAATCGCAC-1_1	A0011	3678	2288	0.135943447525829	A0011	11	3	3	PreT2D
CCGTTAACATAGCTTG-1_1	A0011	2280	1568	0.482456140350877	A0011	11	3	3	PreT2D
CCGTTAACATTAGGCC-1_1	A0011	1922	1373	0.468262226847034	A0011	11	3	3	PreT2D
CCGTTACTCCTTGTTG-1_1	A0011	11575	5678	0.0259179265658747	A0011	9	0	0	PreT2D
CCGTTACTCCTTTACG-1_1	A0011	4396	2734	0.409463148316652	A0011	11	3	3	PreT2D
CCGTTACTCTAAGGTC-1_1	A0011	3298	2169	0.485142510612492	A0011	11	3	3	PreT2D
CCGTTATGTACGATTG-1_1	A0011	13276	6182	0.022597167821633	A0011	14	2	2	PreT2D
CCGTTATGTGATTACG-1_1	A0011	6093	3578	0.22977186935828	A0011	11	3	3	PreT2D
CCGTTGCGTTTACCGT-1_1	A0011	4970	3108	0.241448692152918	A0011	11	3	3	PreT2D
CCGTTTGGTAGTTGGC-1_1	A0011	880	582	0	A0011	11	3	3	PreT2D
CCGTTTGGTGGATTAT-1_1	A0011	11248	6093	0.151137980085349	A0011	11	3	3	PreT2D
CCGTTTGGTTAGGTGC-1_1	A0011	5215	3090	0.536912751677852	A0011	11	3	3	PreT2D
CCTAAAGGTTCTTTAG-1_1	A0011	731	615	0.957592339261286	A0011	11	0	0	PreT2D
CCTAAAGGTTTGCAGA-1_1	A0011	1727	1229	0.289519397799653	A0011	11	3	3	PreT2D
CCTAAATCAAATACCT-1_1	A0011	16899	8159	0.0177525297354873	A0011	10	5	5	PreT2D
CCTAAATCAGGACCAA-1_1	A0011	3962	2470	0.0757193336698637	A0011	11	3	3	PreT2D
CCTAAGCCAGCTACGT-1_1	A0011	9519	3974	0.0105053051791155	A0011	3	1	1	PreT2D
CCTAAGCCATGCTTAG-1_1	A0011	14526	7119	0.00688420762770205	A0011	8	1	1	PreT2D
CCTAAGGTCATTGCAA-1_1	A0011	4927	2902	0.588593464582911	A0011	11	3	3	PreT2D
CCTAAGGTCCTAAGAC-1_1	A0011	1404	992	0.356125356125356	A0011	11	5	5	PreT2D
CCTAAGGTCCTCACTA-1_1	A0011	3373	1693	0.0296471983397569	A0011	0	1	1	PreT2D
CCTAAGGTCGGTACGC-1_1	A0011	1080	755	0.37037037037037	A0011	11	3	3	PreT2D
CCTAAGTAGGCTGTGC-1_1	A0011	3981	2426	0.150715900527506	A0011	11	0	0	PreT2D
CCTAAGTAGTCAATTG-1_1	A0011	2005	1295	0.0997506234413965	A0011	11	1	1	PreT2D
CCTAAGTAGTTGTCCC-1_1	A0011	2200	1568	0.181818181818182	A0011	11	3	3	PreT2D
CCTAATCGTTTAAAGC-1_1	A0011	6962	3662	0.359092214880781	A0011	11	0	0	PreT2D
CCTACTGGTGGATTCA-1_1	A0011	7913	4190	0.467584986730696	A0011	11	3	3	PreT2D
CCTACTGGTTGGTGAC-1_1	A0011	4028	2562	0.22343594836147	A0011	11	3	3	PreT2D
CCTACTTCACCTAATG-1_1	A0011	3834	2369	0.521648408972353	A0011	11	3	3	PreT2D
CCTACTTCAGCAAGGC-1_1	A0011	7491	4237	0.200240288346015	A0011	11	3	3	PreT2D
CCTACTTCAGGTTTGC-1_1	A0011	9695	4691	0.175348117586385	A0011	10	5	5	PreT2D
CCTACTTCATAAACCT-1_1	A0011	6519	2720	0.0153397760392698	A0011	11	3	3	PreT2D
CCTAGTTGTGCTTTAC-1_1	A0011	843	683	1.06761565836299	A0011	11	3	3	PreT2D
CCTATAGCACCTCACC-1_1	A0011	12391	5449	0.274392704382213	A0011	11	3	3	PreT2D
CCTATAGCAGTTTCTC-1_1	A0011	8736	4427	0.240384615384615	A0011	11	3	3	PreT2D
CCTATTGTCCTAAGAC-1_1	A0011	1003	811	0.498504486540379	A0011	11	3	3	PreT2D
CCTATTGTCGAAGTAG-1_1	A0011	4479	1944	0.334896182183523	A0011	9	0	0	PreT2D
CCTATTGTCGGTCATG-1_1	A0011	4255	2325	0	A0011	8	1	1	PreT2D
CCTATTTAGGTGAAGC-1_1	A0011	3806	2446	0.157645822385707	A0011	11	3	3	PreT2D
CCTATTTAGTCGCAAT-1_1	A0011	8794	3239	0	A0011	0	1	1	PreT2D
CCTATTTAGTGCTGTG-1_1	A0011	10645	5776	0.0939408172851104	A0011	11	3	3	PreT2D
CCTATTTAGTTAGACC-1_1	A0011	10748	4935	0.0930405656866394	A0011	10	0	0	PreT2D
CCTCAAACATAACGGG-1_1	A0011	1457	1047	0.343170899107756	A0011	11	3	3	PreT2D
CCTCAAACATTGTTGG-1_1	A0011	2035	1462	0.393120393120393	A0011	11	3	3	PreT2D
CCTCAATGTAACGGGA-1_1	A0011	5548	3002	0	A0011	11	8	8	PreT2D
CCTCAATGTATGGTGC-1_1	A0011	1753	1220	0.62749572162008	A0011	11	3	3	PreT2D
CCTCAGTTCAATGACC-1_1	A0011	6485	3720	0.23130300693909	A0011	11	3	3	PreT2D
CCTCAGTTCCTCGATC-1_1	A0011	9468	4730	0.0844951415293621	A0011	11	3	3	PreT2D
CCTCAGTTCGTTTCCA-1_1	A0011	2220	1278	0	A0011	11	0	0	PreT2D
CCTCAGTTCTGTGCCT-1_1	A0011	3926	2385	0.254712175241977	A0011	11	3	3	PreT2D
CCTCCTCTCATGAGCT-1_1	A0011	4250	2561	0.0705882352941176	A0011	11	3	3	PreT2D
CCTCCTCTCCCGAACA-1_1	A0011	14086	6469	0.177481186994179	A0011	11	3	3	PreT2D
CCTCCTCTCCTTTACG-1_1	A0011	2310	1550	0.519480519480519	A0011	11	3	3	PreT2D
CCTCCTCTCGATTTAG-1_1	A0011	3413	2056	0	A0011	11	3	3	PreT2D
CCTCCTCTCGCGACAC-1_1	A0011	1948	1275	0.256673511293634	A0011	11	3	3	PreT2D
CCTCCTCTCGGGACCT-1_1	A0011	13542	6535	0.191995273962487	A0011	11	3	3	PreT2D
CCTCCTCTCTTGCAGG-1_1	A0011	2936	1776	0.102179836512262	A0011	11	3	3	PreT2D
CCTCCTGAGCCGCTAA-1_1	A0011	3395	2137	0.382916053019146	A0011	11	3	3	PreT2D
CCTCCTGAGGATTGCT-1_1	A0011	8899	3847	0	A0011	9	0	0	PreT2D
CCTCCTGAGGCGCATC-1_1	A0011	16831	7393	0.291129463489989	A0011	9	0	0	PreT2D
CCTGAATAGCAGGTGG-1_1	A0011	12029	6585	0.0332529719843711	A0011	11	3	3	PreT2D
CCTGAATAGTAATCCA-1_1	A0011	1387	991	0.432588320115357	A0011	11	8	8	PreT2D
CCTGAATAGTAGAGGC-1_1	A0011	2538	1734	0.315208825847124	A0011	11	3	3	PreT2D
CCTGACTTCAGCAAAG-1_1	A0011	1586	971	0	A0011	20	8	8	PreT2D
CCTGACTTCCCTTGCG-1_1	A0011	17793	8234	0.0337211262856179	A0011	8	1	1	PreT2D
CCTGACTTCGCACAAT-1_1	A0011	3436	2135	0.378346915017462	A0011	11	3	3	PreT2D
CCTGAGTCAGAGAGCC-1_1	A0011	904	772	0.553097345132743	A0011	11	3	3	PreT2D
CCTGATGAGGAGGTTA-1_1	A0011	10045	5189	0	A0011	11	0	0	PreT2D
CCTGCTCCAATCATGT-1_1	A0011	2796	1881	0.286123032904149	A0011	11	3	3	PreT2D
CCTGGATCAAACTGTT-1_1	A0011	1385	1070	0.649819494584838	A0011	11	3	3	PreT2D
CCTGGATCAAAGCTAA-1_1	A0011	5840	3246	0.0342465753424658	A0011	11	3	3	PreT2D
CCTGGATCAAAGCTCC-1_1	A0011	993	658	0	A0011	11	1	1	PreT2D
CCTGGATCAAGGATTA-1_1	A0011	5018	3083	0.159426066161817	A0011	11	3	3	PreT2D
CCTGGATCATTGTGTG-1_1	A0011	6635	3840	0.437076111529766	A0011	11	3	3	PreT2D
CCTGGTAAGAATCGCT-1_1	A0011	17037	7718	0	A0011	8	1	1	PreT2D
CCTGGTAAGGAAGTAT-1_1	A0011	907	761	1.32304299889746	A0011	11	3	3	PreT2D
CCTGTAACAAGCTTTG-1_1	A0011	1970	1331	0	A0011	11	8	8	PreT2D
CCTGTAACACTTCATC-1_1	A0011	9398	5163	0.202170674611619	A0011	11	3	3	PreT2D
CCTGTAACAGCCTGCA-1_1	A0011	5024	3028	0.278662420382166	A0011	11	3	3	PreT2D
CCTGTAACAGTTAAAG-1_1	A0011	1207	813	0.248550124275062	A0011	11	3	3	PreT2D
CCTGTAACATAATTGC-1_1	A0011	5977	3475	0.217500418270035	A0011	11	3	3	PreT2D
CCTGTATGTTGAATCG-1_1	A0011	6472	3720	0.108158220024722	A0011	11	3	3	PreT2D
CCTGTATGTTGCTTCG-1_1	A0011	3149	2005	0.222292791362337	A0011	11	3	3	PreT2D
CCTGTATGTTTATCTG-1_1	A0011	3507	2247	0.171086398631309	A0011	11	3	3	PreT2D
CCTGTTGGTCATCAAG-1_1	A0011	3904	1991	0	A0011	3	1	1	PreT2D
CCTGTTGGTGACATGC-1_1	A0011	877	625	0.570125427594071	A0011	11	3	3	PreT2D
CCTGTTGGTGAGCAAG-1_1	A0011	2007	1249	0.149476831091181	A0011	11	3	3	PreT2D
CCTGTTGGTTGGCCGA-1_1	A0011	7361	4161	0.0815106643119141	A0011	11	3	3	PreT2D
CCTTACTCAAAGCGGC-1_1	A0011	2295	1533	0.217864923747277	A0011	11	3	3	PreT2D
CCTTACTCACAGCCTG-1_1	A0011	6992	3842	0	A0011	11	1	1	PreT2D
CCTTACTCACCTAATG-1_1	A0011	19944	8706	0.0601684717208183	A0011	3	1	1	PreT2D
CCTTAGTGTAGGATCC-1_1	A0011	7360	4294	0.339673913043478	A0011	11	3	3	PreT2D
CCTTAGTGTGAGCGAA-1_1	A0011	6489	3779	0.385267375558638	A0011	11	3	3	PreT2D
CCTTAGTGTGCTCACC-1_1	A0011	3146	2072	0.476795931341386	A0011	11	3	3	PreT2D
CCTTATGTCCGGTTAG-1_1	A0011	3677	2335	0.244764753875442	A0011	11	0	0	PreT2D
CCTTATGTCCTCCCTC-1_1	A0011	13662	6018	0.124432733128385	A0011	9	0	0	PreT2D
CCTTATGTCCTTGCGT-1_1	A0011	6884	3953	0.130737943056363	A0011	11	3	3	PreT2D
CCTTCAATCTATCGCC-1_1	A0011	14348	7378	0.167270699749094	A0011	11	3	3	PreT2D
CCTTCAGGTAATAGCT-1_1	A0011	3596	2250	0.222469410456062	A0011	11	3	3	PreT2D
CCTTCGTAGTCCTTCA-1_1	A0011	5951	3363	0.218450680557889	A0011	11	3	3	PreT2D
CCTTGCGTCACTAATG-1_1	A0011	1603	1080	0.124766063630692	A0011	11	1	1	PreT2D
CCTTGCGTCCAAGTGT-1_1	A0011	3209	2107	0.280461202866937	A0011	11	3	3	PreT2D
CCTTGCGTCGCACACA-1_1	A0011	2313	1457	0.0864677907479464	A0011	10	5	5	PreT2D
CCTTGTTCAACACTTG-1_1	A0011	7298	3600	0.12332145793368	A0011	10	5	5	PreT2D
CCTTGTTCAACAGCCT-1_1	A0011	19986	9960	0.0150105073551486	A0011	11	3	3	PreT2D
CCTTGTTCAACATAAG-1_1	A0011	11990	6456	0.0750625521267723	A0011	11	3	3	PreT2D
CCTTTAGTCAATGAGG-1_1	A0011	10156	5237	0.00984639621898385	A0011	11	3	3	PreT2D
CCTTTAGTCTTAGTCT-1_1	A0011	16187	8194	0.0864891579662692	A0011	11	3	3	PreT2D
CCTTTAGTCTTGCATT-1_1	A0011	19446	8339	0.0102848914943947	A0011	9	0	0	PreT2D
CGAAATGAGTAATCCA-1_1	A0011	5777	3433	0.069240090012117	A0011	11	3	3	PreT2D
CGAACAAAGTTTGCGG-1_1	A0011	12276	6474	0.0244379276637341	A0011	11	3	3	PreT2D
CGAAGCCTCATCCTAT-1_1	A0011	11867	6475	0.117974214207466	A0011	11	6	6	PreT2D
CGAAGCCTCCTTTACG-1_1	A0011	4801	2933	0.291605915434285	A0011	11	3	3	PreT2D
CGAAGGCCACCTGCTC-1_1	A0011	7103	4112	0.126707025200619	A0011	11	3	3	PreT2D
CGAAGGCCATAGCTTG-1_1	A0011	7778	4433	0.244278734893289	A0011	11	3	3	PreT2D
CGAAGTAAGTGAAGTG-1_1	A0011	1806	1315	0.166112956810631	A0011	11	3	3	PreT2D
CGAAGTAAGTGACCTG-1_1	A0011	1030	708	0.58252427184466	A0011	11	3	3	PreT2D
CGAATATGTAGCTAAT-1_1	A0011	18466	8191	0.249106465937398	A0011	9	0	0	PreT2D
CGAATATGTCCAAATG-1_1	A0011	6716	3003	0.193567599761763	A0011	9	0	0	PreT2D
CGAATATGTCCTAATC-1_1	A0011	4194	2551	0.0953743443013829	A0011	11	3	3	PreT2D
CGAATATGTTACAACG-1_1	A0011	18292	7261	0.15853925213208	A0011	9	0	0	PreT2D
CGAATATGTTAGCGTA-1_1	A0011	3205	2087	0.343213728549142	A0011	11	0	0	PreT2D
CGACAAGCACAGGAAT-1_1	A0011	1027	821	0.389483933787731	A0011	11	0	0	PreT2D
CGACAAGCAGTACCGT-1_1	A0011	3019	1586	0	A0011	8	1	1	PreT2D
CGACCTGCACCTACGG-1_1	A0011	10748	4831	0.0186081131373279	A0011	14	2	2	PreT2D
CGACTAAGTCGTAAAT-1_1	A0011	3267	2233	0.183654729109275	A0011	11	3	3	PreT2D
CGAGCGAAGGCAAGTA-1_1	A0011	3094	1954	0.193923723335488	A0011	11	3	3	PreT2D
CGAGCGAAGTTCCCGT-1_1	A0011	2444	1600	0.409165302782324	A0011	11	3	3	PreT2D
CGAGCTGGTCGTTACT-1_1	A0011	11424	5401	0.0612745098039216	A0011	23	1	1	PreT2D
CGAGCTGGTTTCGCCA-1_1	A0011	3381	2249	0.325347530316474	A0011	11	8	8	PreT2D
CGAGGAAGTCCTAATC-1_1	A0011	10283	5615	0.320918020033064	A0011	11	3	3	PreT2D
CGAGGAAGTGAACAAA-1_1	A0011	17339	8010	0	A0011	9	0	0	PreT2D
CGAGGCAAGACTAAGG-1_1	A0011	2492	1637	0.240770465489567	A0011	11	1	1	PreT2D
CGAGGCAAGAGCCGCT-1_1	A0011	2873	1815	0.31326139923425	A0011	11	3	3	PreT2D
CGAGGCAAGTATTGCA-1_1	A0011	2315	1536	0.259179265658747	A0011	11	3	3	PreT2D
CGAGGCAAGTTTCCGC-1_1	A0011	7162	3780	0	A0011	11	0	0	PreT2D
CGAGGTGAGCACAGGG-1_1	A0011	10431	5876	0.32595149074873	A0011	11	0	0	PreT2D
CGAGGTGAGCATGTCG-1_1	A0011	2785	1856	0.394973070017953	A0011	11	3	3	PreT2D
CGAGGTGAGGTGCGGA-1_1	A0011	5406	3391	0.573436921938587	A0011	11	3	3	PreT2D
CGAGGTGAGTCATTGA-1_1	A0011	2626	1874	0.533130236100533	A0011	11	3	3	PreT2D
CGAGGTGAGTGGACAA-1_1	A0011	2922	2068	0.444900752908966	A0011	11	3	3	PreT2D
CGAGTCGGTATTGTCC-1_1	A0011	1170	796	0.427350427350427	A0011	11	3	3	PreT2D
CGAGTCGGTTAACGAT-1_1	A0011	7934	4492	0.0630199142929166	A0011	11	3	3	PreT2D
CGATCCTTCAATGTCA-1_1	A0011	1401	951	0.285510349750178	A0011	11	3	3	PreT2D
CGATCCTTCCCTCATA-1_1	A0011	4921	2861	0.10160536476326	A0011	11	3	3	PreT2D
CGATCCTTCGCAATCG-1_1	A0011	3894	2448	0.231124807395994	A0011	11	3	3	PreT2D
CGATGTCCAACTGGGA-1_1	A0011	1003	693	0.199401794616152	A0011	11	1	1	PreT2D
CGATGTCCAATAACCT-1_1	A0011	8272	4209	0	A0011	8	5	5	PreT2D
CGATGTCCACCAAAGG-1_1	A0011	1106	754	0.27124773960217	A0011	11	0	0	PreT2D
CGATGTCCAGAAATGC-1_1	A0011	6916	4109	0.202429149797571	A0011	11	3	3	PreT2D
CGATGTCCAGGACCTT-1_1	A0011	7837	4394	0.216919739696312	A0011	11	3	3	PreT2D
CGATGTCCAGGATGGC-1_1	A0011	12295	6523	0.146400976006507	A0011	11	3	3	PreT2D
CGATTATCAAATTCGT-1_1	A0011	18415	8614	0	A0011	8	1	1	PreT2D
CGATTATCACCTAAGC-1_1	A0011	2254	1546	0.354924578527063	A0011	11	3	3	PreT2D
CGATTATCATAGGCGA-1_1	A0011	3164	2046	0.189633375474083	A0011	11	3	3	PreT2D
CGATTATCATCCATCT-1_1	A0011	1774	1160	0.112739571589628	A0011	11	8	8	PreT2D
CGATTCCTCGCTTCTA-1_1	A0011	3953	2297	0.126486213002783	A0011	11	3	3	PreT2D
CGATTCCTCTGCAAAC-1_1	A0011	4296	2694	0.465549348230912	A0011	11	3	3	PreT2D
CGATTCCTCTGTGAGT-1_1	A0011	11993	6444	0.0917201700992245	A0011	28	6	6	PreT2D
CGATTGAGTCTAACAG-1_1	A0011	4858	2874	0.16467682173734	A0011	11	3	3	PreT2D
CGATTGAGTTCATCTA-1_1	A0011	990	808	0.505050505050505	A0011	11	3	3	PreT2D
CGATTTGCATGTTGCA-1_1	A0011	6866	4009	0.291290416545296	A0011	11	3	3	PreT2D
CGCAAATTCATTAGTG-1_1	A0011	1372	915	0.21865889212828	A0011	11	0	0	PreT2D
CGCAAATTCTGTGCAG-1_1	A0011	7548	4311	0.384207737148914	A0011	11	3	3	PreT2D
CGCAATAGTTCCATTA-1_1	A0011	6010	3272	0.299500831946755	A0011	11	1	1	PreT2D
CGCAATAGTTGCGTAA-1_1	A0011	5548	2593	0	A0011	8	1	1	PreT2D
CGCAATGTCATTGTTC-1_1	A0011	22336	9454	0.0089541547277937	A0011	8	5	5	PreT2D
CGCAATGTCCGTGACA-1_1	A0011	1041	664	0.384245917387128	A0011	23	3	3	PreT2D
CGCAATGTCCTAAGTA-1_1	A0011	2156	1399	0.185528756957328	A0011	11	3	3	PreT2D
CGCAATTAGACTATTG-1_1	A0011	15985	8271	0.0187675946199562	A0011	11	3	3	PreT2D
CGCAATTAGTAAACCC-1_1	A0011	6460	3659	0.356037151702786	A0011	11	3	3	PreT2D
CGCACAATCGTTACTT-1_1	A0011	11933	5104	0.184362691695299	A0011	9	0	0	PreT2D
CGCACACAGCCTGAGC-1_1	A0011	22331	9219	0	A0011	9	0	0	PreT2D
CGCACACAGCGATAGA-1_1	A0011	1214	858	0.57660626029654	A0011	11	3	3	PreT2D
CGCACACAGGCTACTG-1_1	A0011	6231	3402	0.0320975766329642	A0011	11	0	0	PreT2D
CGCATATAGCAAGACA-1_1	A0011	8493	4788	0.08242081714353	A0011	11	3	3	PreT2D
CGCATATAGGCATGTT-1_1	A0011	4050	2521	0.197530864197531	A0011	11	3	3	PreT2D
CGCATATAGGTCAAAG-1_1	A0011	6885	4047	0.217864923747277	A0011	11	3	3	PreT2D
CGCATATAGTGAACCT-1_1	A0011	8984	4620	0.545414069456812	A0011	11	3	3	PreT2D
CGCATGATCAATTACG-1_1	A0011	1873	1349	0.480512546716498	A0011	11	3	3	PreT2D
CGCATGATCCACCCTG-1_1	A0011	8927	4895	0.0224039430939845	A0011	11	3	3	PreT2D
CGCATGATCGGCTATG-1_1	A0011	5674	3407	0.123369756785337	A0011	11	3	3	PreT2D
CGCATGATCTATCGCC-1_1	A0011	6808	3902	0.0881316098707403	A0011	11	3	3	PreT2D
CGCATGATCTTTGAGA-1_1	A0011	2664	1725	0.112612612612613	A0011	11	3	3	PreT2D
CGCATTACAGGCCAAA-1_1	A0011	4636	2601	0.0215703192407248	A0011	11	3	3	PreT2D
CGCATTACATGAGTTT-1_1	A0011	3060	1934	0.196078431372549	A0011	11	3	3	PreT2D
CGCATTTGTAAAGCGG-1_1	A0011	1718	1167	0.407450523864959	A0011	11	3	3	PreT2D
CGCATTTGTCATAACG-1_1	A0011	5295	3111	0.302171860245515	A0011	11	3	3	PreT2D
CGCATTTGTTTGTTGC-1_1	A0011	2002	1459	0.34965034965035	A0011	11	3	3	PreT2D
CGCCAAATCACAGCCA-1_1	A0011	22423	6684	0.0178388262052357	A0011	17	1	1	PreT2D
CGCCAAATCGTAATCA-1_1	A0011	7280	3560	0.0549450549450549	A0011	14	2	2	PreT2D
CGCCACACAACCTAAT-1_1	A0011	6183	3603	0.404334465469837	A0011	11	3	3	PreT2D
CGCCACACAATAAGCA-1_1	A0011	2462	1662	0.528025995125914	A0011	11	3	3	PreT2D
CGCCACACACCTCGCT-1_1	A0011	5786	3192	0.362945039751123	A0011	11	3	3	PreT2D
CGCCACACACGTTACA-1_1	A0011	4367	2648	0.206091138081063	A0011	11	3	3	PreT2D
CGCCACACACTTAACG-1_1	A0011	2155	1517	0.232018561484919	A0011	11	3	3	PreT2D
CGCCACACAGCATGTC-1_1	A0011	12802	6535	0.281206061552882	A0011	11	3	3	PreT2D
CGCCACACAGGTCCTG-1_1	A0011	2865	1629	0.0349040139616056	A0011	8	1	1	PreT2D
CGCCACACATGTTGTG-1_1	A0011	3098	2026	0.290510006455778	A0011	11	3	3	PreT2D
CGCCACACATTCAGCA-1_1	A0011	15396	6525	0.0844375162379839	A0011	9	0	0	PreT2D
CGCCTCATCAATGAGG-1_1	A0011	4533	2803	0.683873814251048	A0011	11	3	3	PreT2D
CGCCTCATCAGGTCCA-1_1	A0011	4052	2223	0.0246791707798618	A0011	11	3	3	PreT2D
CGCCTCATCGCTAGTG-1_1	A0011	905	632	0.220994475138122	A0011	11	3	3	PreT2D
CGCCTCATCTTGTTCG-1_1	A0011	4816	2842	0.228405315614618	A0011	11	3	3	PreT2D
CGCGATTCATTGCGTA-1_1	A0011	1840	1423	0.760869565217391	A0011	11	3	3	PreT2D
CGCGATTCATTGTCAG-1_1	A0011	5575	3319	0.10762331838565	A0011	11	3	3	PreT2D
CGCGGATTCAACAAGG-1_1	A0011	1994	1302	0.200601805416249	A0011	11	3	3	PreT2D
CGCGGATTCATGGCCA-1_1	A0011	19123	7704	0.14642054071014	A0011	17	3	3	PreT2D
CGCGGATTCGCTAAGT-1_1	A0011	2200	1422	0.0909090909090909	A0011	11	3	3	PreT2D
CGCGGATTCTACTAAG-1_1	A0011	4693	2921	0.298316641806947	A0011	11	3	3	PreT2D
CGCGGATTCTTGAGCG-1_1	A0011	2657	1647	0.15054572826496	A0011	11	0	0	PreT2D
CGCTAACCACCCACAG-1_1	A0011	9059	5006	0.275968649961364	A0011	11	3	3	PreT2D
CGCTAACCAGGCTACT-1_1	A0011	1775	1324	0.394366197183099	A0011	11	3	3	PreT2D
CGCTAATAGTTATGTG-1_1	A0011	6817	3979	0.234707349273874	A0011	11	3	3	PreT2D
CGCTACTTCATTCATC-1_1	A0011	2078	1383	0.288739172281039	A0011	11	3	3	PreT2D
CGCTATGAGATTCCTT-1_1	A0011	6226	2677	0.016061676839062	A0011	0	1	1	PreT2D
CGCTATGAGCAATAGG-1_1	A0011	11020	4669	0.108892921960073	A0011	8	1	1	PreT2D
CGCTATGAGGGCCACT-1_1	A0011	7668	3832	0.0260824204486176	A0011	14	2	2	PreT2D
CGCTCAGCACGAATTT-1_1	A0011	4083	1777	0	A0011	0	1	1	PreT2D
CGCTCAGCAGCATTAT-1_1	A0011	2745	1811	0.510018214936248	A0011	11	3	3	PreT2D
CGCTCAGCAGGTTATT-1_1	A0011	10330	4546	0	A0011	3	1	1	PreT2D
CGCTCCATCAAGCCTG-1_1	A0011	916	725	0.327510917030568	A0011	11	3	3	PreT2D
CGCTCCATCCTCCCTC-1_1	A0011	12798	5095	0.156274417877793	A0011	11	3	3	PreT2D
CGCTCCATCGAGGAGT-1_1	A0011	1249	885	0.240192153722978	A0011	11	3	3	PreT2D
CGCTCCATCGATTCTT-1_1	A0011	2573	1305	0	A0011	0	1	1	PreT2D
CGCTGTGCAAATGCCC-1_1	A0011	6716	3843	0.163787969029184	A0011	11	3	3	PreT2D
CGCTGTGCACACAATT-1_1	A0011	3338	2138	0.179748352306771	A0011	11	3	3	PreT2D
CGCTTAACAAACGGGC-1_1	A0011	5687	3240	0.509934939335326	A0011	11	3	3	PreT2D
CGCTTAACAGTCTAAT-1_1	A0011	3197	2103	0.281513919299343	A0011	11	3	3	PreT2D
CGCTTAACATAGACTT-1_1	A0011	5701	3357	0.0877039115944571	A0011	11	3	3	PreT2D
CGCTTACTCAGCACCA-1_1	A0011	4228	2524	0.307473982970672	A0011	11	3	3	PreT2D
CGCTTACTCCTTAGGG-1_1	A0011	1312	893	0.228658536585366	A0011	11	3	3	PreT2D
CGCTTGCGTGCAATAT-1_1	A0011	14101	5516	0.035458478122119	A0011	17	3	3	PreT2D
CGCTTGCGTTATCCGT-1_1	A0011	1114	759	0	A0011	11	3	3	PreT2D
CGGACAACACTTAACG-1_1	A0011	1555	1210	0.578778135048232	A0011	11	3	3	PreT2D
CGGACAACAGCAAGTG-1_1	A0011	1321	1042	0.378501135503407	A0011	11	3	3	PreT2D
CGGACAACATTATGAC-1_1	A0011	5448	2988	0.0183553597650514	A0011	8	1	1	PreT2D
CGGACCTAGCTTGCTC-1_1	A0011	2781	1754	0.395541172240201	A0011	11	3	3	PreT2D
CGGACCTAGGTGAAGC-1_1	A0011	7320	4269	0.396174863387978	A0011	11	0	0	PreT2D
CGGACCTAGTAAGTGG-1_1	A0011	7246	4314	0.207010764559757	A0011	11	3	3	PreT2D
CGGAGCAAGGCCTAAT-1_1	A0011	2619	1713	0.381825124093165	A0011	11	3	3	PreT2D
CGGAGCAAGGTAGCTT-1_1	A0011	891	593	0	A0011	11	3	3	PreT2D
CGGAGCAAGTCGCAAT-1_1	A0011	1460	1104	0.753424657534247	A0011	10	5	5	PreT2D
CGGAGTCTCACCTGTC-1_1	A0011	13221	5909	0.00756372437788367	A0011	8	1	1	PreT2D
CGGATAAAGGTAAGCA-1_1	A0011	22617	9823	0.00442145288941946	A0011	9	0	0	PreT2D
CGGCAATGTCAAGTAT-1_1	A0011	1986	1415	0.352467270896274	A0011	11	3	3	PreT2D
CGGCAATGTGAGGTAG-1_1	A0011	9052	4738	0.0110472823685373	A0011	9	0	0	PreT2D
CGGCAATGTGCTCCGT-1_1	A0011	1830	1272	0.327868852459016	A0011	11	3	3	PreT2D
CGGCAATGTTGCATCT-1_1	A0011	7131	4135	0.280465572850933	A0011	11	3	3	PreT2D
CGGCCATAGCAAGGTA-1_1	A0011	2644	1802	0.340393343419062	A0011	11	3	3	PreT2D
CGGCCATAGGAGCATA-1_1	A0011	13100	7026	0.0610687022900763	A0011	11	3	3	PreT2D
CGGCTAATCCACCTTA-1_1	A0011	6425	3770	0.280155642023346	A0011	11	3	3	PreT2D
CGGCTAATCCCGAACA-1_1	A0011	2625	1551	0	A0011	11	3	3	PreT2D
CGGCTCACAGGCTTCG-1_1	A0011	2934	1955	0.579413769597819	A0011	11	3	3	PreT2D
CGGCTCACAGGTCCTG-1_1	A0011	2956	1964	0.37212449255751	A0011	11	3	3	PreT2D
CGGCTCACATTGTCCT-1_1	A0011	4333	2662	0.323101777059774	A0011	11	3	3	PreT2D
CGGGCTTAGCTATGAC-1_1	A0011	1188	784	0.168350168350168	A0011	11	3	3	PreT2D
CGGGTATGTTAACGGC-1_1	A0011	4020	2259	0.0746268656716418	A0011	11	0	0	PreT2D
CGGGTATGTTAGCAGC-1_1	A0011	14468	7029	0	A0011	14	2	2	PreT2D
CGGGTCTAGGACGTAA-1_1	A0011	680	590	0.588235294117647	A0011	11	3	3	PreT2D
CGGGTCTAGGGATTAG-1_1	A0011	5910	2653	0.0169204737732657	A0011	14	2	2	PreT2D
CGGTAACGTCAATGTG-1_1	A0011	2204	1529	0.408348457350272	A0011	11	3	3	PreT2D
CGGTAACGTTACCTGT-1_1	A0011	3115	2073	0.417335473515249	A0011	11	3	3	PreT2D
CGGTGAACAATGAGGT-1_1	A0011	9637	5443	0.124520078862717	A0011	11	3	3	PreT2D
CGGTGAGAGTAACAGG-1_1	A0011	6633	3531	0	A0011	23	3	3	PreT2D
CGGTTATAGACAAAGT-1_1	A0011	6341	3272	3.07522472796089	A0011	14	3	3	PreT2D
CGGTTATAGCCGGTAC-1_1	A0011	6952	4111	0.25891829689298	A0011	11	3	3	PreT2D
CGGTTATAGCTTCCCG-1_1	A0011	11982	6499	0.150225338007011	A0011	11	3	3	PreT2D
CGGTTCCGTACAATGT-1_1	A0011	1071	862	1.21381886087768	A0011	11	3	3	PreT2D
CGGTTGGGTCATAGAT-1_1	A0011	4942	2671	0	A0011	11	0	0	PreT2D
CGGTTGGGTTCAAGAT-1_1	A0011	1638	1152	0.122100122100122	A0011	11	3	3	PreT2D
CGGTTGGGTTTCCGGC-1_1	A0011	2358	1614	0.424088210347752	A0011	11	3	3	PreT2D
CGGTTTCTCCCTCATA-1_1	A0011	12045	4739	0.672478206724782	A0011	18	7	7	PreT2D
CGGTTTCTCGCTAAAC-1_1	A0011	3683	2282	0.271517784414879	A0011	11	3	3	PreT2D
CGGTTTCTCGTGCTAG-1_1	A0011	3640	1802	0	A0011	9	0	0	PreT2D
CGGTTTCTCTTAGGGT-1_1	A0011	2179	1487	0.413033501606241	A0011	11	3	3	PreT2D
CGGTTTGAGGAACCAA-1_1	A0011	7910	4574	0.379266750948167	A0011	11	3	3	PreT2D
CGGTTTGAGGTAGCTT-1_1	A0011	2508	1587	0.239234449760766	A0011	11	3	3	PreT2D
CGTAACCCAAACAACA-1_1	A0011	1100	867	0.363636363636364	A0011	11	0	0	PreT2D
CGTAACCCAATATGGA-1_1	A0011	3034	1999	0.3955174686882	A0011	11	3	3	PreT2D
CGTAACCCAGGAACTG-1_1	A0011	6726	3970	0.178412132024978	A0011	11	3	3	PreT2D
CGTAACTAGCGGATAA-1_1	A0011	3616	2302	0.110619469026549	A0011	11	3	3	PreT2D
CGTAACTAGGACCTCA-1_1	A0011	1601	1232	0.312304809494066	A0011	11	3	3	PreT2D
CGTAACTAGTCAATCA-1_1	A0011	10520	5467	0.408745247148289	A0011	11	3	3	PreT2D
CGTAACTAGTTATGGC-1_1	A0011	3679	2442	0.380538189725469	A0011	11	3	3	PreT2D
CGTAGCGGTAGGATCC-1_1	A0011	11389	6294	0.219510053560453	A0011	11	3	3	PreT2D
CGTAGCGGTGCCTCAC-1_1	A0011	2214	1518	0.31616982836495	A0011	11	3	3	PreT2D
CGTAGCGGTTATGTGG-1_1	A0011	1636	1118	0.183374083129584	A0011	11	3	3	PreT2D
CGTAGCGGTTGCCTCA-1_1	A0011	13022	6375	0.00767931193365075	A0011	10	5	5	PreT2D
CGTAGCGGTTGTTGCT-1_1	A0011	6595	3231	0.0303260045489007	A0011	4	1	1	PreT2D
CGTAGCGGTTGTTGGA-1_1	A0011	14492	6902	0.0138007176373171	A0011	8	1	1	PreT2D
CGTAGTTAGACACTTA-1_1	A0011	1352	919	0.29585798816568	A0011	11	1	1	PreT2D
CGTAGTTAGGTGCGGA-1_1	A0011	6177	3017	0	A0011	9	0	0	PreT2D
CGTATTGCAGTTTACG-1_1	A0011	1262	905	0.237717908082409	A0011	11	1	1	PreT2D
CGTATTGCATAATCCG-1_1	A0011	8722	3966	0.0343957807842238	A0011	10	5	5	PreT2D
CGTATTGCATAGCTGC-1_1	A0011	7851	4453	0.165584002037957	A0011	11	3	3	PreT2D
CGTCAATAGAGCCGGA-1_1	A0011	2491	1486	0	A0011	8	1	1	PreT2D
CGTCAATAGGCGGGTA-1_1	A0011	16306	7746	0.0183981356555869	A0011	8	1	1	PreT2D
CGTCAATAGTTATGGC-1_1	A0011	13345	6171	0.0299737729486699	A0011	9	0	0	PreT2D
CGTCATTGTATCTGGA-1_1	A0011	1280	999	0.46875	A0011	11	3	3	PreT2D
CGTCATTGTGACATGC-1_1	A0011	2452	1606	0.203915171288744	A0011	11	3	3	PreT2D
CGTGACATCAATACGC-1_1	A0011	1972	1475	0.405679513184584	A0011	11	3	3	PreT2D
CGTGACATCACTAAGC-1_1	A0011	6726	3742	0.0297353553374963	A0011	11	3	3	PreT2D
CGTGACATCCATAAGC-1_1	A0011	6424	3240	0.24906600249066	A0011	23	3	3	PreT2D
CGTGACATCTAAGTCA-1_1	A0011	16008	7513	0	A0011	8	1	1	PreT2D
CGTGACATCTTAGTCT-1_1	A0011	12895	6813	0.00775494377665762	A0011	11	3	3	PreT2D
CGTGAGGAGAGGAGGA-1_1	A0011	3669	2184	0.163532297628782	A0011	11	3	3	PreT2D
CGTGAGGAGAGGGACT-1_1	A0011	3675	2488	0.299319727891156	A0011	11	3	3	PreT2D
CGTGAGGAGCCTGTTC-1_1	A0011	21777	9505	0.128576020572163	A0011	9	0	0	PreT2D
CGTGAGGAGGAGGTTA-1_1	A0011	7634	4475	0.196489389572963	A0011	11	3	3	PreT2D
CGTGAGGAGGCCTAAT-1_1	A0011	4196	2614	0.285986653956149	A0011	11	0	0	PreT2D
CGTGAGGAGGGATTAG-1_1	A0011	5678	2965	0	A0011	0	1	1	PreT2D
CGTGAGGAGTATTGCA-1_1	A0011	4703	2956	0.361471401233255	A0011	11	3	3	PreT2D
CGTGAGGAGTCATTGA-1_1	A0011	5685	3019	0	A0011	8	1	1	PreT2D
CGTGCACAGAGGAAGG-1_1	A0011	6092	3354	0.0164149704530532	A0011	11	3	3	PreT2D
CGTGCACAGTTAGCTA-1_1	A0011	1848	1135	0.108225108225108	A0011	11	3	3	PreT2D
CGTGCTGCAACTAGCC-1_1	A0011	7433	4274	0.1479886990448	A0011	11	3	3	PreT2D
CGTGCTGCACAGGAAT-1_1	A0011	2601	1496	0	A0011	11	3	3	PreT2D
CGTGCTGCATAATCGT-1_1	A0011	23414	9905	0.00427094900486888	A0011	8	1	1	PreT2D
CGTGCTGCATAGGCGA-1_1	A0011	6900	4006	0.289855072463768	A0011	11	0	0	PreT2D
CGTGCTTTCGATAACC-1_1	A0011	1163	761	0	A0011	11	0	0	PreT2D
CGTGGTTCACTAAGAA-1_1	A0011	8108	4673	0.234336457819438	A0011	11	3	3	PreT2D
CGTGTGTCAGCAACCT-1_1	A0011	7583	4335	0.145061321376764	A0011	11	0	0	PreT2D
CGTGTTACACAAGCCT-1_1	A0011	2252	1331	0.088809946714032	A0011	8	1	1	PreT2D
CGTGTTACATGAAATG-1_1	A0011	1788	1355	0.950782997762863	A0011	11	3	3	PreT2D
CGTTAAATCAATTACG-1_1	A0011	8748	4777	0.377229080932785	A0011	11	3	3	PreT2D
CGTTAAATCCCTGGTT-1_1	A0011	23141	9994	0.00432133442807139	A0011	25	6	6	PreT2D
CGTTAAATCCTTGCAC-1_1	A0011	3982	2491	0.326469110999498	A0011	11	3	3	PreT2D
CGTTAACAGCAAACCT-1_1	A0011	1053	705	0.284900284900285	A0011	11	3	3	PreT2D
CGTTAACAGGCTGGCT-1_1	A0011	16174	8352	0.0185482873747991	A0011	11	7	7	PreT2D
CGTTAACAGGTAACGA-1_1	A0011	17759	7800	0.00563094768849597	A0011	14	2	2	PreT2D
CGTTAACAGTGCACGC-1_1	A0011	4484	2797	0.4014272970562	A0011	11	3	3	PreT2D
CGTTAACAGTTCCCAC-1_1	A0011	1821	1246	0.219659527732015	A0011	11	3	3	PreT2D
CGTTAGGTCCTCAGTC-1_1	A0011	3899	2256	0	A0011	11	3	3	PreT2D
CGTTAGTAGCAAGGTA-1_1	A0011	20358	9137	0.0147362216327734	A0011	8	1	1	PreT2D
CGTTAGTAGGAGGCAT-1_1	A0011	3489	1943	0	A0011	20	0	0	PreT2D
CGTTATCGTAACGTGC-1_1	A0011	1177	791	0.509770603228547	A0011	11	3	3	PreT2D
CGTTATCGTCCTAACT-1_1	A0011	1419	849	0.0704721634954193	A0011	4	1	1	PreT2D
CGTTATCGTTTGAGGC-1_1	A0011	3183	1943	0.0942507068803016	A0011	11	3	3	PreT2D
CGTTATTTCAGTTCCC-1_1	A0011	3130	2056	0.287539936102236	A0011	11	3	3	PreT2D
CGTTATTTCCGCCTAT-1_1	A0011	6846	3329	0.0438212094653812	A0011	18	7	7	PreT2D
CGTTATTTCGTGCTTC-1_1	A0011	927	740	0.539374325782093	A0011	11	3	3	PreT2D
CGTTGCAAGCTGGAAA-1_1	A0011	6123	3601	0.0653274538624857	A0011	11	3	3	PreT2D
CGTTGCAAGGAAGTAT-1_1	A0011	17043	7977	0.00586751158833539	A0011	1	0	0	PreT2D
CGTTGCAAGGAGGGTT-1_1	A0011	1143	743	0.26246719160105	A0011	11	3	3	PreT2D
CGTTGCAAGGCATGTT-1_1	A0011	612	533	0.490196078431373	A0011	11	3	3	PreT2D
CGTTGCGCACCGGTAT-1_1	A0011	15989	8294	0.125085996622678	A0011	11	3	3	PreT2D
CGTTGCGCACCTACTT-1_1	A0011	2051	1343	0.0487567040468064	A0011	11	3	3	PreT2D
CGTTGCGCATAGCAGG-1_1	A0011	7487	4336	0.333912114331508	A0011	11	3	3	PreT2D
CGTTGCGCATTGTCCT-1_1	A0011	1971	1266	0.15220700152207	A0011	11	0	0	PreT2D
CGTTTCTCAAGCCAGA-1_1	A0011	9078	5074	0.132187706543291	A0011	11	0	0	PreT2D
CGTTTCTCAGCATGGA-1_1	A0011	10069	5506	0.307875657960075	A0011	11	3	3	PreT2D
CGTTTCTCAGGAAGCC-1_1	A0011	19483	9109	0.00513267977210902	A0011	14	2	2	PreT2D
CGTTTGGAGAGGAGTC-1_1	A0011	8849	4980	0.237314950841903	A0011	11	3	3	PreT2D
CGTTTGGAGGACCTGC-1_1	A0011	3079	2022	0.0974342318934719	A0011	11	3	3	PreT2D
CGTTTGGAGTGCTGTG-1_1	A0011	1858	1228	0.215285252960172	A0011	11	3	3	PreT2D
CGTTTGTGTAATAGCT-1_1	A0011	7359	3094	0.013588802826471	A0011	0	1	1	PreT2D
CGTTTGTGTTAGCGTA-1_1	A0011	5580	2097	0.017921146953405	A0011	9	0	0	PreT2D
CTAAAGCTCTCACTCA-1_1	A0011	10386	5264	0.125168496052378	A0011	11	3	3	PreT2D
CTAAATGTCCGGTTAG-1_1	A0011	2256	1584	0.443262411347518	A0011	11	3	3	PreT2D
CTAAATGTCCTAAATG-1_1	A0011	2171	1412	0.276370336250576	A0011	11	3	3	PreT2D
CTAAATGTCGAGGAGT-1_1	A0011	1071	728	0.186741363211951	A0011	11	3	3	PreT2D
CTAAATGTCGTCAAGT-1_1	A0011	2643	1801	0.264850548618994	A0011	11	3	3	PreT2D
CTAACCACAAAGGCCA-1_1	A0011	16588	8558	0.0361707258258982	A0011	11	8	8	PreT2D
CTAACCACACAACCTA-1_1	A0011	4769	2838	0.461312644160201	A0011	11	3	3	PreT2D
CTAACCACACCATATG-1_1	A0011	1660	1243	0.301204819277108	A0011	11	0	0	PreT2D
CTAACCACATAATCCG-1_1	A0011	3428	2224	0.29171528588098	A0011	11	3	3	PreT2D
CTAACCCTCCCTGTTA-1_1	A0011	17537	8009	0.0570222957176256	A0011	9	0	0	PreT2D
CTAACCCTCTAAGGTC-1_1	A0011	8598	4198	0.151197953012328	A0011	11	3	3	PreT2D
CTAACCTGTCCCGAAG-1_1	A0011	5000	3030	0.16	A0011	11	3	3	PreT2D
CTAAGGTTCAACAAGG-1_1	A0011	3265	2128	0.214395099540582	A0011	11	3	3	PreT2D
CTAAGGTTCAGCAAGA-1_1	A0011	16223	7491	0.0123281760463539	A0011	14	2	2	PreT2D
CTAAGGTTCTTAGTGA-1_1	A0011	2343	1525	0.170721297481861	A0011	11	3	3	PreT2D
CTAAGTCAGCAAGACA-1_1	A0011	5563	3395	0.485349631493798	A0011	11	3	3	PreT2D
CTAAGTCAGCTTCTCA-1_1	A0011	3386	2158	0.177200236266982	A0011	11	3	3	PreT2D
CTAAGTCAGGTTAGAG-1_1	A0011	4436	2740	0.405770964833183	A0011	11	3	3	PreT2D
CTAATAGTCCTCACAC-1_1	A0011	5038	2817	0.456530369194125	A0011	11	5	5	PreT2D
CTAATCCGTCATAACG-1_1	A0011	1826	1257	0.273822562979189	A0011	11	3	3	PreT2D
CTAATCGCAATATGGA-1_1	A0011	4400	2731	0.159090909090909	A0011	6	4	4	PreT2D
CTAATCTTCACGCCAA-1_1	A0011	6349	2501	0.425263821074185	A0011	9	0	0	PreT2D
CTAATCTTCCTCATCA-1_1	A0011	1240	825	0	A0011	11	3	3	PreT2D
CTAATCTTCGTTTCGC-1_1	A0011	6158	2414	0	A0011	0	1	1	PreT2D
CTAATGTCACGGTTTA-1_1	A0011	1554	1060	0.128700128700129	A0011	11	3	3	PreT2D
CTAATTGAGCGAGCGA-1_1	A0011	3217	2067	0.310848616723656	A0011	11	3	3	PreT2D
CTAATTGAGGTGTCCA-1_1	A0011	1529	1096	0.588620013080445	A0011	11	3	3	PreT2D
CTACAACAGAGCCGGA-1_1	A0011	4077	2079	0	A0011	14	2	2	PreT2D
CTACCGGCACAAACTT-1_1	A0011	9136	4669	0.29553415061296	A0011	11	3	3	PreT2D
CTACCGGCACAATACT-1_1	A0011	9124	4742	0.284962735642262	A0011	11	3	3	PreT2D
CTACCGGCACTAAATC-1_1	A0011	4033	2579	0.421522439871064	A0011	11	3	3	PreT2D
CTACCTCAGGACCTTG-1_1	A0011	5201	3100	0.326860219188618	A0011	11	3	3	PreT2D
CTACGAAGTCCTTCAG-1_1	A0011	5481	3291	0.310162379127896	A0011	11	3	3	PreT2D
CTACGAAGTTGCCTCA-1_1	A0011	1183	830	0.084530853761623	A0011	21	6	6	PreT2D
CTACTAAAGCGAGTAA-1_1	A0011	5826	3427	0.0686577411603158	A0011	11	3	3	PreT2D
CTACTAAAGCGGATAA-1_1	A0011	8551	4757	0.0701672319027014	A0011	11	3	3	PreT2D
CTACTAAAGTTAGAGG-1_1	A0011	5221	3230	0.402221796590691	A0011	11	3	3	PreT2D
CTACTTAGTGCGCATG-1_1	A0011	6603	3203	0.151446312282296	A0011	10	5	5	PreT2D
CTACTTAGTGTTTGCT-1_1	A0011	1846	1193	0.325027085590466	A0011	11	0	0	PreT2D
CTAGATTCACATACTG-1_1	A0011	3744	2426	0.32051282051282	A0011	11	3	3	PreT2D
CTAGCGGGTGATTTGG-1_1	A0011	5823	3134	0	A0011	11	1	1	PreT2D
CTAGCGGGTGTGTGGT-1_1	A0011	1556	1070	0.32133676092545	A0011	11	1	1	PreT2D
CTAGCTGAGCGATACT-1_1	A0011	1144	797	0.174825174825175	A0011	11	3	3	PreT2D
CTAGCTGAGTGAGCAA-1_1	A0011	4480	2731	0.178571428571429	A0011	11	3	3	PreT2D
CTAGCTTGTTTGAGGC-1_1	A0011	14753	7587	0.189791906730834	A0011	11	3	3	PreT2D
CTAGGACGTACTTAGG-1_1	A0011	3342	2182	0.209455415918612	A0011	11	3	3	PreT2D
CTAGGACGTGGAGCAA-1_1	A0011	918	771	0.65359477124183	A0011	11	0	0	PreT2D
CTAGGACGTGTTGTAG-1_1	A0011	1756	1251	0.455580865603645	A0011	11	3	3	PreT2D
CTAGGCGGTTAGGTTG-1_1	A0011	10722	5896	0.29845178138407	A0011	11	3	3	PreT2D
CTAGTAATCTAAGGAG-1_1	A0011	851	586	0.352526439482961	A0011	11	3	3	PreT2D
CTAGTAGGTAATCACG-1_1	A0011	9067	4376	0.0220580125730672	A0011	8	1	1	PreT2D
CTAGTAGGTTACTAGG-1_1	A0011	2202	1573	0.227066303360581	A0011	11	3	3	PreT2D
CTAGTAGGTTAGTTGG-1_1	A0011	3810	2437	0.41994750656168	A0011	11	3	3	PreT2D
CTAGTGAGTCCAAGAC-1_1	A0011	1421	1030	0.140745953553835	A0011	11	3	3	PreT2D
CTAGTGAGTTAAGCTG-1_1	A0011	2820	1829	0.425531914893617	A0011	11	0	0	PreT2D
CTAGTTGCAGCAACCT-1_1	A0011	1379	954	0.50761421319797	A0011	11	3	3	PreT2D
CTAGTTGCAGGTTAAA-1_1	A0011	4448	2794	0.314748201438849	A0011	11	3	3	PreT2D
CTATAACCATCCCGCT-1_1	A0011	3658	2254	0.492072170585019	A0011	11	3	3	PreT2D
CTATAACCATGCATAT-1_1	A0011	4847	2891	0.226944501753662	A0011	11	3	3	PreT2D
CTATGACAGGCCGGAA-1_1	A0011	2424	1729	0.247524752475248	A0011	11	0	0	PreT2D
CTATGACAGTTGTCAA-1_1	A0011	5628	3329	0.124378109452736	A0011	11	3	3	PreT2D
CTATGAGGTAACCAGC-1_1	A0011	13665	5454	0.0146359312111233	A0011	18	7	7	PreT2D
CTATGATCATGCTATG-1_1	A0011	7266	3962	0.399119185246353	A0011	11	3	3	PreT2D
CTATGGCCAAGCTTAT-1_1	A0011	10175	4897	0.0786240786240786	A0011	8	1	1	PreT2D
CTATGGCCACAGCCAT-1_1	A0011	1569	1211	0.637348629700446	A0011	11	3	3	PreT2D
CTATGGCCAGCAACAG-1_1	A0011	6860	3974	0.131195335276968	A0011	11	3	3	PreT2D
CTATGTTTCAATTGGC-1_1	A0011	9517	3766	0.0420300514868131	A0011	9	0	0	PreT2D
CTATGTTTCCCGCCTA-1_1	A0011	6174	3417	0.0323939099449304	A0011	11	8	8	PreT2D
CTATGTTTCTAATTGG-1_1	A0011	12624	6586	0.0158428390367554	A0011	11	3	3	PreT2D
CTATTACTCAATACGC-1_1	A0011	2812	1921	0.711237553342816	A0011	11	3	3	PreT2D
CTATTACTCCTTGCGT-1_1	A0011	4060	2304	0.0492610837438424	A0011	11	3	3	PreT2D
CTATTCAGTCCTTCTC-1_1	A0011	8381	4341	0.178976255816728	A0011	11	3	3	PreT2D
CTATTCAGTGGATTAT-1_1	A0011	1550	1120	0.516129032258065	A0011	11	3	3	PreT2D
CTATTGAAGAATCGCT-1_1	A0011	1042	709	0.0959692898272553	A0011	8	1	1	PreT2D
CTATTGAAGCGCCTTT-1_1	A0011	1831	1204	0.218459858001092	A0011	11	3	3	PreT2D
CTATTGAAGCGGCTGT-1_1	A0011	2329	1549	0.30055817947617	A0011	11	3	3	PreT2D
CTATTGAAGTTATTCC-1_1	A0011	825	686	0.484848484848485	A0011	11	3	3	PreT2D
CTCAATAAGGGACTAA-1_1	A0011	8919	5006	0.156968269985424	A0011	11	3	3	PreT2D
CTCACAACAATAATCC-1_1	A0011	14260	6713	0.00701262272089762	A0011	8	1	1	PreT2D
CTCACAACACCAGGTT-1_1	A0011	6147	3431	0.162680982593135	A0011	11	3	3	PreT2D
CTCACAACATAGCTGC-1_1	A0011	13233	6424	0.22670596236681	A0011	11	3	3	PreT2D
CTCACAACATCCCTCA-1_1	A0011	976	671	0.102459016393443	A0011	11	3	3	PreT2D
CTCACACTCTTAGTCT-1_1	A0011	2616	1762	0.458715596330275	A0011	11	3	3	PreT2D
CTCACTCAGCACAGCC-1_1	A0011	2018	1413	0.247770069375619	A0011	11	3	3	PreT2D
CTCACTCAGGCGCTTA-1_1	A0011	14504	6142	0.13099834528406	A0011	10	5	5	PreT2D
CTCACTCAGGGCCATC-1_1	A0011	2219	1489	0.315457413249211	A0011	11	0	0	PreT2D
CTCAGGATCACATTGA-1_1	A0011	529	467	0.56710775047259	A0011	11	3	3	PreT2D
CTCAGGATCATGCGTG-1_1	A0011	8014	3869	0.0249563264287497	A0011	14	2	2	PreT2D
CTCAGGATCCTCCATA-1_1	A0011	1895	1323	0.158311345646438	A0011	11	3	3	PreT2D
CTCATCATCATCCTAT-1_1	A0011	15317	7494	0.195860808252269	A0011	11	3	3	PreT2D
CTCATCATCTAGCTTT-1_1	A0011	2720	1761	0.404411764705882	A0011	11	3	3	PreT2D
CTCATGACACCAGGTT-1_1	A0011	1737	1136	0.287852619458837	A0011	11	3	3	PreT2D
CTCATGACAGGCTGTT-1_1	A0011	3793	2398	0.36910097548115	A0011	11	3	3	PreT2D
CTCATGACATTGCGTA-1_1	A0011	1213	974	0.412201154163232	A0011	11	3	3	PreT2D
CTCATGCTCGAGCAAA-1_1	A0011	1307	1025	0.229533282325937	A0011	11	3	3	PreT2D
CTCATGCTCTGTAAGC-1_1	A0011	5830	3001	0.102915951972556	A0011	10	5	5	PreT2D
CTCATTGTCAATTGGC-1_1	A0011	1027	639	0	A0011	23	3	3	PreT2D
CTCATTGTCAGCATTA-1_1	A0011	20416	9215	0	A0011	9	0	0	PreT2D
CTCATTGTCGCTAGAT-1_1	A0011	17038	7638	0.316938607817819	A0011	8	1	1	PreT2D
CTCATTTAGAAGGTGC-1_1	A0011	2874	1873	0.278357689631176	A0011	11	3	3	PreT2D
CTCATTTAGCAAGGAC-1_1	A0011	945	652	0.211640211640212	A0011	11	3	3	PreT2D
CTCATTTAGGTCCACA-1_1	A0011	1117	741	0.17905102954342	A0011	11	1	1	PreT2D
CTCATTTAGGTCTTGG-1_1	A0011	1572	975	0.190839694656489	A0011	11	3	3	PreT2D
CTCATTTAGTGACCTG-1_1	A0011	5297	3153	0.3209363790825	A0011	11	3	3	PreT2D
CTCCAAACACCCACAG-1_1	A0011	1743	1265	0.401606425702811	A0011	11	3	3	PreT2D
CTCCAACTCATGCTTT-1_1	A0011	4128	2525	0.387596899224806	A0011	11	3	3	PreT2D
CTCCAACTCGGGACTC-1_1	A0011	2229	1436	0.224315836698071	A0011	11	3	3	PreT2D
CTCCATCAGACTCGCA-1_1	A0011	5663	3174	0.42380363764789	A0011	11	3	3	PreT2D
CTCCATCAGCAGCTCA-1_1	A0011	8627	4309	0.394111510374406	A0011	11	3	3	PreT2D
CTCCATCAGCGCATTG-1_1	A0011	4970	2902	0.583501006036217	A0011	11	3	3	PreT2D
CTCCATCAGGGCTTAT-1_1	A0011	8783	4285	1.53706022998975	A0011	11	3	3	PreT2D
CTCCATCAGTCATGCG-1_1	A0011	8240	3167	0	A0011	24	2	2	PreT2D
CTCCATCAGTGCTGTG-1_1	A0011	11084	5382	0.0992421508480693	A0011	11	5	5	PreT2D
CTCCGGACAAGGGTTG-1_1	A0011	9507	5377	0.16829704428316	A0011	11	3	3	PreT2D
CTCCGGACAGCTTACA-1_1	A0011	1614	1094	0.0619578686493185	A0011	11	3	3	PreT2D
CTCCGGACAGGAACTG-1_1	A0011	1236	712	0	A0011	9	0	0	PreT2D
CTCCGGACATAAGGAC-1_1	A0011	1618	1080	0.432632880098888	A0011	11	3	3	PreT2D
CTCCGGACATAAGTTC-1_1	A0011	17015	8582	0.00587716720540699	A0011	11	0	0	PreT2D
CTCCTAATCTGTTGCC-1_1	A0011	23098	9923	0.0086587583340549	A0011	9	0	0	PreT2D
CTCCTAATCTTTAGGA-1_1	A0011	17231	7851	0.342406128489351	A0011	23	3	3	PreT2D
CTCCTCACACACCAAC-1_1	A0011	4118	2456	0.655658086449733	A0011	11	3	3	PreT2D
CTCCTCACAGGATAAC-1_1	A0011	1649	1237	0.545785324439054	A0011	11	3	3	PreT2D
CTCCTGAGTGCTTAGA-1_1	A0011	3141	2019	0.35020694046482	A0011	11	3	3	PreT2D
CTCCTGAGTGGATTCA-1_1	A0011	1604	1205	0.810473815461347	A0011	11	3	3	PreT2D
CTCCTGAGTTGAGGTC-1_1	A0011	7653	4447	0.222135110414217	A0011	11	3	3	PreT2D
CTCGTTATCATAACGC-1_1	A0011	4094	2369	0.195407914020518	A0011	11	3	3	PreT2D
CTCTAAGCACCTACGG-1_1	A0011	1633	1122	0.122473974280465	A0011	11	3	3	PreT2D
CTCTAAGCATCTAGCA-1_1	A0011	9351	5256	0.213880868356326	A0011	11	3	3	PreT2D
CTCTAGCTCACGAATC-1_1	A0011	844	566	0.118483412322275	A0011	11	3	3	PreT2D
CTCTAGCTCAGGTTTA-1_1	A0011	1109	742	0.18034265103697	A0011	11	3	3	PreT2D
CTCTATGTCGTTTCGC-1_1	A0011	8537	4811	0.17570575143493	A0011	11	3	3	PreT2D
CTCTCACAGAATGACG-1_1	A0011	2863	1875	0.314355571079287	A0011	11	3	3	PreT2D
CTCTTGATCAGAAACG-1_1	A0011	1321	840	0.227100681302044	A0011	11	3	3	PreT2D
CTGAAACTCCTGCGAA-1_1	A0011	9277	4175	0.0215586935431713	A0011	9	0	0	PreT2D
CTGAAACTCTTACTCG-1_1	A0011	8591	4312	0.337562565475498	A0011	11	3	3	PreT2D
CTGAATATCGCTCCAT-1_1	A0011	8799	4793	0.272758267984998	A0011	11	3	3	PreT2D
CTGACATAGACAGGCG-1_1	A0011	1067	720	0.28116213683224	A0011	11	3	3	PreT2D
CTGACATAGAGGCTAA-1_1	A0011	1499	1184	0.266844563042028	A0011	11	0	0	PreT2D
CTGACATAGATAAAGC-1_1	A0011	8075	3649	0.0990712074303406	A0011	0	1	1	PreT2D
CTGACATAGCAAACCT-1_1	A0011	16793	8415	0.226284761507771	A0011	11	3	3	PreT2D
CTGACATAGGCACAGG-1_1	A0011	5655	3420	0.106100795755968	A0011	11	3	3	PreT2D
CTGACCAAGCAGCTCA-1_1	A0011	10815	5746	0.24040684234859	A0011	11	3	3	PreT2D
CTGACCAAGGTCAAAG-1_1	A0011	19653	9279	0.00508828168727421	A0011	6	4	4	PreT2D
CTGACCAAGTTAGGCT-1_1	A0011	1403	1074	0.712758374910905	A0011	11	3	3	PreT2D
CTGATCACACCTATAG-1_1	A0011	1496	984	0.0668449197860962	A0011	11	3	3	PreT2D
CTGATCACAGACAAAC-1_1	A0011	3810	2221	0.05249343832021	A0011	11	3	3	PreT2D
CTGATCACAGCACGTT-1_1	A0011	4060	2534	0.517241379310345	A0011	11	3	3	PreT2D
CTGATCACAGTAATAG-1_1	A0011	3923	2453	0.229416263063982	A0011	11	3	3	PreT2D
CTGATCACATAGACTT-1_1	A0011	2029	1239	0	A0011	14	2	2	PreT2D
CTGCAATAGGAAGCAC-1_1	A0011	12462	6741	0.168512277323062	A0011	11	3	3	PreT2D
CTGCAATAGGCCTTAG-1_1	A0011	949	769	0.421496311907271	A0011	11	3	3	PreT2D
CTGCAATAGGGACTAA-1_1	A0011	21462	9832	0.00465939800577765	A0011	0	1	1	PreT2D
CTGCTACTCATAACCA-1_1	A0011	9577	4169	0.0208833663986635	A0011	0	1	1	PreT2D
CTGCTACTCCATTACT-1_1	A0011	19105	9400	0.109918869405915	A0011	11	3	3	PreT2D
CTGCTACTCCCGCCTA-1_1	A0011	12444	6177	0.112504018000643	A0011	11	3	3	PreT2D
CTGCTACTCTTGGATA-1_1	A0011	638	484	0.313479623824451	A0011	11	3	3	PreT2D
CTGCTATGTGTGTCCC-1_1	A0011	1106	813	0.180831826401447	A0011	11	3	3	PreT2D
CTGCTATGTTACCTGT-1_1	A0011	18808	6539	0.0265844321565291	A0011	9	0	0	PreT2D
CTGCTCCCAAATTCGT-1_1	A0011	1854	1258	0.215749730312837	A0011	11	3	3	PreT2D
CTGCTCCCACAATGTT-1_1	A0011	881	716	0.454029511918275	A0011	11	3	3	PreT2D
CTGCTCCCACTAGCGT-1_1	A0011	1040	712	0.384615384615385	A0011	11	3	3	PreT2D
CTGCTCCCATCAGTAT-1_1	A0011	6698	3833	0.253807106598985	A0011	11	3	3	PreT2D
CTGGACCAGCCTCTGT-1_1	A0011	18702	9560	0.0534702170890814	A0011	11	3	3	PreT2D
CTGGACCAGTTTGAGC-1_1	A0011	3105	2041	0.386473429951691	A0011	11	3	3	PreT2D
CTGGCTAAGCGCCTAA-1_1	A0011	8621	4801	0.162394153810463	A0011	11	3	3	PreT2D
CTGGCTAAGGAGTCGG-1_1	A0011	14060	7416	0.0568990042674253	A0011	11	3	3	PreT2D
CTGGCTAAGTTTGGTA-1_1	A0011	4970	3067	0.321931589537223	A0011	11	3	3	PreT2D
CTGGCTTTCCCGAAGC-1_1	A0011	14461	6289	0	A0011	22	0	0	PreT2D
CTGGCTTTCCGGGACT-1_1	A0011	5731	2790	0.0523468853603211	A0011	8	1	1	PreT2D
CTGGCTTTCCTCCATA-1_1	A0011	5864	2313	0.034106412005457	A0011	8	5	5	PreT2D
CTGGTAAGTACTTCAC-1_1	A0011	16565	7062	0.24147298520978	A0011	10	5	5	PreT2D
CTGGTAAGTCCAAGAC-1_1	A0011	11608	6194	0.0516884906960717	A0011	11	3	3	PreT2D
CTGGTCAAGCACCACA-1_1	A0011	4723	2811	0.127037899640059	A0011	11	3	3	PreT2D
CTGGTCAAGGGACTAA-1_1	A0011	1038	638	0.0963391136801541	A0011	11	3	3	PreT2D
CTGGTCAAGTGCTGTG-1_1	A0011	2363	1606	0.3808717731697	A0011	11	3	3	PreT2D
CTGGTTACAACTAGCC-1_1	A0011	1133	902	0.264783759929391	A0011	11	1	1	PreT2D
CTGGTTACACGAATTT-1_1	A0011	2521	1684	0.198333994446648	A0011	11	3	3	PreT2D
CTGTAACAGCATGTCG-1_1	A0011	2733	1810	0.658616904500549	A0011	11	3	3	PreT2D
CTGTAACAGCCACAAT-1_1	A0011	2174	1342	0.0919963201471941	A0011	11	3	3	PreT2D
CTGTAACAGGGCCATC-1_1	A0011	5824	3464	0.412087912087912	A0011	11	3	3	PreT2D
CTGTACCTCCTAGTTT-1_1	A0011	954	666	0	A0011	11	3	3	PreT2D
CTGTACCTCGGGATTT-1_1	A0011	1822	1287	0.21953896816685	A0011	11	1	1	PreT2D
CTGTATTTCATCAGTA-1_1	A0011	16076	8316	0.0559840756407066	A0011	11	3	3	PreT2D
CTGTATTTCATGGTGT-1_1	A0011	1744	1253	0.401376146788991	A0011	11	3	3	PreT2D
CTGTGTGAGCAACAAG-1_1	A0011	1839	1090	0.271886895051659	A0011	10	5	5	PreT2D
CTGTGTGAGCCAGGTC-1_1	A0011	2860	1913	0.174825174825175	A0011	11	3	3	PreT2D
CTGTGTGAGTCTGGGC-1_1	A0011	4460	2519	0	A0011	6	4	4	PreT2D
CTGTTCATCATTAGCA-1_1	A0011	13211	6536	0.211944591628189	A0011	11	3	3	PreT2D
CTGTTGGAGCTTCCCG-1_1	A0011	3788	2378	0.263991552270327	A0011	11	3	3	PreT2D
CTGTTTAGTTTATTCG-1_1	A0011	10549	4592	0.0568774291402029	A0011	9	0	0	PreT2D
CTTAACAAGAGAGGCT-1_1	A0011	14906	7361	0.0134174158057158	A0011	10	5	5	PreT2D
CTTAACAAGAGGAGGA-1_1	A0011	15415	8052	0.0518975024326954	A0011	11	3	3	PreT2D
CTTAACAAGCACAGCC-1_1	A0011	2637	1603	0.0379218809252939	A0011	11	1	1	PreT2D
CTTAACAAGCACTAAC-1_1	A0011	1451	1117	0.758097863542385	A0011	11	3	3	PreT2D
CTTAACAAGCGGGCAA-1_1	A0011	2338	1557	0.213857998289136	A0011	6	3	3	PreT2D
CTTAACAAGCTCATAA-1_1	A0011	2233	1557	0.403045230631438	A0011	11	3	3	PreT2D
CTTAACAAGGTCAAAG-1_1	A0011	6216	2560	0	A0011	6	4	4	PreT2D
CTTAAGATCATAGACC-1_1	A0011	1068	785	0.842696629213483	A0011	11	3	3	PreT2D
CTTAAGATCGAAGTAG-1_1	A0011	20403	9611	0.00490124001372347	A0011	9	0	0	PreT2D
CTTAAGATCTAACCTT-1_1	A0011	14139	7307	0.240469623028503	A0011	11	3	3	PreT2D
CTTAAGGGTCCTTCTC-1_1	A0011	1178	694	0	A0011	11	5	5	PreT2D
CTTAATGAGAAAGGAA-1_1	A0011	1471	1051	0.475866757307954	A0011	11	0	0	PreT2D
CTTAATGAGCCTTAAA-1_1	A0011	6276	3745	0.350541746335245	A0011	11	3	3	PreT2D
CTTAATGAGGATTTGC-1_1	A0011	5370	2642	0.0186219739292365	A0011	24	3	3	PreT2D
CTTACCGGTATCTGGA-1_1	A0011	8398	4432	0	A0011	11	0	0	PreT2D
CTTACCGGTATTCGCT-1_1	A0011	976	635	0.102459016393443	A0011	11	0	0	PreT2D
CTTACCGGTCATCATC-1_1	A0011	5699	3376	0.438673451482716	A0011	11	3	3	PreT2D
CTTACCTCAACATAAG-1_1	A0011	535	464	0.373831775700935	A0011	11	3	3	PreT2D
CTTACCTCATCAATCG-1_1	A0011	2645	1747	0.302457466918715	A0011	11	3	3	PreT2D
CTTACCTCATCAGCAC-1_1	A0011	2495	1674	0.400801603206413	A0011	11	3	3	PreT2D
CTTACTAGTGAGCGAA-1_1	A0011	4145	2784	0.506634499396864	A0011	11	3	3	PreT2D
CTTACTAGTGTTTGCT-1_1	A0011	4356	2709	0.206611570247934	A0011	11	3	3	PreT2D
CTTAGGAGTAAAGCGG-1_1	A0011	1948	1379	0.513347022587269	A0011	11	3	3	PreT2D
CTTAGGAGTCATCCTG-1_1	A0011	6805	4011	0.20573108008817	A0011	11	3	3	PreT2D
CTTAGGAGTTAGACCA-1_1	A0011	3405	2122	0	A0011	11	3	3	PreT2D
CTTAGTTTCATGACCG-1_1	A0011	12312	6488	0.129954515919428	A0011	11	3	3	PreT2D
CTTAGTTTCTTGTCTG-1_1	A0011	10868	5089	0.21163047478837	A0011	11	3	3	PreT2D
CTTATGTTCCTTAGGG-1_1	A0011	2412	1605	0.33167495854063	A0011	11	3	3	PreT2D
CTTATGTTCGCGCTAA-1_1	A0011	16281	8397	0.153553221546588	A0011	11	3	3	PreT2D
CTTATTGGTAGCCATA-1_1	A0011	5928	3258	0.0506072874493927	A0011	10	5	5	PreT2D
CTTATTGGTTACCTGT-1_1	A0011	8099	3320	0.0123472033584393	A0011	3	1	1	PreT2D
CTTATTGGTTGTAAAC-1_1	A0011	861	704	0.696864111498258	A0011	11	3	3	PreT2D
CTTATTGGTTTAGCGA-1_1	A0011	14665	7199	0.0204568700988749	A0011	8	1	1	PreT2D
CTTCAAGCAAATATCC-1_1	A0011	17724	5136	0.0112841345068833	A0011	17	1	1	PreT2D
CTTCAAGCAAGATTCT-1_1	A0011	1377	1077	0.435729847494553	A0011	11	3	3	PreT2D
CTTCAAGCAAGTGTTT-1_1	A0011	3506	2172	0.0855675984027382	A0011	11	3	3	PreT2D
CTTCAATTCAAACCGT-1_1	A0011	13590	6011	0.0294334069168506	A0011	10	0	0	PreT2D
CTTCAATTCATGCTTT-1_1	A0011	5034	2907	0.45689312673818	A0011	11	3	3	PreT2D
CTTCAATTCTTAGTCT-1_1	A0011	1521	995	0.19723865877712	A0011	11	3	3	PreT2D
CTTCACTCAAGGTCGA-1_1	A0011	3779	2366	0.370468377877745	A0011	11	7	7	PreT2D
CTTCACTCATGACTAT-1_1	A0011	2090	1273	0.0478468899521531	A0011	11	0	0	PreT2D
CTTCAGGAGCGATACT-1_1	A0011	2057	1463	0.583373845405931	A0011	11	3	3	PreT2D
CTTCATCCAACCGCCA-1_1	A0011	1440	949	0.416666666666667	A0011	11	3	3	PreT2D
CTTCATCCAACTAGCC-1_1	A0011	2361	1630	0.592969080897925	A0011	11	3	3	PreT2D
CTTCATCCACCATATG-1_1	A0011	1009	813	0.693756194251734	A0011	11	3	3	PreT2D
CTTCGCGTCCAAGTTA-1_1	A0011	1681	1106	0.178465199286139	A0011	11	3	3	PreT2D
CTTCGCGTCCAGGTTG-1_1	A0011	5822	3514	0.429405702507729	A0011	11	3	3	PreT2D
CTTCGCGTCGCTAAAC-1_1	A0011	1436	1034	0.20891364902507	A0011	11	3	3	PreT2D
CTTCGCGTCTCCATAT-1_1	A0011	20753	9440	0.0144557413386016	A0011	9	0	0	PreT2D
CTTCTAAGTCGAAGTC-1_1	A0011	1913	1227	0.3659174072138	A0011	11	3	3	PreT2D
CTTCTAAGTTACCTGT-1_1	A0011	22319	6980	0.0403243872933375	A0011	20	8	8	PreT2D
CTTCTCAAGGGTCCAC-1_1	A0011	6544	3760	0.488997555012225	A0011	11	3	3	PreT2D
CTTCTCAAGGTAAGCA-1_1	A0011	16658	7277	0.0360187297394645	A0011	9	0	0	PreT2D
CTTCTCAAGTCACGAT-1_1	A0011	3469	2105	0.0576535024502739	A0011	11	3	3	PreT2D
CTTCTCAAGTGTTGCG-1_1	A0011	6584	3573	0.0151883353584447	A0011	11	3	3	PreT2D
CTTGAACAGAACAAGT-1_1	A0011	2106	1403	0.427350427350427	A0011	11	3	3	PreT2D
CTTGAACAGCATGTCG-1_1	A0011	13501	7163	0.0222205762536108	A0011	11	3	3	PreT2D
[truncated: 92,207 more rows]
