# Supplementary material for: Identification of a pancreatic stellate cell gene signature and lncRNA interactions associated with type 2 diabetes progression
Source: Front Endocrinol (Lausanne). 2025 Jan 13;15:1532609. doi: 10.3389/fendo.2024.1532609 (PMC11769806; doi:10.3389/fendo.2024.1532609)
Supplement: Supplementary file 7 [file DataSheet3.csv]

	orig.ident	nCount_RNA	nFeature_RNA	unintegrated_clusters	seurat_clusters	cca_clusters	Condition
CGATCTCGCAAC_1	HT1	15252	3874	10	1	1	ND
CAGCTGGCCGAC_1	HT1	14537	3200	10	1	1	ND
CGGCCGTCTAGG_1	HT1	15502	4322	0	2	2	ND
GGCCAGAACCTC_1	HT1	9162	3077	6	1	1	ND
AAAGTGCTACCG_1	HT1	12540	3671	5	5	5	ND
GACCTCCATTGC_1	HT1	10070	3161	8	1	1	ND
CTGGATGTCTCG_1	HT1	8880	2966	1	0	0	ND
GCCTTGATATTT_1	HT1	9808	3042	1	1	1	ND
GCCGTACGCAGT_1	HT1	9300	2751	10	1	1	ND
GAGACCCTCTGC_1	HT1	7986	2680	14	6	6	ND
TGCTCGTGATCT_1	HT1	7375	2614	6	0	0	ND
CGGTTTAGCCCC_1	HT1	8071	3042	2	1	1	ND
AGATTTCGAGCT_1	HT1	8441	2867	8	1	1	ND
AGGCGGACTGCG_1	HT1	7210	2544	2	1	1	ND
GCAGAACCTACT_1	HT1	6451	2312	7	0	0	ND
GTATAACACAGC_1	HT1	7056	2375	6	0	0	ND
CGCACCGCTCCT_1	HT1	7462	2404	5	3	3	ND
TCCACACACTCA_1	HT1	7164	2428	2	1	1	ND
ACGAACCACAGC_1	HT1	5734	2252	10	1	1	ND
TCCCACATCATC_1	HT1	6037	2336	1	0	0	ND
CTGCGGCCAGTG_1	HT1	6579	2214	10	1	1	ND
GCCAGATTCTGC_1	HT1	6346	2233	10	1	1	ND
AATAGCGGTCGC_1	HT1	6704	2459	2	1	1	ND
TCAGCGCTAAGG_1	HT1	7781	2801	10	1	1	ND
CCCCAGCCACTG_1	HT1	7126	2596	0	2	2	ND
GGACCACCGCTA_1	HT1	6109	2610	14	6	6	ND
GACAAATGGGCA_1	HT1	5295	2146	10	1	1	ND
GTGTTATTTCAA_1	HT1	4624	1778	8	1	1	ND
AGCGACTGAGGC_1	HT1	5282	2049	2	1	1	ND
GTTCCCTGAGAG_1	HT1	5313	2092	2	1	1	ND
TCCACCACGGAC_1	HT1	5586	2044	6	1	1	ND
TTGACGTCGTCC_1	HT1	5728	2194	2	1	1	ND
GAGATAGGCCAC_1	HT1	5773	2133	10	1	1	ND
TCGGTTGCACGA_1	HT1	5212	1803	7	0	0	ND
CAACGCGTGCAC_1	HT1	6644	2163	1	0	0	ND
TACCGAGACTAG_1	HT1	5507	2010	10	1	1	ND
TTGAGGTACTCT_1	HT1	6659	2402	2	1	1	ND
CGCTTGAGTGTC_1	HT1	5925	2461	8	1	1	ND
GTCGAGCTCACC_1	HT1	5768	2126	6	0	0	ND
ACGGAACTCGCT_1	HT1	5665	2226	8	1	1	ND
CCGCTCAAGATC_1	HT1	5096	1994	10	1	1	ND
GCAAAGTCATTT_1	HT1	5584	2348	1	0	0	ND
AGGTTTACTTGT_1	HT1	5517	2150	1	0	0	ND
CCCAAATGCTTG_1	HT1	5223	1753	6	0	0	ND
GCCGAAAGCTTG_1	HT1	4301	1641	6	0	0	ND
CGCCGTTCCGGT_1	HT1	5700	2260	5	3	3	ND
CTTCAAAGGTGT_1	HT1	5017	2006	10	1	1	ND
AACGACGGATCG_1	HT1	5114	2188	0	2	2	ND
CAGTCGCAGTCC_1	HT1	4965	1881	7	0	0	ND
TTCGCATCCCGT_1	HT1	5052	2225	0	2	2	ND
TGCATATCACTT_1	HT1	5166	2202	2	1	1	ND
CTGATGAAGTTT_1	HT1	4969	1988	5	3	3	ND
AGAACCACAGAA_1	HT1	5432	2173	10	1	1	ND
ATCATAAAGCGC_1	HT1	5606	2512	9	4	4	ND
AGCTGACTTGCC_1	HT1	5181	1966	9	4	4	ND
CTTTATTTTCTA_1	HT1	5876	2212	7	0	0	ND
GTAACGGCCATC_1	HT1	4863	2003	10	1	1	ND
CAGGGTAATCTC_1	HT1	4824	1673	7	0	0	ND
CGCAAGTTCCCG_1	HT1	4309	1822	10	1	1	ND
TAATGCGCGGTT_1	HT1	5252	1948	1	0	0	ND
GCCGGGCCTGTC_1	HT1	4502	1768	6	0	0	ND
ACTGAACTTTCG_1	HT1	4075	1707	1	0	0	ND
CCGAGCGAATAC_1	HT1	5082	2105	5	3	3	ND
GTGACGGATAAT_1	HT1	5063	1853	18	0	0	ND
TGCCGCGGGGGT_1	HT1	5488	1994	1	0	0	ND
ACGACTCCCTAA_1	HT1	4343	2001	8	1	1	ND
CCAATCGCCATA_1	HT1	4712	1684	6	0	0	ND
GAAATCTAACAG_1	HT1	4105	1852	2	1	1	ND
GCAAAGCCTCCA_1	HT1	4407	1584	7	0	0	ND
TAAGTACTCCCG_1	HT1	5196	2191	10	1	1	ND
CCTCCGAGACGG_1	HT1	4382	1857	9	4	4	ND
TATGCGATTACG_1	HT1	4607	2001	5	3	3	ND
CTTCACTACCTG_1	HT1	4088	1557	10	1	1	ND
ATAGTTAACCGA_1	HT1	5339	2161	1	0	0	ND
GCGCTCAGCACG_1	HT1	4586	1922	9	4	4	ND
GCGGAGCTATAA_1	HT1	4326	1746	1	0	0	ND
ACCAAAACGCCA_1	HT1	4807	1809	1	0	0	ND
CTGCCCCTCGCC_1	HT1	4385	1420	6	0	0	ND
AGTCCGGATTTG_1	HT1	4032	1490	7	0	0	ND
CTGGTGCAAAGT_1	HT1	4266	1796	2	1	1	ND
GCAAGATTGTTT_1	HT1	3599	1414	1	0	0	ND
GGGCACCACGTG_1	HT1	4198	1643	1	0	0	ND
CGCATACCGTTT_1	HT1	5352	2050	5	3	3	ND
AATGGTAGCGGA_1	HT1	3953	1758	1	0	0	ND
ACGCCCGACGCT_1	HT1	3803	1535	6	0	0	ND
CGCTCCATGCCG_1	HT1	4046	1673	1	0	0	ND
TCACTACATTGC_1	HT1	4581	2096	10	1	1	ND
AAAGGTTCGCCC_1	HT1	4624	1763	8	1	1	ND
GACCCTCGATAG_1	HT1	3651	1612	2	1	1	ND
GGTCTTGTCCCC_1	HT1	4686	1507	7	0	0	ND
CGATATGTGAAG_1	HT1	4240	2024	1	0	0	ND
TGAAACTTTCAC_1	HT1	5508	2228	5	3	3	ND
AACCTTACGCCC_1	HT1	3795	1459	6	0	0	ND
CCCAGACCGGCA_1	HT1	4535	1973	10	1	1	ND
AAATGACAGTCC_1	HT1	4163	1588	1	0	0	ND
CCAATCCGACGC_1	HT1	4282	1819	5	3	3	ND
GGCGGATCGTAC_1	HT1	3702	1502	9	4	4	ND
GCGCATCGCATG_1	HT1	4410	1595	10	1	1	ND
TCTTTCGTCACT_1	HT1	5079	2054	10	1	1	ND
GTCGGCAGATGG_1	HT1	3695	1550	1	0	0	ND
GTGCCGCTACGT_1	HT1	4510	1639	7	0	0	ND
TCGTCCCGGTCA_1	HT1	3359	1433	12	0	0	ND
GAGTTTGAATCC_1	HT1	4234	1918	2	1	1	ND
GGTCACAACGGA_1	HT1	3144	1377	6	0	0	ND
CCTCGAGCCCGT_1	HT1	3975	1633	1	0	0	ND
AACCTCCATGCC_1	HT1	3601	1531	1	0	0	ND
ACCAGTCGCTGT_1	HT1	4111	1741	9	4	4	ND
TGGCCTCAGGGT_1	HT1	4399	2009	9	4	4	ND
CAAAAGCTTTTT_1	HT1	3462	1726	0	2	2	ND
CAATGGGTAGAC_1	HT1	4228	1644	1	0	0	ND
TGGTGCCAATAG_1	HT1	4374	2074	0	2	2	ND
CGCAAAGCGTTG_1	HT1	4342	1689	1	0	0	ND
AGCTCTATTTCA_1	HT1	3242	1191	12	0	0	ND
GCGCCTTCCATT_1	HT1	3471	1340	10	1	1	ND
GTCCACTGTCCC_1	HT1	2870	1281	6	0	0	ND
GCCGCCAGGTAG_1	HT1	4535	1943	5	3	3	ND
GCAGCTACGAGT_1	HT1	2835	1411	6	0	0	ND
CCCCAGAAGCAG_1	HT1	3952	1679	9	4	4	ND
GCTGGAACTTCC_1	HT1	3379	1685	5	3	3	ND
TGCCATGCCGTC_1	HT1	3654	1604	10	1	1	ND
AGTAGGGAAACG_1	HT1	3657	1539	1	0	0	ND
TGAGACCCCCTT_1	HT1	4347	1563	6	0	0	ND
ATTTGCCCTACA_1	HT1	3964	1548	7	0	0	ND
GAGGTCAGGTCT_1	HT1	3790	1477	1	0	0	ND
AGGACAGCACTA_1	HT1	3219	1416	6	0	0	ND
GAGTTGCAGTTA_1	HT1	3614	1770	0	2	2	ND
AGGAGTCAATCG_1	HT1	4642	1856	1	4	4	ND
CGCCTGGTTTGG_1	HT1	3688	1410	2	1	1	ND
GCAATAAAATCA_1	HT1	3600	1549	1	0	0	ND
TTCACGTTAGCC_1	HT1	3583	1295	10	1	1	ND
GTCTTGGCTATA_1	HT1	4694	2055	5	3	3	ND
CTGTGCCGAGTA_1	HT1	3351	1509	9	4	4	ND
GCTAACGGGTAG_1	HT1	4229	1815	2	1	1	ND
CCGCACCCTTGA_1	HT1	3364	1323	10	1	1	ND
CAGCAGGCGTAC_1	HT1	3142	1517	13	3	3	ND
ATCGAATCCTCA_1	HT1	4010	1445	8	1	1	ND
TGGTTTAGACCC_1	HT1	3484	1435	7	0	0	ND
TGCTGTCGTCTG_1	HT1	3860	1446	6	0	0	ND
GGGGTCACACGA_1	HT1	3968	1613	10	1	1	ND
TCCCCAAGCCAC_1	HT1	3566	1625	2	1	1	ND
AGGCGCCCAGCG_1	HT1	4217	1735	5	3	3	ND
GCATCCGGAACT_1	HT1	3318	1093	6	0	0	ND
CACGGGAATCTT_1	HT1	3698	1740	5	3	3	ND
ATCGACCAGTTA_1	HT1	2675	1169	6	0	0	ND
CCCTGGCGTTTT_1	HT1	4143	1850	18	0	0	ND
TCGTGCATAGGT_1	HT1	3535	1537	1	0	0	ND
TTCGCCATAGAT_1	HT1	3478	1585	5	3	3	ND
TTCCGCGGCACA_1	HT1	3043	1424	8	1	1	ND
CTCGCGTACTTC_1	HT1	3676	1589	1	0	0	ND
TCCAGCTCAGAT_1	HT1	3965	1738	2	1	1	ND
ATTCTAGCCGTT_1	HT1	4020	1868	10	1	1	ND
GTGATTAGATGT_1	HT1	3494	1279	1	0	0	ND
GTGCCAGGGCTT_1	HT1	3401	1692	0	2	2	ND
TGACCGCCCCTC_1	HT1	3365	1266	14	6	6	ND
ATTCCAGACGCC_1	HT1	4059	1805	2	1	1	ND
GGCCGTTCCTAA_1	HT1	3429	1426	9	4	4	ND
TCGGCGACTCGA_1	HT1	3514	1294	6	0	0	ND
AGGTTCTGGCCC_1	HT1	3491	1481	6	0	0	ND
GGAAACGCCGGA_1	HT1	2901	1300	6	0	0	ND
GTTTCACTGCCT_1	HT1	3833	1650	1	0	0	ND
CAACCGGCCTCA_1	HT1	2783	1079	6	4	4	ND
GTGTCGGGAACA_1	HT1	3400	1216	10	1	1	ND
CGGGGTCAAAAC_1	HT1	3615	1545	1	0	0	ND
GTACGAGTCTTC_1	HT1	1729	893	7	1	1	ND
CAATATACGACC_1	HT1	3552	1351	7	0	0	ND
TCACTCTTATCC_1	HT1	3355	1284	7	0	0	ND
TATTTCTTCACC_1	HT1	3801	1971	11	5	5	ND
CTGCATCTGGCT_1	HT1	3351	1535	2	1	1	ND
ACTCCCCTTTAG_1	HT1	3464	1543	8	1	1	ND
ACGGATCGGAAC_1	HT1	2911	1456	0	2	2	ND
TAGATTCGCTAT_1	HT1	3106	1297	10	1	1	ND
TTTGGCCTTTGT_1	HT1	3734	1676	7	0	0	ND
ACATCACGCATC_1	HT1	2766	1446	0	2	2	ND
TGGGAGCGCTTG_1	HT1	2602	1184	9	4	4	ND
GCATATACCCCC_1	HT1	3408	1370	7	0	0	ND
ACTGTCACTTTC_1	HT1	2629	1490	0	2	2	ND
CGTCGCCCAGAT_1	HT1	4062	1915	18	0	0	ND
ACGCATGCGATT_1	HT1	3229	1362	7	0	0	ND
GAGCGATTGCAG_1	HT1	3070	1344	14	6	6	ND
CCGTTCACTGCG_1	HT1	2814	1201	6	0	0	ND
CCGGCTGATAGC_1	HT1	2825	1223	7	0	0	ND
CACGGTCCCTAC_1	HT1	2833	1322	10	1	1	ND
ACGTGAGGTATG_1	HT1	3244	1378	5	3	3	ND
ACCTAGAACTAA_1	HT1	2839	1055	7	0	0	ND
TGCTTCCAGGTT_1	HT1	3603	1652	9	4	4	ND
AGACGCAGGCAT_1	HT1	2794	1335	8	1	1	ND
GGGATTAACATT_1	HT1	2730	1269	8	1	1	ND
CGAGGGAACCGC_1	HT1	3304	1436	2	1	1	ND
CTTTGTGGCCGT_1	HT1	2884	1222	1	0	0	ND
GCCATTCGGTAT_1	HT1	3556	1454	6	0	0	ND
CTCGCAGAGCGT_1	HT1	3834	1617	2	1	1	ND
AAAGCCAAACGC_1	HT1	2772	1164	10	1	1	ND
AGTCCCCGCGGT_1	HT1	3376	1459	6	0	0	ND
GGTACCCCTGCC_1	HT1	3177	1252	2	1	1	ND
TCAGGCGGCTGA_1	HT1	2704	1281	18	0	0	ND
CCACCTTGGTGC_1	HT1	2750	1389	8	1	1	ND
TATTGGTGTAAT_1	HT1	3147	1364	14	6	6	ND
AGTTGCAGTCTA_1	HT1	2820	1255	6	0	0	ND
TGATAGTCTGGC_1	HT1	3235	1494	9	4	4	ND
CCGTCCCTCCGC_1	HT1	3209	1248	6	0	0	ND
GATGTTGGGTTT_1	HT1	3018	1426	7	0	0	ND
TAGACAGAACCT_1	HT1	2916	1219	6	0	0	ND
CACGTTAAGACT_1	HT1	3024	1107	1	0	0	ND
GGAACGTCGGCA_1	HT1	2996	1321	7	0	0	ND
TTGGAGCTACCG_1	HT1	2545	1224	7	0	0	ND
ATAGAATATCGT_1	HT1	4036	1638	7	0	0	ND
GCAATTACAACC_1	HT1	3139	1373	7	0	0	ND
GTGTCTACATGT_1	HT1	3199	1439	5	3	3	ND
AGCGGGTCTGCC_1	HT1	2826	1037	1	0	0	ND
GTTAAATGCATA_1	HT1	2662	1198	6	1	1	ND
GCCGTTCTAATG_1	HT1	3098	1331	7	0	0	ND
GCAACTAGGTCC_1	HT1	3199	1458	5	3	3	ND
CTTGGCGTCTCC_1	HT1	2708	1241	6	0	0	ND
CCTGCCGAATGG_1	HT1	3155	1137	6	0	0	ND
TTATCCCCGCGA_1	HT1	3407	1387	7	0	0	ND
CGGCCATCTTAC_1	HT1	3077	1602	5	3	3	ND
CTGGCAGGGTGT_1	HT1	2810	1337	7	0	0	ND
AATCCATCTGGA_1	HT1	3232	1506	8	1	1	ND
TAGAACCAATAC_1	HT1	2990	1554	7	1	1	ND
AGAGGCAAGCGG_1	HT1	2822	1163	6	0	0	ND
AAACAAGCCGAT_1	HT1	2859	943	7	0	0	ND
ATCCTCCATGGT_1	HT1	2861	1337	2	1	1	ND
GGCACGGATCGG_1	HT1	3321	1412	1	0	0	ND
CCACATCTATGT_1	HT1	2954	1454	2	1	1	ND
CGCCAAATCGAA_1	HT1	2846	1091	1	0	0	ND
GTCTTCCACGTT_1	HT1	3005	1548	17	3	3	ND
AGATCACAGGAC_1	HT1	2852	998	6	0	0	ND
TTGGCTAACATC_1	HT1	2869	1178	1	0	0	ND
AAATCTCATGGA_1	HT1	2729	1047	10	1	1	ND
AAGGCCCTTCCT_1	HT1	2709	1506	0	2	2	ND
TCGGCACCCTAT_1	HT1	3098	1203	7	0	0	ND
CAGCTGTAAATC_1	HT1	2702	1197	1	0	0	ND
CAGTGCTTGGTG_1	HT1	2669	1313	8	1	1	ND
TCGGGCGTTTGA_1	HT1	2965	1386	1	0	0	ND
CCAAACGGTCGC_1	HT1	3146	1442	10	1	1	ND
AACGTCAAGACC_1	HT1	3293	1368	1	0	0	ND
AACCTCCGACAA_1	HT1	2196	858	9	4	4	ND
CAGTGGCCCTGA_1	HT1	2962	1402	1	0	0	ND
GCCCGACATAAC_1	HT1	2974	1405	5	3	3	ND
GAAGCTCCAAGA_1	HT1	2471	1413	5	3	3	ND
CCCCCATTGCAG_1	HT1	2714	1159	1	0	0	ND
GGGGACACGTCA_1	HT1	2966	1276	7	0	0	ND
CCTTAAATGTGT_1	HT1	3353	1527	6	0	0	ND
CGCCCCCCGGAG_1	HT1	3305	1125	6	0	0	ND
ACTACTACAGCG_1	HT1	3070	1201	6	0	0	ND
GCGCAGCAATGC_1	HT1	2621	1121	2	1	1	ND
AGAGGCCATTGT_1	HT1	2594	1356	1	0	0	ND
TCGGTGAACGTG_1	HT1	2374	1320	5	3	3	ND
GCAGACTATGTG_1	HT1	2626	1317	2	4	4	ND
GATCGAGTGGGT_1	HT1	2737	1093	2	1	1	ND
GCAGAATATGTT_1	HT1	2502	1268	5	3	3	ND
TTGTTCTCACTT_1	HT1	3138	1589	5	5	5	ND
ATCCGGCGAGTG_1	HT1	2689	1340	0	2	2	ND
CTTGAACTTCCG_1	HT1	2830	1478	10	1	1	ND
GTGTAAAGACTG_1	HT1	2322	1153	0	2	2	ND
CGTTGTATAGGT_1	HT1	3104	1538	0	2	2	ND
GTCGGTATCAGT_1	HT1	2730	1220	6	0	0	ND
AAGATGACGTCG_1	HT1	2568	1265	16	7	7	ND
GACCTTTCCCAG_1	HT1	2738	1328	2	1	1	ND
CGTAGGGGTTGT_1	HT1	2563	1209	2	1	1	ND
TGCATAAACCAT_1	HT1	2832	1175	6	0	0	ND
TGCAACTGACGG_1	HT1	2453	1073	6	0	0	ND
TCCACTCAAAAG_1	HT1	2918	1169	6	0	0	ND
TCTGGTAGCGTT_1	HT1	2992	1326	8	1	1	ND
ATGGGCTTGCAA_1	HT1	3259	1566	1	0	0	ND
GCGCCTATCGTT_1	HT1	3093	1490	5	3	3	ND
CTAGGTCTGACG_1	HT1	2381	1340	0	2	2	ND
ACCGTACGACTA_1	HT1	2531	1186	7	0	0	ND
GCCCAGCCACCC_1	HT1	2722	1199	2	1	1	ND
TTACGACTTGGG_1	HT1	2986	1327	6	0	0	ND
GCGGTTACTATC_1	HT1	2780	1418	1	0	0	ND
GCCATAGGTGTG_1	HT1	2638	1140	10	1	1	ND
CCTGTACTTTAC_1	HT1	2762	1228	1	0	0	ND
GGTCCCCTCACA_1	HT1	2881	1351	6	0	0	ND
TTCCGACCGGCC_1	HT1	2543	1175	10	1	1	ND
CAGCCTCCAGTG_1	HT1	2262	1139	2	1	1	ND
CCGCCCAGCGCG_1	HT1	2905	1258	8	1	1	ND
TTTGGTCGCCAG_1	HT1	2432	1287	6	0	0	ND
ATTGGCACCGCC_1	HT1	3001	1489	2	1	1	ND
GATCAGAAGCAA_1	HT1	2138	1220	0	2	2	ND
GGGCACTTCGGG_1	HT1	2730	1268	5	3	3	ND
CTTTAGAACCAT_1	HT1	2860	1411	2	1	1	ND
GCTCTCTTCCCC_1	HT1	2264	867	6	0	0	ND
GCGGCGATCCTA_1	HT1	2461	995	6	0	0	ND
TGCCCGGATCCC_1	HT1	2309	1032	10	1	1	ND
CGACTGGACAAG_1	HT1	2839	1261	1	0	0	ND
ACTGCTACCATA_1	HT1	2487	1208	16	7	7	ND
CTATCGACCGAG_1	HT1	2828	1246	1	0	0	ND
CGTGCGGTCCCA_1	HT1	2840	1342	5	3	3	ND
GACGACGGCTCC_1	HT1	2568	1252	2	1	1	ND
CGAACTCAAACC_1	HT1	2439	1325	5	3	3	ND
CCATATATAGGC_1	HT1	2774	1310	5	3	3	ND
AGTGTCGGGCGG_1	HT1	2586	1052	14	6	6	ND
CATCACGACGCT_1	HT1	2630	1134	7	0	0	ND
GCGATAGCGCTG_1	HT1	2504	1257	7	0	0	ND
TCATAATCGCTC_1	HT1	2723	1425	8	1	1	ND
CCCACATGTCTC_1	HT1	2581	1239	1	0	0	ND
AAGTCCCAGCCT_1	HT1	2503	1231	5	3	3	ND
TGAATCTCTGTA_1	HT1	3064	1552	5	3	3	ND
GGAAGCCCCACG_1	HT1	2962	1284	7	0	0	ND
AAGCCGGGCTGC_1	HT1	2548	1143	8	1	1	ND
CCCTTAGTATTT_1	HT1	2502	1018	7	0	0	ND
TCAAAGAGACGC_1	HT1	2437	1256	2	1	1	ND
GAACACACTATG_1	HT1	2214	1073	6	0	0	ND
GTCCATCATTCG_1	HT1	2756	1254	1	0	0	ND
GCAGGAGTCGCA_1	HT1	2367	989	7	0	0	ND
CGACACTCAATT_1	HT1	2486	1032	1	0	0	ND
AAGCTCGCATTA_1	HT1	2831	1404	5	3	3	ND
ACAGGTGTAAGC_1	HT1	2651	1090	6	0	0	ND
CTACCATCCGCG_1	HT1	2815	1184	7	0	0	ND
CAATCCGATGCT_1	HT1	2327	1328	0	2	2	ND
AATCACATTCCT_1	HT1	1669	884	6	0	0	ND
CCCTATGCCTGC_1	HT1	2410	1169	5	3	3	ND
TGTACCCTCAAT_1	HT1	2503	848	7	0	0	ND
GCAGATTCCTTA_1	HT1	2561	1318	5	3	3	ND
GTATTGGCCATC_1	HT1	2693	1013	6	0	0	ND
ATGCAGATCCCG_1	HT1	2216	1092	5	3	3	ND
CGACTAACAATG_1	HT1	2643	1452	0	2	2	ND
CGCCCCACTGTT_1	HT1	2356	1131	1	0	0	ND
GTCCCACGGGGC_1	HT1	2650	1184	7	0	0	ND
GTTGGTGACCGA_1	HT1	2265	1348	11	5	5	ND
TAACGATATACA_1	HT1	2477	1233	2	1	1	ND
CGAGACCGCCTA_1	HT1	2357	1141	1	0	0	ND
CGCGTAAATTGT_1	HT1	2320	1119	9	4	4	ND
CTTCACTAACTA_1	HT1	2525	1017	6	0	0	ND
CACCTCTGGTTC_1	HT1	2292	1131	1	1	1	ND
AAGTATTCGCCA_1	HT1	2667	1330	7	0	0	ND
CCTCACAATCGG_1	HT1	2398	1157	5	3	3	ND
TACGACACCTAC_1	HT1	2337	968	10	1	1	ND
CCACGTGGCACG_1	HT1	2857	1131	9	4	4	ND
TCCAGTGGAGTG_1	HT1	2752	1131	1	0	0	ND
GCCGAGTAGCTT_1	HT1	2017	960	7	0	0	ND
ACGTGGTAGCAA_1	HT1	2459	1233	7	1	1	ND
GTGCGGAGGCCC_1	HT1	2403	1174	1	0	0	ND
AGGCTCCGCCAC_1	HT1	2618	1157	2	1	1	ND
GCCGACCGGCCC_1	HT1	2610	1256	2	1	1	ND
TTCTATATGTCC_1	HT1	2740	1202	7	0	0	ND
CAAGCAGCCCCT_1	HT1	2791	1370	10	1	1	ND
TGCATTTATCAA_1	HT1	2346	1165	6	4	4	ND
GCAAGTTACAGT_1	HT1	2077	970	1	0	0	ND
TCTCACCCAGGC_1	HT1	1979	860	6	0	0	ND
CGCTGTCCCTAA_1	HT1	2415	1111	5	3	3	ND
TGAGGGCTAAGG_1	HT1	2549	1279	10	1	1	ND
TCAGGCGACACA_1	HT1	2419	1166	6	0	0	ND
AAGCCCGTGTTT_1	HT1	1907	848	6	0	0	ND
CTTTGCAAACAA_1	HT1	2308	1036	1	0	0	ND
CCGGTAATAGGA_1	HT1	2268	863	1	0	0	ND
CCAACTATGGTT_1	HT1	2017	1074	2	1	1	ND
TTATATACCCTT_1	HT1	2984	1095	6	0	0	ND
GCACCCTAAATT_1	HT1	2642	1429	1	0	0	ND
GATAACCTGCAC_1	HT1	2499	1191	0	2	2	ND
ACGGGTACCACA_1	HT1	2454	1013	9	4	4	ND
ATCTGGCGGACG_1	HT1	2642	1373	7	0	0	ND
TAGTAGGCAGGC_1	HT1	2609	1072	7	0	0	ND
ACGGCGCTAACG_1	HT1	2336	998	1	0	0	ND
TCACTGAAAGTG_1	HT1	2240	1080	7	0	0	ND
ATCAGAGGAAAG_1	HT1	1954	1051	2	1	1	ND
TAGGGCATATCT_1	HT1	1512	465	4	0	0	ND
GAATAGCTGTAG_1	HT1	2277	833	6	0	0	ND
TTGGTAACCCAC_1	HT1	2377	827	1	0	0	ND
CTGCCGAGAACA_1	HT1	2517	1137	6	3	3	ND
CGTAGATGATTT_1	HT1	2454	1272	8	1	1	ND
CTACAGAGGTGT_1	HT1	2567	1401	10	1	1	ND
CGTGGGGGCGCG_1	HT1	2808	1096	9	1	1	ND
GAGGGCCTTAGC_1	HT1	2470	1303	5	3	3	ND
ACCGCGTGGGTC_1	HT1	2654	1283	1	0	0	ND
GCCCGTTAGAAG_1	HT1	2491	1296	16	7	7	ND
GTTCCGTGTTGG_1	HT1	2420	1300	5	3	3	ND
GCGACACAGTCG_1	HT1	2023	1037	1	0	0	ND
TGACCTGGTGAG_1	HT1	2462	1220	5	3	3	ND
GGCGACCGATTC_1	HT1	2069	1056	5	3	3	ND
CTTACTGAAGAC_1	HT1	2225	1147	2	1	1	ND
TGCCGTTCCATC_1	HT1	2420	1157	7	0	0	ND
CTAACCCTGGAT_1	HT1	2526	1219	7	0	0	ND
ATTGTGATCCAT_1	HT1	2812	1383	1	0	0	ND
GGAGTACTTGAG_1	HT1	2104	967	6	4	4	ND
CGAGAAATGCCA_1	HT1	2403	1161	9	4	4	ND
CATAGCAAATGT_1	HT1	2575	1038	10	1	1	ND
GGCACTTAGTGT_1	HT1	2220	1191	5	3	3	ND
CCTTCGACCTTT_1	HT1	2025	945	1	0	0	ND
TGCTAAGCCGGC_1	HT1	2215	1088	12	4	4	ND
CACGTCAGACGT_1	HT1	2128	960	1	0	0	ND
GCAGCATTTCTG_1	HT1	2608	1379	5	3	3	ND
ATAACTCCAGTG_1	HT1	2443	1285	1	0	0	ND
GTCCTCTATACG_1	HT1	1797	804	6	0	0	ND
CTTAGCGTTCAA_1	HT1	2365	852	7	0	0	ND
GGTTAGGAACAC_1	HT1	2400	1022	7	0	0	ND
TTATCCGTAAGC_1	HT1	2437	1060	1	0	0	ND
GCAGCTGTCCGC_1	HT1	2221	954	2	1	1	ND
GTGAAGCCAGAA_1	HT1	2011	958	2	1	1	ND
CCACTACTTCAA_1	HT1	2410	998	1	0	0	ND
CGTGTCCCGGGC_1	HT1	2198	1034	1	0	0	ND
GCTGTGGGATTT_1	HT1	2357	1164	1	0	0	ND
ACGTCACCAGGC_1	HT1	2094	1194	0	2	2	ND
GCCTTCCAGAGC_1	HT1	2049	1147	13	3	3	ND
TAGGCCCGTCGC_1	HT1	2191	1026	2	1	1	ND
ATGGAACGCCTG_1	HT1	1969	1051	1	0	0	ND
ATGCACTGTCTC_1	HT1	1867	832	6	0	0	ND
AGATAGCCAGAA_1	HT1	2113	933	0	2	2	ND
GGGGCTGAGATA_1	HT1	1846	816	6	0	0	ND
AGGGAATCTTGT_1	HT1	2380	1247	5	3	3	ND
AGTGCTATGGTA_1	HT1	2008	1014	10	1	1	ND
ACAACTTAGAGT_1	HT1	2277	1089	2	1	1	ND
ATGCGGGGCTCC_1	HT1	2705	1390	5	3	3	ND
CTAAATTACTCC_1	HT1	2383	1110	1	0	0	ND
CCTTAGGTGCCA_1	HT1	1217	559	3	1	1	ND
GTTCGTGGTTTG_1	HT1	2364	1114	7	0	0	ND
GGCGAGACCGCG_1	HT1	2120	1008	6	0	0	ND
TTGATAATTAAG_1	HT1	2304	1211	5	3	3	ND
CAAGCAACATTC_1	HT1	2145	1175	5	3	3	ND
CTGTTGCAACCT_1	HT1	1563	824	7	0	0	ND
CCCTTTCGGAGT_1	HT1	2360	1145	1	0	0	ND
GTCGCCTATCAC_1	HT1	2484	1271	1	0	0	ND
GGCGGGCTTTCT_1	HT1	2512	1271	5	3	3	ND
TGACTTGCCACA_1	HT1	2134	1086	1	0	0	ND
CCTTCGTCTAGG_1	HT1	2920	1164	1	0	0	ND
CTGGACAGGAAT_1	HT1	2145	1070	5	3	3	ND
AATTTAGTGAAC_1	HT1	2429	1096	7	0	0	ND
TCATCGCTTTTT_1	HT1	2419	1213	5	3	3	ND
GCGACGGTTGGG_1	HT1	1686	869	1	0	0	ND
GTAGCAACGAGG_1	HT1	2094	1062	6	0	0	ND
CGTAGGTATCCG_1	HT1	2047	1059	2	1	1	ND
AGGCATGCCTCC_1	HT1	1873	1001	7	0	0	ND
AGTATTCCACTC_1	HT1	2581	1093	8	1	1	ND
TTTGGCCAATTA_1	HT1	2307	1098	6	0	0	ND
CCCCTCCTGCCG_1	HT1	2425	1284	7	0	0	ND
CTAACCAGTCAA_1	HT1	2178	1068	10	1	1	ND
GGAATACCGTTG_1	HT1	1571	698	6	0	0	ND
ATCTGAAGAAAG_1	HT1	2003	1194	0	2	2	ND
TCTTCTTCTCCA_1	HT1	2522	1229	5	3	3	ND
CGGCCTTAACTC_1	HT1	2213	1402	7	0	0	ND
GTTGCACAGGAT_1	HT1	1819	928	1	0	0	ND
TCTAACTGCCCA_1	HT1	2229	977	7	0	0	ND
TCTCGCGTTCTC_1	HT1	1820	927	8	1	1	ND
AGTCGAAGAGAT_1	HT1	2374	981	1	0	0	ND
TGGTGCCGGACG_1	HT1	1646	825	6	0	0	ND
TTTGGAGCATGT_1	HT1	2277	1133	5	3	3	ND
TACCATTTCACG_1	HT1	2187	1124	1	1	1	ND
TCAAATATACGA_1	HT1	2070	1155	10	1	1	ND
GCTAGCCACCTT_1	HT1	2317	969	1	0	0	ND
GACTATTGTACG_1	HT1	2146	1041	2	1	1	ND
GCACACCGCAGC_1	HT1	2047	956	1	0	0	ND
CTTATATAATAT_1	HT1	2557	1072	1	0	0	ND
GGTCGCAGATTG_1	HT1	1976	1008	1	0	0	ND
GCACGATTTCCC_1	HT1	1917	922	6	0	0	ND
ATGCATGTTTCT_1	HT1	2006	950	7	0	0	ND
TGCAAATGCTAT_1	HT1	2562	1296	10	1	1	ND
AGGTCGCAACTT_1	HT1	1977	821	1	0	0	ND
CCACCAGACCGC_1	HT1	2286	1203	5	3	3	ND
AAACCCTCGCGC_1	HT1	2095	1056	1	0	0	ND
CTCTTGGGTCAA_1	HT1	2458	1103	8	1	1	ND
GCAGAGACGATT_1	HT1	2293	896	7	0	0	ND
TCAGTCATCCTC_1	HT1	2584	1264	7	0	0	ND
AGCACAGTCACC_1	HT1	2107	950	6	0	0	ND
GCGGTCGTTTCC_1	HT1	2308	1146	5	3	3	ND
GTCCAGATAAAC_1	HT1	1753	799	1	0	0	ND
CACAGGATCATA_1	HT1	1953	899	2	1	1	ND
GGGCAAACTTAT_1	HT1	2424	1031	1	0	0	ND
ATCACATGGGAC_1	HT1	2214	1004	7	0	0	ND
AGTCTCTTTCTT_1	HT1	2125	761	6	0	0	ND
TAGTTGTCGGCA_1	HT1	2325	1045	7	1	1	ND
GCCAAACAAGCA_1	HT1	2131	1232	5	3	3	ND
ACTTCCACATCG_1	HT1	1907	1078	7	0	0	ND
GTACCGCAGGAC_1	HT1	2193	986	1	0	0	ND
AGGTTGAACAAG_1	HT1	2227	1002	1	0	0	ND
GGCGGGACAATC_1	HT1	1794	773	1	0	0	ND
CAGGCCCGTGTG_1	HT1	1869	856	1	0	0	ND
CGGGCACAAACT_1	HT1	1939	811	6	0	0	ND
CAGCACCCCGGC_1	HT1	1895	986	6	0	0	ND
GTGAGTGACCTA_1	HT1	2194	1145	7	0	0	ND
AGGAACACGCAG_1	HT1	1681	941	6	0	0	ND
GTTCAGTCCGCT_1	HT1	2131	1188	5	3	3	ND
GACCTTTCTGGC_1	HT1	2073	934	1	0	0	ND
GCATTGCCTGCG_1	HT1	1858	993	2	1	1	ND
CCTTCGTCAGTC_1	HT1	2310	1067	7	0	0	ND
CAGATTCTAGGC_1	HT1	1980	966	10	1	1	ND
GCGACCGGGAGC_1	HT1	2047	828	6	0	0	ND
CTGAAGACTCGT_1	HT1	2051	844	1	0	0	ND
CACGGCGTAATC_1	HT1	1961	884	7	0	0	ND
GACACCCGCTTG_1	HT1	2067	900	7	0	0	ND
GGGCCCATTAGA_1	HT1	2183	958	2	1	1	ND
GAAATTCGTTCG_1	HT1	1595	818	6	0	0	ND
TGACAAGTGCTT_1	HT1	1879	941	10	1	1	ND
TTTCAGCTTGGG_1	HT1	2131	1002	7	0	0	ND
TGACCCTCTGCT_1	HT1	2302	949	7	0	0	ND
CACGCCTAGTTT_1	HT1	1755	791	7	0	0	ND
GTCAGACACCCC_1	HT1	1790	732	6	0	0	ND
CGGGCTTAACTG_1	HT1	1614	689	7	0	0	ND
TAACTGCCGCCG_1	HT1	2015	864	1	0	0	ND
CGCGACCTATCG_1	HT1	1542	621	6	0	0	ND
CTGGTCAGCTTC_1	HT1	2001	1092	6	0	0	ND
GCGCACCTCCGA_1	HT1	1852	1153	0	2	2	ND
GTTTTAGCCAGA_1	HT1	1931	987	10	1	1	ND
CAGATTTGTGCA_1	HT1	2228	1032	1	0	0	ND
ACGCTCGCATGT_1	HT1	1887	951	2	1	1	ND
CGTTTTATTTGC_1	HT1	1816	762	6	0	0	ND
CACGACATAGCC_1	HT1	2214	1111	5	3	3	ND
CCGCCAGGAGAA_1	HT1	1721	854	14	6	6	ND
GGCGTGCCAGTT_1	HT1	1787	833	7	0	0	ND
GTAGGTATGTCA_1	HT1	2098	907	6	0	0	ND
GCTAGCTAGGCA_1	HT1	1566	874	0	2	2	ND
CGGATTGGTTTA_1	HT1	2305	1163	1	0	0	ND
CCTTTCCACAGC_1	HT1	1885	783	6	0	0	ND
AGTTGCCAACTA_1	HT1	1710	897	8	1	1	ND
CTTACAACTTTA_1	HT1	2189	971	7	0	0	ND
CAGCAACTCGTC_1	HT1	1787	801	7	0	0	ND
CCATCTACTAAC_1	HT1	1837	787	7	0	0	ND
ACCAATTTGCAT_1	HT1	1754	1075	1	0	0	ND
TACAAGCTCGAC_1	HT1	1855	1143	7	1	1	ND
ACGGTAGGGACC_1	HT1	1889	837	1	0	0	ND
CGAACAACGTCT_1	HT1	1657	941	5	3	3	ND
TCGCAGTACCTC_1	HT1	1718	944	2	1	1	ND
CGGCTAGATTTA_1	HT1	2097	1215	7	0	0	ND
TACATGCTGTTC_1	HT1	2192	922	1	0	0	ND
CGCTCTATCACC_1	HT1	1755	863	7	0	0	ND
AACGGGGGCAAG_1	HT1	1743	916	5	3	3	ND
CTCTTTTCGAAC_1	HT1	1516	637	6	0	0	ND
CCGCACTTGACA_1	HT1	2026	774	1	0	0	ND
AGACCGACGCTC_1	HT1	2057	989	2	1	1	ND
ATCCACTAAGAA_1	HT1	1878	908	1	0	0	ND
GCGGGAAGCTAA_1	HT1	1801	827	1	0	0	ND
GATTCCCACCCT_1	HT1	2287	758	7	0	0	ND
GGTGTATCGGTT_1	HT1	2030	1136	5	3	3	ND
CCGATAGTCAGC_1	HT1	1825	825	1	0	0	ND
GCGCTTTATCGG_1	HT1	1926	805	7	1	1	ND
CAATCTCCTGTC_1	HT1	1498	734	6	0	0	ND
CGGGTGACCATA_1	HT1	1608	888	7	0	0	ND
GACAAGCAGCAG_1	HT1	1694	596	6	0	0	ND
GGGCCGACTACC_1	HT1	2113	1242	11	5	5	ND
ATTAAAGACTCC_1	HT1	1825	868	6	0	0	ND
TGGCTGCCGAGG_1	HT1	1908	887	1	0	0	ND
GGAACTCCCTCT_1	HT1	2233	1064	1	0	0	ND
GTGGCCTATTAA_1	HT1	1812	1014	0	2	2	ND
CCATGTCACGTA_1	HT1	1663	878	0	2	2	ND
CCTTCTCTTACA_1	HT1	2073	891	6	0	0	ND
GACGGGTAGTCA_1	HT1	1469	730	7	0	0	ND
GTTCAACCATGT_1	HT1	2183	998	6	0	0	ND
CACGGACCGCAC_1	HT1	2552	1150	10	1	1	ND
CAGTTCGGATCG_1	HT1	1968	829	1	0	0	ND
TCCCCAGTTGAC_1	HT1	1873	939	1	0	0	ND
ACCAGTTCCGTG_1	HT1	1690	791	1	0	0	ND
CACGCTTTGCTT_1	HT1	2385	1084	5	3	3	ND
GAGCAGGACGAT_1	HT1	1693	856	7	0	0	ND
GAGGTTACGTAT_1	HT1	1968	1001	12	4	4	ND
TACTACAGTGCC_1	HT1	1964	1145	2	1	1	ND
CTGCACTTACCT_1	HT1	2135	1132	0	2	2	ND
GCGAGTGAACAA_1	HT1	1756	1000	1	0	0	ND
ACACTAGTGCAT_1	HT1	1953	1107	0	2	2	ND
AACACTTACCCG_1	HT1	2089	991	1	0	0	ND
GCAGGCTAGTAT_1	HT1	1990	1192	13	3	3	ND
AAACCCATGGCA_1	HT1	2161	1046	8	1	1	ND
GAATCGTTAACT_1	HT1	1717	902	1	0	0	ND
TCAGGGCGTCTG_1	HT1	1705	913	9	4	4	ND
CTGCTGAGGCTG_1	HT1	1991	682	6	0	0	ND
GGACTTGCAGAA_1	HT1	1529	599	6	0	0	ND
GTGAAGCCGTAC_1	HT1	1856	867	1	0	0	ND
ACCTCAACGCAG_1	HT1	1858	903	6	0	0	ND
TGTCACCTTTCG_1	HT1	1747	988	6	0	0	ND
CTTGTGATCCTC_1	HT1	2019	836	6	0	0	ND
GCGCTGAATGTA_1	HT1	1779	990	1	0	0	ND
CAAGCCCATCTC_1	HT1	1779	813	6	0	0	ND
TTCCTCCCAGCT_1	HT1	2018	1030	6	0	0	ND
CGTGGGCCCCTC_1	HT1	1941	822	6	0	0	ND
CTCTGGTTTGGA_1	HT1	1728	824	8	4	4	ND
TACCCGAGAGCC_1	HT1	1983	997	1	0	0	ND
GTTTGAGAACGC_1	HT1	1954	892	10	1	1	ND
GGCTCTAACTTT_1	HT1	1799	926	2	1	1	ND
TCCGGCAAAGAA_1	HT1	1559	860	1	0	0	ND
TACGACATTACA_1	HT1	1823	1016	0	2	2	ND
AAAAGTGGTATA_1	HT1	1857	834	1	0	0	ND
GCCACCCACGAA_1	HT1	1966	1017	7	0	0	ND
GTGCAATTGGTT_1	HT1	1954	928	7	0	0	ND
GGCTGCGGGCCT_1	HT1	1591	700	6	1	1	ND
ACCGGGCTCTCT_1	HT1	1703	963	7	0	0	ND
AGGTTCGTGCGC_1	HT1	1890	891	6	0	0	ND
CCGGCTGCCGTA_1	HT1	1838	900	5	3	3	ND
GCTATTTCGGGA_1	HT1	1689	781	7	0	0	ND
CTCCTGACAATG_1	HT1	1763	657	6	0	0	ND
CAACTGCCCATC_1	HT1	2160	1108	5	3	3	ND
CAAAATTGTGGG_1	HT1	1761	1158	11	5	5	ND
CGAACGACTGCA_1	HT1	1837	987	1	0	0	ND
CGGTCGTAGAAT_1	HT1	1852	870	1	0	0	ND
GACAGGCTAACA_1	HT1	2198	1202	9	4	4	ND
AAATACGTGAGA_1	HT1	2164	1240	2	1	1	ND
TGGAGACGGTCT_1	HT1	1629	747	1	0	0	ND
CCAACTGTAGCT_1	HT1	1578	677	1	0	0	ND
TTTCACCATGAG_1	HT1	2061	1049	1	0	0	ND
CCACAATGAACA_1	HT1	1602	717	7	0	0	ND
GTCTATAATCAA_1	HT1	2077	927	1	0	0	ND
AGCTTTATTGTG_1	HT1	1618	741	6	0	0	ND
GCGTTACACAAC_1	HT1	1740	974	1	0	0	ND
TAGTCAGTGCTA_1	HT1	2030	789	7	0	0	ND
ATACATTTGCAA_1	HT1	1749	676	6	0	0	ND
CGGGCCGATTCT_1	HT1	1914	910	2	1	1	ND
ACTTTCTTAGTA_1	HT1	2102	739	7	0	0	ND
CGAAAGATCTAG_1	HT1	2023	811	1	0	0	ND
GACCTGTGCCTG_1	HT1	1811	913	7	0	0	ND
AATATACCCTTA_1	HT1	2046	1184	0	2	2	ND
CACGTGAAGGAT_1	HT1	786	464	5	3	3	ND
GTCTCGGGGTGA_1	HT1	1771	903	1	0	0	ND
GCGTTTTCCACG_1	HT1	2237	933	6	0	0	ND
GTTACGTGGCGT_1	HT1	1827	868	7	0	0	ND
GGTCGGCGGCAT_1	HT1	1850	1041	10	1	1	ND
AAACTAAGAACA_1	HT1	1611	795	1	0	0	ND
ACTCTCCGCGTA_1	HT1	1926	860	6	0	0	ND
GGTAATAACAAA_1	HT1	1881	1008	1	0	0	ND
TACTCCCAATTT_1	HT1	1594	928	1	0	0	ND
AAGCGAATTGTT_1	HT1	1689	696	10	1	1	ND
CTGCTCGAAAAG_1	HT1	2001	1123	5	3	3	ND
ATCTGTTCTACT_1	HT1	2019	1046	2	1	1	ND
AAGGTGTTACAC_1	HT1	1728	969	6	0	0	ND
TTTTGCGACAAC_1	HT1	1823	987	0	2	2	ND
CACGCCACAACG_1	HT1	1928	857	1	0	0	ND
GGCTTTAGTGTC_1	HT1	825	380	3	1	1	ND
AACCGCTGTTCG_1	HT1	1813	952	1	0	0	ND
CTCGTAATTCGG_1	HT1	1927	992	15	0	0	ND
TGTTCTGCCTGA_1	HT1	1623	912	7	0	0	ND
TTCGTGGTCCGC_1	HT1	1691	765	1	0	0	ND
AAGTTAAGGGGT_1	HT1	1740	931	9	4	4	ND
TTGGCATGCAAC_1	HT1	1459	746	6	1	1	ND
GCAGTCCGGAGG_1	HT1	1829	962	2	1	1	ND
GGTTGCCAACCT_1	HT1	1463	977	5	3	3	ND
GCTCTGAACCTA_1	HT1	1818	826	6	0	0	ND
GGTCGGCCATTC_1	HT1	1640	840	6	0	0	ND
TCGACCTTGCTC_1	HT1	1768	850	7	0	0	ND
ATCGTGTATCAT_1	HT1	1629	712	6	0	0	ND
AGCACATAACGT_1	HT1	1501	861	2	1	1	ND
GAGGAGCGCCAC_1	HT1	1690	747	6	0	0	ND
TTTACAGAGTGC_1	HT1	1704	833	7	0	0	ND
GGATTGTCCTAT_1	HT1	1733	808	6	0	0	ND
CCCGACTTGCTG_1	HT1	1770	837	15	0	0	ND
CTGCAACGGATA_1	HT1	1860	1045	5	3	3	ND
CCCTCACGCGGT_1	HT1	1702	675	7	0	0	ND
ACTCGAGCTGCA_1	HT1	2021	1049	5	3	3	ND
AGCATTCGTAGT_1	HT1	1626	858	7	0	0	ND
GGTAGCGAAGCT_1	HT1	1842	955	10	1	1	ND
ACTATTTCGAGT_1	HT1	1842	966	7	0	0	ND
GTTCATGCCTAT_1	HT1	1476	739	7	0	0	ND
GCTTTATGTAGG_1	HT1	1891	1102	5	3	3	ND
TTATGCACCGCT_1	HT1	2309	1091	1	0	0	ND
GCAGCCTTCGCC_1	HT1	1478	678	6	0	0	ND
CTTGTCCGAAAT_1	HT1	1988	1024	7	0	0	ND
AGCTTGATCCTG_1	HT1	1794	765	1	0	0	ND
GAACGGGTAACC_1	HT1	1871	883	1	0	0	ND
TGTCCACAAACC_1	HT1	1447	685	1	0	0	ND
TGTCGTTTCGAT_1	HT1	1981	874	1	0	0	ND
ACAGCGGAAAGG_1	HT1	1734	965	1	0	0	ND
CCTTACGTAGTT_1	HT1	1972	1028	5	3	3	ND
CCATTATATAAT_1	HT1	2333	1248	9	4	4	ND
CTCATATGACTC_1	HT1	1777	1056	7	0	0	ND
GTGGAACCTCTA_1	HT1	1837	982	2	1	1	ND
GCATGCCCTAGT_1	HT1	1544	599	6	0	0	ND
GTTGTCCAGGCT_1	HT1	1795	883	6	0	0	ND
AATACCTGGCAC_1	HT1	1540	974	0	2	2	ND
GTGATACCCCCG_1	HT1	1799	817	7	0	0	ND
AGACTGAAGCAT_1	HT1	1977	886	7	0	0	ND
GAATCATGGCCC_1	HT1	1572	705	6	0	0	ND
CGTACCAAGCAC_1	HT1	1583	1031	0	2	2	ND
TCACCCAGCCTC_1	HT1	1670	714	7	0	0	ND
AGAAACTCCATA_1	HT1	1917	1041	5	3	3	ND
ATCTCATCATGC_1	HT1	1784	864	6	0	0	ND
CTCCCACTGCCA_1	HT1	1974	959	1	0	0	ND
GCTTCCAGTCAG_1	HT1	1823	935	2	1	1	ND
TATACGCGCATA_1	HT1	1833	993	0	2	2	ND
AGGCTTAGTGAC_1	HT1	1948	1123	13	3	3	ND
ATGTTCGATTCT_1	HT1	1800	1056	7	0	0	ND
GGGCTGAGAGAA_1	HT1	1716	955	1	0	0	ND
AGGACCCCCGAG_1	HT1	1608	657	1	0	0	ND
GTACAATAGAAG_1	HT1	1737	1015	9	4	4	ND
GGATTCGAGCGC_1	HT1	1898	932	10	1	1	ND
GAGATACACCAA_1	HT1	1665	894	7	0	0	ND
GGAGCTTGCGAT_1	HT1	1420	699	13	3	3	ND
ATCCTACATCTA_1	HT1	1401	647	1	0	0	ND
ACAGCTGGTAAC_1	HT1	1918	1072	5	3	3	ND
AATAATACTGTC_1	HT1	2104	906	1	0	0	ND
CCCCCATGGAAT_1	HT1	1835	1025	5	3	3	ND
GTCAAGAGTTCC_1	HT1	1915	924	7	0	0	ND
TGCATGAAATCC_1	HT1	1491	619	6	0	0	ND
CCAATCCGGGCC_1	HT1	1316	682	2	1	1	ND
AGTGCATGCCCT_1	HT1	2016	992	7	0	0	ND
CCCCTTCATGAA_1	HT1	1677	846	10	1	1	ND
CGCGCTTTAGAC_1	HT1	1469	886	5	3	3	ND
CTAGCCTCTGGT_1	HT1	1167	637	2	1	1	ND
TATCCCGTGCCA_1	HT1	1771	879	1	0	0	ND
CTCTCTATAAAT_1	HT1	1954	1094	5	3	3	ND
GCCGTTTCTGTG_1	HT1	1957	877	1	0	0	ND
GATCGTAGAATC_1	HT1	1516	721	6	0	0	ND
AGTCCCAGAGCA_1	HT1	1866	837	7	0	0	ND
AACCAGGGTAGG_1	HT1	1563	973	0	2	2	ND
CATGAGACGTAA_1	HT1	1663	1022	7	0	0	ND
CACAGTTCGGAC_1	HT1	1793	1020	2	1	1	ND
GACAGGTCCCAT_1	HT1	1532	770	7	0	0	ND
TACGGTCCCTCG_1	HT1	1856	772	6	0	0	ND
CTCGGCAGAGGC_1	HT1	1769	1002	2	1	1	ND
ATCCACCCCTCC_1	HT1	1474	791	7	0	0	ND
CATGCTGGTGAG_1	HT1	1612	700	1	0	0	ND
TGTGGGTCCCAG_1	HT1	1788	1106	17	3	3	ND
CGAAGACGAAAG_1	HT1	1883	1001	7	0	0	ND
AAAATTTCATCG_1	HT1	2249	1114	8	1	1	ND
AGTTCTCCCTGT_1	HT1	1726	768	7	0	0	ND
CACGTTCTAATT_1	HT1	1649	1042	5	3	3	ND
TCATGGATCCTC_1	HT1	1938	899	1	0	0	ND
GATCAAAGTGAC_1	HT1	1459	603	6	0	0	ND
ACATCCGCTACG_1	HT1	1078	573	6	0	0	ND
TTCTTCTCAATT_1	HT1	1803	943	1	0	0	ND
TACGTCTCGCGC_1	HT1	1772	945	1	0	0	ND
GGACCGGCTAAC_1	HT1	1869	912	7	0	0	ND
GAGAAGATCAGG_1	HT1	1720	845	1	0	0	ND
AGAAACCATTTC_1	HT1	1877	1030	1	0	0	ND
CAAATACATTCC_1	HT1	1839	874	6	0	0	ND
GGCAGTAGGAGA_1	HT1	1545	747	7	0	0	ND
AGGCTATGTTAC_1	HT1	1619	699	1	0	0	ND
CGTCTTTGCGCA_1	HT1	1568	945	2	1	1	ND
GCTCGCTAGTCT_1	HT1	1636	720	10	1	1	ND
AATGTTAGAAGT_1	HT1	1633	888	6	0	0	ND
GCGAGTGTCTAT_1	HT1	1845	1042	5	3	3	ND
GGTCCATGTCCA_1	HT1	1671	820	1	0	0	ND
ATTTGTATGCTA_1	HT1	1571	817	1	0	0	ND
TGTTGATTCTGA_1	HT1	2181	1074	2	1	1	ND
ACCTTGTAGGTA_1	HT1	1740	772	1	0	0	ND
CTCCGTTGGCTG_1	HT1	1552	754	1	0	0	ND
CTATAGAGTTCA_1	HT1	1873	846	1	0	0	ND
GGAGTCCTAGTG_1	HT1	1595	822	1	0	0	ND
CCAAACCCCGCT_1	HT1	1693	765	15	0	0	ND
AATACTTAACCA_1	HT1	1394	734	9	4	4	ND
CGAGGAGTTGGC_1	HT1	1676	930	5	3	3	ND
CAGGGTTATCTC_1	HT1	1782	912	9	4	4	ND
CCGTGTGTATTG_1	HT1	1809	1116	5	3	3	ND
ATTCAAACGGGG_1	HT1	1673	934	8	1	1	ND
CCAACCGCAGGC_1	HT1	1486	950	5	3	3	ND
CGCACAGCCCAA_1	HT1	1731	883	9	4	4	ND
GCCCTGTCCGCT_1	HT1	1854	654	9	4	4	ND
GCTACTAATGGA_1	HT1	1489	727	10	1	1	ND
GATAAGTGCGCA_1	HT1	1693	774	6	0	0	ND
TTGGATAATATA_1	HT1	1599	831	6	0	0	ND
TCAACGCCCGCC_1	HT1	1730	792	7	0	0	ND
ACCAGTAGGCTA_1	HT1	1528	961	0	2	2	ND
CGGTGTTAGCAT_1	HT1	1713	880	1	0	0	ND
CATGAAGCACTC_1	HT1	1677	801	1	0	0	ND
CGCGAACATCAG_1	HT1	1429	880	0	2	2	ND
GCGTGCGAGCTG_1	HT1	1678	687	6	0	0	ND
GGTACATGGATG_1	HT1	1570	784	2	1	1	ND
CTAATCCTCCAC_1	HT1	1655	728	6	0	0	ND
AGTCTTCTGAAC_1	HT1	1303	647	6	0	0	ND
TCCGATGCACGG_1	HT1	1810	952	5	3	3	ND
TTTGGGCACAGC_1	HT1	1569	524	6	0	0	ND
TAGCCACTGGTG_1	HT1	1472	755	7	0	0	ND
TTCATCGTGTCG_1	HT1	1630	985	1	0	0	ND
CCTTTCAAGAGG_1	HT1	1457	740	1	0	0	ND
ACACCATCCCAA_1	HT1	1756	802	7	0	0	ND
GCTCCGCATCAA_1	HT1	1930	1043	5	3	3	ND
CCAAACAGCAGC_1	HT1	1516	812	5	3	3	ND
CATAGGCACCCG_1	HT1	1865	657	6	0	0	ND
GCGTCGCTGACA_1	HT1	1359	751	12	0	0	ND
ACACATTGCGGC_1	HT1	1825	977	13	3	3	ND
CCAATATCGATT_1	HT1	1518	812	1	0	0	ND
GATCGCGTCGCA_1	HT1	1690	922	7	0	0	ND
CTCAAGACGGCG_1	HT1	1421	782	5	3	3	ND
AAAGACATATAT_1	HT1	978	560	1	0	0	ND
ACTTTCACGGAT_1	HT1	1618	767	1	0	0	ND
CTTCGTCTACGT_1	HT1	1756	993	1	0	0	ND
TCACAGACGTGG_1	HT1	1576	902	5	3	3	ND
AGAGGCGATCAG_1	HT1	1697	848	7	0	0	ND
TCTTGGACAGAC_1	HT1	1978	809	7	0	0	ND
CACGTAGCGTGC_1	HT1	1426	732	1	0	0	ND
CGCTTCGCGAGA_1	HT1	1240	840	11	5	5	ND
CCGGCGGCAGCG_1	HT1	1599	736	6	0	0	ND
AGATGACCCCAT_1	HT1	1750	778	1	0	0	ND
GCCTGTTCCACC_1	HT1	1662	800	7	0	0	ND
AGCCCCATACAT_1	HT1	1626	783	7	0	0	ND
GCACGGCGAGTG_1	HT1	1505	918	5	3	3	ND
GCAGTATTAACT_1	HT1	1304	775	2	1	1	ND
CCAACCCTACTC_1	HT1	1707	830	6	0	0	ND
CCACTGACACGC_1	HT1	1657	870	1	0	0	ND
GCGACGGTGCGT_1	HT1	1789	704	6	0	0	ND
GGACTGGGGGTA_1	HT1	1381	698	7	0	0	ND
CGAGAGAAATGC_1	HT1	1601	692	7	0	0	ND
CGATGCTCAATC_1	HT1	1540	711	7	0	0	ND
CCCGCTCCGTAT_1	HT1	1594	736	9	4	4	ND
GAGTCAAGAAAA_1	HT1	1357	760	5	3	3	ND
AATCGGGTGCTA_1	HT1	1491	733	7	0	0	ND
CTACATTGACAG_1	HT1	1433	926	5	3	3	ND
ATTACCTGTTTT_1	HT1	1651	892	2	1	1	ND
ATTCGTAGACTC_1	HT1	1268	694	14	6	6	ND
AGCACGAAGTCG_1	HT1	1621	882	5	3	3	ND
CAGAGCTACGTA_1	HT1	1512	721	1	0	0	ND
GAAGCCACTAAT_1	HT1	1581	566	1	0	0	ND
GATCGGTGTATC_1	HT1	1454	600	6	0	0	ND
TGTCAACCGACT_1	HT1	1378	763	10	1	1	ND
CACTCGTTGGCT_1	HT1	1533	771	1	0	0	ND
GGCGATCTGGCA_1	HT1	1549	709	6	0	0	ND
GCAGCGAGCCTA_1	HT1	1447	627	6	0	0	ND
ATCTAACGGACC_1	HT1	1578	801	7	0	0	ND
TTAACCTGACCT_1	HT1	1606	863	1	0	0	ND
AGGAACGCAACG_1	HT1	1578	617	6	0	0	ND
CTTGGTTTGCAT_1	HT1	1446	942	10	1	1	ND
TAGGGGAACTGC_1	HT1	1691	931	10	1	1	ND
ACAAGATAGTAC_1	HT1	1677	618	7	0	0	ND
TAGAAGGCTCAA_1	HT1	1619	739	6	0	0	ND
TGCCTTTATCGC_1	HT1	1115	465	7	0	0	ND
CACCTGGGTCCA_1	HT1	1705	812	1	0	0	ND
AGATGGGTCCTG_1	HT1	1405	753	1	0	0	ND
AAGGGTTCGTCC_1	HT1	1543	826	2	1	1	ND
GACCGTCATGTT_1	HT1	1616	791	1	0	0	ND
GGGCTGACTGGG_1	HT1	1365	924	0	2	2	ND
TCGGGCGACTCG_1	HT1	1543	589	6	0	0	ND
TTCCATGTAGGG_1	HT1	1566	623	7	0	0	ND
ACGCTTACTTGC_1	HT1	1686	589	9	4	4	ND
TGGGGTAGGGGG_1	HT1	1509	914	0	2	2	ND
CCATAGCGATAT_1	HT1	1451	817	9	4	4	ND
GGTGTTAGGTTT_1	HT1	1371	586	6	0	0	ND
TGGGAAACTGCA_1	HT1	1345	785	1	0	0	ND
ACCATACTGTCA_1	HT1	1444	743	7	0	0	ND
AAATTCCCACCA_1	HT1	1730	872	6	0	0	ND
TGGCAATATACA_1	HT1	1676	1047	13	3	3	ND
CAGACATCGGTA_1	HT1	1314	570	6	0	0	ND
CGTCTATCGCGG_1	HT1	1497	668	1	0	0	ND
AGCATTAATCAC_1	HT1	1347	547	6	0	0	ND
GCGTCCCTTTGC_1	HT1	1813	590	6	0	0	ND
ACTCCATTCTAG_1	HT1	1818	819	1	0	0	ND
ACGATGTCTCCT_1	HT1	1893	1004	13	3	3	ND
AGAGCTTAGGTC_1	HT1	1561	615	6	0	0	ND
TCAATCCAACTG_1	HT1	1778	759	1	0	0	ND
CGGGGAGCTGTG_1	HT1	1483	605	1	0	0	ND
CTTTGCACATAT_1	HT1	1733	875	15	0	0	ND
CGATCGAGCTCA_1	HT1	1729	896	7	0	0	ND
GCGCAGATGATT_1	HT1	1272	715	1	0	0	ND
CAGACTGAGTAG_1	HT1	1604	810	6	0	0	ND
CCAGTGTGTGCT_1	HT1	1009	614	16	7	7	ND
ATAGGATACCAA_1	HT1	1591	789	7	0	0	ND
CAAGCGACCAAT_1	HT1	1567	792	1	0	0	ND
ACAGAGCTTACG_1	HT1	407	283	4	0	0	ND
TTCCTGTGCTGT_1	HT1	1658	899	2	1	1	ND
TTTATGAGACTA_1	HT1	1679	881	2	1	1	ND
ATGGTTGCTCCA_1	HT1	1475	691	6	0	0	ND
CCCGCTATATGT_1	HT1	1193	621	5	3	3	ND
GGTTACGATACA_1	HT1	1777	749	7	0	0	ND
GCTGAAGAATAT_1	HT1	1594	842	7	0	0	ND
TAGAATACAAGG_1	HT1	1543	730	10	1	1	ND
TGGCAATATCAC_1	HT1	1718	784	1	0	0	ND
CCATAATGGCCC_1	HT1	1410	727	10	1	1	ND
TATCACTGCCAC_1	HT1	1496	719	6	0	0	ND
GAAGATTGCCCC_1	HT1	1404	872	0	2	2	ND
GTGTTGCTGATC_1	HT1	1524	648	6	0	0	ND
ACAACACTAACC_1	HT1	1697	1017	7	0	0	ND
CGGCTTTTTTTT_1	HT1	1023	520	15	0	0	ND
TTGCCGTGGATA_1	HT1	1371	557	6	0	0	ND
ACCATTGCAGCC_1	HT1	1516	763	6	0	0	ND
GGGGATTATGAA_1	HT1	1359	908	13	3	3	ND
TCAACATGAGGC_1	HT1	1283	596	10	1	1	ND
TAGCGTGAAACC_1	HT1	1595	767	1	0	0	ND
CTGTGTCGGAGC_1	HT1	1444	825	5	3	3	ND
TAGTGCCAGTCC_1	HT1	1543	585	7	0	0	ND
GCTGCTTTATCT_1	HT1	1209	638	6	0	0	ND
ATCAAACGACTC_1	HT1	587	224	4	1	1	ND
GTGCTACTCACG_1	HT1	1683	734	1	0	0	ND
GCACCGCCGTGC_1	HT1	1310	548	4	0	0	ND
TATTTGTTTAGC_1	HT1	1576	751	6	0	0	ND
TCTGCCTTGTAA_1	HT1	1830	883	7	0	0	ND
GGTGACCACATG_1	HT1	1449	773	7	0	0	ND
TGGTTGCAACAT_1	HT1	1557	636	7	0	0	ND
CCGCGGCCTCCG_1	HT1	1618	804	7	0	0	ND
ACGACGGCAACG_1	HT1	1355	613	1	0	0	ND
GAGGAACGCGAA_1	HT1	1300	798	0	2	2	ND
ACGCGGGTCATC_1	HT1	1643	1024	2	1	1	ND
GAGACAACAGTA_1	HT1	1689	1031	0	2	2	ND
ATTCCACTCTGG_1	HT1	1749	790	6	0	0	ND
CACGCCCTCACT_1	HT1	1454	710	6	0	0	ND
CCTCTGAATACA_1	HT1	1734	739	7	0	0	ND
TAGGTACAAATT_1	HT1	1907	988	5	3	3	ND
GTTCGGTGACCT_1	HT1	1575	745	1	0	0	ND
GGCTTTCCTTAT_1	HT1	1464	650	6	0	0	ND
CCGGCTTATCAA_1	HT1	851	320	3	1	1	ND
GCTGCCGACATT_1	HT1	1281	711	7	0	0	ND
GCTATCGTGTAC_1	HT1	1364	643	6	0	0	ND
GTATTCCTAGCA_1	HT1	1553	840	1	0	0	ND
AGGCCGGTGCGC_1	HT1	1649	760	1	0	0	ND
CATATATTGTCT_1	HT1	1711	577	6	0	0	ND
GCAGCTCAAGGC_1	HT1	1508	809	2	1	1	ND
GCGGCGCCATGG_1	HT1	1847	903	1	0	0	ND
CGGTGGCTCTTA_1	HT1	1174	687	6	0	0	ND
AAATCCACTACT_1	HT1	1540	817	2	1	1	ND
ACGCAGGATGTT_1	HT1	1342	445	4	0	0	ND
GTGGTACTCCCA_1	HT1	1072	566	6	0	0	ND
TTTACTCGCCCT_1	HT1	1703	994	0	2	2	ND
GGCCTTTGGACG_1	HT1	1665	843	9	4	4	ND
GGGCCCCCAGCT_1	HT1	1144	520	1	0	0	ND
CACGTATGGGAA_1	HT1	1657	1034	0	2	2	ND
CCTCTTGGGCTC_1	HT1	1658	830	5	3	3	ND
GCCACAGTGGTA_1	HT1	1465	649	6	0	0	ND
TTAGCATAACTG_1	HT1	1516	872	1	0	0	ND
ATCCCAGGCCTC_1	HT1	1704	803	1	0	0	ND
CGATCTACATAC_1	HT1	818	597	7	0	0	ND
CTCAGGAGACAT_1	HT1	1416	673	6	0	0	ND
GTATACCCTTTT_1	HT1	1647	908	2	1	1	ND
CGCATCGTGTAT_1	HT1	1366	678	7	0	0	ND
TCCAGAATAATA_1	HT1	1531	824	7	0	0	ND
GTGTCGGTCCAA_1	HT1	1516	866	0	2	2	ND
ATGCCTTGAAAT_1	HT1	1517	718	6	0	0	ND
TCCGACTAGCCT_1	HT1	1672	719	2	1	1	ND
ACCCGTAAAAGG_1	HT1	1678	797	1	0	0	ND
GCAGGTTCGTCT_1	HT1	1502	890	13	3	3	ND
GCTTGTACGATG_1	HT1	1415	702	7	0	0	ND
CATCTACCTTAG_1	HT1	1298	545	6	0	0	ND
GTATGCCTGATT_1	HT1	1206	491	6	0	0	ND
GGGAACCCAAAT_1	HT1	1416	601	1	0	0	ND
TGGGGCTCGTGG_1	HT1	1767	853	6	0	0	ND
CACGGTGCGTGT_1	HT1	1127	431	6	0	0	ND
GCGGGACGTTTA_1	HT1	1604	655	7	0	0	ND
AATAGGTGTGCA_1	HT1	1308	582	6	0	0	ND
TAGCTTTCCGCG_1	HT1	1550	765	1	0	0	ND
CAATTAGGAACA_1	HT1	1358	576	6	0	0	ND
GGTATCGACTAC_1	HT1	1449	782	9	4	4	ND
AGGTTTCTTTGC_1	HT1	366	210	3	1	1	ND
AGTTTTGACCGA_1	HT1	1343	613	6	4	4	ND
ATCGACGATGGT_1	HT1	1457	812	2	1	1	ND
GGCCCTCGTCGT_1	HT1	1419	617	6	0	0	ND
GTTTGAGTACCG_1	HT1	1446	925	5	3	3	ND
CCCTAGATAACA_1	HT1	1563	970	5	3	3	ND
CAGGATCTGGAT_1	HT1	1238	601	6	0	0	ND
CTGGCCGCGTGG_1	HT1	1708	605	7	0	0	ND
CAGGAAGCTCGT_1	HT1	1627	852	2	1	1	ND
GAGATCACTGAG_1	HT1	1570	732	2	1	1	ND
GTTCCTTGCATT_1	HT1	1465	767	7	0	0	ND
TGGCCGTAGCCG_1	HT1	1189	717	7	0	0	ND
CTACTCCAACAA_1	HT1	1501	541	7	0	0	ND
TCCCGAGAGAAC_1	HT1	1692	797	7	0	0	ND
GGCACGCGATCC_1	HT1	1153	502	9	4	4	ND
GTGATTCCTGCT_1	HT1	1467	845	2	1	1	ND
GGCGAACCCGCA_1	HT1	1428	538	6	0	0	ND
TAAACTCCTAGC_1	HT1	1691	793	7	0	0	ND
GCCTACAGTCTT_1	HT1	1553	535	7	0	0	ND
GAAATTTCGAGA_1	HT1	1251	536	7	0	0	ND
CAATCTTGACAT_1	HT1	1323	613	1	0	0	ND
CGACTAAGTCAT_1	HT1	1729	869	7	0	0	ND
ATGAGAGCCGTC_1	HT1	1402	662	2	1	1	ND
AGGCTTCTTGTC_1	HT1	1537	728	6	0	0	ND
TGATATCAAATC_1	HT1	1503	751	1	0	0	ND
CGATGGACGCTC_1	HT1	1316	824	7	0	0	ND
TGAGGGGCGCTC_1	HT1	1477	648	7	0	0	ND
TCCGGTCACCAC_1	HT1	1558	813	1	0	0	ND
CTCTCCTGATAT_1	HT1	1509	648	1	0	0	ND
GGCCCTATATGG_1	HT1	1675	822	7	0	0	ND
AAAGGCCGCCCA_1	HT1	1396	709	7	0	0	ND
CTTGGAATGTTT_1	HT1	1736	1005	10	1	1	ND
AGTGGCAGCCCC_1	HT1	1596	740	1	0	0	ND
CGACGTGATGCT_1	HT1	1546	705	1	0	0	ND
TATCATCATGAA_1	HT1	1458	741	7	0	0	ND
GATCCACTTTAT_1	HT1	1342	673	6	0	0	ND
CCAAACGTCCGT_1	HT1	1504	904	0	2	2	ND
GTGACGAGACCT_1	HT1	1410	822	5	3	3	ND
CGTCACTGTGGC_1	HT1	1417	823	10	1	1	ND
TTGGCTTAAATG_1	HT1	1393	590	6	0	0	ND
ATGGCGTTTGTG_1	HT1	1237	651	7	0	0	ND
GTTCTACACGCT_1	HT1	1454	824	2	1	1	ND
CTCTCCACAGCA_1	HT1	1296	485	6	0	0	ND
GACGATTTAACC_1	HT1	1448	695	7	0	0	ND
GCTTACCGTGAC_1	HT1	1343	631	1	0	0	ND
TCATTGTGTGGG_1	HT1	1295	645	1	0	0	ND
GTTTCATTCCGT_1	HT1	1533	812	6	0	0	ND
TCAACAGTCACG_1	HT1	1505	723	1	0	0	ND
CGGTCAAGCACT_1	HT1	1501	791	1	0	0	ND
CTTCGAAAAACC_1	HT1	1787	762	1	0	0	ND
CATGGCAGCATT_1	HT1	976	534	1	0	0	ND
GAGATCTGCATA_1	HT1	1549	794	7	0	0	ND
ATAGTATGAAAG_1	HT1	1560	809	2	1	1	ND
GTACTGGTTCCT_1	HT1	1233	669	2	1	1	ND
GTTGCCTCGTTT_1	HT1	1491	769	7	0	0	ND
GCAAGGTGACAT_1	HT1	1329	684	7	0	0	ND
AGGAGATTGTAT_1	HT1	1409	724	1	0	0	ND
GCGATGTAGTGT_1	HT1	1164	756	0	2	2	ND
CTAGGGGTCCCT_1	HT1	1688	809	1	0	0	ND
ACTTCACACGAC_1	HT1	1602	962	5	3	3	ND
TGTACGCATGTC_1	HT1	1205	684	10	1	1	ND
ATCCGAACCCCT_1	HT1	1419	851	6	0	0	ND
GTAAGACAAAGA_1	HT1	1615	910	10	1	1	ND
AGACAAATGGTC_1	HT1	1633	856	1	0	0	ND
GATTCTGCCTTC_1	HT1	1418	899	7	0	0	ND
TTAATCGTATAG_1	HT1	1388	784	9	4	4	ND
ATATCAATACGC_1	HT1	782	319	4	0	0	ND
TAGCCATTATTT_1	HT1	1491	905	5	3	3	ND
TTACTAATATTA_1	HT1	1480	658	7	0	0	ND
TCGAAGTTGGTG_1	HT1	1467	894	13	3	3	ND
CGTCTGCCGCCG_1	HT1	1276	642	12	0	0	ND
CTTGGACGGTAC_1	HT1	1313	691	1	0	0	ND
GAGAGATGACTG_1	HT1	1344	713	7	0	0	ND
CCGTCGCCACAA_1	HT1	1235	661	6	0	0	ND
CTATGGAATAAC_1	HT1	1262	606	1	0	0	ND
ACAACTCAACCC_1	HT1	1414	649	7	0	0	ND
AGCGAGCAGTGC_1	HT1	1289	766	1	0	0	ND
AATCGGTTTTAG_1	HT1	1055	614	6	0	0	ND
GCTTCCACTCCA_1	HT1	1351	830	9	4	4	ND
AGCCTTAACTTT_1	HT1	1361	776	1	0	0	ND
GACACCGGGGCT_1	HT1	1607	850	10	1	1	ND
GATCCGGGTGTA_1	HT1	1440	751	1	0	0	ND
TCACGCTAAAGG_1	HT1	1415	831	5	3	3	ND
AATTGGCCGCAG_1	HT1	1396	765	1	0	0	ND
GTGTCTTGAGGC_1	HT1	1219	634	3	1	1	ND
ACACTTTGAGAT_1	HT1	1331	491	6	0	0	ND
CCGACATTCCGA_1	HT1	1569	616	1	0	0	ND
GCCGCCCATGTT_1	HT1	1160	616	12	0	0	ND
CACAAACAGTCG_1	HT1	1476	732	1	0	0	ND
GAGGCACGTGCG_1	HT1	1370	859	5	3	3	ND
CCGGTCTAAGCC_1	HT1	1467	684	1	0	0	ND
CGTTAGGACTTG_1	HT1	1555	967	1	0	0	ND
TTGGCAGCCGGG_1	HT1	1159	538	6	0	0	ND
GGAGCGAGGCGT_1	HT1	1303	821	5	3	3	ND
TGTTGCGGTACG_1	HT1	1336	670	7	0	0	ND
ATCGCGGTTTGA_1	HT1	1430	902	1	0	0	ND
AGGTATCTATAG_1	HT1	1559	809	7	0	0	ND
ACCATCCTTTTC_1	HT1	1345	616	7	0	0	ND
CCAGCAAGTAGG_1	HT1	485	231	10	1	1	ND
CCGCAGTAGGAC_1	HT1	1211	473	4	0	0	ND
GCCGACCTGCCG_1	HT1	1510	709	2	1	1	ND
ACCTATGTTCTC_1	HT1	1377	797	5	3	3	ND
GGCCAGGACTTT_1	HT1	1407	822	5	3	3	ND
TTTAAATTCACC_1	HT1	1536	684	10	1	1	ND
TCTCCGCACCTA_1	HT1	1336	632	6	0	0	ND
ACTATGTCCCCC_1	HT1	1248	592	10	1	1	ND
ATGCCTCATTCT_1	HT1	1290	727	1	0	0	ND
TCTTCATTTTAT_1	HT1	1722	989	9	4	4	ND
CTCCTATTAGGC_1	HT1	1200	566	16	7	7	ND
GCTAACCATGTG_1	HT1	1293	802	5	3	3	ND
GTAGTCTTCCCT_1	HT1	1284	668	1	0	0	ND
AACTGAGAGCCC_1	HT1	1220	603	10	1	1	ND
CATGAGTAGCCG_1	HT1	1369	811	0	2	2	ND
ATACAGCTTGTA_1	HT1	1366	567	1	0	0	ND
ATAAACCTGGAT_1	HT1	1272	598	6	0	0	ND
GTCTGCTCCAGG_1	HT1	1336	683	14	6	6	ND
TGTCCTATGGAA_1	HT1	1162	626	6	0	0	ND
TGTTGGCGCCTT_1	HT1	1357	690	6	0	0	ND
CTGCAGATTTCA_1	HT1	1270	875	13	3	3	ND
GACTCGGTTAAG_1	HT1	1336	696	1	0	0	ND
ACTGTGATTAAT_1	HT1	1311	788	9	4	4	ND
AGCTACGTCTCA_1	HT1	872	358	4	0	0	ND
GCCGCTGTCGGG_1	HT1	1426	818	12	4	4	ND
GAATGTCTACAA_1	HT1	1383	803	5	3	3	ND
CTCGCCGTAGCG_1	HT1	1263	518	6	0	0	ND
GACCTAATTAAA_1	HT1	1492	562	7	0	0	ND
CCTACTGTTCCA_1	HT1	1312	701	1	0	0	ND
CGGTTACAACTA_1	HT1	1425	754	7	0	0	ND
CTCCGCAACCCC_1	HT1	1293	555	1	0	0	ND
GTCACTGTCCAT_1	HT1	509	302	6	0	0	ND
CCGCTAATACCA_1	HT1	1541	892	5	3	3	ND
CCGGCAGTCAAG_1	HT1	1007	613	6	0	0	ND
CGCTGTCTACCA_1	HT1	1437	731	9	4	4	ND
GTAACTACTAAC_1	HT1	1753	955	1	0	0	ND
CAACTGAAAATG_1	HT1	1414	836	2	1	1	ND
CACAGCATTCCA_1	HT1	947	496	6	0	0	ND
GAAGCGGACACT_1	HT1	1189	550	6	0	0	ND
GTCGCAAAAGAC_1	HT1	1142	589	6	0	0	ND
AGAGCAGTCTGC_1	HT1	1187	356	4	0	0	ND
CTGCAATCTATC_1	HT1	1295	740	1	0	0	ND
TATAAGAGAGCG_1	HT1	1573	894	7	0	0	ND
AGAAGGCCTTGT_1	HT1	1290	767	7	0	0	ND
GGTGCAAGTGCC_1	HT1	1157	554	7	0	0	ND
GATGAAAGCTGT_1	HT1	1244	786	5	3	3	ND
GTCTACCCGCAA_1	HT1	1461	640	1	0	0	ND
ACTCCGGGATCA_1	HT1	1345	697	7	0	0	ND
CGTCTCGCAGAT_1	HT1	1207	714	6	0	0	ND
GTTTGTAATGGT_1	HT1	1562	825	5	3	3	ND
GCAGTGGTCCAT_1	HT1	1180	666	7	0	0	ND
AAAGTCGACAGC_1	HT1	1136	727	0	2	2	ND
AACAAAGCCCTG_1	HT1	1402	844	5	3	3	ND
GTTCTGATCACG_1	HT1	1447	702	7	0	0	ND
CACGAAGCTCTC_1	HT1	1420	575	1	0	0	ND
GGCCTTCGCTTT_1	HT1	1381	758	1	0	0	ND
AATGCATTCATA_1	HT1	1301	703	6	0	0	ND
CAGCGTATGCAG_1	HT1	1286	707	1	0	0	ND
AGTACGCCAATG_1	HT1	1373	711	7	0	0	ND
CGGTGTCACAGA_1	HT1	1457	831	7	0	0	ND
GTCAACCATGCC_1	HT1	1629	897	10	1	1	ND
ATAATCCAATAT_1	HT1	1556	972	7	1	1	ND
CGTAGAAACATG_1	HT1	1371	601	6	0	0	ND
TTAAACCGTCAT_1	HT1	1291	689	7	0	0	ND
ACATGATTAGTG_1	HT1	1476	803	5	3	3	ND
ATCGCTTACACT_1	HT1	1263	798	0	2	2	ND
ACTAGGAGTAAG_1	HT1	1376	770	2	1	1	ND
GCGGCACTTTTG_1	HT1	1204	735	13	3	3	ND
ATGGATTTATCA_1	HT1	1391	610	1	0	0	ND
CTGGCGCGCAAA_1	HT1	1388	691	7	0	0	ND
ACCTTGGAACAA_1	HT1	1040	699	4	1	1	ND
CCCCGGTTGATT_1	HT1	1482	615	6	0	0	ND
TGCCCGCATTGC_1	HT1	1095	529	6	0	0	ND
TAGTCTGGCGGA_1	HT1	1369	470	7	0	0	ND
CTCACCGTTTTG_1	HT1	1343	755	1	0	0	ND
AATAGCGCTAGA_1	HT1	1398	701	6	0	0	ND
CACGATAAGCGT_1	HT1	1112	494	6	0	0	ND
GCTATTCAAATG_1	HT1	1305	754	6	0	0	ND
TGGTCTACCCTG_1	HT1	1274	522	1	0	0	ND
CTCCGACGTCTC_1	HT1	1246	608	7	0	0	ND
GGACTCATCTCT_1	HT1	1472	626	7	0	0	ND
GTCCACCACGTC_1	HT1	1155	715	5	3	3	ND
CATCGCTTCCCT_1	HT1	1413	670	7	0	0	ND
AGTTTGCCCATT_1	HT1	1100	687	16	7	7	ND
ATTAGTATGACG_1	HT1	1289	651	7	0	0	ND
AACATAGAACAA_1	HT1	1077	733	0	2	2	ND
AGCGGAAGAGTC_1	HT1	1217	545	1	0	0	ND
ACAAGCCTTACC_1	HT1	1168	440	6	0	0	ND
ATTTGTAAGTCC_1	HT1	1287	651	7	0	0	ND
CAGGCGTGTCCA_1	HT1	1201	807	0	2	2	ND
GGTCTCTCTAGA_1	HT1	1148	598	2	1	1	ND
TCCGTCCCGCCA_1	HT1	1294	646	7	0	0	ND
GACCGTGCCTGC_1	HT1	599	313	3	1	1	ND
CCAGCGAGATGC_1	HT1	1146	558	3	1	1	ND
CGTTGGTGTGAC_1	HT1	1312	705	7	0	0	ND
TTCGGACTTTCT_1	HT1	1429	860	2	1	1	ND
CAGACTGGCCAA_1	HT1	1172	658	2	1	1	ND
TACTTTCACACC_1	HT1	1574	694	1	0	0	ND
ATCGTTTGTACG_1	HT1	1511	961	0	2	2	ND
TGCTTCCTCCTG_1	HT1	1524	741	3	1	1	ND
CTGGGCGGGGCA_1	HT1	655	305	3	1	1	ND
AGTTTTCCAAGG_1	HT1	1436	754	10	1	1	ND
GAACATGGAGAG_1	HT1	1161	574	10	1	1	ND
TTCCACGATTGG_1	HT1	1570	897	1	0	0	ND
CTAATCCCCGCC_1	HT1	1360	598	7	0	0	ND
GATCGTGGTGGA_1	HT1	1242	607	7	0	0	ND
AGCGGAAATCGA_1	HT1	1391	919	5	3	3	ND
GTCGGTAGCCCT_1	HT1	1113	635	7	0	0	ND
GATACTTCTTGC_1	HT1	1273	658	6	0	0	ND
TTGTCCGCCCGA_1	HT1	1513	825	1	0	0	ND
ATTGTAAGTGAA_1	HT1	1342	875	1	0	0	ND
GCCGGCGGTAGA_1	HT1	1165	622	1	0	0	ND
AGGGCGCTGGTG_1	HT1	1209	749	9	4	4	ND
CTATCAACTAGT_1	HT1	1429	712	1	0	0	ND
TTACAGGACGTC_1	HT1	1266	606	6	1	1	ND
GCGACCTCGGAC_1	HT1	1102	634	8	0	0	ND
CCGCGGGCCCTA_1	HT1	1396	672	14	6	6	ND
CTCATATCGAGG_1	HT1	1247	832	1	0	0	ND
ACTGCCGCAACT_1	HT1	1330	516	1	0	0	ND
AGAATCAGAAAA_1	HT1	1303	610	1	0	0	ND
GTCTCTTGTGTC_1	HT1	1183	676	13	3	3	ND
AGAGCGAAAGGC_1	HT1	1331	599	1	0	0	ND
ACGACATTTAGT_1	HT1	1280	706	10	1	1	ND
CCGCAGTTACTG_1	HT1	1495	630	7	0	0	ND
TTCCCATAACGA_1	HT1	1120	506	6	0	0	ND
CCGCTAACAGCT_1	HT1	1295	630	1	0	0	ND
GATTCAGATGAC_1	HT1	1006	564	6	0	0	ND
GTGCCTCGGGTG_1	HT1	1344	727	9	4	4	ND
AGAACTATGTGC_1	HT1	1357	747	7	0	0	ND
TTGCGGGATATC_1	HT1	1320	754	5	3	3	ND
TTGCTCAGGTGC_1	HT1	1392	607	10	1	1	ND
GTCCTCATACAT_1	HT1	1161	650	10	1	1	ND
AAGTAACTTGGG_1	HT1	1084	662	7	1	1	ND
CGATCCACGCTG_1	HT1	1262	611	12	0	0	ND
CGCCTGGCTGTC_1	HT1	1224	457	6	0	0	ND
CCATGTGGTCTG_1	HT1	1196	671	15	0	0	ND
CGGATTTGCAGT_1	HT1	1248	704	5	3	3	ND
TAGTCGGGGGTT_1	HT1	1470	807	7	0	0	ND
AGCTTGAAGACT_1	HT1	1071	750	11	5	5	ND
CACTAACCATCC_1	HT1	1300	618	6	0	0	ND
AGGAACTTCCGA_1	HT1	1285	717	2	1	1	ND
TAGGCAACACCG_1	HT1	1354	563	6	0	0	ND
ATTTTTCTGTGC_1	HT1	1398	582	6	0	0	ND
TACAACTGTCGG_1	HT1	1450	854	2	1	1	ND
TTATGAACGTGA_1	HT1	1091	650	5	3	3	ND
TCGCTTGCTCCG_1	HT1	1369	808	5	3	3	ND
AATTTTCCCACT_1	HT1	1646	828	0	2	2	ND
GCTCCGGATCGT_1	HT1	1300	700	7	0	0	ND
CATAAGGGGATT_1	HT1	1493	709	1	0	0	ND
GAGCGTAAGTAA_1	HT1	1122	604	7	0	0	ND
GGTTTATCCTGA_1	HT1	1171	690	2	1	1	ND
CCCCGTTGGCCT_1	HT1	1201	663	9	4	4	ND
CCCTCCATTCGG_1	HT1	1133	507	6	0	0	ND
GACAACGGTCAA_1	HT1	1003	555	14	6	6	ND
GATTGGGCTGGC_1	HT1	1419	809	5	3	3	ND
CTTCCCCAGTTT_1	HT1	1286	720	7	0	0	ND
GTGAAGGCTCGA_1	HT1	967	615	13	3	3	ND
GCGCTGTCCTGC_1	HT1	1171	459	4	0	0	ND
GGATCTCCAGTA_1	HT1	1267	824	0	2	2	ND
TACACGGCCTTT_1	HT1	1157	650	1	0	0	ND
TGAAAACTGGCC_1	HT1	1236	625	1	0	0	ND
GATCACTCTTAC_1	HT1	1178	569	6	0	0	ND
CGCACGAGAAAG_1	HT1	1313	558	1	0	0	ND
CAGGCGGGGGGA_1	HT1	1172	572	6	0	0	ND
GTACAGATCGAT_1	HT1	978	500	6	0	0	ND
CCCTTCCCTCCC_1	HT1	1435	655	7	0	0	ND
AACAGTAAATGG_1	HT1	1170	564	7	0	0	ND
CGCGGTTACACG_1	HT1	1172	676	1	0	0	ND
GTTTACCTAAGG_1	HT1	1170	432	4	0	0	ND
ATGTAGCGTGCT_1	HT1	1274	664	7	0	0	ND
GGGTACGTCCTC_1	HT1	1388	547	6	0	0	ND
TGGGTTCTATAA_1	HT1	1331	596	1	0	0	ND
TTGCCGGGTCGT_1	HT1	1113	561	7	0	0	ND
GCGCAGCGTTGG_1	HT1	1389	846	5	3	3	ND
TAAGCACGCCAA_1	HT1	1012	404	7	0	0	ND
GCTCTGTCGGCT_1	HT1	1286	717	1	0	0	ND
TTCGATAACAGA_1	HT1	1270	428	4	0	0	ND
CAGAAGGGCGTG_1	HT1	1184	673	1	0	0	ND
CGGGCAGGGCCG_1	HT1	1263	524	1	0	0	ND
CCCAGAGGCCCC_1	HT1	1382	764	6	0	0	ND
CCTCGCATTCTT_1	HT1	1149	459	7	0	0	ND
CCTTGCAGGAGT_1	HT1	1069	424	6	0	0	ND
ACAGATCCCACT_1	HT1	1276	551	7	0	0	ND
AGGGTAGACTTG_1	HT1	1339	678	7	0	0	ND
TGTCCAGTTTTT_1	HT1	1247	711	7	0	0	ND
GGCCTTGCGCCA_1	HT1	1283	444	6	0	0	ND
ACTAGAATCGCT_1	HT1	688	350	9	4	4	ND
CTGCCTTGTTCC_1	HT1	1077	448	4	0	0	ND
TGTGTTCGCGCC_1	HT1	1257	744	1	0	0	ND
AGGCCAAAACGA_1	HT1	1265	688	2	1	1	ND
GCCGCAGCACTA_1	HT1	1131	778	11	5	5	ND
TGCCTTGGCTAG_1	HT1	1091	753	0	2	2	ND
CGACCCGCCTGA_1	HT1	637	280	4	1	1	ND
ATGTAACATTCT_1	HT1	1270	673	7	0	0	ND
GCGTTTTCCAAT_1	HT1	1062	595	1	0	0	ND
GGACTAATTGTG_1	HT1	1479	774	1	0	0	ND
ACAACAAGCGCC_1	HT1	1272	730	10	1	1	ND
GAGCTAATTGAT_1	HT1	1292	853	7	0	0	ND
GTTCTACGATCC_1	HT1	1175	575	7	0	0	ND
CATGCCACGCTC_1	HT1	1048	494	7	0	0	ND
AATCGCTTTGGC_1	HT1	1122	638	7	0	0	ND
GGCTCAATGGAC_1	HT1	924	420	6	0	0	ND
CGTGGCGGGCCT_1	HT1	1290	786	1	0	0	ND
GAACGTAGCGAA_1	HT1	1283	650	2	1	1	ND
TTGCCGGCAGAT_1	HT1	1065	614	7	0	0	ND
GAACTCAGAAAT_1	HT1	1281	679	10	1	1	ND
CCCGCGTCAAGA_1	HT1	1404	672	1	0	0	ND
GCAGTTCCCCTT_1	HT1	1186	685	14	6	6	ND
CGACCGCAGAAG_1	HT1	1055	639	7	0	0	ND
GCAGATTCCATT_1	HT1	1178	505	1	0	0	ND
ACGATCAGTTCT_1	HT1	1200	738	2	1	1	ND
ATTCCTGTTTGG_1	HT1	1216	709	2	1	1	ND
GACGAGGTGAAC_1	HT1	1172	444	6	0	0	ND
GCGGAGGAATGA_1	HT1	1228	669	1	0	0	ND
GCTTTCCTTGGG_1	HT1	1204	678	1	0	0	ND
GCGCTTAAACTC_1	HT1	1052	562	7	0	0	ND
CGAATTTTCAAC_1	HT1	1288	707	7	0	0	ND
TTCGAAGATGAG_1	HT1	1229	830	7	0	0	ND
ACGCTAGGCCAC_1	HT1	1244	773	13	3	3	ND
AGGCGATACGGC_1	HT1	1164	737	16	7	7	ND
GGTCCTTACCGC_1	HT1	1318	855	11	5	5	ND
GACCAGGATTAT_1	HT1	1133	722	0	2	2	ND
ATTGATACAATT_1	HT1	1240	557	7	0	0	ND
ACAGCTGCTGTC_1	HT1	1220	627	7	0	0	ND
TGCATGACGCTG_1	HT1	1170	541	14	6	6	ND
AGGCAATCCCGT_1	HT1	1397	921	5	3	3	ND
GTATCCAATGAC_1	HT1	1368	546	6	0	0	ND
CCACACATCCCC_1	HT1	1295	641	6	0	0	ND
CGCAGAACCAAT_1	HT1	1090	578	7	0	0	ND
CGGTCTAGGTAG_1	HT1	1266	661	1	0	0	ND
AATCCACCTCAC_1	HT1	1421	936	0	2	2	ND
AAATTCTAGTAA_1	HT1	1251	841	13	3	3	ND
GATTCGCAAGTG_1	HT1	1222	756	5	3	3	ND
ACGGGTACGACC_1	HT1	1176	523	6	0	0	ND
ATTTGGTGCCGC_1	HT1	1136	625	6	0	0	ND
TATTGTAACTTC_1	HT1	1583	737	7	0	0	ND
GGAATGCAGTAC_1	HT1	1117	602	7	0	0	ND
AAGGCCGGTGGA_1	HT1	1013	495	6	1	1	ND
GGTATGGATGTA_1	HT1	1181	707	1	0	0	ND
TCGATCCATCTA_1	HT1	1459	684	7	0	0	ND
CGGTTTGCGATA_1	HT1	1196	563	6	0	0	ND
GGTGTGACGCTC_1	HT1	977	722	0	2	2	ND
GTCTATTTTCCC_1	HT1	1136	575	6	0	0	ND
TATTGCGTGCTA_1	HT1	949	425	6	0	0	ND
AGGTCACCTATC_1	HT1	1153	570	7	0	0	ND
TTCTTGGAAGGA_1	HT1	1056	527	1	0	0	ND
AGCGGCGGAGCT_1	HT1	1235	717	2	1	1	ND
GGTCAACCCCCG_1	HT1	502	295	9	4	4	ND
CGGGGTAAGGTA_1	HT1	1143	640	7	0	0	ND
GGCTCGCGTCTG_1	HT1	1142	577	6	0	0	ND
TACCCCGCTTGC_1	HT1	1294	776	5	3	3	ND
CCTTCCCAATCC_1	HT1	1296	534	6	0	0	ND
GTTTGTATGTTC_1	HT1	1281	763	7	0	0	ND
TGTCACCGACTC_1	HT1	1003	420	4	0	0	ND
ACGGAATCTTGC_1	HT1	1162	745	0	2	2	ND
CGCATCCATGAG_1	HT1	1217	620	6	0	0	ND
CCAGCCGGTATC_1	HT1	1021	496	9	4	4	ND
CTAATTAAGTAG_1	HT1	1244	569	1	0	0	ND
ATCACTGACGGC_1	HT1	1271	688	1	0	0	ND
CTTCATGTTTCG_1	HT1	1216	810	7	0	0	ND
GTCATTGGGTCT_1	HT1	1137	564	7	0	0	ND
CGCCTTAACGCA_1	HT1	1207	677	1	0	0	ND
AAGAAGTATGCA_1	HT1	1040	574	1	0	0	ND
TCCTTCTTATCG_1	HT1	1425	819	5	3	3	ND
TGGGATATTGTC_1	HT1	1022	456	10	1	1	ND
CCTAGGCGGCTC_1	HT1	1152	554	7	0	0	ND
TCGGGCGGCCTG_1	HT1	1279	587	4	0	0	ND
ACTCCATTCACC_1	HT1	1455	838	7	0	0	ND
GTATTGCCGCCG_1	HT1	1422	809	5	3	3	ND
CTCGAGCTTAAG_1	HT1	1094	568	10	1	1	ND
TCTGGTTCGCAC_1	HT1	555	245	4	0	0	ND
GGGCGTTACATC_1	HT1	854	360	4	0	0	ND
AGTACCGGTCTC_1	HT1	1131	577	9	4	4	ND
ATGTCGCGGGGC_1	HT1	1048	550	2	1	1	ND
AGACTTCGCTAT_1	HT1	1314	667	1	0	0	ND
ATTATCAAATTC_1	HT1	1238	600	7	0	0	ND
CAAATCAACGCT_1	HT1	1043	481	3	1	1	ND
CGGGCTTGATGT_1	HT1	1241	778	2	1	1	ND
ACTCCTTTTGCA_1	HT1	1099	440	4	0	0	ND
CATCATCCCTGA_1	HT1	895	343	6	0	0	ND
GTCGCAATATCG_1	HT1	1016	694	11	5	5	ND
CCTCTGAGCTTA_1	HT1	1138	574	6	0	0	ND
CTAAAATGATCG_1	HT1	1279	857	7	0	0	ND
TCTTTTTCCATC_1	HT1	1547	853	2	1	1	ND
CGCACGGATTAC_1	HT1	1140	625	1	0	0	ND
GGATCCACTTTT_1	HT1	1047	682	14	6	6	ND
CGAGCATTAGGA_1	HT1	1174	470	6	0	0	ND
TGGGATCACTTA_1	HT1	1240	629	10	1	1	ND
ACAAGCGCCGTG_1	HT1	955	576	7	0	0	ND
CGACCGACTTCC_1	HT1	1187	673	2	1	1	ND
GCTCCGCATCCT_1	HT1	1105	528	6	0	0	ND
TCTACACGTGCA_1	HT1	1200	675	6	0	0	ND
TTGTCATAACGG_1	HT1	1382	620	7	0	0	ND
GAAAGCGCAGTT_1	HT1	1265	584	7	0	0	ND
GTCTTGCTTCAT_1	HT1	1060	705	11	5	5	ND
TTTTGGTCATGG_1	HT1	1293	835	0	2	2	ND
CTCGCTCTCGTC_1	HT1	1197	640	7	0	0	ND
CCATGCTTGGGC_1	HT1	1217	525	6	0	0	ND
AGGGAGGATATC_1	HT1	1083	498	7	0	0	ND
CGAGCTGAAGCA_1	HT1	641	361	18	0	0	ND
ACAAACACATAC_1	HT1	1126	566	7	0	0	ND
GTTTAGCAGCTC_1	HT1	1032	521	7	0	0	ND
GATTCGAAGTGT_1	HT1	1221	864	11	5	5	ND
GTTACAATTGGG_1	HT1	1213	515	6	0	0	ND
TGAACACTAACA_1	HT1	1020	611	2	1	1	ND
AAGTATCCTGAA_1	HT1	1255	784	0	2	2	ND
ACTCGCTCCGGA_1	HT1	1114	708	2	1	1	ND
ATCCGATACAAC_1	HT1	1076	613	2	1	1	ND
TCCCCAAAAGCT_1	HT1	529	365	5	3	3	ND
ATATCCTAATGG_1	HT1	1201	670	1	0	0	ND
CGACTGTATTGA_1	HT1	1029	656	5	3	3	ND
CTGTCATGGGAC_1	HT1	1112	495	6	0	0	ND
GGAGTTGTGTAC_1	HT1	1288	829	5	3	3	ND
GGCGCGGCGACC_1	HT1	489	300	10	1	1	ND
GTTATTAATAAG_1	HT1	1396	694	7	0	0	ND
AACGAGCTTGGG_1	HT1	1253	519	6	0	0	ND
ACGAAGCAGGGA_1	HT1	1136	598	1	0	0	ND
ACTCGAAGAGCA_1	HT1	1054	601	1	0	0	ND
AACACATGGTAG_1	HT1	1277	602	7	0	0	ND
CGACTAACGAGG_1	HT1	1085	733	5	3	3	ND
GGTCACACACAA_1	HT1	1283	743	5	3	3	ND
GTACACACACTC_1	HT1	1262	702	2	1	1	ND
GGGGCGTTGACC_1	HT1	1162	612	7	0	0	ND
GTATCTCACCAT_1	HT1	1005	517	7	0	0	ND
TGTAATACCCGT_1	HT1	1372	565	7	0	0	ND
TCCATGTCTGTT_1	HT1	1091	734	9	4	4	ND
ACTTTACCACCT_1	HT1	1266	635	7	0	0	ND
ACAGTCCACCAT_1	HT1	1132	581	1	0	0	ND
CCACGACTCAAC_1	HT1	1171	437	4	0	0	ND
CGCTAGTTTCTG_1	HT1	1157	494	6	0	0	ND
CGTGAGGGCCCC_1	HT1	1397	598	7	0	0	ND
TTCGGGCCATCC_1	HT1	1201	497	7	0	0	ND
AGGGAAACTCAA_1	HT1	1301	583	6	0	0	ND
ATCCTTTAAGCC_1	HT1	1156	565	6	0	0	ND
CCGACGTCGGAC_1	HT1	1101	426	4	0	0	ND
ACCGCCTAAACT_1	HT1	1207	629	6	0	0	ND
GCCACGCAGCTG_1	HT1	1157	665	2	1	1	ND
CGGACGCGTGCG_1	HT1	1226	720	7	0	0	ND
CATTGGGTGACC_1	HT1	1231	757	0	2	2	ND
CTTGAATAGCCA_1	HT1	1355	679	6	1	1	ND
GTATGGTTGGAC_1	HT1	693	334	4	1	1	ND
GTCCGGAAACTA_1	HT1	1031	527	6	0	0	ND
CACCCCTGTTAT_1	HT1	690	236	4	1	1	ND
CGACCCTCCCAT_1	HT1	1361	822	1	0	0	ND
AGCTAGGTCGGG_1	HT1	1084	655	1	0	0	ND
GCCGGCCATCGA_1	HT1	1111	555	6	0	0	ND
ATTGTCCTTTAT_1	HT1	975	421	6	0	0	ND
CTTACTCCGGAG_1	HT1	1301	550	6	0	0	ND
CCGTTATCGCGC_1	HT1	1220	794	5	3	3	ND
GCCTCCTGACGG_1	HT1	1020	579	6	0	0	ND
GGTATTCCTCTT_1	HT1	1035	600	7	0	0	ND
GTAGGGCTCATG_1	HT1	1260	605	7	0	0	ND
CTCGCTACAATC_1	HT1	1218	764	5	3	3	ND
ACTTCTGTCAAT_1	HT1	1395	792	7	0	0	ND
GGGGCCGTGAGG_1	HT1	1035	613	7	0	0	ND
CTGTTCGATAGA_1	HT1	1105	460	1	0	0	ND
GTCATGCCAGAG_1	HT1	867	406	7	0	0	ND
CCTATCCTGGTC_1	HT1	1095	506	7	0	0	ND
AATTAAAATACC_1	HT1	1292	518	4	0	0	ND
GCGGCTCTCTTA_1	HT1	1150	476	14	6	6	ND
TGTGCCCATGGT_1	HT1	1183	571	6	0	0	ND
TCTTCGCCTCAG_1	HT1	1271	577	1	0	0	ND
AAGCTAAGGACT_1	HT1	861	410	9	4	4	ND
TGAACTCGAGCT_1	HT1	1080	515	6	0	0	ND
CACATTTTGATC_1	HT1	1312	738	7	0	0	ND
ATAATGCCCGCC_1	HT1	1297	668	7	0	0	ND
CCTTGTTTATAT_1	HT1	1149	688	1	0	0	ND
TATCCCAGAACA_1	HT1	1105	573	1	0	0	ND
GAAGGCGTCTCT_1	HT1	1136	787	0	2	2	ND
GGTTCATAATGC_1	HT1	931	538	16	7	7	ND
TTTCGACCCGCA_1	HT1	1222	710	2	1	1	ND
GCTGGGCGCCGA_1	HT1	1259	555	1	0	0	ND
AATAGACCCGAC_1	HT1	932	559	14	6	6	ND
ATGTTAGCACTG_1	HT1	1012	615	1	0	0	ND
GGTGTTAAGGCC_1	HT1	1324	597	7	0	0	ND
TATGTAGAGTCT_1	HT1	1224	683	7	0	0	ND
GGTGACCCCCGT_1	HT1	378	203	0	2	2	ND
CAAGCGGGGGTG_1	HT1	1029	742	7	0	0	ND
AGCCGGCACTCG_1	HT1	1181	776	5	3	3	ND
GTACACTTAGCA_1	HT1	1163	724	7	0	0	ND
GTGGTTTTTACA_1	HT1	972	551	7	0	0	ND
CAGGGTGTGCGC_1	HT1	1159	696	5	3	3	ND
GAAGATAATCGC_1	HT1	1174	693	13	3	3	ND
ACGGTATTGGAT_1	HT1	1141	508	9	4	4	ND
TGTGCGGCTTCC_1	HT1	1099	505	7	0	0	ND
GATAGCGCTGCA_1	HT1	1027	402	4	0	0	ND
GGTCCTATGGCG_1	HT1	1025	507	7	0	0	ND
CAGCGATTGTCG_1	HT1	1008	601	16	7	7	ND
GATGGGCTCCTT_1	HT1	1232	656	1	0	0	ND
GATAAATGACCT_1	HT1	1051	606	7	0	0	ND
GGGGGTCCACTT_1	HT1	1374	907	13	3	3	ND
TAGGGTGATGAG_1	HT1	1077	531	6	0	0	ND
AGTGAGGACGTC_1	HT1	1294	735	7	0	0	ND
TTGCAACGCGTA_1	HT1	1110	587	1	0	0	ND
ATTTGGATGTTA_1	HT1	1151	616	6	0	0	ND
GGTCAATGGACG_1	HT1	854	504	10	1	1	ND
CTGCAGAAATGG_1	HT1	889	542	7	0	0	ND
CAGTTCTCATAG_1	HT1	1240	615	1	0	0	ND
GCTAACCTATTA_1	HT1	1264	732	2	1	1	ND
ACTCGCGGGTTT_1	HT1	1216	599	7	0	0	ND
GTGTTATGACTG_1	HT1	1122	521	7	0	0	ND
CCGCTATCTACC_1	HT1	1092	544	7	0	0	ND
TTTTACCGCGTC_1	HT1	1290	766	0	2	2	ND
CCATAATGGTTA_1	HT1	1156	611	1	0	0	ND
GAGCGCATCGTC_1	HT1	1173	420	7	0	0	ND
CATGCCACTCGA_1	HT1	1258	634	1	0	0	ND
AATGTCATATTT_1	HT1	1165	650	1	0	0	ND
TGCTAGCATCTT_1	HT1	1110	489	6	0	0	ND
CGCAAAGGTAGA_1	HT1	1143	559	6	0	0	ND
GGCCAGCCGCTG_1	HT1	1173	712	5	3	3	ND
CTTTCAAGAATC_1	HT1	1171	675	7	0	0	ND
GCAGAGCGTGCG_1	HT1	1218	549	1	0	0	ND
TAACAATGGATT_1	HT1	1038	727	7	1	1	ND
CTCCCTTGATAC_1	HT1	1243	800	5	3	3	ND
GGTGATTTTTGT_1	HT1	861	556	5	3	3	ND
AGAGTCCTCACT_1	HT1	1149	769	11	5	5	ND
CTTAATCAGGAA_1	HT1	1039	631	8	1	1	ND
CAAAATTTTCCT_1	HT1	373	207	0	2	2	ND
ATGAGCTAATAA_1	HT1	1098	584	9	4	4	ND
AAGAGCATCCTA_1	HT1	934	592	5	3	3	ND
GGCATACTGGGT_1	HT1	1003	530	2	1	1	ND
TATACACTCCAC_1	HT1	1250	655	2	1	1	ND
CAATTGTACAAA_1	HT1	1088	626	9	4	4	ND
CGGAGCTTCTGC_1	HT1	833	495	3	1	1	ND
TTTTCTTGTTCC_1	HT1	1245	613	6	0	0	ND
CAGACCATCGCA_1	HT1	1050	592	6	0	0	ND
AGTACCCATTGG_1	HT1	921	465	6	0	0	ND
GAGTGGGGTGGC_1	HT1	1043	515	1	0	0	ND
AGCCGGACTTGC_1	HT1	1001	433	6	0	0	ND
TATTTAGATCCT_1	HT1	1324	762	5	3	3	ND
ATTATTTCCTCG_1	HT1	1420	945	0	2	2	ND
CCCCCATACCCA_1	HT1	1144	413	6	0	0	ND
AGGCCAATAACC_1	HT1	1063	606	1	0	0	ND
AATTTCTTGCGC_1	HT1	1574	572	7	0	0	ND
GGGCTGTGGACG_1	HT1	1143	634	1	0	0	ND
ACGATCAGACAA_1	HT1	1022	382	6	0	0	ND
GCCATTGAGAGC_1	HT1	1025	587	1	0	0	ND
ATAGCAATATGT_1	HT1	985	536	7	0	0	ND
GGGCAGCCAGCA_1	HT1	804	330	4	0	0	ND
TGGTGTTTCATG_1	HT1	942	305	4	0	0	ND
CATCCGCCTACC_1	HT1	1133	536	6	0	0	ND
TAACTCACGGGA_1	HT1	1248	828	11	5	5	ND
AGCTGATATCTG_1	HT1	1242	496	7	0	0	ND
ACCTGGGCTCTC_1	HT1	891	515	6	0	0	ND
GGGTTGAGGGTG_1	HT1	714	543	11	5	5	ND
CACAACTGTTAG_1	HT1	1063	610	6	0	0	ND
CCTTCAAGTACC_1	HT1	1079	442	6	0	0	ND
TAATCCTTATCT_1	HT1	1326	757	7	0	0	ND
TCCCCCGCTGGA_1	HT1	890	434	6	0	0	ND
TAGTCGGGGTTC_1	HT1	1255	663	1	0	0	ND
ATGCAAGCGTCT_1	HT1	1061	567	7	0	0	ND
GACATGAGTTAC_1	HT1	1249	590	1	0	0	ND
GGCCTGCTTGGT_1	HT1	1077	398	4	0	0	ND
CCGGCGTGGGCC_1	HT1	1134	547	3	1	1	ND
ACAAGAGTTTCT_1	HT1	1078	661	5	3	3	ND
AGCTTGGGTAAA_1	HT1	1149	631	7	0	0	ND
GGCCACAGATCC_1	HT1	893	385	6	0	0	ND
TGCTTTAGTGTG_1	HT1	1213	613	1	0	0	ND
GCAAAGCCTGGG_1	HT1	1128	739	0	2	2	ND
TCGCCTAGTCTT_1	HT1	898	227	3	1	1	ND
TGATCCACGCCG_1	HT1	1206	668	6	0	0	ND
TCTACACAGCAC_1	HT1	1040	512	6	0	0	ND
CGGTGGGGCCTG_1	HT1	905	609	16	7	7	ND
GAGTCCATATAG_1	HT1	1121	723	9	4	4	ND
TGTCTATGTCCC_1	HT1	1021	451	6	0	0	ND
TCAACCGATACA_1	HT1	976	597	1	0	0	ND
TTGCGAACCGGG_1	HT1	1108	668	2	1	1	ND
ATGTCATGAGGT_1	HT1	1282	831	5	3	3	ND
CTGCTGTTAGTT_1	HT1	939	560	9	4	4	ND
TAAGCCGCGCAG_1	HT1	1226	762	5	3	3	ND
CCTTACATGTTC_1	HT1	988	493	1	0	0	ND
TGCCCGTCGTCC_1	HT1	828	252	4	0	0	ND
TAGGAAAGCAGG_1	HT1	973	469	6	0	0	ND
AGGGGCGTGTAT_1	HT1	1125	698	5	3	3	ND
GTTTTGTTTAAG_1	HT1	1046	653	1	0	0	ND
AGACCAATTGGC_1	HT1	1068	595	6	0	0	ND
GGTCACAGCCCC_1	HT1	897	558	6	0	0	ND
CGCAGTTGGCCG_1	HT1	1085	484	4	0	0	ND
CGAGTGAAGTGC_1	HT1	1050	594	1	0	0	ND
GAAGGATGCGTC_1	HT1	1028	525	1	0	0	ND
TCATCCCCACCC_1	HT1	984	660	0	2	2	ND
TTGCACGCCATT_1	HT1	943	502	1	0	0	ND
TACCTCTTATGG_1	HT1	1087	502	6	0	0	ND
TAAACCACCATG_1	HT1	975	527	6	0	0	ND
GAGTGAATAGGG_1	HT1	1208	676	1	0	0	ND
CGGAGAGCGGTC_1	HT1	1059	383	4	0	0	ND
TGGATTTCTGAC_1	HT1	621	242	4	0	0	ND
GAAGAGCGTAAA_1	HT1	1085	439	7	0	0	ND
AACAGCGCCGTG_1	HT1	874	514	6	0	0	ND
CAACGCCCTGCT_1	HT1	986	485	10	1	1	ND
GCCCGAGAAGAG_1	HT1	909	427	6	0	0	ND
GGGTAGGGGCGG_1	HT1	1158	620	7	0	0	ND
GAGAATTTCCCA_1	HT1	963	414	3	1	1	ND
GACCCTGCGAAT_1	HT1	1005	673	5	3	3	ND
ATGTGCCTGCTT_1	HT1	1006	540	6	0	0	ND
GATGAGGCTATA_1	HT1	1058	566	6	0	0	ND
CAAGGACAAATT_1	HT1	1110	620	1	0	0	ND
CGTGTGACGAAG_1	HT1	800	389	6	0	0	ND
GCATAGGCCGCC_1	HT1	660	274	4	1	1	ND
CAGTTAGAGGAT_1	HT1	918	463	6	0	0	ND
CCATGATCGAAC_1	HT1	1103	450	6	0	0	ND
TCCTCCCTTGGT_1	HT1	970	389	6	0	0	ND
CCTAACCCCACT_1	HT1	865	336	4	0	0	ND
ATAGGGCGCGAC_1	HT1	1062	537	6	0	0	ND
ATGGAGGTGCCA_1	HT1	987	571	7	0	0	ND
TCTTCACACAAC_1	HT1	1033	725	7	0	0	ND
CTCATCCAGTTA_1	HT1	909	408	6	0	0	ND
GTGAGCCTTGAG_1	HT1	978	465	3	1	1	ND
CGGGCTTCTAAA_1	HT1	1069	547	1	0	0	ND
CACGGTGATGAT_1	HT1	1161	597	7	0	0	ND
TTAATCGGTGCC_1	HT1	1135	769	1	0	0	ND
AGATTGGCATTC_1	HT1	1008	492	6	0	0	ND
GGTTGGTTAAGT_1	HT1	856	488	1	0	0	ND
TGCCTATTCCTC_1	HT1	1246	603	7	0	0	ND
GGTATGTACACC_1	HT1	1032	660	5	3	3	ND
CTATATGGTGTA_1	HT1	1336	697	6	0	0	ND
TCCTGACGCACA_1	HT1	1031	643	5	3	3	ND
TTGGAACGCTAC_1	HT1	944	428	1	0	0	ND
TGACGCTGTTCG_1	HT1	942	410	6	0	0	ND
GCCCTGATTGCA_1	HT1	1105	653	1	0	0	ND
CCCCGAAGCATC_1	HT1	1030	457	6	0	0	ND
CCGTGTTTACCA_1	HT1	991	437	4	0	0	ND
GGTTCAATCGGC_1	HT1	817	378	4	0	0	ND
TTTCATGACGTG_1	HT1	1293	721	9	4	4	ND
AATACCTGAAAA_1	HT1	1072	615	2	1	1	ND
CGCTTCCCGGTA_1	HT1	1060	425	7	0	0	ND
GTTTACTCCTCG_1	HT1	1253	707	10	1	1	ND
AACCACACGACC_1	HT1	968	528	7	0	0	ND
AGTTTGAAGATT_1	HT1	1031	621	6	0	0	ND
TAAGCGTTGAAA_1	HT1	1061	544	4	0	0	ND
TCCGCCGATATA_1	HT1	958	562	7	0	0	ND
CCTACCGTTCCT_1	HT1	1022	473	6	0	0	ND
GAGCGTTCGCCC_1	HT1	804	455	7	0	0	ND
ACTGTACCGTCG_1	HT1	1216	626	6	0	0	ND
ATACGCTCTTCT_1	HT1	871	537	7	0	0	ND
CGTTGCGAGCAG_1	HT1	1081	562	6	0	0	ND
GACCGTATGAGA_1	HT1	1154	634	7	0	0	ND
GCGACCCATGAG_1	HT1	906	505	6	0	0	ND
GAGATGTCTTAA_1	HT1	1235	597	7	0	0	ND
TCACTCTCCTGT_1	HT1	1085	521	7	0	0	ND
GGGCGCGTTGAA_1	HT1	986	496	6	0	0	ND
GAGAGGCATTAC_1	HT1	976	547	10	1	1	ND
CATTTAGCTCTT_1	HT1	1114	572	6	0	0	ND
CCATGACAGAAG_1	HT1	1205	591	6	0	0	ND
CGTGAGGCGAGT_1	HT1	1152	568	7	0	0	ND
CATAGTCGCAAC_1	HT1	1235	795	5	3	3	ND
ACCTAGCTATTA_1	HT1	1066	481	7	0	0	ND
ATGTCTACATCT_1	HT1	855	366	4	0	0	ND
GTATTAAGTAAC_1	HT1	1068	514	6	0	0	ND
TCGCTTAACAGA_1	HT1	932	525	7	0	0	ND
TACGCTCTTGAT_1	HT1	1075	628	13	3	3	ND
TCAATATAAGCC_1	HT1	1214	556	7	0	0	ND
TCTAAAGAGAGA_1	HT1	1189	639	6	0	0	ND
CATAGGAACCGC_1	HT1	1030	658	0	2	2	ND
CGTAGAGTCTTC_1	HT1	1049	481	7	0	0	ND
AAGGCTCTGTGT_1	HT1	1080	574	2	1	1	ND
CAAACGACTTGG_1	HT1	765	534	11	5	5	ND
GCCCCCTGGTGA_1	HT1	500	313	6	0	0	ND
GGCAGTCACCAC_1	HT1	1048	501	4	0	0	ND
TTCATGGGTGGC_1	HT1	633	265	6	0	0	ND
CGCAACATGATT_1	HT1	1024	407	7	0	0	ND
GCTTATCTTCGG_1	HT1	1178	694	2	1	1	ND
CGCCTGCTCTCC_1	HT1	857	627	11	5	5	ND
TTTATGGGGTCG_1	HT1	1161	671	5	3	3	ND
TTGACGGGACAC_1	HT1	842	485	7	0	0	ND
GCGCGTCCTGAA_1	HT1	1070	593	6	0	0	ND
TGCCCTCCTACT_1	HT1	889	380	7	0	0	ND
AGCCCAGCTAAG_1	HT1	905	497	9	4	4	ND
CTCCTAAGAAAG_1	HT1	888	543	2	1	1	ND
AGGCATAATGAC_1	HT1	938	513	9	4	4	ND
TATGCCTACACG_1	HT1	865	447	6	0	0	ND
AAATTAGAGCTA_1	HT1	1208	631	1	0	0	ND
GCTTAGATAATC_1	HT1	1164	646	7	0	0	ND
TCTTTGCCCGCA_1	HT1	539	252	3	1	1	ND
CAGGGGCGAAGT_1	HT1	1014	469	7	0	0	ND
AAGAACAGTGTA_1	HT1	957	623	5	3	3	ND
AGAGGGACGTAT_1	HT1	1194	780	5	3	3	ND
GCTCCTAATGGC_1	HT1	986	578	7	0	0	ND
GGATTTATAAGG_1	HT1	1098	468	4	0	0	ND
TGGAACCCCCCG_1	HT1	1120	565	1	0	0	ND
TACACTGTGGAA_1	HT1	1185	564	7	0	0	ND
CCCAAGCCGACT_1	HT1	1026	724	13	3	3	ND
ATTGACCTTATG_1	HT1	977	616	7	0	0	ND
ATCTTCGAAGAA_1	HT1	916	400	3	1	1	ND
CAGGCTCACATG_1	HT1	1119	641	7	0	0	ND
GTTAACGGGCGA_1	HT1	838	417	6	0	0	ND
ACTGTGAGATGG_1	HT1	1093	670	1	0	0	ND
TGGGCCAAGAAT_1	HT1	874	345	4	0	0	ND
GGGAAGGTATAG_1	HT1	1182	682	7	0	0	ND
CCATCACTACGC_1	HT1	904	514	2	1	1	ND
TAGGGAACGATC_1	HT1	981	615	11	5	5	ND
AGACTCCTAAAT_1	HT1	872	447	6	0	0	ND
CATCGTTTTTAG_1	HT1	1298	777	7	0	0	ND
AACTGATTTATC_1	HT1	1002	678	2	1	1	ND
GCGTGTCGTCAG_1	HT1	1104	517	7	0	0	ND
CTCTCACATGCG_1	HT1	799	549	16	7	7	ND
TGTAGTCCATGC_1	HT1	953	538	6	0	0	ND
CCATATGCTGAT_1	HT1	901	461	6	0	0	ND
TTTTTGGCCGGA_1	HT1	1113	587	1	0	0	ND
CATTACTGGCGA_1	HT1	1126	669	12	0	0	ND
TTTTACTCCACG_1	HT1	870	466	7	0	0	ND
GTATCGGCGGCG_1	HT1	1028	550	6	0	0	ND
ATTACACTTGTG_1	HT1	1039	624	5	3	3	ND
CTCATGGTGAAG_1	HT1	945	420	6	0	0	ND
GGCCTCCCTGGA_1	HT1	1047	564	4	0	0	ND
TAAGCCGAGCAA_1	HT1	903	545	1	0	0	ND
CGGCAGATCTTG_1	HT1	1001	670	5	3	3	ND
TGCTCTGCTCCA_1	HT1	830	529	14	6	6	ND
GGTACCATATTC_1	HT1	984	542	7	0	0	ND
TCTGACCCTATG_1	HT1	1103	593	7	0	0	ND
GCACGTAGGGTT_1	HT1	889	425	4	0	0	ND
GCTTCGAGAGTA_1	HT1	996	420	6	0	0	ND
CTTGGTGAATCA_1	HT1	1036	450	4	0	0	ND
GGTCCCTGACTT_1	HT1	1036	230	4	0	0	ND
TCGGTCCTCAAT_1	HT1	845	459	10	1	1	ND
TCTCTTTTGGAT_1	HT1	1255	758	6	0	0	ND
CATTTCGTTTTT_1	HT1	1207	638	7	0	0	ND
GACGTGTCGGTC_1	HT1	955	508	6	0	0	ND
GGTTTTCGCTAC_1	HT1	1043	393	7	0	0	ND
GAACCGTACCTT_1	HT1	960	507	2	1	1	ND
GCTCCTCCCAAT_1	HT1	596	206	4	0	0	ND
TGAGTCCACCCT_1	HT1	1030	585	9	4	4	ND
ACTAACTTGTAC_1	HT1	966	423	6	0	0	ND
GATGTAGGCAAC_1	HT1	1039	552	6	0	0	ND
GTATATTCGCCG_1	HT1	1152	684	6	0	0	ND
GAACACTTTAGC_1	HT1	925	633	13	3	3	ND
GTACGTCATCAT_1	HT1	924	461	7	0	0	ND
GTGTTAGAAACG_1	HT1	800	452	6	0	0	ND
TCGTCCCCAATA_1	HT1	944	645	9	4	4	ND
TCATTCGAGACA_1	HT1	954	507	6	0	0	ND
AGTGTAGCGGTC_1	HT1	1010	654	2	1	1	ND
TACCACCTCCTG_1	HT1	1074	535	3	1	1	ND
AAAGCTAAAACC_1	HT1	772	338	6	0	0	ND
TCCGCTCCATTC_1	HT1	983	519	10	1	1	ND
CCGACGTATCTT_1	HT1	1000	549	7	0	0	ND
TAGCAACTAATA_1	HT1	1124	547	7	0	0	ND
AATGCTAAACGG_1	HT1	1055	598	7	0	0	ND
ACCAACACCTAG_1	HT1	1141	738	5	3	3	ND
TAGGGTAATATT_1	HT1	1077	630	1	0	0	ND
CTTCCACAGGAC_1	HT1	612	288	7	0	0	ND
GTAACGCCCACT_1	HT1	1043	487	6	0	0	ND
GTTCGTGGAGAG_1	HT1	930	531	2	1	1	ND
AGACAACTGGTG_1	HT1	981	470	10	1	1	ND
CGCAAGCAGACG_1	HT1	947	471	7	0	0	ND
GGTTAGGCGCAC_1	HT1	874	551	5	3	3	ND
TAACTCGGCAGC_1	HT1	880	380	4	0	0	ND
TTCCTTCATCAT_1	HT1	1050	698	0	2	2	ND
ACGGCAAGGTGG_1	HT1	1016	675	5	3	3	ND
GGGAACACTTCG_1	HT1	930	517	7	0	0	ND
AGACCCGATAAT_1	HT1	836	396	4	0	0	ND
CTCAACGGCCGC_1	HT1	1099	750	13	3	3	ND
GCGTTGCTGCAT_1	HT1	1028	576	7	0	0	ND
TAGGACTCTCCT_1	HT1	1031	546	4	0	0	ND
CATCGGCCTGGC_1	HT1	988	647	0	2	2	ND
ATGCATTACGTC_1	HT1	453	268	10	1	1	ND
CCCTACTGTCGA_1	HT1	952	619	1	0	0	ND
AGATGCCCCTAA_1	HT1	1146	714	1	0	0	ND
AGAGAGCGTGAG_1	HT1	934	574	6	0	0	ND
GATCACTGGGGA_1	HT1	922	494	16	7	7	ND
CCTAAATCACAC_1	HT1	1011	648	2	1	1	ND
AGTCACCATCGG_1	HT1	1050	469	7	0	0	ND
TAAATCATAAGT_1	HT1	1017	530	1	0	0	ND
CACATCCGGGGT_1	HT1	1003	606	6	0	0	ND
TTCAGCTTAACC_1	HT1	926	490	4	0	0	ND
GCTTAAAACCAA_1	HT1	688	284	4	0	0	ND
GGCCCAACACCC_1	HT1	838	447	6	0	0	ND
ATACGCTTGGAC_1	HT1	676	435	5	3	3	ND
CAACATAGTCGA_1	HT1	978	664	0	2	2	ND
TTTAAAAACCCC_1	HT1	1101	524	1	0	0	ND
TCCGCCAGAGCT_1	HT1	728	371	6	0	0	ND
GGGGGAGAGTAA_1	HT1	888	364	1	0	0	ND
TGTTCAGTATTA_1	HT1	1241	653	7	0	0	ND
GGCTGTGTGATT_1	HT1	747	497	11	5	5	ND
CCGGAGCGCTCC_1	HT1	1048	485	3	1	1	ND
GCCCCACAATAG_1	HT1	827	338	3	1	1	ND
AAGCGTCGTGCA_1	HT1	876	546	1	0	0	ND
TGACCTCGCAGA_1	HT1	931	371	6	0	0	ND
ATGGGTATAACA_1	HT1	916	628	2	1	1	ND
CTTCAGTTAAGT_1	HT1	903	522	7	0	0	ND
GCGTCTCGCTGG_1	HT1	978	718	5	3	3	ND
GTTATTGTTACG_1	HT1	1017	654	5	3	3	ND
CTTCCGCATTCC_1	HT1	828	484	4	0	0	ND
TACCTTATATGG_1	HT1	815	516	10	1	1	ND
TAAGGACACGAA_1	HT1	876	446	6	0	0	ND
CCGAGGCGTTGC_1	HT1	957	520	7	0	0	ND
AAGTTACCCGTA_1	HT1	1061	707	9	4	4	ND
AATTCCTACGCC_1	HT1	941	427	6	0	0	ND
ATTGGAATTATG_1	HT1	1072	667	2	1	1	ND
ATGTGCTACACG_1	HT1	730	374	3	1	1	ND
CCAACTCGGAGC_1	HT1	767	501	6	0	0	ND
CACTTCTGCTAC_1	HT1	879	418	3	1	1	ND
GCTCGAGATCGG_1	HT1	991	664	0	2	2	ND
AACGGTGATCAA_1	HT1	941	590	7	0	0	ND
GCAATAATGCAT_1	HT1	987	689	5	3	3	ND
TGTGCTAGTACG_1	HT1	1026	550	10	1	1	ND
TGTTATGTACCA_1	HT1	1033	471	1	0	0	ND
ACAAATGGTCTT_1	HT1	1026	516	6	0	0	ND
ACTACACTCTAC_1	HT1	882	618	5	3	3	ND
GCGGCAATCATT_1	HT1	959	563	6	0	0	ND
CGCTTTTAGAGC_1	HT1	825	348	6	0	0	ND
GTCCCCATAAAC_1	HT1	812	514	6	0	0	ND
ATGTCTGTGCCG_1	HT1	946	552	6	0	0	ND
CTAACGCAGGGT_1	HT1	1058	678	7	0	0	ND
CTTATGCACTTT_1	HT1	1136	750	5	3	3	ND
GCTGCTGCGAAT_1	HT1	748	436	4	0	0	ND
TACCAACGCCCC_1	HT1	1093	492	7	0	0	ND
ACCGACACGCGG_1	HT1	1016	441	4	0	0	ND
GGGAACGCCGGA_1	HT1	981	513	1	0	0	ND
CATGTGTTGCCC_1	HT1	1025	383	6	0	0	ND
GCTCTGGGTCAT_1	HT1	873	519	7	0	0	ND
ACCGCCTTAGGG_1	HT1	688	428	6	0	0	ND
ATTTGCGCAATG_1	HT1	1046	545	1	0	0	ND
GTAGAACGTCAC_1	HT1	1096	671	5	3	3	ND
CGCCGTTGGCCC_1	HT1	817	412	4	0	0	ND
AAGTTTCAGTAA_1	HT1	1069	752	5	3	3	ND
TAATTAACCCAA_1	HT1	1141	442	4	0	0	ND
TGTCCGCGTTAT_1	HT1	978	362	4	0	0	ND
ATGGTTTTAAGC_1	HT1	1141	576	1	0	0	ND
CGCGCCCCGGCA_1	HT1	1018	497	4	0	0	ND
GTTAGTGAGTAA_1	HT1	566	272	1	0	0	ND
ATACGACGGGTG_1	HT1	852	342	6	0	0	ND
TGACGTGTGACC_1	HT1	1134	699	5	3	3	ND
GGCGCCAAGAGG_1	HT1	874	444	6	0	0	ND
AAGAATCTAGCT_1	HT1	869	501	6	0	0	ND
CCACTCCCTTTC_1	HT1	1076	396	4	0	0	ND
GGTTGGACAACC_1	HT1	899	523	4	0	0	ND
TGAAGCAGCCGT_1	HT1	879	328	6	0	0	ND
GCTTCACGGTTA_1	HT1	1036	612	1	0	0	ND
GGGGTTTGCATG_1	HT1	1012	585	9	4	4	ND
TACTACGAGGTA_1	HT1	824	611	0	2	2	ND
TGCCTGGAAGTG_1	HT1	924	566	5	3	3	ND
CACGCTCGAACG_1	HT1	907	318	4	0	0	ND
CATCCGACGTCC_1	HT1	930	539	6	0	0	ND
CCCTCTCTGCGG_1	HT1	794	571	16	7	7	ND
ACGGTTGTAAGG_1	HT1	1072	519	7	0	0	ND
CCATCGCTTTGC_1	HT1	959	504	1	0	0	ND
CGTGCCGAACAG_1	HT1	834	369	7	0	0	ND
GAAAGCAGAGTA_1	HT1	910	568	13	3	3	ND
GATCGCAAGCAA_1	HT1	922	508	6	0	0	ND
ACACACCCGCAG_1	HT1	929	484	1	0	0	ND
CCACGCAAGACG_1	HT1	884	402	6	0	0	ND
GCCCATACTTGT_1	HT1	845	389	6	0	0	ND
CCCCCGCGCAAG_1	HT1	817	301	3	1	1	ND
ACGTAGGAGTTA_1	HT1	789	459	6	0	0	ND
TGGTTCCATGGA_1	HT1	1000	586	1	0	0	ND
CGGAGTTAATGC_1	HT1	978	560	7	0	0	ND
GCGCCTTTTAGG_1	HT1	1021	417	7	0	0	ND
AATCACGCTTAC_1	HT1	975	671	5	3	3	ND
AGTCTTAACAGA_1	HT1	921	386	6	0	0	ND
GATGAATCACGG_1	HT1	975	530	6	0	0	ND
GATGCATCCTCA_1	HT1	859	283	4	0	0	ND
TTCCAAAGGTAT_1	HT1	814	449	3	1	1	ND
CCTTCTGATTCT_1	HT1	1000	554	7	0	0	ND
CTCTCCCAGGAC_1	HT1	764	365	3	1	1	ND
TCCGCCCGCTGT_1	HT1	685	252	4	1	1	ND
TGTCAGCCTGAC_1	HT1	953	432	7	0	0	ND
AGACCACCCTGC_1	HT1	841	353	6	0	0	ND
GTGCATGTTGGT_1	HT1	900	541	7	0	0	ND
CTGAGCTCAACG_1	HT1	719	504	16	7	7	ND
GAGTAGTTAAAG_1	HT1	1064	571	7	0	0	ND
ATACTAGACCGC_1	HT1	841	488	6	0	0	ND
CCGGCCTGGCCG_1	HT1	888	394	10	1	1	ND
GACCTAAGTGAC_1	HT1	909	576	7	0	0	ND
AAACCCTAACCC_1	HT1	309	201	9	4	4	ND
GTGCCATAACCT_1	HT1	732	481	6	0	0	ND
GCCACCTCTACT_1	HT1	790	401	6	0	0	ND
GTGAGACCGAGT_1	HT1	989	563	7	0	0	ND
CCACTCAACAAT_1	HT1	950	475	4	0	0	ND
CGGCTGACAGCA_1	HT1	896	603	13	3	3	ND
AATTTCTTACTT_1	HT1	1252	788	5	3	3	ND
CAGGCCGAACTG_1	HT1	879	299	6	0	0	ND
GGTTAGTTATCC_1	HT1	995	541	7	0	0	ND
GAATAACGGGAG_1	HT1	879	532	4	0	0	ND
GTCTAATAGTAA_1	HT1	1029	662	5	3	3	ND
GGCGGCGGCGCA_1	HT1	719	313	4	0	0	ND
CTTGAAGTCCTT_1	HT1	555	262	4	0	0	ND
GACCCTTTAAGA_1	HT1	798	374	6	0	0	ND
GGACGACAGCAT_1	HT1	843	262	4	0	0	ND
GTGCAACGTTCC_1	HT1	809	514	5	3	3	ND
TCTACGCAATGG_1	HT1	922	470	1	0	0	ND
TGTTGCATCTCA_1	HT1	1159	529	7	0	0	ND
TGGTTATTCGAG_1	HT1	943	392	6	0	0	ND
TTCAATTTCCAA_1	HT1	919	516	1	0	0	ND
TGAAGGAAGCGC_1	HT1	1066	570	7	0	0	ND
AAGGGTCGCATG_1	HT1	1021	599	7	0	0	ND
AGAGATAACGGG_1	HT1	1026	534	3	1	1	ND
CGGACGTTCGAC_1	HT1	857	432	4	0	0	ND
AGTTAGTCCGTG_1	HT1	845	341	6	0	0	ND
ACCGCTTATTCA_1	HT1	858	540	7	0	0	ND
GGATCCCTTTTA_1	HT1	1059	684	5	3	3	ND
GGATCTTGTCCG_1	HT1	807	379	9	4	4	ND
GCAAAACTTGTC_1	HT1	810	540	7	0	0	ND
GTTAGAACATTC_1	HT1	566	286	4	0	0	ND
TGAGAGTGTCTT_1	HT1	1064	576	2	1	1	ND
GCTTTCGTTAGT_1	HT1	981	552	7	0	0	ND
TATCAGGTGATC_1	HT1	978	591	6	0	0	ND
GACTATTAGAAG_1	HT1	931	645	6	1	1	ND
ACCGAAAATCCT_1	HT1	888	485	1	0	0	ND
GTCGGCGCGAGG_1	HT1	1109	464	1	0	0	ND
TCACTGGGAGAA_1	HT1	1028	572	7	0	0	ND
AGTTGCAGGGTT_1	HT1	750	228	14	6	6	ND
TCCCTAGGGCTC_1	HT1	948	496	1	0	0	ND
ACGAGCCTTAGT_1	HT1	912	562	7	0	0	ND
CATGGTTATTCC_1	HT1	1012	667	5	3	3	ND
TTGAGTAACCGG_1	HT1	1033	634	5	3	3	ND
TTGGCAATATTC_1	HT1	540	203	0	2	2	ND
TCTACAGAAAAG_1	HT1	918	544	1	0	0	ND
GGAGTTGCGAAC_1	HT1	781	485	13	3	3	ND
ACCGACTTGAGT_1	HT1	878	539	14	6	6	ND
CAGTTACTGGAG_1	HT1	750	514	1	0	0	ND
CCAGGTCTCGGG_1	HT1	1022	572	2	1	1	ND
TGAGAAGAGACG_1	HT1	809	369	6	0	0	ND
TTTCCGGCTCCG_1	HT1	822	466	10	4	4	ND
AAGCGATAGGCA_1	HT1	909	565	0	2	2	ND
ATATGGTAAGGG_1	HT1	1013	585	10	1	1	ND
TGGTTTGCAGTA_1	HT1	597	371	4	0	0	ND
ACGAGCTACAAG_1	HT1	842	458	9	4	4	ND
GTCTTCAAGGCT_1	HT1	913	535	2	1	1	ND
AAGGCCGAGGAG_1	HT1	933	582	2	1	1	ND
GTCGTGCCAACA_1	HT1	901	588	5	3	3	ND
TTCTGCCTCTTC_1	HT1	862	399	4	0	0	ND
ATGCCCGCCGGA_1	HT1	602	304	4	0	0	ND
CCTCACGTCTAG_1	HT1	1049	463	4	0	0	ND
CGTATAGTGCCG_1	HT1	1002	527	1	0	0	ND
TGGGATATTGTT_1	HT1	940	482	6	0	0	ND
AGAGACTTCACT_1	HT1	1048	618	3	1	1	ND
TGAACACTCTAC_1	HT1	1009	538	10	1	1	ND
GTCCTACGGAGG_1	HT1	1055	608	7	1	1	ND
ATGTACTCCTCA_1	HT1	890	619	5	3	3	ND
CGTTGGTAGGTA_1	HT1	928	593	14	6	6	ND
CAAATTCCACAA_1	HT1	890	536	2	1	1	ND
CGTTAACATTGC_1	HT1	968	548	7	0	0	ND
TGCGGCTCATGG_1	HT1	940	492	7	0	0	ND
TAGCGTAGCTCA_1	HT1	893	474	3	1	1	ND
TCCGTGCTGTTA_1	HT1	787	438	6	0	0	ND
TTGACCATTGAG_1	HT1	766	323	4	1	1	ND
ATGCTACGCGGG_1	HT1	902	437	6	0	0	ND
CTCTTTGCGCAT_1	HT1	886	497	4	0	0	ND
TTGACTTCCAGT_1	HT1	621	317	4	0	0	ND
AAGCCCTTCATA_1	HT1	859	546	16	7	7	ND
TCACCGACACAT_1	HT1	832	583	5	3	3	ND
CCGCTGTTTTGT_1	HT1	725	357	4	0	0	ND
CCTCGAGATTCT_1	HT1	984	591	7	0	0	ND
CCCCACCTAACA_1	HT1	917	554	7	0	0	ND
CGTTGGTCGCAT_1	HT1	874	351	4	0	0	ND
GCCTCTAATATG_1	HT1	792	301	6	0	0	ND
GGCCTCACTCCA_1	HT1	715	407	6	0	0	ND
TTGCATCCTCCA_1	HT1	1035	499	1	0	0	ND
CACTCGACTGGC_1	HT1	911	483	3	1	1	ND
GTTCATAGCGAT_1	HT1	892	442	7	0	0	ND
TATCCATTAAAA_1	HT1	1000	532	7	0	0	ND
TCAAACTAAACT_1	HT1	1019	452	7	0	0	ND
TTATGCATTATC_1	HT1	1087	585	7	0	0	ND
CGACTCTGACAA_1	HT1	989	431	4	0	0	ND
GAGATACGCCGT_1	HT1	926	511	7	0	0	ND
GATGCACTCGAT_1	HT1	788	402	14	6	6	ND
TGCCGGTAAGAT_1	HT1	960	516	4	0	0	ND
TGGTAGTGATAA_1	HT1	1014	628	5	3	3	ND
ATCTGTCGCATA_1	HT1	952	474	4	0	0	ND
CCCGCAAAAGGT_1	HT1	783	491	7	0	0	ND
CTCGTAGTTGTG_1	HT1	929	658	11	5	5	ND
ACCTCTGACCGT_1	HT1	983	621	9	4	4	ND
ACACAGGGTCTC_1	HT1	706	328	3	1	1	ND
CAACAGCGAGAG_1	HT1	872	516	7	0	0	ND
TGACAACTAATC_1	HT1	923	496	7	0	0	ND
CCTTTCTCCCGA_1	HT1	987	487	4	0	0	ND
GCAAGTTCGTTT_1	HT1	920	348	4	0	0	ND
AGGCGCGGTCAC_1	HT1	987	664	11	5	5	ND
GCTGTTGAACAC_1	HT1	835	539	7	0	0	ND
TCCATTACTTTG_1	HT1	993	563	7	0	0	ND
AGTTGATGAGAT_1	HT1	1186	689	7	0	0	ND
GGAATCGAATTT_1	HT1	954	566	7	0	0	ND
TAATTAAGCCAT_1	HT1	1000	610	6	0	0	ND
GATTGGATACGC_1	HT1	965	439	6	0	0	ND
CGTGCTGATAAG_1	HT1	980	562	7	0	0	ND
TGTTTGTACCAG_1	HT1	948	458	6	0	0	ND
TGTCCTATTCGC_1	HT1	866	336	6	0	0	ND
AGGTTGCCACCA_1	HT1	829	552	7	0	0	ND
GCGACCGCGGTA_1	HT1	948	495	6	0	0	ND
GTAAACCAAATG_1	HT1	871	540	2	1	1	ND
TGAGACCATAGT_1	HT1	770	410	7	0	0	ND
ATTATTCCGGAA_1	HT1	1188	496	7	0	0	ND
GTACTGGCATAA_1	HT1	908	612	1	0	0	ND
AAAGACGGTCCA_1	HT1	918	482	6	0	0	ND
CTTCGTTATCGA_1	HT1	1005	587	0	2	2	ND
ACCAACGATAAT_1	HT1	857	456	6	1	1	ND
GACTGCCTCGGG_1	HT1	885	411	1	0	0	ND
CTATAGGTGTTC_1	HT1	1018	525	7	0	0	ND
GAGGTTGGGTCT_1	HT1	841	382	7	0	0	ND
GGCCTCAGCGGC_1	HT1	825	546	5	3	3	ND
CGCCCTACCGGA_1	HT1	894	460	7	0	0	ND
ATAGAAGCCAAG_1	HT1	840	442	1	0	0	ND
GTCGACCCCAAA_1	HT1	725	477	9	4	4	ND
GCGAGGAACCCT_1	HT1	734	387	7	0	0	ND
CTCAAGGATATT_1	HT1	835	511	6	0	0	ND
GTCGTTAGGAAC_1	HT1	692	426	6	0	0	ND
TGACCACCGCTC_1	HT1	833	518	1	0	0	ND
CAAGACTGTCGA_1	HT1	778	341	4	0	0	ND
GTTGGTGAGCAG_1	HT1	673	337	7	0	0	ND
TTGTATGCCCAT_1	HT1	871	387	4	0	0	ND
CATGTATAGCGT_1	HT1	771	404	9	4	4	ND
TTCCGCAGGCAC_1	HT1	910	352	4	0	0	ND
CATGATCGCTAA_1	HT1	654	258	4	0	0	ND
AACTCAGTGGGT_1	HT1	795	578	11	5	5	ND
CAGGACGCCACT_1	HT1	854	434	9	4	4	ND
AACAAAAGTCCA_1	HT1	1054	683	9	4	4	ND
CCGTCCTCCTGT_1	HT1	805	416	6	0	0	ND
GAAAGACGTCCG_1	HT1	886	485	6	0	0	ND
CGCTAGACGTCT_1	HT1	807	551	0	2	2	ND
GGCTTGCGACAA_1	HT1	886	420	4	0	0	ND
GGCAGCCGATCT_1	HT1	811	434	6	1	1	ND
GATACATAGCGA_1	HT1	716	390	9	4	4	ND
GCTGTCGTATCT_1	HT1	685	338	3	1	1	ND
GGACGATATCTG_1	HT1	890	557	1	0	0	ND
TATACCAGACAT_1	HT1	937	398	14	6	6	ND
TTGTACCCACGA_1	HT1	607	341	4	0	0	ND
ACCTGTGTAAGG_1	HT1	800	361	4	0	0	ND
TCTTCGCCCCGA_1	HT1	635	460	7	0	0	ND
ATTTAGGGTATC_1	HT1	844	637	13	3	3	ND
CTCCTGTTATCG_1	HT1	918	463	7	0	0	ND
GCATTAGTATAC_1	HT1	810	603	5	3	3	ND
CTCGAGGGTGAA_1	HT1	812	558	14	6	6	ND
ACCCAGGAGTAT_1	HT1	760	411	6	0	0	ND
ATCCTTGACCAT_1	HT1	832	444	9	4	4	ND
CCATATGAATCT_1	HT1	1058	636	7	0	0	ND
CTAAAAGCCCTG_1	HT1	895	464	7	0	0	ND
TTGGGCTGCAAC_1	HT1	834	314	12	0	0	ND
AGATTGACGCTA_1	HT1	867	583	13	3	3	ND
CTTACACCGGTA_1	HT1	967	596	2	1	1	ND
GTTCCTGCTAAC_1	HT1	794	488	7	0	0	ND
TTCCGCGATCTG_1	HT1	751	538	0	2	2	ND
GTGTCCCTCCAA_1	HT1	870	426	6	4	4	ND
TATCTAACCTCT_1	HT1	937	409	6	0	0	ND
ACATTGAAGCGT_1	HT1	861	498	6	0	0	ND
AATGTACTTCTT_1	HT1	939	582	7	0	0	ND
ACAGTGGCAGTG_1	HT1	902	541	7	0	0	ND
TTCGTGTTCGGC_1	HT1	949	586	9	4	4	ND
ACCCCCGGCCAA_1	HT1	1025	733	11	5	5	ND
TTCTCCACTTAT_1	HT1	976	499	7	0	0	ND
CCGCTTGTAGTG_1	HT1	878	517	9	4	4	ND
AAATAGTCCGCT_1	HT1	913	646	13	3	3	ND
TCTTTACGCGTT_1	HT1	941	338	4	0	0	ND
AACAGAGTGGCA_1	HT1	821	419	7	0	0	ND
TAATTTGCCTTC_1	HT1	1112	613	7	0	0	ND
CCATACTGTGGC_1	HT1	896	647	0	2	2	ND
CGAGCCTGGAGT_1	HT1	930	315	6	0	0	ND
GTATTGATAGAC_1	HT1	950	424	6	0	0	ND
AGGAGCTGGCCA_1	HT1	936	448	7	0	0	ND
GACATGGCCCCC_1	HT1	1013	525	6	0	0	ND
GCCTACCAGCCT_1	HT1	838	471	1	0	0	ND
AAGTGTAGGTCC_1	HT1	1019	608	0	2	2	ND
GCAGGCCGAAGT_1	HT1	589	395	5	3	3	ND
TTAATCTATGGT_1	HT1	940	538	7	0	0	ND
CTACGGCCTGCG_1	HT1	976	562	7	0	0	ND
TGAATGGCTAGG_1	HT1	905	511	1	0	0	ND
GATGACATGCAT_1	HT1	841	416	6	0	0	ND
TGCTCAGGTAGC_1	HT1	914	615	5	3	3	ND
GGCCCAAACTAC_1	HT1	790	400	6	0	0	ND
GGTTTGGACTTG_1	HT1	689	446	7	0	0	ND
AGGCTCAGCGCC_1	HT1	813	485	7	0	0	ND
ATCAGCGTGAGC_1	HT1	776	501	16	7	7	ND
GCTCAGAATTAG_1	HT1	762	489	2	1	1	ND
TTGCGGCTAACT_1	HT1	807	358	4	0	0	ND
ATCGACGAACTG_1	HT1	885	463	6	1	1	ND
AAGAGTTCAGGA_1	HT1	874	506	1	0	0	ND
TGTGGGAAGATT_1	HT1	998	445	4	0	0	ND
AGGACATTAATC_1	HT1	897	500	7	0	0	ND
ATCGGACACGGT_1	HT1	725	389	3	1	1	ND
CTCCAGTATCTG_1	HT1	859	405	7	0	0	ND
TCTGTCTAAAAT_1	HT1	1031	671	10	1	1	ND
CTCTGCCGTAGC_1	HT1	803	457	7	0	0	ND
GACAGGGCGGCT_1	HT1	867	544	2	1	1	ND
GTAGCAGTCATA_1	HT1	910	602	7	0	0	ND
CCTCCGCGCGTA_1	HT1	844	606	0	2	2	ND
CGTTTTCGCTGA_1	HT1	814	398	6	0	0	ND
CTGTGTCATTAG_1	HT1	924	508	7	0	0	ND
AACCGCTGTTAG_1	HT1	669	294	4	0	0	ND
TCAAGTGATTTG_1	HT1	845	457	7	0	0	ND
CAAATGTTCAGC_1	HT1	637	269	4	1	1	ND
TCTACTAAGTTC_1	HT1	699	485	16	7	7	ND
ACACGACAGTCG_1	HT1	676	371	6	0	0	ND
GTGGCCAATCAC_1	HT1	821	559	16	7	7	ND
TGGATTGAGCAG_1	HT1	760	454	2	1	1	ND
TGGTACACACCT_1	HT1	781	579	0	2	2	ND
TGTAACTAGACT_1	HT1	1087	707	5	3	3	ND
CTAGACATCCAG_1	HT1	848	434	1	0	0	ND
ATGACGGTCAAC_1	HT1	766	437	6	4	4	ND
CGCGTCGCCGTG_1	HT1	739	518	0	2	2	ND
[truncated: 53,516 more rows]
