# Supplementary material for: Identification of a pancreatic stellate cell gene signature and lncRNA interactions associated with type 2 diabetes progression
Source: Front Endocrinol (Lausanne). 2025 Jan 13;15:1532609. doi: 10.3389/fendo.2024.1532609 (PMC11769806; doi:10.3389/fendo.2024.1532609)
Supplement: Supplementary file 8 [file DataSheet4.csv]

	orig.ident	nCount_RNA	nFeature_RNA	unintegrated_clusters	seurat_clusters	cca_clusters	Condition
AZ_A1	H1	885680.630700978	2001	8	1	1	ND
AZ_A3	H1	768442.477405611	3599	4	4	4	ND
AZ_A4	H1	813175.101503619	3975	12	2	2	ND
AZ_B6	H1	605571.236421715	1932	9	0	0	ND
AZ_B7	H1	686412.159182307	2847	12	2	2	ND
AZ_C12	H1	554760.491805018	2433	0	3	3	ND
AZ_C6	H1	781902.254992008	1216	8	1	1	ND
AZ_C7	H1	644022.024280063	4745	2	0	0	ND
AZ_D1	H1	713406.014848867	636	11	1	1	ND
AZ_D10	H1	640341.242926772	3098	19	6	6	ND
AZ_D11	H1	690634.286502067	4073	13	2	2	ND
AZ_E10	H1	617676.457725479	2916	2	0	0	ND
AZ_E11	H1	779979.572748585	2375	13	2	2	ND
AZ_E6	H1	765214.569836908	4058	13	2	2	ND
AZ_F10	H1	641526.805438116	372	8	1	1	ND
AZ_F12	H1	656533.767897943	2090	4	4	4	ND
AZ_G11	H1	959920.877988924	601	5	1	1	ND
AZ_G12	H1	636091.84934358	3561	2	0	0	ND
AZ_G7	H1	896046.008824647	6582	6	5	5	ND
AZ_G8	H1	812261.606063449	6295	13	2	2	ND
AZ_G9	H1	538808.866384423	4400	18	6	6	ND
AZ_H7	H1	978966.902187434	2365	4	0	0	ND
AZ_H8	H1	784622.788630596	3727	12	2	2	ND
AZ_A10	H1	939475.985993373	5587	6	5	5	ND
AZ_A11	H1	801967.784062975	3416	13	2	2	ND
AZ_A12	H1	891550.891466084	4611	12	2	2	ND
AZ_A2	H1	793009.459663962	383	8	1	1	ND
AZ_A5	H1	742311.132924471	4157	13	2	2	ND
AZ_A6	H1	976709.044682536	1041	8	1	1	ND
AZ_A7	H1	636525.547016224	6037	2	0	0	ND
AZ_A8	H1	877372.592180741	1736	12	2	2	ND
AZ_A9	H1	616711.187625632	5042	2	0	0	ND
AZ_B1	H1	686863.852429233	5780	6	5	5	ND
AZ_B10	H1	959668.647506713	4306	12	2	2	ND
AZ_B11	H1	632075.814737761	5341	2	0	0	ND
AZ_B12	H1	665934.624578485	7113	2	2	2	ND
AZ_B2	H1	632111.035921225	4559	2	0	0	ND
AZ_B3	H1	578869.279745559	5321	2	0	0	ND
AZ_B4	H1	632791.572008145	4420	2	0	0	ND
AZ_B5	H1	532155.003948344	5611	0	3	3	ND
AZ_B8	H1	760303.325932706	819	11	1	1	ND
AZ_B9	H1	690143.493811735	1011	5	1	1	ND
AZ_C1	H1	557268.261552835	2138	11	1	1	ND
AZ_C10	H1	596708.916296071	514	5	1	1	ND
AZ_C11	H1	632847.135647124	4400	2	0	0	ND
AZ_C2	H1	619712.821866616	3889	2	0	0	ND
AZ_C3	H1	819063.157389013	5324	12	2	2	ND
AZ_C4	H1	734617.063369991	543	5	1	1	ND
AZ_C5	H1	899163.907410722	4049	13	2	2	ND
AZ_C8	H1	566551.279950469	5091	0	0	0	ND
AZ_C9	H1	617493.837889715	4719	2	0	0	ND
AZ_D12	H1	632567.182861872	4162	2	0	0	ND
AZ_D2	H1	602104.670055704	2775	2	0	0	ND
AZ_D3	H1	540873.754302837	1590	20	6	6	ND
AZ_D4	H1	626173.129384825	4371	2	0	0	ND
AZ_D5	H1	602990.909363946	3587	2	0	0	ND
AZ_D6	H1	626596.704417497	2440	2	0	0	ND
AZ_D7	H1	623080.197461845	5104	2	0	0	ND
AZ_D8	H1	588469.39198359	158	8	1	1	ND
AZ_D9	H1	789091.425224976	3174	13	2	2	ND
AZ_E1	H1	751445.346912711	5342	13	2	2	ND
AZ_E12	H1	618495.854824661	5552	2	0	0	ND
AZ_E2	H1	1042399.43917396	712	5	1	1	ND
AZ_E3	H1	863225.298886197	5680	4	4	4	ND
AZ_E4	H1	624783.974644012	3965	2	0	0	ND
AZ_E5	H1	719907.719127585	325	8	1	1	ND
AZ_E7	H1	1294531.54929594	981	8	1	1	ND
AZ_E8	H1	857035.419392703	467	5	1	1	ND
AZ_E9	H1	696546.404035035	808	5	1	1	ND
AZ_F1	H1	597908.213286762	4939	2	0	0	ND
AZ_F11	H1	629790.611631952	3179	2	0	0	ND
AZ_F2	H1	602651.84696092	5720	2	0	0	ND
AZ_F3	H1	504524.56565225	514	11	1	1	ND
AZ_F4	H1	994904.088965382	3634	4	4	4	ND
AZ_F5	H1	909083.107902106	563	5	1	1	ND
AZ_F6	H1	641041.475463104	7178	6	5	5	ND
AZ_F7	H1	600613.139208509	4941	2	0	0	ND
AZ_F8	H1	701882.148994091	5073	13	2	2	ND
AZ_F9	H1	681625.375438173	3225	13	2	2	ND
AZ_G1	H1	583676.538197595	7359	0	3	3	ND
AZ_G10	H1	639189.232439111	609	8	1	1	ND
AZ_G2	H1	1133926.24806725	1684	9	1	1	ND
AZ_G3	H1	999320.536962979	2397	12	2	2	ND
AZ_G4	H1	829395.152689686	2973	4	4	4	ND
AZ_G5	H1	916891.136871143	1364	16	0	0	ND
AZ_G6	H1	586706.815819413	5312	2	0	0	ND
AZ_H1	H1	601442.286147829	3932	13	2	2	ND
AZ_H10	H1	609142.581353712	5014	2	0	0	ND
AZ_H11	H1	624860.826508175	2955	2	0	0	ND
AZ_H12	H1	593740.854341454	1487	8	1	1	ND
AZ_H2	H1	801315.932334112	3822	4	4	4	ND
AZ_H3	H1	675178.200271692	368	8	1	1	ND
AZ_H4	H1	913904.832098059	589	5	1	1	ND
AZ_H5	H1	764423.730906046	4315	12	2	2	ND
AZ_H6	H1	764097.013660676	2734	13	2	2	ND
AZ_H9	H1	565387.896622837	4700	2	0	0	ND
HP1502401_A1	H2	1123966.85256474	869	5	1	1	NA
HP1502401_A11	H2	1040132.53305415	1430	5	5	5	NA
HP1502401_A16	H2	1081677.97714184	7331	4	4	4	NA
HP1502401_A19	H2	674822.182427725	4946	2	0	0	NA
HP1502401_A3	H2	1241149.60035507	417	3	1	1	NA
HP1502401_A5	H2	974610.190862824	6543	4	4	4	NA
HP1502401_A8	H2	924852.864106762	4339	12	2	2	NA
HP1502401_A9	H2	615624.648635153	5664	0	3	3	NA
HP1502401_B12	H2	1404922.80156254	1579	15	1	1	NA
HP1502401_B13	H2	1180355.67799707	1114	9	2	2	NA
HP1502401_B19	H2	697084.329582358	5587	2	0	0	NA
HP1502401_B2	H2	1268716.59993269	7087	4	4	4	NA
HP1502401_B3	H2	1093592.67787548	1113	3	1	1	NA
HP1502401_B4	H2	1177887.09402541	5415	4	4	4	NA
HP1502401_B6	H2	872917.409480086	4898	13	2	2	NA
HP1502401_B9	H2	638296.962766327	5410	2	0	0	NA
HP1502401_C11	H2	939761.142269735	5460	4	4	4	NA
HP1502401_C15	H2	701317.843008071	1002	5	5	5	NA
HP1502401_C17	H2	592162.595574635	4260	0	3	3	NA
HP1502401_C19	H2	627946.641198153	3325	15	1	1	NA
HP1502401_C23	H2	1102003.79416448	682	5	1	1	NA
HP1502401_C24	H2	640382.321510955	4883	2	0	0	NA
HP1502401_C3	H2	755234.417400199	5982	6	5	5	NA
HP1502401_C9	H2	964185.110579307	958	14	1	1	NA
HP1502401_D1	H2	688593.329240169	5767	2	0	0	NA
HP1502401_D11	H2	614003.761136957	2634	4	0	0	NA
HP1502401_D14	H2	1188409.00976869	110	3	1	1	NA
HP1502401_D15	H2	661962.231280273	4145	2	0	0	NA
HP1502401_D19	H2	1140436.47867908	736	3	1	1	NA
HP1502401_D21	H2	863077.887961856	1410	13	2	2	NA
HP1502401_D9	H2	623493.282518155	3279	2	0	0	NA
HP1502401_E1	H2	1108139.92661701	1074	3	1	1	NA
HP1502401_E12	H2	610722.520856753	4774	2	0	0	NA
HP1502401_E15	H2	649276.993029397	4686	2	0	0	NA
HP1502401_E4	H2	645974.133695793	5036	2	0	0	NA
HP1502401_E8	H2	643426.553300801	6274	6	5	5	NA
HP1502401_F1	H2	673687.352479473	5096	2	0	0	NA
HP1502401_F14	H2	1220891.51158671	650	3	1	1	NA
HP1502401_F2	H2	1105026.27256002	5692	12	2	2	NA
HP1502401_F3	H2	710943.225366078	7762	6	5	5	NA
HP1502401_F5	H2	1369438.97298889	1437	15	1	1	NA
HP1502401_F6	H2	1076547.82844601	3746	13	2	2	NA
HP1502401_F7	H2	648305.537220364	4058	2	0	0	NA
HP1502401_F8	H2	637684.698607185	5029	2	0	0	NA
HP1502401_G1	H2	1145249.35519908	3425	13	2	2	NA
HP1502401_G15	H2	688360.204659893	5691	2	0	0	NA
HP1502401_G16	H2	1180890.70991085	571	3	1	1	NA
HP1502401_G17	H2	1193474.05579219	341	3	1	1	NA
HP1502401_G19	H2	896199.514815855	1661	6	5	5	NA
HP1502401_G2	H2	773799.060810221	4341	6	5	5	NA
HP1502401_G9	H2	655542.870704664	4764	2	0	0	NA
HP1502401_H10	H2	1077990.93022458	788	3	1	1	NA
HP1502401_H17	H2	676404.353912574	5569	2	0	0	NA
HP1502401_H9	H2	615824.340441092	7115	0	3	3	NA
HP1502401_I10	H2	991770.932881289	5361	4	4	4	NA
HP1502401_I11	H2	992325.757915089	1059	15	1	1	NA
HP1502401_I17	H2	972595.279171034	7280	4	4	4	NA
HP1502401_I20	H2	812197.014409452	4613	13	2	2	NA
HP1502401_I3	H2	696180.29142997	5067	2	0	0	NA
HP1502401_I5	H2	1154972.28359374	653	5	1	1	NA
HP1502401_J13	H2	1098986.14655259	820	3	1	1	NA
HP1502401_J3	H2	659325.915720078	6966	6	5	5	NA
HP1502401_J5	H2	753904.221824702	5870	4	4	4	NA
HP1502401_J9	H2	658406.66319377	5759	2	0	0	NA
HP1502401_K8	H2	1078057.79771143	3792	4	4	4	NA
HP1502401_L19	H2	696189.918631004	5663	2	0	0	NA
HP1502401_L24	H2	650588.67496857	5604	2	0	0	NA
HP1502401_L6	H2	661266.641865015	6900	2	0	0	NA
HP1502401_L8	H2	1007083.01720998	506	3	1	1	NA
HP1502401_M18	H2	657440.035528075	5357	2	0	0	NA
HP1502401_M9	H2	1093483.12194557	397	5	1	1	NA
HP1502401_N14	H2	648225.056118368	5000	2	0	0	NA
HP1502401_N19	H2	637827.887342412	4984	2	0	0	NA
HP1502401_N22	H2	1141237.03735861	839	3	1	1	NA
HP1502401_N24	H2	690149.995827429	3860	2	0	0	NA
HP1502401_N5	H2	636789.936715568	6640	2	0	0	NA
HP1502401_N6	H2	1130786.98724004	3295	13	2	2	NA
HP1502401_O11	H2	758303.150911623	452	8	1	1	NA
HP1502401_O12	H2	684001.663009168	6503	19	6	6	NA
HP1502401_O15	H2	758687.893549852	543	8	1	1	NA
HP1502401_O19	H2	813908.9254142	4790	13	2	2	NA
HP1502401_O5	H2	678784.190957991	7259	6	5	5	NA
HP1502401_A10	H2	999705.397828894	3617	13	2	2	NA
HP1502401_A12	H2	833093.188273028	5381	13	2	2	NA
HP1502401_A14	H2	940556.350618198	4487	13	2	2	NA
HP1502401_A15	H2	1192204.93108949	533	11	1	1	NA
HP1502401_A17	H2	623657.916626765	5889	6	5	5	NA
HP1502401_A18	H2	685479.435904394	5244	2	0	0	NA
HP1502401_A2	H2	697146.720801692	5392	2	0	0	NA
HP1502401_A20	H2	1217793.82447423	675	5	1	1	NA
HP1502401_A21	H2	675625.071211073	4073	2	0	0	NA
HP1502401_A22	H2	1217802.23759344	1467	3	1	1	NA
HP1502401_A23	H2	629424.194309187	5424	2	0	0	NA
HP1502401_A24	H2	854549.193675211	4420	6	5	5	NA
HP1502401_A4	H2	1463281.73624902	961	15	1	1	NA
HP1502401_A6	H2	1108033.37410616	382	3	1	1	NA
HP1502401_A7	H2	1215815.09186182	563	14	1	1	NA
HP1502401_B1	H2	1133693.18732128	1273	14	1	1	NA
HP1502401_B10	H2	648662.559146501	1926	15	1	1	NA
HP1502401_B11	H2	1181099.84770842	3327	13	2	2	NA
HP1502401_B14	H2	687123.874873682	3389	2	0	0	NA
HP1502401_B15	H2	1121790.92486771	1678	8	0	0	NA
HP1502401_B16	H2	791838.875318287	6199	4	4	4	NA
HP1502401_B17	H2	656070.238446036	3943	2	0	0	NA
HP1502401_B18	H2	743851.923875002	1996	15	1	1	NA
HP1502401_B20	H2	610192.72777444	6090	2	0	0	NA
HP1502401_B21	H2	863665.819984552	6041	4	4	4	NA
HP1502401_B22	H2	858715.957171294	3602	12	2	2	NA
HP1502401_B23	H2	1174452.92049076	5263	4	4	4	NA
HP1502401_B24	H2	964347.348667129	6257	12	2	2	NA
HP1502401_B5	H2	1009858.20500571	3518	13	2	2	NA
HP1502401_B7	H2	1198557.02609803	1192	3	1	1	NA
HP1502401_B8	H2	708743.846821642	3726	2	0	0	NA
HP1502401_C1	H2	691855.421070465	3771	2	0	0	NA
HP1502401_C10	H2	665425.657622415	6159	2	0	0	NA
HP1502401_C12	H2	1218238.00033648	4244	4	4	4	NA
HP1502401_C14	H2	759199.213292099	5748	6	5	5	NA
HP1502401_C16	H2	1121019.52118544	867	3	1	1	NA
HP1502401_C18	H2	888088.034807454	3773	12	2	2	NA
HP1502401_C2	H2	553617.669422449	5567	18	6	6	NA
HP1502401_C20	H2	829011.381813778	1736	2	0	0	NA
HP1502401_C21	H2	735689.995435975	5688	6	3	3	NA
HP1502401_C22	H2	734617.532408278	4605	13	2	2	NA
HP1502401_C4	H2	931176.279153474	4458	12	2	2	NA
HP1502401_C5	H2	630897.834480648	3968	2	0	0	NA
HP1502401_C6	H2	1028491.61962468	3327	13	2	2	NA
HP1502401_C7	H2	1139419.52510947	845	11	1	1	NA
HP1502401_C8	H2	641766.541378587	3208	2	0	0	NA
HP1502401_D10	H2	729439.071309273	6206	6	5	5	NA
HP1502401_D12	H2	637129.077316853	5231	2	0	0	NA
HP1502401_D13	H2	679614.513495782	5698	2	0	0	NA
HP1502401_D16	H2	1202276.96089255	1127	15	1	1	NA
HP1502401_D17	H2	1123755.41556352	471	5	1	1	NA
HP1502401_D18	H2	684828.262093219	4550	2	0	0	NA
HP1502401_D2	H2	928024.67389628	4982	12	2	2	NA
HP1502401_D20	H2	1035247.87330713	5023	12	2	2	NA
HP1502401_D22	H2	658664.41538532	5668	1	0	0	NA
HP1502401_D23	H2	483540.426339357	5235	0	0	0	NA
HP1502401_D24	H2	1081692.14011298	806	8	1	1	NA
HP1502401_D3	H2	1093110.37913162	666	3	1	1	NA
HP1502401_D4	H2	587010.319027262	7406	0	3	3	NA
HP1502401_D5	H2	1335645.32592569	2018	13	2	2	NA
HP1502401_D6	H2	940354.233262052	4146	12	2	2	NA
HP1502401_D7	H2	1189772.42113046	1405	14	1	1	NA
HP1502401_D8	H2	1182706.14765383	1511	15	1	1	NA
HP1502401_E10	H2	800648.248829555	2309	15	1	1	NA
HP1502401_E11	H2	703022.740736091	4840	19	6	6	NA
HP1502401_E14	H2	1030189.33671115	5487	13	2	2	NA
HP1502401_E16	H2	1192836.5111232	765	3	1	1	NA
HP1502401_E17	H2	639041.344836765	4995	2	0	0	NA
HP1502401_E18	H2	1311274.64801994	1233	15	1	1	NA
HP1502401_E19	H2	1007697.78600551	4472	4	4	4	NA
HP1502401_E2	H2	640624.039894608	4104	0	3	3	NA
HP1502401_E20	H2	1005760.69140465	4264	12	2	2	NA
HP1502401_E21	H2	985063.406232574	630	5	1	1	NA
HP1502401_E22	H2	1155781.780905	1041	3	1	1	NA
HP1502401_E23	H2	1026594.36154517	5142	4	4	4	NA
HP1502401_E24	H2	651158.012496115	5423	2	0	0	NA
HP1502401_E3	H2	561991.481032379	3914	18	6	6	NA
HP1502401_E5	H2	682671.760659688	5130	2	0	0	NA
HP1502401_E6	H2	543505.29396932	6060	18	6	6	NA
HP1502401_E7	H2	660465.085960062	5326	2	0	0	NA
HP1502401_E9	H2	644299.729571754	5596	2	0	0	NA
HP1502401_F10	H2	697028.663783808	3998	2	0	0	NA
HP1502401_F11	H2	693220.741286451	3154	2	0	0	NA
HP1502401_F12	H2	743012.551221545	404	8	1	1	NA
HP1502401_F13	H2	635863.993004474	7192	6	3	3	NA
HP1502401_F15	H2	1346616.30328854	3868	4	4	4	NA
HP1502401_F16	H2	662216.336014156	4162	2	0	0	NA
HP1502401_F17	H2	1144050.1075874	942	5	1	1	NA
HP1502401_F18	H2	1264270.2500944	3116	4	4	4	NA
HP1502401_F19	H2	1119217.78983585	832	3	1	1	NA
HP1502401_F20	H2	630319.676471533	4278	19	6	6	NA
HP1502401_F21	H2	1011830.3445142	7224	4	4	4	NA
HP1502401_F22	H2	681710.996790439	5704	2	0	0	NA
HP1502401_F23	H2	1123727.4132453	850	11	1	1	NA
HP1502401_F24	H2	683317.818286689	4820	2	0	0	NA
HP1502401_F4	H2	1129064.51815993	3761	13	2	2	NA
HP1502401_F9	H2	684723.970588281	5758	2	0	0	NA
HP1502401_G10	H2	667297.929275876	5972	2	0	0	NA
HP1502401_G11	H2	585270.570095798	4163	0	3	3	NA
HP1502401_G12	H2	637352.745692191	3903	2	0	0	NA
HP1502401_G14	H2	689977.428498096	3740	2	0	0	NA
HP1502401_G18	H2	897695.949517746	531	5	1	1	NA
HP1502401_G20	H2	1155813.00227026	591	5	1	1	NA
HP1502401_G21	H2	648076.93811375	5852	2	0	0	NA
HP1502401_G22	H2	1031102.76122384	5054	12	2	2	NA
HP1502401_G23	H2	983745.757828599	4129	13	2	2	NA
HP1502401_G24	H2	639621.236673635	5284	2	0	0	NA
HP1502401_G3	H2	570113.04461406	5703	0	3	3	NA
HP1502401_G4	H2	801642.381647797	745	8	1	1	NA
HP1502401_G5	H2	579213.206585827	5352	0	3	3	NA
HP1502401_G6	H2	937866.538989356	6371	13	2	2	NA
HP1502401_G7	H2	1136455.3660326	1485	15	1	1	NA
HP1502401_G8	H2	620619.849200187	4855	0	3	3	NA
HP1502401_H1	H2	921148.503020164	4210	13	2	2	NA
HP1502401_H11	H2	829096.865266097	5191	4	4	4	NA
HP1502401_H12	H2	1158634.24250169	806	5	1	1	NA
HP1502401_H13	H2	836223.34285147	2084	6	5	5	NA
HP1502401_H14	H2	1102292.33863887	4249	13	2	2	NA
HP1502401_H15	H2	832490.240382124	5794	4	4	4	NA
HP1502401_H16	H2	648863.385244494	5531	2	0	0	NA
HP1502401_H18	H2	670000.019116755	4239	2	0	0	NA
HP1502401_H19	H2	1134862.40863714	1358	15	1	1	NA
HP1502401_H2	H2	998515.892831291	2977	13	2	2	NA
HP1502401_H20	H2	1250194.49907888	4632	13	2	2	NA
HP1502401_H21	H2	1082655.30024768	5790	4	4	4	NA
HP1502401_H22	H2	865427.085755054	2382	11	1	1	NA
HP1502401_H23	H2	572017.814869432	5091	0	6	6	NA
HP1502401_H24	H2	1213946.48997768	1306	5	1	1	NA
HP1502401_H3	H2	1178338.8487369	694	5	1	1	NA
HP1502401_H4	H2	719451.684184566	2985	16	0	0	NA
HP1502401_H5	H2	674987.491431457	4888	2	0	0	NA
HP1502401_H6	H2	643835.35011896	5349	2	0	0	NA
HP1502401_H7	H2	786326.729505806	6524	6	5	5	NA
HP1502401_H8	H2	1217281.36268608	444	3	1	1	NA
HP1502401_I1	H2	886532.504470432	3893	13	2	2	NA
HP1502401_I12	H2	513866.994615347	2843	15	1	1	NA
HP1502401_I14	H2	1016274.89434229	4924	4	4	4	NA
HP1502401_I15	H2	1156800.72578755	5798	13	2	2	NA
HP1502401_I16	H2	1036981.54166701	3169	13	2	2	NA
HP1502401_I18	H2	707108.965527822	5659	13	2	2	NA
HP1502401_I19	H2	644827.390484145	5911	2	0	0	NA
HP1502401_I2	H2	715209.569549925	4698	6	5	5	NA
HP1502401_I21	H2	966754.012037938	4474	4	4	4	NA
HP1502401_I22	H2	647299.173739327	3737	2	0	0	NA
HP1502401_I23	H2	804939.492831763	6539	4	4	4	NA
HP1502401_I24	H2	1260711.36534059	978	15	1	1	NA
HP1502401_I4	H2	619652.769464699	5005	2	0	0	NA
HP1502401_I6	H2	694047.140804627	5960	2	0	0	NA
HP1502401_I7	H2	633860.861815722	6121	2	0	0	NA
HP1502401_I8	H2	682142.764345176	3727	12	2	2	NA
HP1502401_I9	H2	664889.483093264	5352	2	0	0	NA
HP1502401_J1	H2	1153557.53309969	859	5	1	1	NA
HP1502401_J10	H2	1101647.56569386	1067	14	1	1	NA
HP1502401_J11	H2	1033866.55173858	5082	4	4	4	NA
HP1502401_J12	H2	661930.238213154	5907	2	0	0	NA
HP1502401_J14	H2	1198369.38843765	3038	4	4	4	NA
HP1502401_J15	H2	672596.434313603	7642	2	0	0	NA
HP1502401_J16	H2	1165038.53271248	1090	3	1	1	NA
HP1502401_J17	H2	1121999.25815528	416	5	1	1	NA
HP1502401_J18	H2	626932.182309311	5326	2	0	0	NA
HP1502401_J19	H2	647043.232074339	5344	2	0	0	NA
HP1502401_J2	H2	1206895.47842833	438	3	1	1	NA
HP1502401_J20	H2	915849.061047446	4785	13	2	2	NA
HP1502401_J21	H2	750332.014527352	2744	15	1	1	NA
HP1502401_J22	H2	681480.133234494	6219	2	0	0	NA
HP1502401_J23	H2	639927.445408097	2249	15	1	1	NA
HP1502401_J24	H2	665951.453166049	4225	2	0	0	NA
HP1502401_J4	H2	897979.966920201	4518	4	4	4	NA
HP1502401_J6	H2	581624.277442092	3047	11	0	0	NA
HP1502401_J7	H2	866923.913371219	1059	15	1	1	NA
HP1502401_J8	H2	1104808.69276664	437	5	1	1	NA
HP1502401_K1	H2	643501.156522534	4217	2	0	0	NA
HP1502401_K10	H2	768204.662051758	6249	4	4	4	NA
HP1502401_K11	H2	1005034.80951475	5534	4	4	4	NA
HP1502401_K12	H2	1180244.6250757	378	3	1	1	NA
HP1502401_K14	H2	619797.051094271	5504	2	0	0	NA
HP1502401_K15	H2	1184392.23710777	591	3	1	1	NA
HP1502401_K16	H2	756729.796134766	886	8	1	1	NA
HP1502401_K17	H2	659877.39632525	6968	2	0	0	NA
HP1502401_K18	H2	725440.788617733	4624	2	0	0	NA
HP1502401_K19	H2	1152572.27352534	957	3	1	1	NA
HP1502401_K2	H2	679771.007132435	1938	19	6	6	NA
HP1502401_K20	H2	680256.010771756	5323	2	0	0	NA
HP1502401_K21	H2	986687.823973741	5648	12	2	2	NA
HP1502401_K22	H2	727208.473740952	5092	6	5	5	NA
HP1502401_K23	H2	659384.845739266	2864	2	0	0	NA
HP1502401_K24	H2	1153815.12881699	763	14	1	1	NA
HP1502401_K3	H2	686286.880449023	4953	2	0	0	NA
HP1502401_K4	H2	657652.320232881	4486	2	0	0	NA
HP1502401_K5	H2	659396.126927902	6913	2	0	0	NA
HP1502401_K6	H2	609600.428496703	6003	2	0	0	NA
HP1502401_K7	H2	635551.404261618	6218	2	0	0	NA
HP1502401_K9	H2	1120885.6813725	3654	4	4	4	NA
HP1502401_L1	H2	1217266.15965968	370	3	1	1	NA
HP1502401_L10	H2	1211163.36119312	605	5	1	1	NA
HP1502401_L11	H2	708756.003889766	4043	2	0	0	NA
HP1502401_L12	H2	675847.812023933	6746	2	0	0	NA
HP1502401_L13	H2	798679.703251143	5253	6	5	5	NA
HP1502401_L14	H2	720655.220968548	4497	2	0	0	NA
HP1502401_L15	H2	1154397.36202732	791	5	1	1	NA
HP1502401_L16	H2	929616.194678057	5356	12	2	2	NA
HP1502401_L17	H2	682206.93862662	3973	2	0	0	NA
HP1502401_L18	H2	947481.070594522	4805	13	2	2	NA
HP1502401_L2	H2	736693.474149504	564	8	1	1	NA
HP1502401_L20	H2	738123.373718999	1845	15	1	1	NA
HP1502401_L21	H2	1147290.8024491	1229	15	1	1	NA
HP1502401_L22	H2	672282.180638301	3230	4	0	0	NA
HP1502401_L23	H2	477497.143860707	2242	15	1	1	NA
HP1502401_L3	H2	646948.110897627	6003	10	0	0	NA
HP1502401_L4	H2	1171265.94173012	972	3	1	1	NA
HP1502401_L5	H2	879703.594685896	389	9	2	2	NA
HP1502401_L7	H2	1053322.51555185	5033	13	2	2	NA
HP1502401_L9	H2	622297.497477419	5316	2	0	0	NA
HP1502401_M1	H2	998113.079769654	758	3	1	1	NA
HP1502401_M10	H2	662631.761342806	3449	2	0	0	NA
HP1502401_M11	H2	488513.611096757	2326	15	1	1	NA
HP1502401_M12	H2	627554.026127771	5975	2	0	0	NA
HP1502401_M14	H2	1111658.2079081	5238	4	4	4	NA
HP1502401_M15	H2	777397.637536557	6148	9	2	2	NA
HP1502401_M16	H2	664099.849029634	3542	2	0	0	NA
HP1502401_M17	H2	1170986.93664488	4504	12	2	2	NA
HP1502401_M19	H2	1197471.52345162	5747	4	4	4	NA
HP1502401_M2	H2	509935.581893399	2470	15	1	1	NA
HP1502401_M20	H2	622756.047807207	3048	13	2	2	NA
HP1502401_M21	H2	1171863.73873826	851	3	1	1	NA
HP1502401_M22	H2	1065385.21555029	3557	13	2	2	NA
HP1502401_M23	H2	579392.723531501	3906	17	2	2	NA
HP1502401_M24	H2	714148.729707848	3369	2	0	0	NA
HP1502401_M3	H2	601255.179592449	5813	0	3	3	NA
HP1502401_M4	H2	670550.547166947	5505	2	0	0	NA
HP1502401_M5	H2	1176006.91576692	791	3	1	1	NA
HP1502401_M6	H2	610914.222098158	4884	4	4	4	NA
HP1502401_M7	H2	676716.470614213	6646	2	0	0	NA
HP1502401_M8	H2	1496316.0733774	1341	8	1	1	NA
HP1502401_N1	H2	647102.292178984	5492	2	0	0	NA
HP1502401_N10	H2	1093823.44586543	5874	13	2	2	NA
HP1502401_N11	H2	656168.531107493	5307	10	0	0	NA
HP1502401_N12	H2	846204.437516071	5987	4	0	0	NA
HP1502401_N15	H2	687228.811376486	3754	2	0	0	NA
HP1502401_N16	H2	1053294.4315031	5907	4	4	4	NA
HP1502401_N17	H2	678029.27573569	4671	2	0	0	NA
HP1502401_N18	H2	657565.17586783	5395	2	0	0	NA
HP1502401_N2	H2	662865.44675253	5348	2	0	0	NA
HP1502401_N20	H2	838366.665809417	1886	15	1	1	NA
HP1502401_N21	H2	906609.718081916	8097	13	2	2	NA
HP1502401_N23	H2	703112.785730502	5521	2	0	0	NA
HP1502401_N3	H2	986876.149660636	5770	4	4	4	NA
HP1502401_N4	H2	1282172.73578093	859	15	1	1	NA
HP1502401_N7	H2	749847.517885712	555	8	1	1	NA
HP1502401_N8	H2	666461.531917735	5310	2	0	0	NA
HP1502401_N9	H2	695432.756424788	5282	2	0	0	NA
HP1502401_O1	H2	1001995.43203132	944	5	1	1	NA
HP1502401_O10	H2	670859.631862894	3599	2	0	0	NA
HP1502401_O14	H2	1168626.05326679	446	5	1	1	NA
HP1502401_O16	H2	850521.212295209	6652	2	0	0	NA
HP1502401_O17	H2	653839.809573671	5285	2	0	0	NA
HP1502401_O18	H2	1186852.28064599	480	14	1	1	NA
HP1502401_O2	H2	941677.934385097	1152	5	1	1	NA
HP1502401_O20	H2	671363.383312859	5986	2	0	0	NA
HP1502401_O21	H2	897510.73694745	5953	4	4	4	NA
HP1502401_O22	H2	706306.208677821	2528	16	0	0	NA
HP1502401_O23	H2	666195.475918492	5313	2	0	0	NA
HP1502401_O24	H2	616242.892229561	6631	2	0	0	NA
HP1502401_O3	H2	579177.222408374	3192	15	1	1	NA
HP1502401_O4	H2	793734.625439927	6423	4	4	4	NA
HP1502401_O6	H2	471660.438864053	2282	15	1	1	NA
HP1502401_O7	H2	1071809.26866057	6323	13	2	2	NA
HP1502401_O8	H2	1167219.89354968	809	11	1	1	NA
HP1502401_O9	H2	1101362.77826341	877	5	1	1	NA
HP1506401_A1	H3	698331.516515841	6429	1	0	0	ND
HP1506401_B2	H3	1098485.31871237	7958	9	2	2	ND
HP1506401_C3	H3	618261.010785972	8033	0	3	3	ND
HP1506401_D4	H3	583517.750983053	8251	0	3	3	ND
HP1506401_E5	H3	1015040.10590995	1174	5	1	1	ND
HP1506401_F6	H3	586187.750863218	8039	0	3	3	ND
HP1506401_G7	H3	592401.792269064	8044	0	3	3	ND
HP1506401_H8	H3	686391.92798714	7893	4	4	4	ND
HP1506401_I9	H3	629609.494482098	6415	1	0	0	ND
HP1506401_J10	H3	1121966.38917246	6935	9	2	2	ND
HP1506401_K11	H3	509309.50207243	4505	15	1	1	ND
HP1506401_L12	H3	1024966.38253474	496	5	1	1	ND
HP1506401_M13	H3	985773.134267547	750	5	1	1	ND
HP1506401_N14	H3	1027520.34222986	496	5	1	1	ND
HP1506401_O15	H3	583589.783240927	8690	0	3	3	ND
HP1506401_P16	H3	568834.214651941	8301	0	3	3	ND
HP1506401_A10	H3	963243.745215276	545	5	1	1	ND
HP1506401_A11	H3	605966.886461735	7547	6	5	5	ND
HP1506401_A13	H3	812779.196825707	9427	6	5	5	ND
HP1506401_A16	H3	871710.226584925	8049	4	4	4	ND
HP1506401_A19	H3	835161.412048083	9171	6	5	5	ND
HP1506401_A2	H3	1075199.32367912	212	5	1	1	ND
HP1506401_A22	H3	971073.542726683	9616	6	5	5	ND
HP1506401_A23	H3	598849.30772713	9327	0	3	3	ND
HP1506401_A3	H3	972345.085234671	272	5	1	1	ND
HP1506401_A8	H3	557316.181672814	3993	15	1	1	ND
HP1506401_B10	H3	932777.758074052	1299	5	1	1	ND
HP1506401_B12	H3	594558.006659093	9599	0	3	3	ND
HP1506401_B13	H3	835354.166265061	770	5	1	1	ND
HP1506401_B18	H3	877734.42330545	10591	9	2	2	ND
HP1506401_B19	H3	942377.283628047	7295	9	2	2	ND
HP1506401_B21	H3	768250.210385662	8638	6	5	5	ND
HP1506401_B7	H3	906117.349474437	1195	5	1	1	ND
HP1506401_B9	H3	595343.552385506	9969	0	3	3	ND
HP1506401_C1	H3	897210.091660745	160	5	1	1	ND
HP1506401_C10	H3	866844.667795857	10411	6	6	6	ND
HP1506401_C11	H3	587448.144471132	6356	0	3	3	ND
HP1506401_C12	H3	945422.591465925	686	5	1	1	ND
HP1506401_C14	H3	1082058.86183806	5746	9	2	2	ND
HP1506401_C19	H3	624811.3783957	5263	0	3	3	ND
HP1506401_C2	H3	1006337.3037823	547	5	1	1	ND
HP1506401_C20	H3	836898.666168518	8913	9	2	2	ND
HP1506401_C21	H3	933209.487956888	708	5	1	1	ND
HP1506401_C22	H3	624361.14365429	4083	0	3	3	ND
HP1506401_C6	H3	662047.366901651	7618	1	0	0	ND
HP1506401_D10	H3	1013045.4968931	1838	5	1	1	ND
HP1506401_D11	H3	1099036.6455128	8740	6	5	5	ND
HP1506401_D16	H3	618439.633226549	9464	0	3	3	ND
HP1506401_D18	H3	911669.868102279	8364	6	5	5	ND
HP1506401_D19	H3	1099351.98013805	7681	9	2	2	ND
HP1506401_D20	H3	951341.411934295	195	5	1	1	ND
HP1506401_D21	H3	1127553.37061974	3783	4	4	4	ND
HP1506401_D22	H3	847918.961435402	8879	6	5	5	ND
HP1506401_D23	H3	695506.706209895	1367	5	1	1	ND
HP1506401_D5	H3	995112.976609471	8169	6	5	5	ND
HP1506401_D6	H3	927770.365492395	729	5	1	1	ND
HP1506401_E1	H3	532097.788500542	6763	0	3	3	ND
HP1506401_E10	H3	639492.35770866	1266	5	1	1	ND
HP1506401_E13	H3	826334.584734453	1218	5	1	1	ND
HP1506401_E14	H3	660191.488622729	7127	1	0	0	ND
HP1506401_E19	H3	720342.79935199	42	8	1	1	ND
HP1506401_E2	H3	1048765.01708614	319	5	1	1	ND
HP1506401_E21	H3	616640.751045659	7023	0	3	3	ND
HP1506401_E22	H3	877465.14912979	9899	6	5	5	ND
HP1506401_E3	H3	740204.444597011	9093	6	5	5	ND
HP1506401_E7	H3	629358.449635556	3406	0	3	3	ND
HP1506401_E9	H3	998713.873908271	7457	4	4	4	ND
HP1506401_F1	H3	579223.889307274	8461	0	3	3	ND
HP1506401_F14	H3	956296.036744239	8299	6	5	5	ND
HP1506401_F15	H3	763700.306402034	7444	4	4	4	ND
HP1506401_F20	H3	797916.230040305	1495	6	6	6	ND
HP1506401_F4	H3	597046.382005371	7400	0	3	3	ND
HP1506401_F7	H3	725464.859432662	8523	6	5	5	ND
HP1506401_G10	H3	886922.391763033	791	6	5	5	ND
HP1506401_G15	H3	935217.678688128	520	5	1	1	ND
HP1506401_G17	H3	1102015.57083907	6271	9	2	2	ND
HP1506401_G22	H3	1093988.11101986	7875	4	4	4	ND
HP1506401_H10	H3	840230.333983519	9944	6	5	5	ND
HP1506401_H11	H3	647577.831578855	7664	1	0	0	ND
HP1506401_H12	H3	856707.355957484	8126	6	5	5	ND
HP1506401_H17	H3	483085.784755754	3888	0	1	1	ND
HP1506401_H20	H3	1045577.07134766	714	5	1	1	ND
HP1506401_H21	H3	917331.719551214	1196	8	1	1	ND
HP1506401_H24	H3	805305.972781987	8627	6	5	5	ND
HP1506401_H5	H3	800575.679175219	9038	6	5	5	ND
HP1506401_I16	H3	794524.253534136	7071	6	6	6	ND
HP1506401_I19	H3	607542.075533072	1713	0	3	3	ND
HP1506401_I20	H3	851799.359513033	8372	9	2	2	ND
HP1506401_I22	H3	832152.205724976	8644	6	5	5	ND
HP1506401_I3	H3	991039.75869097	38	8	1	1	ND
HP1506401_I5	H3	650657.602446504	6891	1	0	0	ND
HP1506401_I7	H3	595599.450876051	7742	0	3	3	ND
HP1506401_J1	H3	850953.925947463	7587	9	2	2	ND
HP1506401_J12	H3	904831.751527695	9499	6	5	5	ND
HP1506401_J13	H3	906150.522498613	741	5	1	1	ND
HP1506401_J18	H3	954715.233148312	1025	5	1	1	ND
HP1506401_K10	H3	812724.560096702	8153	6	5	5	ND
HP1506401_K13	H3	922873.527410663	234	5	1	1	ND
HP1506401_K20	H3	645848.666353705	2461	5	1	1	ND
HP1506401_K24	H3	852791.571819672	10197	6	5	5	ND
HP1506401_K3	H3	762965.272442558	5561	4	4	4	ND
HP1506401_K5	H3	604615.509868559	7965	0	3	3	ND
HP1506401_K7	H3	764147.782280343	1381	5	1	1	ND
HP1506401_K8	H3	987811.856476595	7899	6	5	5	ND
HP1506401_K9	H3	730481.249368383	504	9	2	2	ND
HP1506401_L15	H3	618225.195379339	1318	5	1	1	ND
HP1506401_L16	H3	664113.024745248	6834	1	0	0	ND
HP1506401_L24	H3	944200.544189814	676	5	1	1	ND
HP1506401_L6	H3	557676.497601957	6886	0	3	3	ND
HP1506401_L8	H3	561625.511569773	8503	0	3	3	ND
HP1506401_M10	H3	911859.277931892	8162	6	5	5	ND
HP1506401_M14	H3	976513.430638015	9874	6	5	5	ND
HP1506401_M15	H3	886281.096313731	6988	4	0	0	ND
HP1506401_M2	H3	871066.016010489	624	5	1	1	ND
HP1506401_M20	H3	787035.828330941	7562	9	2	2	ND
HP1506401_M22	H3	879969.608554738	8596	6	5	5	ND
HP1506401_M23	H3	1320980.56935753	3453	6	5	5	ND
HP1506401_M24	H3	670563.26772141	7770	1	0	0	ND
HP1506401_M3	H3	990032.091560448	258	5	1	1	ND
HP1506401_M5	H3	595099.259759929	7470	0	3	3	ND
HP1506401_M7	H3	767928.428954463	8767	4	4	4	ND
HP1506401_M9	H3	572075.256038817	8550	0	3	3	ND
HP1506401_N12	H3	732112.302797583	9411	6	5	5	ND
HP1506401_N13	H3	941243.628592332	8389	6	5	5	ND
HP1506401_N18	H3	769959.899112381	353	5	1	1	ND
HP1506401_N2	H3	906356.465356164	10340	9	2	2	ND
HP1506401_N21	H3	945663.438042482	953	5	1	1	ND
HP1506401_N3	H3	790397.43974301	35	8	1	1	ND
HP1506401_N6	H3	814608.979663298	597	11	1	1	ND
HP1506401_N7	H3	578029.944663881	9067	0	3	3	ND
HP1506401_N8	H3	1813142.36745535	812	8	1	1	ND
HP1506401_O1	H3	858835.175313627	6380	4	4	4	ND
HP1506401_O13	H3	935756.373584343	8384	4	4	4	ND
HP1506401_O14	H3	674274.291067472	6037	1	0	0	ND
HP1506401_O17	H3	639737.717808884	7161	0	3	3	ND
HP1506401_O19	H3	761772.590785569	4058	6	5	5	ND
HP1506401_O20	H3	991136.591927158	885	5	1	1	ND
HP1506401_O22	H3	416911.141608914	5385	0	1	1	ND
HP1506401_O5	H3	805677.680253328	7250	6	6	6	ND
HP1506401_O6	H3	1246722.85969164	5415	6	5	5	ND
HP1506401_O9	H3	1198626.76296281	7527	6	5	5	ND
HP1506401_P15	H3	904688.657933638	1272	5	1	1	ND
HP1506401_P18	H3	924084.57848602	68	8	1	1	ND
HP1506401_P2	H3	1022942.03626318	11337	9	2	2	ND
HP1506401_P24	H3	954189.173043578	8521	4	4	4	ND
HP1506401_P6	H3	890323.539175986	1433	5	1	1	ND
HP1506401_P7	H3	974499.069131963	5972	9	2	2	ND
HP1506401_P8	H3	829493.880314136	114	5	1	1	ND
HP1506401_P9	H3	786770.33955694	7682	12	2	2	ND
HP1506401_A12	H3	754957.871979434	9610	6	5	5	ND
HP1506401_A14	H3	595890.955590754	5466	0	3	3	ND
HP1506401_A15	H3	1119962.29565803	8300	6	5	5	ND
HP1506401_A17	H3	510154.192993949	3207	0	1	1	ND
HP1506401_A18	H3	872910.367672227	9232	6	5	5	ND
HP1506401_A20	H3	776891.816536003	7997	4	4	4	ND
HP1506401_A21	H3	590967.269847493	6020	0	3	3	ND
HP1506401_A24	H3	831505.754361369	1461	5	1	1	ND
HP1506401_A4	H3	908866.585076697	273	5	1	1	ND
HP1506401_A5	H3	717730.26921694	8653	6	5	5	ND
HP1506401_A6	H3	898336.74380414	1663	5	1	1	ND
HP1506401_A7	H3	1029099.48566901	7307	9	2	2	ND
HP1506401_A9	H3	795388.45727635	7809	6	5	5	ND
HP1506401_B1	H3	941959.066638361	560	5	1	1	ND
HP1506401_B11	H3	867505.024482236	6877	6	5	5	ND
HP1506401_B14	H3	939041.643566262	5772	9	2	2	ND
HP1506401_B15	H3	539962.334313609	7462	0	3	3	ND
HP1506401_B16	H3	921576.9247065	78	3	1	1	ND
HP1506401_B17	H3	598125.638971932	7912	0	3	3	ND
HP1506401_B20	H3	599338.976667733	8526	0	3	3	ND
HP1506401_B22	H3	792193.039493501	1016	5	1	1	ND
HP1506401_B23	H3	859629.858263882	8936	6	5	5	ND
HP1506401_B24	H3	755594.095571231	566	5	1	1	ND
HP1506401_B3	H3	750743.633342238	7796	4	4	4	ND
HP1506401_B4	H3	941681.838866355	8340	4	4	4	ND
HP1506401_B5	H3	923779.5300182	1124	5	1	1	ND
HP1506401_B6	H3	1130982.28059719	6423	9	2	2	ND
HP1506401_B8	H3	990815.495709613	7748	6	5	5	ND
HP1506401_C13	H3	564028.238909932	7198	0	3	3	ND
HP1506401_C15	H3	573564.420421218	6719	0	3	3	ND
HP1506401_C16	H3	950611.562801455	860	5	1	1	ND
HP1506401_C17	H3	1035567.97054003	12183	9	2	2	ND
HP1506401_C18	H3	714494.512228507	7424	6	5	5	ND
HP1506401_C23	H3	636742.362080987	8073	0	3	3	ND
HP1506401_C24	H3	827736.906103229	1274	4	4	4	ND
HP1506401_C4	H3	998315.236226892	6021	6	5	5	ND
HP1506401_C5	H3	795244.286196411	6008	6	5	5	ND
HP1506401_C7	H3	949777.139715564	936	5	1	1	ND
HP1506401_C8	H3	1060235.57902037	8564	6	5	5	ND
HP1506401_C9	H3	593818.536297262	7189	0	3	3	ND
HP1506401_D1	H3	839154.065975218	7938	9	2	2	ND
HP1506401_D12	H3	646202.757229023	8150	1	0	0	ND
HP1506401_D13	H3	917581.943424407	611	5	1	1	ND
HP1506401_D14	H3	1050801.06547258	595	5	1	1	ND
HP1506401_D15	H3	564844.768712439	9159	0	3	3	ND
HP1506401_D17	H3	1118079.29445036	8403	9	2	2	ND
HP1506401_D2	H3	847931.979743029	9919	6	5	5	ND
HP1506401_D24	H3	1041471.47563395	687	5	1	1	ND
HP1506401_D3	H3	940725.195048485	9271	6	5	5	ND
HP1506401_D7	H3	779530.358990144	1234	5	1	1	ND
HP1506401_D8	H3	927258.67412553	164	5	1	1	ND
HP1506401_D9	H3	670400.070017352	8246	0	3	3	ND
HP1506401_E11	H3	905556.311619109	783	5	1	1	ND
HP1506401_E12	H3	728828.362840062	1306	15	1	1	ND
HP1506401_E15	H3	635409.774280155	9245	0	3	3	ND
HP1506401_E16	H3	831271.205917089	7025	6	6	6	ND
HP1506401_E17	H3	693713.857405059	8940	6	5	5	ND
HP1506401_E18	H3	588735.79751161	8212	0	3	3	ND
HP1506401_E20	H3	612967.357150155	8187	0	3	3	ND
HP1506401_E23	H3	1045689.03309373	8725	6	5	5	ND
HP1506401_E24	H3	730276.762039315	173	5	1	1	ND
HP1506401_E4	H3	637673.092881358	5397	4	0	0	ND
HP1506401_E6	H3	695596.457664219	7967	6	5	5	ND
HP1506401_E8	H3	843675.777065562	1254	5	1	1	ND
HP1506401_F10	H3	954656.13759529	649	5	1	1	ND
HP1506401_F11	H3	625748.464201042	7535	0	3	3	ND
HP1506401_F12	H3	763552.586286601	8333	4	4	4	ND
HP1506401_F13	H3	964549.161162825	256	5	1	1	ND
HP1506401_F16	H3	920557.72232	1040	5	1	1	ND
HP1506401_F17	H3	1791438.65343123	1635	8	0	0	ND
HP1506401_F18	H3	842978.463246441	8063	9	2	2	ND
HP1506401_F19	H3	903133.265299929	5696	4	4	4	ND
HP1506401_F2	H3	786362.994218374	8385	6	5	5	ND
HP1506401_F21	H3	668534.615946971	8844	6	5	5	ND
HP1506401_F22	H3	810257.803317779	10192	6	5	5	ND
HP1506401_F23	H3	1090170.96414535	5637	9	2	2	ND
HP1506401_F24	H3	803554.710070933	4975	6	5	5	ND
HP1506401_F3	H3	610961.654815974	9447	0	3	3	ND
HP1506401_F5	H3	816601.704673527	10142	9	2	2	ND
HP1506401_F8	H3	1079903.15257104	8664	9	2	2	ND
HP1506401_F9	H3	617868.623548985	7134	0	3	3	ND
HP1506401_G1	H3	917067.025050683	5978	4	4	4	ND
HP1506401_G11	H3	1105236.0547059	9204	9	2	2	ND
HP1506401_G12	H3	1157832.91868353	6677	9	2	2	ND
HP1506401_G13	H3	819012.861877432	6980	9	2	2	ND
HP1506401_G14	H3	830735.049208547	1712	1	0	0	ND
HP1506401_G16	H3	453572.776146062	5383	0	1	1	ND
HP1506401_G18	H3	666965.75235244	8839	6	5	5	ND
HP1506401_G19	H3	634122.482236559	8073	1	0	0	ND
HP1506401_G2	H3	826532.286380552	6463	4	4	4	ND
HP1506401_G20	H3	721164.156812431	10628	6	5	5	ND
HP1506401_G21	H3	1027988.60169152	8367	6	5	5	ND
HP1506401_G23	H3	770532.853272718	10749	6	6	6	ND
HP1506401_G24	H3	761166.637918705	9303	6	5	5	ND
HP1506401_G3	H3	905308.354336432	399	5	1	1	ND
HP1506401_G4	H3	637358.078760951	8098	0	3	3	ND
HP1506401_G5	H3	995153.447315053	9176	6	5	5	ND
HP1506401_G6	H3	1101675.90028275	8108	6	5	5	ND
HP1506401_G8	H3	754667.876512279	1501	6	5	5	ND
HP1506401_G9	H3	977992.468040311	464	5	1	1	ND
HP1506401_H1	H3	595805.552639173	3889	0	3	3	ND
HP1506401_H13	H3	843350.168298908	590	5	1	1	ND
HP1506401_H14	H3	669258.260022589	86	8	1	1	ND
HP1506401_H15	H3	620408.278234371	8288	0	3	3	ND
HP1506401_H16	H3	444646.55263623	6779	0	3	3	ND
HP1506401_H18	H3	920156.21395187	23	8	1	1	ND
HP1506401_H19	H3	1165111.12719885	7446	9	2	2	ND
HP1506401_H2	H3	1036844.83650484	8462	6	5	5	ND
HP1506401_H22	H3	774271.192449337	9162	6	5	5	ND
HP1506401_H23	H3	803600.334667411	1319	5	0	0	ND
HP1506401_H3	H3	659050.080519531	8289	1	0	0	ND
HP1506401_H4	H3	603213.617461814	5259	0	3	3	ND
HP1506401_H6	H3	815334.053096977	7747	4	4	4	ND
HP1506401_H7	H3	609992.546999471	8713	0	3	3	ND
HP1506401_H9	H3	659537.546063725	8999	1	0	0	ND
HP1506401_I1	H3	903076.274162864	6504	9	2	2	ND
HP1506401_I10	H3	734545.429819129	10852	6	5	5	ND
HP1506401_I11	H3	764981.159638336	1048	5	1	1	ND
HP1506401_I12	H3	748344.492175543	1240	5	0	0	ND
HP1506401_I13	H3	801706.443973551	7649	6	5	5	ND
HP1506401_I14	H3	426653.783009557	2347	0	1	1	ND
HP1506401_I15	H3	580484.280919077	9008	0	3	3	ND
HP1506401_I17	H3	792325.336825024	8867	6	5	5	ND
HP1506401_I18	H3	582091.919305274	8172	0	3	3	ND
HP1506401_I2	H3	1048005.44055534	460	5	1	1	ND
HP1506401_I21	H3	1022964.83513505	8961	6	5	5	ND
HP1506401_I23	H3	615175.662903472	8825	0	3	3	ND
HP1506401_I24	H3	1219894.89279033	8183	6	5	5	ND
HP1506401_I4	H3	1019136.83970982	577	5	1	1	ND
HP1506401_I6	H3	591262.045036238	9381	0	3	3	ND
HP1506401_I8	H3	637608.097083413	7435	1	0	0	ND
HP1506401_J11	H3	1708842.73439384	2467	9	2	2	ND
HP1506401_J14	H3	1025006.18329157	7459	9	2	2	ND
HP1506401_J15	H3	626437.646274423	9493	1	0	0	ND
HP1506401_J16	H3	728445.066057748	4460	15	2	2	ND
HP1506401_J17	H3	550779.669670809	9565	0	3	3	ND
HP1506401_J19	H3	893216.631850238	6813	9	2	2	ND
HP1506401_J2	H3	801061.821173764	1088	5	1	1	ND
HP1506401_J20	H3	1121043.28720997	7231	9	2	2	ND
HP1506401_J21	H3	964480.160747944	455	5	1	1	ND
HP1506401_J22	H3	1063853.98572379	206	5	1	1	ND
HP1506401_J23	H3	673872.598170787	7514	0	3	3	ND
HP1506401_J24	H3	593367.739306891	9449	0	3	3	ND
HP1506401_J3	H3	780169.642256908	9122	6	5	5	ND
HP1506401_J4	H3	599285.083193266	7969	0	3	3	ND
HP1506401_J5	H3	1091163.02094983	8341	6	5	5	ND
HP1506401_J6	H3	776913.637520267	8363	9	2	2	ND
HP1506401_J7	H3	926079.971611662	1085	5	1	1	ND
HP1506401_J8	H3	799644.771220421	9616	6	5	5	ND
HP1506401_J9	H3	608275.578729392	3723	0	3	3	ND
HP1506401_K1	H3	986585.430265963	227	5	1	1	ND
HP1506401_K12	H3	1035873.79550912	752	5	1	1	ND
HP1506401_K14	H3	642640.885339907	7960	1	0	0	ND
HP1506401_K15	H3	940347.082099302	6187	9	2	2	ND
HP1506401_K16	H3	547509.561344202	7382	18	6	6	ND
HP1506401_K17	H3	1007684.05096282	756	5	1	1	ND
HP1506401_K18	H3	952933.57637664	481	5	1	1	ND
HP1506401_K19	H3	576546.541215363	8241	0	3	3	ND
HP1506401_K2	H3	1059710.92995449	269	5	1	1	ND
HP1506401_K21	H3	649868.743162645	8835	1	0	0	ND
HP1506401_K22	H3	665641.978989418	446	5	1	1	ND
HP1506401_K23	H3	1121635.57477025	488	5	1	1	ND
HP1506401_K4	H3	578206.211290595	8370	0	3	3	ND
HP1506401_K6	H3	768217.950164513	9463	6	5	5	ND
HP1506401_L1	H3	916530.743784512	1964	5	1	1	ND
HP1506401_L10	H3	557459.198443	7255	0	3	3	ND
HP1506401_L11	H3	1141568.36930467	7758	9	2	2	ND
HP1506401_L13	H3	1037176.71347902	814	5	1	1	ND
HP1506401_L14	H3	621776.472751411	8377	1	0	0	ND
HP1506401_L17	H3	661578.757565914	6603	1	0	0	ND
HP1506401_L18	H3	816712.347674622	173	5	1	1	ND
HP1506401_L19	H3	955852.316313693	427	5	1	1	ND
HP1506401_L2	H3	651714.171547734	5540	1	0	0	ND
HP1506401_L20	H3	600126.148003624	3813	0	3	3	ND
HP1506401_L21	H3	703593.056062429	10207	6	5	5	ND
HP1506401_L22	H3	1282018.45114856	2636	9	2	2	ND
HP1506401_L23	H3	799751.136960419	2167	4	4	4	ND
HP1506401_L3	H3	925852.704574086	653	5	1	1	ND
HP1506401_L4	H3	768225.558198084	1143	5	1	1	ND
HP1506401_L5	H3	696343.992615943	7244	1	0	0	ND
HP1506401_L7	H3	812745.536188227	2951	6	5	5	ND
HP1506401_L9	H3	630588.269704016	7643	1	0	0	ND
HP1506401_M1	H3	730041.247517205	9623	6	5	5	ND
HP1506401_M11	H3	901601.544929765	1317	5	1	1	ND
HP1506401_M12	H3	1004643.81370841	610	9	2	2	ND
HP1506401_M16	H3	905683.750459983	4967	6	5	5	ND
HP1506401_M17	H3	1161795.0912263	7833	9	2	2	ND
HP1506401_M18	H3	585284.349837115	6878	0	3	3	ND
HP1506401_M19	H3	881168.071408526	1203	5	1	1	ND
HP1506401_M21	H3	569255.295549591	9974	0	3	3	ND
HP1506401_M4	H3	644074.5746223	81	8	1	1	ND
HP1506401_M6	H3	667230.37615114	9280	1	0	0	ND
HP1506401_M8	H3	559349.029835417	7898	0	3	3	ND
HP1506401_N1	H3	647636.213499539	6471	1	0	0	ND
HP1506401_N10	H3	731743.939200692	7578	4	4	4	ND
HP1506401_N11	H3	939273.212723264	395	5	1	1	ND
HP1506401_N15	H3	764211.191615046	8800	6	5	5	ND
HP1506401_N16	H3	1166170.05475054	1518	8	0	0	ND
HP1506401_N17	H3	609820.26334374	8988	0	3	3	ND
HP1506401_N19	H3	630350.102021166	7366	0	3	3	ND
HP1506401_N20	H3	648186.999785258	6856	1	0	0	ND
HP1506401_N22	H3	775377.462613488	9553	6	5	5	ND
HP1506401_N23	H3	877417.529916293	949	5	1	1	ND
HP1506401_N24	H3	1213182.03807392	493	5	1	1	ND
HP1506401_N4	H3	575322.884617567	9480	0	3	3	ND
HP1506401_N5	H3	1001938.41647088	508	5	1	1	ND
HP1506401_N9	H3	593668.797508033	8375	0	3	3	ND
HP1506401_O10	H3	575056.258014837	11191	0	3	3	ND
HP1506401_O11	H3	821125.590170507	574	5	1	1	ND
HP1506401_O12	H3	573267.640372283	9283	0	3	3	ND
HP1506401_O16	H3	998564.673486324	10572	6	5	5	ND
HP1506401_O18	H3	1321597.7372672	7350	9	2	2	ND
HP1506401_O2	H3	651823.067059088	7228	1	0	0	ND
HP1506401_O21	H3	656600.217234645	2336	0	3	3	ND
HP1506401_O23	H3	564184.16048451	7811	0	3	3	ND
HP1506401_O24	H3	656024.477918641	8986	0	3	3	ND
HP1506401_O3	H3	630889.271040511	7575	0	3	3	ND
HP1506401_O4	H3	698331.138242614	9410	6	5	5	ND
HP1506401_O7	H3	1163024.06215245	855	9	2	2	ND
HP1506401_O8	H3	847824.035105074	9042	6	5	5	ND
HP1506401_P1	H3	953038.81508512	7766	4	4	4	ND
HP1506401_P10	H3	630846.442840906	5007	18	6	6	ND
HP1506401_P11	H3	642362.002663988	8155	1	0	0	ND
HP1506401_P12	H3	941232.035286212	3110	6	6	6	ND
HP1506401_P14	H3	1045907.57725831	7829	6	5	5	ND
HP1506401_P17	H3	1053105.63465154	449	5	1	1	ND
HP1506401_P19	H3	759292.710055805	8002	4	4	4	ND
HP1506401_P20	H3	633990.909284406	8872	0	3	3	ND
HP1506401_P21	H3	674655.957641534	7166	12	2	2	ND
HP1506401_P22	H3	976085.467140598	476	5	1	1	ND
HP1506401_P23	H3	776318.460743227	736	5	1	1	ND
HP1506401_P3	H3	881217.789074632	58	3	1	1	ND
HP1506401_P4	H3	588746.395412878	8129	0	3	3	ND
HP1506401_P5	H3	708309.291238391	9428	6	5	5	ND
HP1507101_A1	H4	700659.328229434	92	8	1	1	ND
HP1507101_B2	H4	672121.774233593	7670	1	0	0	ND
HP1507101_C3	H4	721678.479348761	778	8	0	0	ND
HP1507101_D4	H4	684990.130039581	7772	1	0	0	ND
HP1507101_E5	H4	719169.60274759	65	8	1	1	ND
HP1507101_F6	H4	682182.854559673	6792	1	0	0	ND
HP1507101_G7	H4	671437.316334509	6937	1	0	0	ND
HP1507101_H8	H4	645967.33819324	8488	0	3	3	ND
HP1507101_I9	H4	981212.790166357	163	3	1	1	ND
HP1507101_J10	H4	693638.578486857	7185	1	0	0	ND
HP1507101_K11	H4	689926.13060275	6323	1	0	0	ND
HP1507101_L12	H4	1330755.78752042	5224	9	2	2	ND
HP1507101_M13	H4	669657.904287993	8647	1	0	0	ND
HP1507101_N14	H4	1059610.81514392	181	14	1	1	ND
HP1507101_O15	H4	1006249.44675705	8617	1	2	2	ND
HP1507101_P16	H4	737416.480616018	5816	1	0	0	ND
HP1507101_A10	H4	719733.539119956	2019	1	0	0	ND
HP1507101_A11	H4	783231.698241343	1766	1	1	1	ND
HP1507101_A13	H4	1289699.91174873	5002	9	2	2	ND
HP1507101_A15	H4	566948.098818779	6859	20	6	6	ND
HP1507101_A16	H4	677749.79548485	116	8	1	1	ND
HP1507101_A17	H4	992449.017712783	159	14	1	1	ND
HP1507101_A18	H4	836254.859735955	437	5	1	1	ND
HP1507101_A19	H4	671303.317954947	7300	1	0	0	ND
HP1507101_A2	H4	1101075.70062733	119	14	1	1	ND
HP1507101_A21	H4	714483.259738419	2728	1	0	0	ND
HP1507101_A23	H4	716209.776752373	7031	1	0	0	ND
HP1507101_A24	H4	705945.21673187	7123	1	0	0	ND
HP1507101_A3	H4	561389.424970517	7297	18	6	6	ND
HP1507101_A7	H4	598869.538162925	6188	18	6	6	ND
HP1507101_A8	H4	694293.793954045	2081	1	0	0	ND
HP1507101_A9	H4	1240818.76804021	9028	9	2	2	ND
HP1507101_B10	H4	613432.612616574	1080	18	6	6	ND
HP1507101_B11	H4	677347.476012765	7604	1	0	0	ND
HP1507101_B17	H4	661532.544303682	6476	19	6	6	ND
HP1507101_B21	H4	993174.413314486	9584	9	2	2	ND
HP1507101_B22	H4	675619.377606465	7832	1	0	0	ND
HP1507101_B8	H4	687514.241958314	7099	1	0	0	ND
HP1507101_B9	H4	713354.873038807	5929	1	0	0	ND
HP1507101_C1	H4	1060730.93711619	303	11	1	1	ND
HP1507101_C11	H4	1391822.59583447	4714	9	2	2	ND
HP1507101_C13	H4	708088.710420939	79	8	1	1	ND
HP1507101_C15	H4	732412.460144552	6627	1	0	0	ND
HP1507101_C16	H4	707291.574144256	6793	1	0	0	ND
HP1507101_C17	H4	681427.143057001	7843	1	0	0	ND
HP1507101_C19	H4	688723.201931051	6543	1	0	0	ND
HP1507101_C20	H4	704382.90320167	4990	1	0	0	ND
HP1507101_C21	H4	704527.922818976	144	8	1	1	ND
HP1507101_C22	H4	779094.762656782	5388	6	5	5	ND
HP1507101_C23	H4	705461.005622511	7014	1	0	0	ND
HP1507101_C24	H4	698733.064580837	7122	1	0	0	ND
HP1507101_C6	H4	688748.387584718	6363	1	0	0	ND
HP1507101_C9	H4	653256.099740505	8414	1	0	0	ND
HP1507101_D11	H4	668003.664641035	9354	1	0	0	ND
HP1507101_D13	H4	684527.850690765	7758	1	0	0	ND
HP1507101_D16	H4	696096.87056987	6754	1	0	0	ND
HP1507101_D19	H4	939974.472611369	369	5	1	1	ND
HP1507101_D20	H4	665474.645656863	7504	1	0	0	ND
HP1507101_D21	H4	538394.089919656	3416	15	1	1	ND
HP1507101_D24	H4	726678.540575658	2282	6	5	5	ND
HP1507101_D7	H4	667834.284011554	7125	1	0	0	ND
HP1507101_E1	H4	716837.10281304	5568	1	0	0	ND
HP1507101_E11	H4	505438.111513549	641	15	1	1	ND
HP1507101_E13	H4	714080.276532838	5565	1	0	0	ND
HP1507101_E15	H4	701539.691867074	573	8	1	1	ND
HP1507101_E16	H4	732492.632430881	1468	1	0	0	ND
HP1507101_E17	H4	923126.860244935	73	8	1	1	ND
HP1507101_E18	H4	714817.526491831	5144	1	0	0	ND
HP1507101_E19	H4	1258282.31442519	6413	9	2	2	ND
HP1507101_E21	H4	599673.050778609	5542	1	1	1	ND
HP1507101_E23	H4	566287.112342609	8184	18	6	6	ND
HP1507101_E3	H4	714776.672664111	7054	1	0	0	ND
HP1507101_E4	H4	748807.125209914	6410	1	0	0	ND
HP1507101_F17	H4	1319720.66572078	5981	9	2	2	ND
HP1507101_F21	H4	1225626.68422459	6438	4	4	4	ND
HP1507101_F24	H4	660413.175367299	6835	1	0	0	ND
HP1507101_F9	H4	1145119.86851333	8945	12	2	2	ND
HP1507101_G1	H4	696997.658863239	6032	1	0	0	ND
HP1507101_G11	H4	790324.625560145	8681	9	0	0	ND
HP1507101_G17	H4	712227.046736959	1846	1	0	0	ND
HP1507101_G19	H4	934587.324548745	72	8	1	1	ND
HP1507101_G20	H4	628183.830775175	9275	0	3	3	ND
HP1507101_G21	H4	1106353.00569152	5781	12	2	2	ND
HP1507101_G24	H4	711154.702931383	6939	1	0	0	ND
HP1507101_G3	H4	736026.39704911	117	3	1	1	ND
HP1507101_G4	H4	613918.030843683	4483	15	1	1	ND
HP1507101_G5	H4	715047.980138136	6842	1	0	0	ND
HP1507101_G9	H4	1351488.77669856	6909	9	2	2	ND
HP1507101_H13	H4	616742.577541899	8047	0	3	3	ND
HP1507101_H18	H4	697954.587644429	7180	1	0	0	ND
HP1507101_H19	H4	1235704.55253379	1546	9	2	2	ND
HP1507101_H2	H4	985812.617277501	156	11	1	1	ND
HP1507101_H20	H4	714182.305657699	5769	1	0	0	ND
HP1507101_H21	H4	740285.28022123	4473	1	0	0	ND
HP1507101_H24	H4	708861.019820304	3686	1	0	0	ND
HP1507101_I1	H4	633075.530723698	8211	0	3	3	ND
HP1507101_I10	H4	935336.839679496	11772	1	2	2	ND
HP1507101_I14	H4	694156.674400614	7936	1	0	0	ND
HP1507101_I15	H4	666349.293302821	6972	1	0	0	ND
HP1507101_I21	H4	1159707.95594425	146	3	1	1	ND
HP1507101_I23	H4	924468.370513419	6730	4	4	4	ND
HP1507101_I24	H4	687704.640813811	8190	1	0	0	ND
HP1507101_I3	H4	1574009.81713486	422	8	1	1	ND
HP1507101_I7	H4	792539.519442419	3608	2	0	0	ND
HP1507101_J14	H4	918096.063461747	7599	6	5	5	ND
HP1507101_J16	H4	681037.232362915	6591	1	0	0	ND
HP1507101_J4	H4	779224.347219497	95	8	1	1	ND
HP1507101_J6	H4	662612.98606234	6274	1	0	0	ND
HP1507101_J9	H4	635899.712963566	8847	0	3	3	ND
HP1507101_K1	H4	1000314.62240151	761	8	1	1	ND
HP1507101_K10	H4	758157.482922054	5252	1	0	0	ND
HP1507101_K12	H4	609936.719258829	7682	18	6	6	ND
HP1507101_K14	H4	711605.245239692	5792	1	0	0	ND
HP1507101_K17	H4	774661.36191456	3937	1	0	0	ND
HP1507101_K18	H4	719591.735617242	4064	1	0	0	ND
HP1507101_K19	H4	657583.529976689	488	0	3	3	ND
HP1507101_K2	H4	875824.96044212	86	8	1	1	ND
HP1507101_K21	H4	948028.985988555	117	3	1	1	ND
HP1507101_K22	H4	832420.49014094	61	8	1	1	ND
HP1507101_K24	H4	652338.858974844	5612	1	0	0	ND
HP1507101_K5	H4	832737.742947199	9286	1	2	2	ND
HP1507101_K6	H4	697130.6750269	9500	1	0	0	ND
HP1507101_K7	H4	690961.128895167	4506	1	0	0	ND
HP1507101_K9	H4	725665.108897719	6325	1	0	0	ND
HP1507101_L10	H4	683201.41104124	6242	1	0	0	ND
HP1507101_L13	H4	672549.609275483	2863	19	6	6	ND
HP1507101_L15	H4	1318674.3857245	5058	9	2	2	ND
HP1507101_L20	H4	1366775.59202189	6887	9	2	2	ND
HP1507101_L6	H4	1343023.4288525	5907	9	2	2	ND
HP1507101_L8	H4	649069.063444423	7622	1	0	0	ND
HP1507101_L9	H4	739654.489301699	6057	1	0	0	ND
HP1507101_M1	H4	706171.304569086	2317	19	6	6	ND
HP1507101_M10	H4	1016613.17847494	181	14	1	1	ND
HP1507101_M11	H4	673827.779519896	8235	1	0	0	ND
HP1507101_M14	H4	676553.305127377	5851	1	0	0	ND
HP1507101_M15	H4	1384741.31050713	1927	9	2	2	ND
HP1507101_M16	H4	1440889.89108975	5360	9	2	2	ND
HP1507101_M17	H4	1135505.43370008	6426	4	4	4	ND
HP1507101_M19	H4	667749.522975724	6703	1	0	0	ND
HP1507101_M20	H4	696642.565666828	1874	2	0	0	ND
HP1507101_M21	H4	667210.923450216	9662	1	0	0	ND
HP1507101_M23	H4	687461.300432207	6082	1	0	0	ND
HP1507101_M24	H4	687138.543981574	5958	1	0	0	ND
HP1507101_M3	H4	1147704.15822934	7021	9	2	2	ND
HP1507101_M5	H4	676839.97036316	5921	1	0	0	ND
HP1507101_M6	H4	705405.921872608	1425	1	0	0	ND
HP1507101_M7	H4	569084.383507415	4237	20	6	6	ND
HP1507101_M9	H4	699930.902592456	3514	1	0	0	ND
HP1507101_N10	H4	927718.8074577	188	11	1	1	ND
HP1507101_N11	H4	1332436.94299508	5499	9	2	2	ND
HP1507101_N12	H4	1025406.29274905	212	3	1	1	ND
HP1507101_N15	H4	891324.640719526	57	8	1	1	ND
HP1507101_N17	H4	637430.664440585	2370	0	3	3	ND
HP1507101_N18	H4	1203792.72211025	5416	12	2	2	ND
HP1507101_N22	H4	1223647.08173268	7622	9	2	2	ND
HP1507101_N23	H4	1048856.51649888	85	3	1	1	ND
HP1507101_N24	H4	706689.282254857	6700	1	0	0	ND
HP1507101_N3	H4	716605.04291481	8469	1	0	0	ND
HP1507101_N7	H4	712778.866348272	5311	1	0	0	ND
HP1507101_O10	H4	1379868.08584887	5184	9	2	2	ND
HP1507101_O17	H4	1281992.43478279	7384	9	2	2	ND
HP1507101_O18	H4	600305.633677849	5757	0	3	3	ND
HP1507101_O2	H4	500310.069881106	2832	15	1	1	ND
HP1507101_O21	H4	672171.583133547	8806	1	0	0	ND
HP1507101_O24	H4	840288.749693848	109	8	1	1	ND
HP1507101_O4	H4	835401.040149913	1104	2	0	0	ND
HP1507101_O6	H4	723078.040223777	7427	1	0	0	ND
HP1507101_O7	H4	658015.054104209	6825	1	0	0	ND
HP1507101_O9	H4	574190.110902215	2234	15	1	1	ND
HP1507101_P14	H4	687501.311494348	6342	1	0	0	ND
HP1507101_P15	H4	1223432.1390034	2681	9	2	2	ND
HP1507101_P17	H4	768332.893156207	4974	1	0	0	ND
HP1507101_P18	H4	638207.473848894	5961	1	0	0	ND
HP1507101_P19	H4	736213.20529889	5085	1	0	0	ND
HP1507101_P20	H4	648587.727334912	6208	1	0	0	ND
HP1507101_P22	H4	754377.179965375	1961	1	0	0	ND
HP1507101_P24	H4	1385998.07112402	6767	9	2	2	ND
HP1507101_P6	H4	712433.780385905	7636	1	0	0	ND
HP1507101_P7	H4	710877.310043783	3104	1	0	0	ND
HP1507101_P9	H4	529774.406743236	2737	15	1	1	ND
HP1507101_A12	H4	1286175.17666854	7088	9	2	2	ND
HP1507101_A14	H4	711624.171355423	6485	1	0	0	ND
HP1507101_A20	H4	723379.636437269	5742	1	0	0	ND
HP1507101_A22	H4	684462.896776604	7569	1	0	0	ND
HP1507101_A4	H4	757654.053548175	1018	1	0	0	ND
HP1507101_A5	H4	1081130.93982823	157	14	1	1	ND
HP1507101_A6	H4	702389.176808494	7219	1	0	0	ND
HP1507101_B1	H4	696418.535902044	7136	1	0	0	ND
HP1507101_B12	H4	1152117.1548557	4814	4	4	4	ND
HP1507101_B13	H4	667294.800379488	7352	1	0	0	ND
HP1507101_B14	H4	1099557.0562059	7025	12	2	2	ND
HP1507101_B15	H4	822728.554597527	572	8	1	1	ND
HP1507101_B16	H4	668264.330173666	7205	1	0	0	ND
HP1507101_B18	H4	653847.53173652	1579	15	1	1	ND
HP1507101_B19	H4	628792.599739737	8789	0	3	3	ND
HP1507101_B20	H4	1096468.28324995	5289	12	2	2	ND
HP1507101_B23	H4	728917.620255267	5210	1	0	0	ND
HP1507101_B24	H4	689446.939356184	6510	1	0	0	ND
HP1507101_B3	H4	691894.037089098	8032	1	0	0	ND
HP1507101_B4	H4	677993.591722001	7752	1	0	0	ND
HP1507101_B5	H4	703001.212002463	8136	1	0	0	ND
HP1507101_B6	H4	680765.796951047	5937	1	0	0	ND
HP1507101_B7	H4	674102.98631341	7697	1	0	0	ND
HP1507101_C10	H4	1419986.09014438	6282	9	2	2	ND
HP1507101_C12	H4	1388575.06133001	7455	9	2	2	ND
HP1507101_C14	H4	673710.335827835	4854	1	0	0	ND
HP1507101_C18	H4	716252.702224183	5773	1	0	0	ND
HP1507101_C2	H4	728516.497600274	3061	12	1	1	ND
HP1507101_C4	H4	998871.780966313	183	3	1	1	ND
HP1507101_C5	H4	685620.906387517	6853	1	0	0	ND
HP1507101_C7	H4	707087.995073869	6764	1	0	0	ND
HP1507101_C8	H4	703026.714174966	8579	1	0	0	ND
HP1507101_D1	H4	611620.643352	7968	0	3	3	ND
HP1507101_D10	H4	1382485.91091881	7108	9	2	2	ND
HP1507101_D12	H4	702461.543815163	6716	1	0	0	ND
HP1507101_D14	H4	693516.278932739	6237	1	0	0	ND
HP1507101_D15	H4	680360.461171373	6968	1	0	0	ND
HP1507101_D17	H4	662964.981922254	7384	1	0	0	ND
HP1507101_D18	H4	695650.894876183	5931	1	0	0	ND
HP1507101_D2	H4	1074280.4152495	189	14	1	1	ND
HP1507101_D22	H4	694160.017586912	8057	1	0	0	ND
HP1507101_D23	H4	970885.019972781	397	5	1	1	ND
HP1507101_D3	H4	699574.960035604	4183	1	0	0	ND
HP1507101_D5	H4	1123458.13684878	6436	12	2	2	ND
HP1507101_D6	H4	946222.450132177	272	3	1	1	ND
HP1507101_D8	H4	730367.258977671	5179	1	0	0	ND
HP1507101_D9	H4	685516.034009576	7687	1	0	0	ND
HP1507101_E10	H4	712580.742371981	7289	1	0	0	ND
HP1507101_E12	H4	709388.61711604	67	8	1	1	ND
HP1507101_E14	H4	722056.260374619	6395	1	0	0	ND
HP1507101_E2	H4	534256.942387534	3691	15	1	1	ND
HP1507101_E20	H4	1080545.03059953	446	14	1	1	ND
HP1507101_E22	H4	683256.657284632	7864	1	0	0	ND
HP1507101_E24	H4	1386670.53032818	1243	9	2	2	ND
HP1507101_E6	H4	1072260.58778111	116	14	1	1	ND
HP1507101_E7	H4	711709.493857331	7166	1	0	0	ND
HP1507101_E8	H4	705232.802188499	6507	1	0	0	ND
HP1507101_E9	H4	749984.68560929	80	8	1	1	ND
HP1507101_F1	H4	702978.433090356	7465	1	0	0	ND
HP1507101_F10	H4	693874.555441159	5670	1	0	0	ND
HP1507101_F11	H4	670871.82916402	8940	1	0	0	ND
HP1507101_F12	H4	741015.598615118	6788	1	0	0	ND
HP1507101_F13	H4	663392.066731434	1595	15	1	1	ND
HP1507101_F14	H4	688434.31957259	8742	1	0	0	ND
HP1507101_F15	H4	1352546.09136313	1113	9	2	2	ND
HP1507101_F16	H4	691559.754683768	6708	1	0	0	ND
HP1507101_F18	H4	592758.52637509	75	8	1	1	ND
HP1507101_F19	H4	609649.267441537	7605	18	6	6	ND
HP1507101_F2	H4	1367262.39188485	5336	9	2	2	ND
HP1507101_F20	H4	696745.259996334	7729	1	0	0	ND
HP1507101_F22	H4	722161.547989298	6367	1	0	0	ND
HP1507101_F23	H4	708506.760916778	7234	1	0	0	ND
HP1507101_F3	H4	776737.558298509	7770	6	5	5	ND
HP1507101_F4	H4	758309.07989583	4512	1	0	0	ND
HP1507101_F5	H4	696778.16798907	6128	1	0	0	ND
HP1507101_F7	H4	1239949.40854385	1069	9	2	2	ND
HP1507101_F8	H4	1036643.58189037	379	14	1	1	ND
HP1507101_G10	H4	675143.228437952	5999	1	0	0	ND
HP1507101_G12	H4	594229.832502803	1289	15	1	1	ND
HP1507101_G13	H4	1109971.30943713	101	14	1	1	ND
HP1507101_G14	H4	1029281.9869339	138	3	1	1	ND
HP1507101_G15	H4	636945.524958048	7154	18	6	6	ND
HP1507101_G16	H4	890849.267271056	400	3	1	1	ND
HP1507101_G18	H4	921665.434951049	376	3	1	1	ND
HP1507101_G2	H4	694434.03311699	5493	1	0	0	ND
HP1507101_G22	H4	713879.959718095	6890	1	0	0	ND
HP1507101_G23	H4	749849.626219527	865	1	0	0	ND
HP1507101_G6	H4	931629.781431748	2058	6	5	5	ND
HP1507101_G8	H4	718511.535462212	2426	1	0	0	ND
HP1507101_H1	H4	686585.995527806	7136	1	0	0	ND
HP1507101_H10	H4	1073885.95668301	7366	12	2	2	ND
HP1507101_H11	H4	655088.173956637	8451	19	6	6	ND
HP1507101_H12	H4	1111362.83285669	131	3	1	1	ND
HP1507101_H14	H4	627045.426832077	7266	1	0	0	ND
HP1507101_H15	H4	685805.963121272	7642	1	0	0	ND
HP1507101_H16	H4	920921.932912436	313	3	1	1	ND
HP1507101_H17	H4	687029.242831958	6037	1	0	0	ND
HP1507101_H22	H4	711978.918496019	4565	1	0	0	ND
HP1507101_H23	H4	709553.390451898	8061	1	0	0	ND
HP1507101_H3	H4	690221.944185929	7034	1	4	4	ND
HP1507101_H4	H4	671331.877888664	6671	1	0	0	ND
HP1507101_H5	H4	1408527.03894772	6420	9	2	2	ND
HP1507101_H6	H4	683620.19608945	7033	1	0	0	ND
HP1507101_H7	H4	1329773.40388776	6970	9	2	2	ND
HP1507101_H9	H4	1329943.99442715	6720	9	2	2	ND
HP1507101_I11	H4	709925.848241967	2648	1	0	0	ND
HP1507101_I12	H4	1043388.16420439	129	14	1	1	ND
HP1507101_I13	H4	691017.354608868	7172	1	0	0	ND
HP1507101_I16	H4	719797.401346853	5851	1	0	0	ND
HP1507101_I17	H4	721800.428382384	5382	1	0	0	ND
HP1507101_I18	H4	710597.081259209	4002	1	0	0	ND
HP1507101_I19	H4	745568.18263836	1721	1	0	0	ND
HP1507101_I2	H4	709908.254568017	396	8	1	1	ND
HP1507101_I20	H4	1037166.07295321	224	14	1	1	ND
HP1507101_I22	H4	1097299.29258363	343	14	1	1	ND
HP1507101_I4	H4	1134671.68991073	5934	9	2	2	ND
HP1507101_I5	H4	1010770.7677185	286	14	1	1	ND
HP1507101_I6	H4	672111.06026374	51	8	1	1	ND
HP1507101_I8	H4	1528992.61586265	3727	9	2	2	ND
HP1507101_J1	H4	710592.159950372	6608	1	0	0	ND
HP1507101_J11	H4	653761.493361184	9270	1	0	0	ND
HP1507101_J12	H4	1081515.16639792	9424	9	2	2	ND
HP1507101_J13	H4	647601.292058768	6854	1	0	0	ND
HP1507101_J15	H4	1086149.94855067	5609	12	2	2	ND
HP1507101_J17	H4	626999.979499314	6053	18	6	6	ND
HP1507101_J18	H4	684958.881881766	7936	1	0	0	ND
HP1507101_J19	H4	633524.936829552	6356	1	0	0	ND
HP1507101_J2	H4	1263855.02830801	4479	9	2	2	ND
HP1507101_J20	H4	686354.722588447	9220	1	0	0	ND
HP1507101_J21	H4	679073.877667971	6995	1	0	0	ND
HP1507101_J22	H4	1179468.92897614	5978	4	4	4	ND
HP1507101_J23	H4	814530.251336509	515	11	1	1	ND
HP1507101_J24	H4	658870.822762814	2462	18	6	6	ND
HP1507101_J3	H4	720905.251724817	5143	2	0	0	ND
HP1507101_J5	H4	690465.861009424	6755	1	0	0	ND
HP1507101_J7	H4	757048.198735439	434	8	1	1	ND
HP1507101_J8	H4	1119860.79851116	298	14	1	1	ND
HP1507101_K13	H4	660903.169248381	6771	1	0	0	ND
HP1507101_K15	H4	929225.629067071	80	3	1	1	ND
HP1507101_K16	H4	769404.939720664	5992	2	0	0	ND
HP1507101_K20	H4	701467.883342891	6651	1	0	0	ND
HP1507101_K23	H4	688442.326581257	8575	1	0	0	ND
HP1507101_K3	H4	705730.915538409	7230	1	0	0	ND
HP1507101_K4	H4	1323821.1474701	7883	9	2	2	ND
HP1507101_K8	H4	690396.700026389	5800	1	0	0	ND
HP1507101_L1	H4	606132.654120824	7668	18	6	6	ND
HP1507101_L11	H4	613118.331253883	5402	1	1	1	ND
HP1507101_L14	H4	1461394.44016611	3182	9	2	2	ND
HP1507101_L16	H4	753470.732679796	3052	1	0	0	ND
HP1507101_L17	H4	1404788.74861609	1409	9	2	2	ND
HP1507101_L18	H4	684931.227368039	8194	1	0	0	ND
HP1507101_L19	H4	692915.47103519	3762	1	0	0	ND
HP1507101_L2	H4	703214.984532182	7872	1	0	0	ND
HP1507101_L21	H4	688971.580130818	7476	1	0	0	ND
HP1507101_L22	H4	620670.124611975	8677	0	3	3	ND
HP1507101_L23	H4	684802.158516288	6757	1	0	0	ND
HP1507101_L24	H4	691590.506798088	5671	1	0	0	ND
HP1507101_L3	H4	689659.996545071	5432	1	0	0	ND
HP1507101_L4	H4	1219590.51460169	6277	9	2	2	ND
HP1507101_L5	H4	606630.651803656	1752	15	1	1	ND
HP1507101_L7	H4	681723.149865323	7377	1	0	0	ND
HP1507101_M12	H4	680901.357600905	7486	1	0	0	ND
HP1507101_M18	H4	667414.681943149	6565	1	0	0	ND
HP1507101_M2	H4	664735.223640124	7758	1	0	0	ND
HP1507101_M22	H4	681973.997161416	7322	1	0	0	ND
HP1507101_M4	H4	735542.272991146	7507	1	0	0	ND
HP1507101_M8	H4	700793.732974296	7180	1	0	0	ND
HP1507101_N1	H4	1486846.24279162	6010	9	2	2	ND
HP1507101_N13	H4	610008.631678901	3492	18	6	6	ND
HP1507101_N16	H4	676921.828031517	6652	1	0	0	ND
HP1507101_N19	H4	1091896.4625806	10890	9	2	2	ND
HP1507101_N2	H4	699700.909408195	5451	1	0	0	ND
HP1507101_N20	H4	722073.467049704	3904	1	0	0	ND
HP1507101_N21	H4	719274.856790236	2447	1	0	0	ND
HP1507101_N4	H4	677003.870331016	7499	1	0	0	ND
HP1507101_N5	H4	702186.582196431	2251	1	0	0	ND
HP1507101_N6	H4	662507.794468385	9052	19	6	6	ND
HP1507101_N8	H4	900667.120190448	7189	9	2	2	ND
HP1507101_N9	H4	711499.173584855	7030	1	0	0	ND
HP1507101_O1	H4	652847.707761246	8843	1	0	0	ND
HP1507101_O11	H4	704335.232166816	5099	1	0	0	ND
HP1507101_O12	H4	572984.563557281	7338	18	6	6	ND
HP1507101_O13	H4	783126.959431683	1281	15	1	1	ND
HP1507101_O14	H4	611833.582907449	9536	0	3	3	ND
HP1507101_O16	H4	1271423.18496324	7277	9	2	2	ND
HP1507101_O19	H4	691148.2656809	5536	1	0	0	ND
HP1507101_O20	H4	901493.214391586	2178	9	2	2	ND
HP1507101_O22	H4	821475.48069683	63	8	1	1	ND
HP1507101_O23	H4	677237.303337148	7425	1	0	0	ND
HP1507101_O3	H4	690451.141445295	8166	1	0	0	ND
HP1507101_O5	H4	672489.567499014	2797	1	0	0	ND
HP1507101_O8	H4	594780.997065216	4826	18	6	6	ND
HP1507101_P1	H4	888559.229325412	160	8	1	1	ND
HP1507101_P10	H4	698985.749734579	7610	1	0	0	ND
HP1507101_P11	H4	658223.072420393	6981	19	6	6	ND
HP1507101_P12	H4	1253613.50977744	7029	9	2	2	ND
HP1507101_P2	H4	856879.081854749	7291	12	2	2	ND
HP1507101_P21	H4	705365.550863559	8225	1	0	0	ND
HP1507101_P23	H4	681285.578485727	9142	19	6	6	ND
HP1507101_P3	H4	1343874.52937843	1401	9	2	2	ND
HP1507101_P4	H4	941886.206388963	163	3	1	1	ND
HP1507101_P5	H4	722241.932549027	6473	1	0	0	ND
HP1507101_P8	H4	1271093.63450394	6944	9	2	2	ND
HP1509101_A24	H5	1108113.30942158	147	3	1	1	ND
HP1509101_B24	H5	709494.073141645	7645	1	0	0	ND
HP1509101_C24	H5	943967.249748083	98	3	1	1	ND
HP1509101_D24	H5	703444.523319685	5924	1	0	0	ND
HP1509101_E24	H5	597835.414411477	8232	18	6	6	ND
HP1509101_F24	H5	997983.568198857	72	3	1	1	ND
HP1509101_G24	H5	853093.720188357	327	3	1	1	ND
HP1509101_H24	H5	715446.34831552	434	8	0	0	ND
HP1509101_I24	H5	722954.008783451	2345	1	0	0	ND
HP1509101_J24	H5	713732.474063708	2255	1	0	0	ND
HP1509101_K24	H5	726097.665041619	3818	1	0	0	ND
HP1509101_L24	H5	989448.936815561	4866	1	0	0	ND
HP1509101_M24	H5	690148.57992401	2685	1	0	0	ND
HP1509101_N24	H5	710194.81032647	2269	1	0	0	ND
HP1509101_O24	H5	704670.249003407	1906	0	3	3	ND
HP1509101_P24	H5	708773.52264013	294	8	0	0	ND
HP1509101_A1	H5	923920.73423842	22	8	1	1	ND
HP1509101_B2	H5	820084.938588323	177	3	1	1	ND
HP1509101_C3	H5	1152871.00507733	10559	9	2	2	ND
HP1509101_D4	H5	658463.493856043	3006	0	3	3	ND
HP1509101_E5	H5	661400.28262233	215	8	1	1	ND
HP1509101_F6	H5	604689.654811454	5360	0	3	3	ND
HP1509101_G7	H5	705992.8367634	5287	1	0	0	ND
HP1509101_H8	H5	627969.801957634	212	8	1	1	ND
HP1509101_I9	H5	705817.469324879	7844	1	0	0	ND
HP1509101_J10	H5	682170.143601507	209	8	1	1	ND
HP1509101_K11	H5	788976.344817775	2437	0	3	3	ND
HP1509101_L12	H5	818650.208331876	100	8	1	1	ND
HP1509101_M13	H5	702096.203119725	6004	1	0	0	ND
HP1509101_N14	H5	700896.294478478	3138	0	3	3	ND
HP1509101_O15	H5	738056.853312817	8129	6	5	5	ND
HP1509101_P16	H5	951854.813040217	183	3	1	1	ND
HP1509101_A10	H5	696964.694698036	9467	1	0	0	ND
HP1509101_A11	H5	693213.45153978	3991	1	0	0	ND
HP1509101_A12	H5	1098898.96996938	65	14	1	1	ND
HP1509101_A13	H5	735823.820712949	4905	1	4	4	ND
HP1509101_A14	H5	1002499.4535456	4318	9	2	2	ND
HP1509101_A15	H5	661094.931691157	7189	1	0	0	ND
HP1509101_A16	H5	731669.257954785	69	8	0	0	ND
HP1509101_A17	H5	631090.428573318	1864	0	3	3	ND
HP1509101_A18	H5	1625654.81386762	522	8	1	1	ND
HP1509101_A19	H5	697369.964755799	773	0	3	3	ND
HP1509101_A2	H5	1011093.78379845	114	3	1	1	ND
HP1509101_A20	H5	1173119.38842723	5787	12	2	2	ND
HP1509101_A21	H5	619073.780737343	2417	18	6	6	ND
HP1509101_A22	H5	747891.177905411	5005	1	0	0	ND
HP1509101_A23	H5	722905.788562284	7366	1	0	0	ND
HP1509101_A4	H5	675850.075928027	6152	6	5	5	ND
HP1509101_A5	H5	956635.759252578	104	3	1	1	ND
HP1509101_A6	H5	698009.773876013	4006	0	3	3	ND
HP1509101_A9	H5	669811.754396129	3315	0	3	3	ND
HP1509101_B1	H5	747093.948002911	1311	8	0	0	ND
HP1509101_B11	H5	665078.831922819	5650	0	3	3	ND
HP1509101_B12	H5	764090.418320791	6206	1	0	0	ND
HP1509101_B14	H5	761991.948303615	123	3	1	1	ND
HP1509101_B15	H5	1019540.62084997	193	3	1	1	ND
HP1509101_B18	H5	724118.542668485	6920	1	0	0	ND
HP1509101_B21	H5	694811.525603444	7426	1	0	0	ND
HP1509101_B22	H5	981639.281169621	110	3	1	1	ND
HP1509101_B3	H5	1181343.23000743	6716	12	2	2	ND
HP1509101_B4	H5	747499.934816757	6283	1	0	0	ND
HP1509101_B5	H5	1013605.34935799	357	11	1	1	ND
HP1509101_B6	H5	709126.04292179	29	8	1	1	ND
HP1509101_B7	H5	783897.93910546	60	8	1	1	ND
HP1509101_B8	H5	796389.204730019	213	8	0	0	ND
HP1509101_B9	H5	703986.757025407	2515	1	0	0	ND
HP1509101_C10	H5	878191.587588478	56	3	1	1	ND
HP1509101_C11	H5	643248.856516498	1683	0	3	3	ND
HP1509101_C12	H5	696501.356000708	5943	1	0	0	ND
HP1509101_C13	H5	725752.9421267	5923	1	0	0	ND
HP1509101_C14	H5	803745.10730065	3600	1	0	0	ND
HP1509101_C15	H5	1009834.99924311	3218	9	2	2	ND
HP1509101_C16	H5	692744.231836707	8092	1	0	0	ND
HP1509101_C17	H5	691910.123912993	605	8	0	0	ND
HP1509101_C18	H5	698766.306981305	6034	1	0	0	ND
HP1509101_C19	H5	1031965.20361598	91	3	1	1	ND
HP1509101_C2	H5	720597.732099113	171	8	0	0	ND
HP1509101_C20	H5	594485.424626298	8349	0	3	3	ND
HP1509101_C4	H5	747408.267988733	76	8	1	1	ND
HP1509101_C5	H5	663213.09367834	33	8	1	1	ND
HP1509101_C6	H5	1127260.2919186	4649	9	2	2	ND
HP1509101_C7	H5	727643.146865059	2330	1	0	0	ND
HP1509101_C8	H5	1181410.63435875	6696	9	2	2	ND
HP1509101_C9	H5	631063.43424393	7829	0	3	3	ND
HP1509101_D1	H5	742476.029476892	1398	1	0	0	ND
HP1509101_D10	H5	628464.497118981	2745	0	3	3	ND
HP1509101_D11	H5	804848.647565136	1115	8	0	0	ND
HP1509101_D12	H5	1072875.43969846	210	14	1	1	ND
HP1509101_D13	H5	670271.940651315	4558	0	3	3	ND
HP1509101_D14	H5	732454.848395637	962	8	0	0	ND
HP1509101_D15	H5	957748.47784433	49	3	1	1	ND
HP1509101_D16	H5	945485.307148748	85	3	1	1	ND
HP1509101_D2	H5	740418.648219488	297	8	1	1	ND
HP1509101_D20	H5	798963.819580491	179	8	1	1	ND
HP1509101_D21	H5	667034.610256426	5485	1	0	0	ND
HP1509101_D3	H5	743609.490196771	1603	1	0	0	ND
HP1509101_D6	H5	718698.821229605	7506	1	0	0	ND
HP1509101_D7	H5	973332.456486282	58	3	1	1	ND
HP1509101_D9	H5	1010166.50392304	302	14	1	1	ND
HP1509101_E1	H5	834126.247174204	680	8	3	3	ND
HP1509101_E10	H5	1032564.68481324	143	3	1	1	ND
HP1509101_E11	H5	659979.396857908	5770	0	3	3	ND
HP1509101_E12	H5	716698.253691219	8774	1	0	0	ND
HP1509101_E13	H5	697855.084886867	131	8	1	1	ND
HP1509101_E14	H5	755749.437566046	4148	1	0	0	ND
HP1509101_E15	H5	879318.265397019	79	3	1	1	ND
HP1509101_E16	H5	670223.918339841	1953	0	3	3	ND
HP1509101_E17	H5	700164.598601899	4611	1	0	0	ND
HP1509101_E18	H5	893414.765693652	132	8	1	1	ND
HP1509101_E2	H5	698948.106782456	3878	1	0	0	ND
HP1509101_E20	H5	759394.890868618	3695	1	0	0	ND
HP1509101_E21	H5	673753.736186066	6414	18	6	6	ND
HP1509101_E23	H5	765217.959575638	340	8	1	1	ND
HP1509101_E6	H5	1108696.30848163	2372	12	2	2	ND
HP1509101_E7	H5	846349.82801333	173	8	1	1	ND
HP1509101_E8	H5	706082.158306318	6396	1	0	0	ND
HP1509101_E9	H5	874820.73829579	142	8	1	1	ND
HP1509101_F1	H5	588899.042403581	5705	20	6	6	ND
HP1509101_F10	H5	1021591.36586596	432	9	2	2	ND
HP1509101_F11	H5	902353.176378859	107	3	1	1	ND
HP1509101_F12	H5	634222.880935329	7124	0	3	3	ND
HP1509101_F13	H5	628251.828122138	3188	20	6	6	ND
HP1509101_F14	H5	679225.243097533	9029	1	0	0	ND
HP1509101_F15	H5	945040.691400857	44	3	1	1	ND
HP1509101_F16	H5	717249.282800141	4351	1	0	0	ND
HP1509101_F17	H5	696855.237182516	2635	1	0	0	ND
HP1509101_F2	H5	733369.74117732	1516	1	0	0	ND
HP1509101_F20	H5	655755.673146533	120	8	1	1	ND
HP1509101_F3	H5	698594.935549361	6264	1	0	0	ND
HP1509101_F5	H5	772085.75424944	5873	1	4	4	ND
HP1509101_F8	H5	1000169.87383355	52	8	1	1	ND
HP1509101_F9	H5	783265.23728408	32	8	1	1	ND
HP1509101_G1	H5	773133.410360366	126	8	1	1	ND
HP1509101_G10	H5	744149.168893307	6161	1	0	0	ND
HP1509101_G11	H5	511908.129952288	6718	0	3	3	ND
HP1509101_G12	H5	1081311.46392803	3117	4	4	4	ND
HP1509101_G13	H5	847678.1303696	470	5	1	1	ND
HP1509101_G14	H5	719465.16137874	36	8	1	1	ND
HP1509101_G15	H5	1179574.41239191	1352	12	2	2	ND
HP1509101_G17	H5	692940.362617917	1815	1	0	0	ND
HP1509101_G2	H5	719683.791322017	1939	0	3	3	ND
HP1509101_G20	H5	1058306.23195831	1411	4	4	4	ND
HP1509101_G21	H5	706767.22071184	126	8	1	1	ND
HP1509101_G22	H5	688532.386267311	2778	1	0	0	ND
HP1509101_G23	H5	620402.18138116	8389	0	3	3	ND
HP1509101_G3	H5	670728.21040318	52	8	1	1	ND
HP1509101_G4	H5	709616.803749749	3265	1	0	0	ND
HP1509101_G5	H5	682828.159698119	7351	1	0	0	ND
HP1509101_G6	H5	757510.327923126	152	8	1	1	ND
HP1509101_G8	H5	1400259.50365015	5276	13	2	2	ND
HP1509101_H10	H5	661030.730251112	1342	0	3	3	ND
HP1509101_H11	H5	697629.647207546	7461	1	0	0	ND
HP1509101_H12	H5	710074.632820153	510	8	0	0	ND
HP1509101_H14	H5	1078245.40578884	195	14	1	1	ND
HP1509101_H15	H5	632320.947353251	8779	0	3	3	ND
HP1509101_H16	H5	750125.850724766	2335	10	0	0	ND
HP1509101_H17	H5	858879.256893831	205	8	1	1	ND
HP1509101_H18	H5	684588.871483532	5253	1	0	0	ND
HP1509101_H19	H5	686704.373291258	9259	0	3	3	ND
HP1509101_H2	H5	964353.652480754	338	14	1	1	ND
HP1509101_H3	H5	664792.002634628	2851	0	3	3	ND
HP1509101_H4	H5	1207396.95217726	4569	13	2	2	ND
HP1509101_H5	H5	629842.319284931	6103	0	3	3	ND
HP1509101_H6	H5	672924.394920448	257	8	0	0	ND
HP1509101_H9	H5	607842.990500532	8667	0	3	3	ND
HP1509101_I1	H5	931105.651729806	122	3	1	1	ND
HP1509101_I11	H5	1251877.81912027	4782	12	2	2	ND
HP1509101_I13	H5	1112551.41180099	117	3	1	1	ND
HP1509101_I14	H5	1093882.04215795	94	3	1	1	ND
HP1509101_I15	H5	1072050.18212113	181	3	1	1	ND
HP1509101_I16	H5	637534.275507651	6441	0	3	3	ND
HP1509101_I18	H5	942918.412046784	110	3	1	1	ND
HP1509101_I19	H5	984790.620360053	463	8	4	4	ND
HP1509101_I2	H5	1021794.20830282	48	3	1	1	ND
HP1509101_I20	H5	676532.5597717	7352	1	0	0	ND
HP1509101_I22	H5	673701.765050727	6831	0	3	3	ND
HP1509101_I3	H5	686549.470557403	326	8	1	1	ND
HP1509101_I4	H5	1128042.31480674	106	14	1	1	ND
HP1509101_I6	H5	704652.653051225	7400	1	0	0	ND
HP1509101_I7	H5	1025726.76397065	129	14	1	1	ND
HP1509101_I8	H5	979770.240667147	100	3	1	1	ND
HP1509101_J1	H5	618314.175537834	1210	0	3	3	ND
HP1509101_J11	H5	693424.42891047	62	8	1	1	ND
HP1509101_J13	H5	821119.548526758	183	8	0	0	ND
HP1509101_J14	H5	671330.783045459	1250	0	3	3	ND
HP1509101_J17	H5	750216.097768612	672	9	2	2	ND
HP1509101_J18	H5	626520.22436051	921	18	6	6	ND
HP1509101_J2	H5	720643.819659451	7864	1	0	0	ND
HP1509101_J21	H5	624322.86102264	6002	0	3	3	ND
HP1509101_J3	H5	803725.285447318	3487	1	0	0	ND
HP1509101_J5	H5	698536.330624472	1771	1	0	0	ND
HP1509101_J6	H5	710141.280878335	1721	1	0	0	ND
HP1509101_J7	H5	694018.647767819	6406	1	0	0	ND
HP1509101_K1	H5	675145.430867506	534	8	1	1	ND
HP1509101_K12	H5	665701.171956631	8220	10	0	0	ND
HP1509101_K13	H5	1075367.89612316	836	9	2	2	ND
HP1509101_K14	H5	562811.538992331	9280	20	6	6	ND
HP1509101_K16	H5	764826.858974677	3727	1	0	0	ND
HP1509101_K17	H5	849325.306380373	501	14	1	1	ND
HP1509101_K18	H5	1097894.71885608	4622	12	2	2	ND
HP1509101_K2	H5	558340.422136687	4524	0	3	3	ND
HP1509101_K20	H5	1101585.77013395	5180	9	2	2	ND
HP1509101_K21	H5	1009465.43974453	5888	4	4	4	ND
HP1509101_K23	H5	648363.190684556	4922	0	3	3	ND
HP1509101_K3	H5	736905.355919908	3567	1	0	0	ND
HP1509101_K4	H5	641907.907879986	5728	0	3	3	ND
HP1509101_K5	H5	1052747.18544191	2650	9	2	2	ND
HP1509101_K6	H5	682860.489757176	2130	0	3	3	ND
HP1509101_K7	H5	869143.55333638	58	3	1	1	ND
HP1509101_K8	H5	649807.795214263	1577	0	3	3	ND
HP1509101_L1	H5	673361.108099686	7286	1	0	0	ND
HP1509101_L10	H5	695366.979464119	7089	1	0	0	ND
HP1509101_L15	H5	1154517.05167895	4629	12	2	2	ND
HP1509101_L2	H5	654662.4812083	17	8	1	1	ND
HP1509101_L20	H5	1047706.12806694	338	8	0	0	ND
HP1509101_L21	H5	648334.744862695	6267	0	3	3	ND
HP1509101_L22	H5	1330213.21768698	5568	9	2	2	ND
HP1509101_L3	H5	708612.996474697	6833	1	0	0	ND
HP1509101_L4	H5	689568.38079198	7437	10	0	0	ND
HP1509101_L5	H5	742246.23486988	555	0	1	1	ND
HP1509101_L6	H5	874418.478954398	106	3	1	1	ND
HP1509101_L7	H5	770360.047996684	162	8	1	1	ND
HP1509101_L9	H5	858696.972830367	1232	1	0	0	ND
HP1509101_M1	H5	1014694.46294242	56	3	1	1	ND
HP1509101_M11	H5	715190.831253012	951	0	3	3	ND
HP1509101_M14	H5	736800.869992783	681	0	3	3	ND
HP1509101_M15	H5	759476.571364472	6106	2	0	0	ND
HP1509101_M16	H5	697466.354711293	9679	1	0	0	ND
HP1509101_M17	H5	1228824.22452407	4599	9	2	2	ND
HP1509101_M18	H5	680295.03789413	7237	1	0	0	ND
HP1509101_M19	H5	723964.320090522	650	8	1	1	ND
HP1509101_M2	H5	890270.161007711	94	3	1	1	ND
HP1509101_M20	H5	759573.405985082	7513	9	2	2	ND
HP1509101_M21	H5	1140749.88920399	6858	12	2	2	ND
HP1509101_M22	H5	742074.393783088	1595	1	0	0	ND
HP1509101_M23	H5	1481730.16838796	3197	9	2	2	ND
HP1509101_M3	H5	791143.409345047	145	8	1	1	ND
HP1509101_M4	H5	769314.381560007	117	8	1	1	ND
HP1509101_M5	H5	681560.716281035	2816	1	0	0	ND
HP1509101_M6	H5	621131.247280724	2941	20	6	6	ND
HP1509101_M7	H5	868745.343214694	139	8	1	1	ND
HP1509101_M8	H5	1177357.95595962	1928	9	2	2	ND
HP1509101_M9	H5	741046.33704884	36	8	1	1	ND
HP1509101_N1	H5	1200875.11470079	217	12	2	2	ND
HP1509101_N10	H5	638227.992216415	2323	0	3	3	ND
HP1509101_N11	H5	744755.755308727	2407	1	0	0	ND
HP1509101_N12	H5	1346227.81179914	6722	9	2	2	ND
HP1509101_N13	H5	721256.908130974	2409	0	3	3	ND
HP1509101_N15	H5	920373.133764141	154	3	1	1	ND
HP1509101_N16	H5	634257.04037967	7523	0	3	3	ND
HP1509101_N19	H5	639152.323905395	4609	0	3	3	ND
HP1509101_N2	H5	611734.961364037	8130	0	3	3	ND
HP1509101_N21	H5	646362.870210691	5794	0	3	3	ND
HP1509101_N22	H5	1136507.05595311	4862	12	2	2	ND
HP1509101_N3	H5	1003538.71026905	91	3	1	1	ND
HP1509101_N4	H5	1407173.70067613	1651	9	2	2	ND
HP1509101_N5	H5	638649.644955554	9219	0	3	3	ND
HP1509101_N6	H5	691998.490284013	2952	0	3	3	ND
HP1509101_N7	H5	702460.133268096	4376	1	0	0	ND
HP1509101_N8	H5	790451.796870296	222	8	1	1	ND
HP1509101_O10	H5	675399.986539333	4296	1	0	0	ND
HP1509101_O11	H5	834390.695137978	765	8	0	0	ND
HP1509101_O12	H5	675784.179091244	1680	0	3	3	ND
HP1509101_O17	H5	719227.23623445	2071	1	0	0	ND
HP1509101_O19	H5	802456.981015667	288	8	1	1	ND
HP1509101_O2	H5	692206.8899596	38	8	1	1	ND
HP1509101_O20	H5	635399.814573416	7895	0	3	3	ND
HP1509101_O21	H5	698568.750663537	4225	1	0	0	ND
HP1509101_O22	H5	636005.147831373	3231	0	3	3	ND
HP1509101_O23	H5	707176.449176905	4880	1	0	0	ND
HP1509101_O3	H5	711935.741816884	5939	1	0	0	ND
HP1509101_O5	H5	715122.449589172	2458	10	0	0	ND
HP1509101_O6	H5	860762.46142312	6556	9	2	2	ND
HP1509101_O8	H5	752469.230308906	6562	1	0	0	ND
HP1509101_P10	H5	752938.533496725	3932	1	0	0	ND
HP1509101_P11	H5	606463.716022123	6396	18	6	6	ND
HP1509101_P14	H5	769948.1778258	22	8	1	1	ND
HP1509101_P15	H5	656824.220659371	8243	1	0	0	ND
HP1509101_P19	H5	778552.265848915	404	8	1	1	ND
HP1509101_P2	H5	769345.826024833	471	8	0	0	ND
HP1509101_P21	H5	1060427.88145436	111	3	1	1	ND
HP1509101_P22	H5	713581.043802832	6243	1	0	0	ND
HP1509101_P3	H5	720495.13703022	4135	1	0	0	ND
HP1509101_P5	H5	717195.385379457	8119	1	0	0	ND
HP1509101_P6	H5	910639.093977412	103	3	1	1	ND
HP1509101_A3	H5	738558.300424042	1156	0	3	3	ND
HP1509101_A7	H5	582811.528640201	8777	0	3	3	ND
HP1509101_A8	H5	658660.582185943	3080	0	3	3	ND
HP1509101_B10	H5	711684.666105563	1061	8	0	0	ND
HP1509101_B13	H5	675137.393804362	137	8	1	1	ND
HP1509101_B16	H5	951697.179759177	250	3	1	1	ND
HP1509101_B17	H5	1144482.26283637	535	8	0	0	ND
HP1509101_B19	H5	738335.530357617	399	8	1	1	ND
HP1509101_B20	H5	680942.041767956	2056	1	0	0	ND
HP1509101_B23	H5	726154.47245512	1967	1	0	0	ND
HP1509101_C1	H5	1078961.74281065	3639	12	2	2	ND
HP1509101_C21	H5	715036.889829536	7888	1	0	0	ND
HP1509101_C22	H5	1370910.87438921	5218	9	2	2	ND
HP1509101_C23	H5	1198931.96621281	7216	4	4	4	ND
HP1509101_D17	H5	697628.538794441	8013	1	0	0	ND
HP1509101_D18	H5	691335.698374439	6657	1	0	0	ND
HP1509101_D19	H5	742006.322811637	4302	1	0	0	ND
HP1509101_D22	H5	705767.813378432	213	8	1	1	ND
HP1509101_D23	H5	886630.884579118	273	5	1	1	ND
HP1509101_D5	H5	779182.505531203	1928	1	0	0	ND
HP1509101_D8	H5	639745.26191103	5988	0	3	3	ND
HP1509101_E19	H5	721580.652792323	813	8	0	0	ND
HP1509101_E22	H5	787134.253954457	143	8	1	1	ND
HP1509101_E3	H5	670213.247749239	2531	2	0	0	ND
HP1509101_E4	H5	711758.953931565	2092	1	0	0	ND
HP1509101_F18	H5	740414.255290888	1492	8	1	1	ND
HP1509101_F19	H5	712049.790212685	374	8	0	0	ND
HP1509101_F21	H5	1025808.81342454	6630	12	2	2	ND
HP1509101_F22	H5	1183513.77053189	1667	12	2	2	ND
HP1509101_F23	H5	620828.960996173	5135	0	3	3	ND
HP1509101_F4	H5	1552757.09035808	2416	9	2	2	ND
HP1509101_F7	H5	964388.90561627	210	3	1	1	ND
HP1509101_G16	H5	1071781.23746493	77	3	1	1	ND
HP1509101_G18	H5	859174.851184199	7298	18	6	6	ND
HP1509101_G19	H5	693860.309742077	398	8	0	0	ND
HP1509101_G9	H5	639284.568674939	2975	18	6	6	ND
HP1509101_H1	H5	693352.099091853	6289	1	0	0	ND
HP1509101_H13	H5	651193.811693194	777	8	0	0	ND
HP1509101_H20	H5	647811.455152354	3844	0	3	3	ND
HP1509101_H21	H5	1172750.04858279	5529	12	2	2	ND
HP1509101_H22	H5	797652.730423065	1755	2	0	0	ND
HP1509101_H23	H5	675516.372053123	338	8	1	1	ND
HP1509101_H7	H5	649621.030321708	259	8	1	1	ND
HP1509101_I10	H5	673188.162395461	3383	0	3	3	ND
HP1509101_I12	H5	848573.003140038	8312	9	2	2	ND
HP1509101_I17	H5	654421.153414125	6011	0	3	3	ND
HP1509101_I21	H5	657678.815929624	5428	0	3	3	ND
HP1509101_I23	H5	597170.052230312	8073	18	6	6	ND
HP1509101_I5	H5	984229.121575979	73	8	1	1	ND
HP1509101_J12	H5	915362.96651262	285	11	1	1	ND
HP1509101_J15	H5	1059114.61446168	113	3	1	1	ND
HP1509101_J16	H5	655595.201942573	5598	0	3	3	ND
HP1509101_J19	H5	1038021.03143759	96	3	1	1	ND
HP1509101_J20	H5	690931.516811521	355	8	1	1	ND
HP1509101_J22	H5	749624.637675275	447	8	1	1	ND
HP1509101_J23	H5	1045135.3565355	51	3	1	1	ND
HP1509101_J4	H5	1145377.5971169	3269	12	2	2	ND
HP1509101_J8	H5	1247906.14067894	1759	4	4	4	ND
HP1509101_J9	H5	961498.421749695	128	8	1	1	ND
HP1509101_K10	H5	958209.195164861	362	3	1	1	ND
HP1509101_K15	H5	809370.517370609	385	5	6	6	ND
HP1509101_K19	H5	590829.77842939	8357	20	6	6	ND
HP1509101_K22	H5	900083.422109827	113	3	1	1	ND
HP1509101_K9	H5	624969.992618441	7460	0	3	3	ND
HP1509101_L11	H5	630891.525316062	7892	0	3	3	ND
HP1509101_L13	H5	738416.96563837	2230	1	0	0	ND
HP1509101_L14	H5	654580.494811132	10086	0	3	3	ND
HP1509101_L16	H5	665003.436201786	2474	0	3	3	ND
HP1509101_L17	H5	700321.174910736	6159	19	6	6	ND
HP1509101_L18	H5	762070.420419992	516	8	0	0	ND
HP1509101_L19	H5	758291.79474319	204	8	1	1	ND
HP1509101_L23	H5	774721.723813603	804	8	0	0	ND
HP1509101_L8	H5	787871.21521499	1075	8	0	0	ND
HP1509101_M10	H5	632997.870033054	4438	20	6	6	ND
HP1509101_M12	H5	748197.404930871	498	8	0	0	ND
HP1509101_N17	H5	835951.735444423	89	8	1	1	ND
HP1509101_N18	H5	715964.058965935	7559	1	0	0	ND
HP1509101_N20	H5	713510.301144329	2797	1	0	0	ND
HP1509101_N23	H5	708905.030655928	2413	0	3	3	ND
HP1509101_N9	H5	757769.588828309	2908	1	0	0	ND
HP1509101_O1	H5	690311.165443826	8476	1	0	0	ND
HP1509101_O13	H5	703050.248232838	657	8	0	0	ND
HP1509101_O14	H5	774828.617604935	4393	1	0	0	ND
HP1509101_O16	H5	948935.066023629	105	3	1	1	ND
HP1509101_O18	H5	1376740.86566908	3058	4	4	4	ND
HP1509101_O4	H5	628555.05997325	7383	0	3	3	ND
HP1509101_O7	H5	688654.935307557	6805	1	0	0	ND
HP1509101_O9	H5	1066132.24365081	5331	12	2	2	ND
HP1509101_P1	H5	654341.720130342	5614	0	3	3	ND
HP1509101_P12	H5	670170.31103751	1316	0	3	3	ND
HP1509101_P17	H5	851705.281132538	147	3	1	1	ND
HP1509101_P18	H5	894150.12011644	45	3	1	1	ND
HP1509101_P20	H5	715654.147820374	419	8	0	0	ND
HP1509101_P23	H5	657913.160011884	5624	0	3	3	ND
HP1509101_P4	H5	1315180.68122183	7469	9	2	2	ND
HP1509101_P7	H5	712405.942447528	1501	1	0	0	ND
HP1509101_P8	H5	696693.040429357	1118	8	0	0	ND
HP1509101_P9	H5	680941.147310982	8767	1	0	0	ND
HP1504901_A1	H6	652359.031408731	2857	16	0	0	ND
HP1504901_B2	H6	515691.209433673	3445	18	6	6	ND
HP1504901_C3	H6	1338499.95429598	369	3	1	1	ND
HP1504901_D4	H6	1285527.52024089	772	3	1	1	ND
HP1504901_E5	H6	563196.012473849	3441	0	3	3	ND
HP1504901_F6	H6	822984.890522916	2850	13	2	2	ND
HP1504901_G7	H6	664690.600310671	2578	16	0	0	ND
HP1504901_H8	H6	609523.813067426	2736	2	0	0	ND
HP1504901_I9	H6	1139842.04365124	1048	11	1	1	ND
HP1504901_J10	H6	799333.159470645	2605	12	2	2	ND
HP1504901_K11	H6	639647.147480622	4709	16	0	0	ND
HP1504901_L12	H6	769799.10466994	3253	12	2	2	ND
HP1504901_M13	H6	617027.900868653	4141	16	0	0	ND
HP1504901_N14	H6	564442.11439546	3058	16	0	0	ND
HP1504901_O15	H6	1157240.96028208	1655	11	1	1	ND
HP1504901_P16	H6	1328650.92289363	552	3	1	1	ND
HP1504901_A11	H6	536323.268031591	3608	20	6	6	ND
HP1504901_A12	H6	591965.872604907	3565	16	0	0	ND
HP1504901_A13	H6	612844.335550991	3700	16	0	0	ND
HP1504901_A15	H6	712576.702105597	3752	4	4	4	ND
HP1504901_A17	H6	691088.415606093	4877	13	0	0	ND
HP1504901_A18	H6	655713.89592262	3901	16	0	0	ND
HP1504901_A20	H6	637134.530007356	3629	16	0	0	ND
HP1504901_A24	H6	1264973.97951265	553	3	1	1	ND
HP1504901_A4	H6	842571.54268621	3837	4	4	4	ND
HP1504901_A6	H6	623517.571782192	4243	16	0	0	ND
HP1504901_A7	H6	631263.71713457	2935	16	0	0	ND
HP1504901_A8	H6	1372480.58451702	622	3	1	1	ND
HP1504901_B12	H6	952050.104048327	2932	4	4	4	ND
HP1504901_B17	H6	593802.560781779	4129	6	5	5	ND
HP1504901_B19	H6	621708.789605103	3700	16	0	0	ND
HP1504901_B5	H6	645471.749515664	3861	16	0	0	ND
HP1504901_C1	H6	626221.557637684	3909	16	0	0	ND
HP1504901_C12	H6	913992.00774619	2642	12	2	2	ND
HP1504901_C15	H6	508824.742349548	3363	20	6	6	ND
HP1504901_C18	H6	689709.061497447	4364	4	4	4	ND
HP1504901_C19	H6	1234145.76126641	756	3	1	1	ND
HP1504901_C20	H6	1194963.23675877	1184	3	1	1	ND
HP1504901_C21	H6	1263833.02439527	798	3	1	1	ND
HP1504901_C24	H6	858400.526345608	1141	11	1	1	ND
HP1504901_C4	H6	743878.205705534	460	8	1	1	ND
HP1504901_C5	H6	891529.866310326	1374	11	1	1	ND
HP1504901_C6	H6	1306616.83974302	398	3	1	1	ND
HP1504901_C7	H6	1264836.76099622	1040	3	1	1	ND
HP1504901_C8	H6	630577.263682757	3795	16	0	0	ND
HP1504901_C9	H6	1285529.58147453	1043	3	1	1	ND
HP1504901_D10	H6	752283.243636646	7432	13	2	2	ND
HP1504901_D11	H6	623975.929299858	2225	16	0	0	ND
HP1504901_D19	H6	1182004.54748282	819	3	1	1	ND
HP1504901_D20	H6	728655.783894402	2799	13	2	2	ND
HP1504901_D3	H6	619660.405739803	5465	16	0	0	ND
HP1504901_D8	H6	1249809.22795502	907	3	1	1	ND
HP1504901_E1	H6	610895.772340338	2582	0	3	3	ND
HP1504901_E11	H6	716042.201655942	3064	13	2	2	ND
HP1504901_E13	H6	856505.4001679	5520	12	2	2	ND
HP1504901_E15	H6	1267167.42450435	541	3	1	1	ND
HP1504901_E17	H6	552132.156252182	3573	0	3	3	ND
HP1504901_E19	H6	720320.460501984	2663	13	2	2	ND
HP1504901_E20	H6	861029.513207412	3224	4	4	4	ND
HP1504901_E22	H6	802363.573457781	161	8	1	1	ND
HP1504901_E3	H6	759902.238066698	3631	4	4	4	ND
HP1504901_E4	H6	1264741.23944382	785	3	1	1	ND
HP1504901_E7	H6	605921.063092995	2401	13	2	2	ND
HP1504901_E8	H6	1276193.16669532	782	3	1	1	ND
HP1504901_F21	H6	570076.30570715	4346	0	3	3	ND
HP1504901_F22	H6	1202204.2366833	1002	11	1	1	ND
HP1504901_F7	H6	1230838.30505654	509	3	1	1	ND
HP1504901_G1	H6	1065573.03317986	851	11	1	1	ND
HP1504901_G14	H6	652285.305937704	3750	16	0	0	ND
HP1504901_G17	H6	1315506.01910773	1166	3	1	1	ND
HP1504901_G22	H6	701088.620378193	1676	11	1	1	ND
HP1504901_G23	H6	767549.13567695	3134	4	4	4	ND
HP1504901_G5	H6	1186331.5745731	1098	3	1	1	ND
HP1504901_H13	H6	669442.09290451	3550	16	0	0	ND
HP1504901_H15	H6	610867.766022352	4927	16	0	0	ND
HP1504901_H20	H6	1184480.01082711	629	3	1	1	ND
HP1504901_H21	H6	600907.523769362	3476	16	0	0	ND
HP1504901_H23	H6	1357703.00365814	579	3	1	1	ND
HP1504901_H24	H6	875196.268203538	5302	12	2	2	ND
HP1504901_H3	H6	954198.314005154	3639	4	4	4	ND
HP1504901_H7	H6	1418747.18256232	1010	3	1	1	ND
HP1504901_H9	H6	1206081.98303942	846	3	1	1	ND
HP1504901_I1	H6	564042.481079635	4132	18	6	6	ND
HP1504901_I11	H6	637637.00818492	3709	16	0	0	ND
HP1504901_I14	H6	683293.604694036	3275	16	0	0	ND
HP1504901_I15	H6	790746.024310216	973	11	1	1	ND
HP1504901_I16	H6	704688.776926135	2691	13	2	2	ND
HP1504901_I20	H6	1191751.85184284	597	3	1	1	ND
HP1504901_I4	H6	564064.087222532	3837	0	3	3	ND
HP1504901_I5	H6	679967.277142508	4242	16	0	0	ND
HP1504901_I6	H6	637600.919077187	2788	16	0	0	ND
HP1504901_J1	H6	1216058.79838392	594	3	1	1	ND
HP1504901_J11	H6	1240593.49412028	681	3	1	1	ND
HP1504901_J13	H6	625395.690091519	3409	16	0	0	ND
HP1504901_J14	H6	1335741.63224729	347	3	1	1	ND
HP1504901_J16	H6	1283739.41670761	711	3	1	1	ND
HP1504901_J19	H6	1334366.05039361	818	3	1	1	ND
HP1504901_J2	H6	715138.147643913	3617	13	2	2	ND
HP1504901_J21	H6	624493.118387825	3845	16	0	0	ND
HP1504901_K10	H6	617925.44031647	2957	13	2	2	ND
HP1504901_K13	H6	524547.927341796	4070	18	6	6	ND
HP1504901_K15	H6	1298815.30253343	637	3	1	1	ND
HP1504901_K16	H6	552415.325501597	2811	0	3	3	ND
HP1504901_K17	H6	1242165.42744658	940	3	1	1	ND
HP1504901_K18	H6	739988.828969533	4258	4	4	4	ND
HP1504901_K2	H6	622536.529781051	3848	16	0	0	ND
HP1504901_K21	H6	633153.43424638	1895	16	0	0	ND
HP1504901_K24	H6	539149.234936341	3714	0	6	6	ND
HP1504901_K3	H6	1158745.53228165	854	11	1	1	ND
HP1504901_K4	H6	620990.0032146	4573	16	0	0	ND
HP1504901_K7	H6	870494.933703731	3271	12	2	2	ND
HP1504901_K8	H6	1179517.0454895	1189	11	1	1	ND
HP1504901_K9	H6	1263236.35992497	1082	3	1	1	ND
HP1504901_L10	H6	1322789.50207903	590	3	1	1	ND
HP1504901_L11	H6	909490.040472987	1415	11	1	1	ND
HP1504901_L15	H6	1293526.24379355	640	3	1	1	ND
HP1504901_L19	H6	949102.599457975	3756	4	4	4	ND
HP1504901_L2	H6	1337268.09857298	626	3	1	1	ND
HP1504901_L23	H6	1181405.15941072	877	3	1	1	ND
HP1504901_L4	H6	1244226.80164424	501	11	1	1	ND
HP1504901_L5	H6	1044117.63503024	890	11	1	1	ND
HP1504901_L6	H6	1329965.24999195	756	3	1	1	ND
HP1504901_L7	H6	623703.235386201	3109	16	0	0	ND
HP1504901_M1	H6	884268.098951621	3288	4	4	4	ND
HP1504901_M10	H6	1471035.21446014	872	3	1	1	ND
HP1504901_M14	H6	1209495.14636119	555	3	1	1	ND
HP1504901_M15	H6	1309981.45202358	937	3	1	1	ND
HP1504901_M16	H6	1193168.76199399	444	3	1	1	ND
HP1504901_M17	H6	647423.935032107	3947	16	0	0	ND
HP1504901_M2	H6	668121.369622728	4340	13	2	2	ND
HP1504901_M22	H6	552173.848171974	3256	20	6	6	ND
HP1504901_M23	H6	668437.902090306	2948	16	0	0	ND
HP1504901_M5	H6	1232186.23496217	723	11	1	1	ND
HP1504901_M6	H6	1309801.20736723	846	3	1	1	ND
HP1504901_M7	H6	1381887.20993239	617	3	1	1	ND
HP1504901_M8	H6	1304387.16237538	543	3	1	1	ND
HP1504901_M9	H6	1229517.44651979	589	3	1	1	ND
HP1504901_N10	H6	647209.649831523	3391	13	2	2	ND
HP1504901_N11	H6	862673.559294315	3724	12	2	2	ND
HP1504901_N20	H6	1217104.13799168	647	3	1	1	ND
HP1504901_N3	H6	1295129.40036809	837	3	1	1	ND
HP1504901_N4	H6	785466.416715926	3768	4	4	4	ND
HP1504901_N5	H6	674007.15535507	3008	16	0	0	ND
HP1504901_N6	H6	1591225.1957667	823	3	1	1	ND
HP1504901_O12	H6	1302541.97555573	631	3	1	1	ND
HP1504901_O13	H6	649692.799495648	3903	16	0	0	ND
HP1504901_O19	H6	653761.64327978	3645	16	0	0	ND
HP1504901_O2	H6	1336394.18271184	600	3	1	1	ND
HP1504901_O22	H6	1214371.41704273	1030	3	1	1	ND
HP1504901_O23	H6	1418823.37370714	454	11	1	1	ND
HP1504901_O3	H6	775589.208006786	358	8	1	1	ND
HP1504901_P1	H6	647033.428774025	3559	16	0	0	ND
HP1504901_P12	H6	1332684.28897472	831	3	1	1	ND
HP1504901_P17	H6	611724.699082518	4193	16	0	0	ND
HP1504901_P19	H6	634273.056982052	3171	16	0	0	ND
HP1504901_P2	H6	735008.713227272	3546	12	2	2	ND
HP1504901_P22	H6	702091.356720476	1582	11	1	1	ND
HP1504901_P23	H6	632624.217183247	3629	16	0	0	ND
HP1504901_P24	H6	884144.540217329	3287	12	2	2	ND
HP1504901_P4	H6	750667.631936856	6229	13	2	2	ND
HP1504901_P5	H6	528439.319424231	4905	0	3	3	ND
HP1504901_P6	H6	801623.762689969	1255	11	1	1	ND
HP1504901_P8	H6	792425.54484488	3338	4	4	4	ND
HP1504901_A10	H6	1362433.60621614	381	3	1	1	ND
HP1504901_A14	H6	624217.506221512	2979	13	2	2	ND
HP1504901_A16	H6	650305.239433029	2732	13	2	2	ND
HP1504901_A19	H6	634476.656868842	3787	16	0	0	ND
HP1504901_A2	H6	1345497.21025826	718	3	1	1	ND
HP1504901_A21	H6	602526.068799511	3729	7	0	0	ND
HP1504901_A22	H6	594911.757808132	1379	7	1	1	ND
HP1504901_A23	H6	1222588.06391057	493	14	1	1	ND
HP1504901_A3	H6	527983.327590295	3737	18	6	6	ND
HP1504901_A5	H6	657943.784092286	1944	13	2	2	ND
HP1504901_A9	H6	1272667.00329113	1054	3	1	1	ND
HP1504901_B1	H6	1373271.68450174	541	3	1	1	ND
HP1504901_B10	H6	1331833.40518284	817	3	1	1	ND
HP1504901_B11	H6	1119397.31917849	787	3	1	1	ND
HP1504901_B13	H6	547528.00944779	3976	20	6	6	ND
HP1504901_B14	H6	624800.975675648	3624	16	0	0	ND
HP1504901_B15	H6	587033.223772718	4152	0	3	3	ND
HP1504901_B16	H6	571547.613943409	2908	4	4	4	ND
HP1504901_B18	H6	548614.052951433	3113	18	6	6	ND
HP1504901_B20	H6	1301987.80341218	527	3	1	1	ND
HP1504901_B21	H6	1262740.88364628	855	3	1	1	ND
HP1504901_B22	H6	851373.487833609	3084	13	2	2	ND
HP1504901_B23	H6	903206.848874177	1421	8	0	0	ND
HP1504901_B24	H6	666348.327489477	3826	16	0	0	ND
HP1504901_B3	H6	793481.745376882	3048	13	2	2	ND
HP1504901_B4	H6	1292521.85396821	416	3	1	1	ND
HP1504901_B6	H6	559332.782704076	3748	20	6	6	ND
HP1504901_B7	H6	1064606.89965965	799	11	1	1	ND
HP1504901_B8	H6	1377206.92447904	788	3	1	1	ND
HP1504901_B9	H6	617761.732453233	2124	16	0	0	ND
HP1504901_C10	H6	1279813.96540379	420	11	1	1	ND
HP1504901_C11	H6	622423.457773486	3919	16	0	0	ND
HP1504901_C13	H6	1242816.912676	378	3	1	1	ND
HP1504901_C14	H6	620139.657399278	3593	16	0	0	ND
HP1504901_C16	H6	530892.366437872	3782	18	6	6	ND
HP1504901_C17	H6	834913.590831192	4775	4	4	4	ND
HP1504901_C2	H6	662875.998390466	4009	13	2	2	ND
HP1504901_C22	H6	1245988.61083093	552	3	1	1	ND
HP1504901_C23	H6	534776.02796168	2501	20	6	6	ND
HP1504901_D1	H6	1233280.25041354	1404	11	1	1	ND
HP1504901_D12	H6	618418.044425534	2129	8	0	0	ND
HP1504901_D13	H6	1159176.6531846	1011	3	1	1	ND
HP1504901_D14	H6	673997.887146491	3569	2	0	0	ND
HP1504901_D15	H6	778362.934000938	1544	11	1	1	ND
HP1504901_D16	H6	584259.612508836	4419	16	0	0	ND
HP1504901_D17	H6	1351907.72789112	438	3	1	1	ND
HP1504901_D18	H6	1236077.19270861	605	3	1	1	ND
HP1504901_D2	H6	721064.605621429	613	8	1	1	ND
HP1504901_D21	H6	522202.504153295	3335	20	6	6	ND
HP1504901_D22	H6	571068.603078336	3103	18	6	6	ND
HP1504901_D23	H6	621864.352253682	3322	13	2	2	ND
HP1504901_D24	H6	1305168.31623145	870	11	1	1	ND
HP1504901_D5	H6	654012.725834341	3131	16	0	0	ND
HP1504901_D6	H6	1286018.02158423	792	3	1	1	ND
HP1504901_D7	H6	645649.926936438	4636	16	0	0	ND
HP1504901_D9	H6	595181.911195812	3575	0	3	3	ND
HP1504901_E10	H6	593488.364421291	2536	16	0	0	ND
HP1504901_E12	H6	1018093.09105156	3713	4	4	4	ND
HP1504901_E14	H6	626857.736864738	3817	16	0	0	ND
HP1504901_E16	H6	813472.46967536	3263	4	4	4	ND
HP1504901_E18	H6	674262.018379124	4655	6	5	5	ND
HP1504901_E2	H6	1247707.85816011	725	3	1	1	ND
HP1504901_E21	H6	756159.440272795	4336	4	4	4	ND
HP1504901_E23	H6	669318.251470989	1547	8	0	0	ND
HP1504901_E24	H6	718045.290572089	3694	4	4	4	ND
HP1504901_E6	H6	732311.383103873	2921	13	2	2	ND
HP1504901_E9	H6	478147.125179158	2292	2	0	0	ND
HP1504901_F1	H6	606850.489523038	4081	16	0	0	ND
HP1504901_F10	H6	1310351.17251861	537	3	1	1	ND
HP1504901_F11	H6	620057.886796943	3173	16	0	0	ND
HP1504901_F12	H6	740916.866684065	4296	13	2	2	ND
HP1504901_F13	H6	578385.562293019	2611	0	3	3	ND
HP1504901_F14	H6	829255.220241299	3608	4	4	4	ND
HP1504901_F15	H6	1217558.28680083	840	3	1	1	ND
HP1504901_F16	H6	661483.026567687	3106	16	0	0	ND
HP1504901_F17	H6	722717.128778186	3038	13	2	2	ND
HP1504901_F18	H6	759927.223584043	2480	13	2	2	ND
HP1504901_F19	H6	1366160.94565074	652	11	1	1	ND
HP1504901_F2	H6	1320342.96166497	492	3	1	1	ND
HP1504901_F20	H6	1238470.85016865	683	3	1	1	ND
HP1504901_F23	H6	699490.31963293	3162	13	2	2	ND
HP1504901_F24	H6	552683.460488761	3913	20	6	6	ND
HP1504901_F3	H6	828490.857660992	3420	4	4	4	ND
HP1504901_F4	H6	1247712.97025974	766	3	1	1	ND
HP1504901_F5	H6	1252669.04475905	494	3	1	1	ND
HP1504901_F8	H6	760637.356374788	3411	4	4	4	ND
HP1504901_F9	H6	1306186.84152336	1074	3	1	1	ND
HP1504901_G10	H6	614754.072099101	4291	16	0	0	ND
HP1504901_G11	H6	653180.384022829	3191	16	0	0	ND
HP1504901_G12	H6	1077364.62698928	572	3	1	1	ND
HP1504901_G13	H6	885846.396995689	1981	11	1	1	ND
HP1504901_G15	H6	570451.623560893	4750	6	5	5	ND
HP1504901_G16	H6	1379099.57711648	358	3	1	1	ND
HP1504901_G18	H6	620122.515672558	1769	16	0	0	ND
HP1504901_G19	H6	1361458.25317538	583	3	1	1	ND
HP1504901_G2	H6	1314573.59970199	797	3	1	1	ND
HP1504901_G20	H6	1184756.54563715	705	11	1	1	ND
HP1504901_G21	H6	1320207.8354425	517	3	1	1	ND
HP1504901_G24	H6	1215583.90399325	416	3	1	1	ND
HP1504901_G3	H6	488296.78602772	3643	20	6	6	ND
HP1504901_G4	H6	1174085.37776002	737	11	1	1	ND
HP1504901_G6	H6	562726.454811265	5084	0	3	3	ND
HP1504901_G8	H6	731147.313839337	6790	12	2	2	ND
HP1504901_G9	H6	932692.693121583	4378	6	5	5	ND
HP1504901_H1	H6	679727.925835742	3410	13	2	2	ND
HP1504901_H10	H6	635206.643569921	2552	16	0	0	ND
HP1504901_H11	H6	728395.003730133	3590	4	4	4	ND
HP1504901_H12	H6	1418249.55215496	827	3	1	1	ND
HP1504901_H14	H6	1072497.9896793	591	11	1	1	ND
HP1504901_H16	H6	671987.474707056	3148	16	0	0	ND
HP1504901_H17	H6	695353.283582405	2201	12	2	2	ND
HP1504901_H18	H6	694961.691400986	2666	13	2	2	ND
HP1504901_H19	H6	1357047.76362854	812	3	1	1	ND
HP1504901_H2	H6	1268554.84457495	854	3	1	1	ND
HP1504901_H22	H6	1268645.54986442	1129	3	1	1	ND
HP1504901_H4	H6	788362.772824997	3683	13	2	2	ND
HP1504901_H5	H6	530499.086535483	3703	18	6	6	ND
HP1504901_H6	H6	1345860.28418607	767	3	1	1	ND
HP1504901_I10	H6	755101.838575357	3595	4	4	4	ND
HP1504901_I12	H6	696402.675678567	5512	13	2	2	ND
HP1504901_I13	H6	720375.360918088	3413	12	2	2	ND
HP1504901_I17	H6	655130.731352795	3947	16	0	0	ND
HP1504901_I18	H6	613860.163934182	4317	16	0	0	ND
HP1504901_I19	H6	654970.174011628	3813	12	0	0	ND
HP1504901_I2	H6	660532.47556704	3584	16	0	0	ND
HP1504901_I21	H6	1294186.95026522	774	3	1	1	ND
HP1504901_I22	H6	1358850.50451207	537	11	1	1	ND
HP1504901_I23	H6	1220888.09523925	753	3	1	1	ND
HP1504901_I24	H6	645334.375402868	3530	16	0	0	ND
HP1504901_I3	H6	907586.897512888	3823	4	4	4	ND
HP1504901_I7	H6	572028.879594161	3471	18	6	6	ND
HP1504901_I8	H6	926167.821324637	2908	12	2	2	ND
HP1504901_J12	H6	689754.637234376	3738	16	0	0	ND
HP1504901_J15	H6	1129442.38620271	576	11	1	1	ND
HP1504901_J17	H6	528312.088875982	2675	0	3	3	ND
HP1504901_J18	H6	1076030.56351393	1158	11	1	1	ND
HP1504901_J20	H6	1340310.62231263	757	3	1	1	ND
HP1504901_J22	H6	615205.793438621	3121	16	0	0	ND
HP1504901_J23	H6	611417.7925504	4070	16	0	0	ND
HP1504901_J24	H6	1227946.39658313	446	11	1	1	ND
HP1504901_J3	H6	1373128.16563114	661	3	1	1	ND
HP1504901_J4	H6	636890.996822024	3633	16	0	0	ND
HP1504901_J5	H6	613448.090834409	2696	16	0	0	ND
HP1504901_J6	H6	663330.979114355	3588	4	4	4	ND
HP1504901_J7	H6	894963.648783925	3161	12	2	2	ND
HP1504901_J8	H6	881899.881291105	2330	13	2	2	ND
HP1504901_J9	H6	863210.296040329	4785	4	0	0	ND
HP1504901_K1	H6	1179932.01386036	647	11	1	1	ND
HP1504901_K12	H6	760591.821915114	2482	13	2	2	ND
HP1504901_K14	H6	1323514.63048172	534	3	1	1	ND
HP1504901_K19	H6	624373.00406868	4145	4	0	0	ND
HP1504901_K20	H6	1190824.8903765	802	11	1	1	ND
HP1504901_K22	H6	1162549.59841774	837	11	1	1	ND
HP1504901_K23	H6	1301535.95610326	652	3	1	1	ND
HP1504901_K5	H6	579388.614992455	3007	0	3	3	ND
HP1504901_K6	H6	603609.281636423	3923	16	0	0	ND
HP1504901_L1	H6	604460.446948217	4862	16	0	0	ND
HP1504901_L13	H6	1305453.86400894	1019	3	1	1	ND
HP1504901_L14	H6	1336959.03661925	838	3	1	1	ND
HP1504901_L16	H6	617562.502833614	4326	16	0	0	ND
HP1504901_L17	H6	676741.222253815	3167	16	0	0	ND
HP1504901_L18	H6	1387687.88052092	628	3	1	1	ND
HP1504901_L20	H6	700965.942327294	3268	13	2	2	ND
HP1504901_L21	H6	1141564.69914766	542	11	1	1	ND
HP1504901_L22	H6	1359716.53284166	558	3	1	1	ND
HP1504901_L24	H6	1203486.15441223	995	3	1	1	ND
HP1504901_L3	H6	594387.469479306	5421	7	0	0	ND
HP1504901_L8	H6	655964.511442835	3697	16	0	0	ND
HP1504901_L9	H6	634159.279349153	4069	16	0	0	ND
HP1504901_M11	H6	651131.65762821	3884	2	0	0	ND
HP1504901_M12	H6	618113.515535441	1965	13	2	2	ND
HP1504901_M18	H6	655423.382473479	2307	16	0	0	ND
HP1504901_M19	H6	674408.512762003	3804	16	0	0	ND
HP1504901_M20	H6	806053.23298572	1186	3	0	0	ND
HP1504901_M21	H6	714540.036709946	3149	13	2	2	ND
HP1504901_M24	H6	676066.895778215	2884	16	0	0	ND
HP1504901_M3	H6	846280.619086862	3580	4	4	4	ND
HP1504901_M4	H6	932396.403523479	3196	4	4	4	ND
HP1504901_N1	H6	640619.57251356	3785	16	0	0	ND
HP1504901_N12	H6	1234317.05148769	671	3	1	1	ND
HP1504901_N13	H6	1276132.49999099	719	3	1	1	ND
HP1504901_N15	H6	810843.333663179	3419	4	0	0	ND
HP1504901_N16	H6	1283841.62029348	766	3	1	1	ND
HP1504901_N17	H6	1243150.67540904	657	3	1	1	ND
HP1504901_N18	H6	718519.168537662	4812	16	4	4	ND
HP1504901_N19	H6	630138.315932165	2464	13	2	2	ND
HP1504901_N2	H6	605319.526758716	3759	0	3	3	ND
HP1504901_N21	H6	782019.614523779	1228	11	1	1	ND
HP1504901_N22	H6	1332491.32089604	564	11	1	1	ND
HP1504901_N23	H6	756113.403668034	3472	4	4	4	ND
HP1504901_N24	H6	1282581.44070182	965	3	1	1	ND
HP1504901_N7	H6	623825.32509404	4367	16	0	0	ND
HP1504901_N8	H6	786754.195985507	3301	4	4	4	ND
HP1504901_N9	H6	787250.413662868	2863	13	2	2	ND
HP1504901_O1	H6	1279376.00878789	826	3	1	1	ND
HP1504901_O10	H6	1269451.91913635	712	3	1	1	ND
HP1504901_O11	H6	1309865.59523668	1093	3	1	1	ND
HP1504901_O14	H6	1260243.46568358	840	3	1	1	ND
HP1504901_O16	H6	1210695.61415337	763	11	1	1	ND
HP1504901_O17	H6	590089.26139317	4049	16	0	0	ND
HP1504901_O18	H6	814119.818549728	3002	13	2	2	ND
HP1504901_O20	H6	669850.505815703	3101	16	0	0	ND
HP1504901_O21	H6	561096.26009837	3930	16	0	0	ND
HP1504901_O24	H6	763942.251007323	3018	13	2	2	ND
HP1504901_O4	H6	1258549.85684792	536	3	1	1	ND
HP1504901_O5	H6	719309.109453747	2952	13	2	2	ND
HP1504901_O6	H6	1298684.0278407	424	3	1	1	ND
HP1504901_O7	H6	1303085.74656627	671	3	1	1	ND
HP1504901_O8	H6	1281238.99270474	819	3	1	1	ND
HP1504901_O9	H6	517210.956381906	2484	18	6	6	ND
HP1504901_P10	H6	659444.906025035	3649	16	0	0	ND
HP1504901_P11	H6	630893.749789891	4259	16	0	0	ND
HP1504901_P14	H6	628063.837173298	4362	16	0	0	ND
HP1504901_P15	H6	643983.165838907	4166	16	0	0	ND
HP1504901_P18	H6	1346888.99832883	919	3	1	1	ND
HP1504901_P20	H6	637552.977585448	1653	8	0	0	ND
HP1504901_P21	H6	591120.915038235	3915	0	3	3	ND
HP1504901_P3	H6	668383.719095076	3665	16	0	0	ND
HP1504901_P7	H6	782900.466118152	2563	13	2	2	ND
HP1504901_P9	H6	1300428.24511595	763	3	1	1	ND
HP1504101T2D_A1	T2D1	1196460.47717942	325	3	1	1	T2D
HP1504101T2D_B2	T2D1	1228770.57970012	556	3	1	1	T2D
HP1504101T2D_C3	T2D1	671537.252819614	4130	2	0	0	T2D
HP1504101T2D_D4	T2D1	695866.12922084	297	8	1	1	T2D
HP1504101T2D_E5	T2D1	655869.285963771	5380	2	0	0	T2D
HP1504101T2D_F6	T2D1	1224667.58968064	833	14	1	1	T2D
HP1504101T2D_G7	T2D1	815882.025739478	6091	12	2	2	T2D
HP1504101T2D_H8	T2D1	713743.419926506	1308	5	0	0	T2D
HP1504101T2D_I9	T2D1	977412.883366329	5586	4	4	4	T2D
HP1504101T2D_J10	T2D1	664092.270164821	5717	2	0	0	T2D
HP1504101T2D_K11	T2D1	1226214.95424769	768	15	1	1	T2D
HP1504101T2D_L12	T2D1	705157.638115863	4812	2	0	0	T2D
HP1504101T2D_M13	T2D1	1342556.55613565	3827	13	2	2	T2D
HP1504101T2D_N14	T2D1	1130453.34354638	553	5	1	1	T2D
HP1504101T2D_O15	T2D1	694804.865117344	4804	2	0	0	T2D
HP1504101T2D_P16	T2D1	1080247.56032259	569	5	1	1	T2D
HP1504101T2D_A11	T2D1	1405520.93886069	1022	15	1	1	T2D
HP1504101T2D_A14	T2D1	826218.611938541	3294	13	2	2	T2D
HP1504101T2D_A16	T2D1	656299.546353031	6280	2	0	0	T2D
HP1504101T2D_A2	T2D1	1323919.60120306	1507	15	1	1	T2D
[truncated: 1,514 more rows]
