# Supplementary material for: Identification of a pancreatic stellate cell gene signature and lncRNA interactions associated with type 2 diabetes progression
Source: Front Endocrinol (Lausanne). 2025 Jan 13;15:1532609. doi: 10.3389/fendo.2024.1532609 (PMC11769806; doi:10.3389/fendo.2024.1532609)
Supplement: Supplementary file 9 [file DataSheet5.csv]

	X	p_val	avg_log2FC	pct.1	pct.2	p_val_adj	cluster	gene
1	PTPRT	0	3.55369340042295	0.805	0.091	0	0	PTPRT
2	POU6F2	0	3.79838186320994	0.759	0.085	0	0	POU6F2
3	FSTL5	0	2.88217600072265	0.834	0.18	0	0	FSTL5
4	GPC6	0	2.50584427333292	0.974	0.33	0	0	GPC6
5	SLC35F4	0	2.86065368407677	0.805	0.178	0	0	SLC35F4
6	FAP	0	3.85443695808393	0.673	0.082	0	0	FAP
7	DSCAM	0	1.96231282126246	0.853	0.267	0	0	DSCAM
8	SPOCK3	0	3.77501649056202	0.636	0.061	0	0	SPOCK3
9	PPP2R2B	0	3.14604624049173	0.7	0.127	0	0	PPP2R2B
10	KCNJ3	0	2.89298750527765	0.723	0.153	0	0	KCNJ3
11	HECW2	0	2.70314130596837	0.776	0.21	0	0	HECW2
12	DMD	0	2.94565790831609	0.743	0.182	0	0	DMD
13	RP11-305F18.1	0	3.71134318388996	0.641	0.083	0	0	RP11-305F18.1
14	MMP16	0	2.36057062056701	0.803	0.259	0	0	MMP16
15	PLPPR1	0	3.56783436740345	0.622	0.079	0	0	PLPPR1
16	BTBD11	0	3.14898502397458	0.632	0.105	0	0	BTBD11
17	GCG	0	2.3300815640181	0.903	0.41	0	0	GCG
18	SNTG1	0	1.90067411990435	0.839	0.351	0	0	SNTG1
19	SYNDIG1	0	4.05489186165238	0.506	0.041	0	0	SYNDIG1
20	MYO10	0	1.62008942061506	0.685	0.232	0	0	MYO10
21	SLC7A2	0	2.04326087223303	0.895	0.447	0	0	SLC7A2
22	SMOC1	0	2.29007361601038	0.648	0.2	0	0	SMOC1
23	KCNIP1	0	2.75502284262106	0.525	0.079	0	0	KCNIP1
24	TTR	0	1.84734183492701	0.869	0.428	0	0	TTR
25	SLC38A4	0	2.76775041045018	0.592	0.154	0	0	SLC38A4
26	GALNT13	0	1.91821642078151	0.688	0.251	0	0	GALNT13
27	CPNE8	0	1.770050476552	0.687	0.251	0	0	CPNE8
28	PAPPA2	0	2.87966067417381	0.545	0.11	0	0	PAPPA2
29	GRIA3	0	1.73565873436684	0.785	0.353	0	0	GRIA3
30	ITPR1	0	2.05080297062457	0.591	0.168	0	0	ITPR1
31	ZDHHC14	0	1.79002109211114	0.784	0.371	0	0	ZDHHC14
32	AUTS2	0	1.53751493856602	0.825	0.415	0	0	AUTS2
33	PLCE1	0	3.30516506871075	0.481	0.072	0	0	PLCE1
34	GLI3	0	3.33729354934238	0.466	0.059	0	0	GLI3
35	PDE3B	0	2.43619856415055	0.912	0.509	0	0	PDE3B
36	SH3RF1	0	1.37664752126789	0.699	0.296	0	0	SH3RF1
37	AJ006998.2	0	3.00987829838478	0.454	0.059	0	0	AJ006998.2
38	LDB2	0	3.2611169969991	0.444	0.053	0	0	LDB2
39	STK32B	0	3.1305498946711	0.432	0.043	0	0	STK32B
40	A1CF	0	1.80452570005616	0.601	0.213	0	0	A1CF
41	RP11-153I24.5	0	2.81057191465851	0.456	0.071	0	0	RP11-153I24.5
42	MYO16	0	1.85614002148619	0.519	0.136	0	0	MYO16
43	PDZD2	0	1.41638416020407	0.759	0.38	0	0	PDZD2
44	MAMLD1	0	2.47142272279198	0.479	0.105	0	0	MAMLD1
45	OSBPL6	0	1.72443045918912	0.589	0.216	0	0	OSBPL6
46	EGFEM1P	0	1.53942356928367	0.867	0.494	0	0	EGFEM1P
47	PALLD	0	1.75631195944432	0.685	0.315	0	0	PALLD
48	ODZ4	0	2.14045256655385	0.58	0.21	0	0	ODZ4
49	PCSK2	0	1.88553882298793	0.852	0.482	0	0	PCSK2
50	RP11-767I20.1	0	3.49560591356037	0.412	0.044	0	0	RP11-767I20.1
51	RASGEF1B	0	1.53617964454929	0.731	0.366	0	0	RASGEF1B
52	MTMR7	0	1.65605774302775	0.783	0.421	0	0	MTMR7
53	KCNJ6	0	1.48485676810575	0.793	0.434	0	0	KCNJ6
54	FAM110B	0	1.9554364623178	0.511	0.155	0	0	FAM110B
55	FGF12	0	1.5388341297038	0.646	0.292	0	0	FGF12
56	RFX6	0	1.65827937745483	0.776	0.423	0	0	RFX6
57	SNTG2	0	1.78854392778637	0.505	0.154	0	0	SNTG2
58	SLC35F3	0	1.08264945470522	0.723	0.378	0	0	SLC35F3
59	STK32A	0	2.9398770105252	0.399	0.057	0	0	STK32A
60	CDH10	0	1.9007125871432	0.589	0.247	0	0	CDH10
61	SNED1	0	1.44671812298563	0.601	0.26	0	0	SNED1
62	USP25	0	1.66231033741988	0.781	0.442	0	0	USP25
63	MYH10	0	1.535981914287	0.654	0.317	0	0	MYH10
64	STXBP6	0	1.62184885365778	0.523	0.189	0	0	STXBP6
65	CSGALNACT1	0	2.12228301997075	0.415	0.081	0	0	CSGALNACT1
66	TMEM178B	0	1.82231940644956	0.906	0.575	0	0	TMEM178B
67	RP4-625H18.2	0	1.4017741316711	0.672	0.342	0	0	RP4-625H18.2
68	SOX5	0	1.41812500770218	0.912	0.587	0	0	SOX5
69	C1orf21	0	2.33407127007504	0.398	0.073	0	0	C1orf21
70	XXbac-BPG55C20.7	0	2.13601792104759	0.475	0.15	0	0	XXbac-BPG55C20.7
71	ALDH1A1	0	1.78750375046666	0.601	0.277	0	0	ALDH1A1
72	SPATS2L	0	1.36486919265413	0.533	0.21	0	0	SPATS2L
73	STAT4	0	1.93779533682589	0.462	0.141	0	0	STAT4
74	SORBS1	0	1.64003669781424	0.459	0.142	0	0	SORBS1
75	PLXDC2	0	1.56888793830063	0.401	0.084	0	0	PLXDC2
76	HS6ST3	0	1.7628087649984	0.991	0.675	0	0	HS6ST3
77	WWC1	0	1.47759226193052	0.585	0.27	0	0	WWC1
78	ARHGEF28	0	1.1698274527742	0.682	0.368	0	0	ARHGEF28
79	NPNT	0	2.61415315501657	0.385	0.073	0	0	NPNT
80	LRRTM4	0	0.814174069539247	0.795	0.486	0	0	LRRTM4
81	COL27A1	0	1.8573846923609	0.449	0.14	0	0	COL27A1
82	CHKA	0	1.30888039837411	0.618	0.31	0	0	CHKA
83	STARD13	0	1.34424490277024	0.633	0.325	0	0	STARD13
84	RNF150	0	1.56764945824516	0.634	0.329	0	0	RNF150
85	COX10-AS1	0	1.643502600336	0.517	0.213	0	0	COX10-AS1
86	PCDH17	0	1.15883804929896	0.726	0.422	0	0	PCDH17
87	RP11-307P5.1	0	1.06018598520052	0.623	0.321	0	0	RP11-307P5.1
88	VGF	0	1.47467652649489	0.484	0.184	0	0	VGF
89	SSX2IP	0	2.02505710722107	0.433	0.134	0	0	SSX2IP
90	MLIP	0	2.17839034144527	0.43	0.132	0	0	MLIP
91	MOB1B	0	1.2226170946997	0.771	0.474	0	0	MOB1B
92	CHST9	0	1.13933240556194	0.792	0.495	0	0	CHST9
93	ADCY2	0	3.03094958124949	0.361	0.065	0	0	ADCY2
94	CSRNP3	0	1.31405945116602	0.699	0.406	0	0	CSRNP3
95	TM4SF4	0	2.79211062373049	0.348	0.057	0	0	TM4SF4
96	TENM2	0	1.68549680001155	0.39	0.102	0	0	TENM2
97	PAK3	0	1.2735693944676	0.835	0.547	0	0	PAK3
98	KIAA1217	0	1.31007864166238	0.51	0.223	0	0	KIAA1217
99	GNAI1	0	1.24437532492186	0.633	0.348	0	0	GNAI1
100	EDIL3	0	1.38677486863477	0.698	0.413	0	0	EDIL3
101	PDK3	0	1.69689613667447	0.46	0.176	0	0	PDK3
102	RGS17	0	0.999321190228943	0.696	0.412	0	0	RGS17
103	CD99L2	0	1.7508387008776	0.475	0.191	0	0	CD99L2
104	CNIH3	0	3.12577048908224	0.325	0.043	0	0	CNIH3
105	LRRFIP1	0	0.816517405587671	0.704	0.422	0	0	LRRFIP1
106	PTPRN2	0	1.30295869760007	0.937	0.656	0	0	PTPRN2
107	FAM189A1	0	1.48953826849916	0.445	0.165	0	0	FAM189A1
108	PRKCE	0	1.57290496844973	0.922	0.643	0	0	PRKCE
109	GRIK2	0	0.90355817754936	0.81	0.531	0	0	GRIK2
110	SEMA3E	0	1.64376377108042	0.386	0.109	0	0	SEMA3E
111	CNTN1	0	1.2292796225267	0.888	0.612	0	0	CNTN1
112	ULK4	0	1.17106515311966	0.661	0.386	0	0	ULK4
113	FAM135B	0	1.20447028983543	0.576	0.301	0	0	FAM135B
114	SAMD5	0	1.06455609738221	0.537	0.263	0	0	SAMD5
115	ANK2	0	1.38074166953339	0.433	0.16	0	0	ANK2
116	RGS7	0	1.07451992605088	0.959	0.686	0	0	RGS7
117	DAPK2	0	1.29892778494058	0.465	0.193	0	0	DAPK2
118	ABLIM1	0	1.27784427016487	0.815	0.543	0	0	ABLIM1
119	RP11-86H7.1	0	1.52900004353867	0.414	0.143	0	0	RP11-86H7.1
120	ARFGEF3	0	1.28004669003266	0.872	0.601	0	0	ARFGEF3
121	GLS	0	2.15708845745229	0.943	0.672	0	0	GLS
122	CNTN4	0	0.838562113848259	0.83	0.56	0	0	CNTN4
123	PSMA1	0	1.48115942375633	0.499	0.231	0	0	PSMA1
124	ST18	0	0.99574531758554	0.888	0.621	0	0	ST18
125	ZNF618	0	1.39646337610367	0.519	0.252	0	0	ZNF618
126	CLU	0	1.20520955686432	0.489	0.223	0	0	CLU
127	FRMD4B	0	2.02710058505274	0.352	0.087	0	0	FRMD4B
128	PTPRD	0	0.878820554974065	0.564	0.299	0	0	PTPRD
129	RTN1	0	0.940241336639371	0.817	0.554	0	0	RTN1
130	RPS6KA3	0	0.966493274670174	0.781	0.519	0	0	RPS6KA3
131	PRKAG2	0	1.42323068095357	0.534	0.273	0	0	PRKAG2
132	TPST1	0	0.976664072387749	0.647	0.387	0	0	TPST1
133	LCLAT1	0	1.10441540015934	0.57	0.31	0	0	LCLAT1
134	TMEM132D	0	0.586724353500888	0.823	0.564	0	0	TMEM132D
135	ASXL3	0	1.26875925902449	0.526	0.267	0	0	ASXL3
136	CEP126	0	1.22839112332303	0.562	0.305	0	0	CEP126
137	ZNRF1	0	1.79398690643845	0.419	0.163	0	0	ZNRF1
138	TOX3	0	1.54261137634832	0.427	0.174	0	0	TOX3
139	RNF144A	0	1.89250278036201	0.341	0.089	0	0	RNF144A
140	RP11-586K2.1	0	2.03646438907682	0.332	0.08	0	0	RP11-586K2.1
141	ABCD3	0	0.985049088938613	0.641	0.39	0	0	ABCD3
142	FIGN	0	2.10058893564934	0.327	0.076	0	0	FIGN
143	SH3KBP1	0	1.1982572083692	0.393	0.142	0	0	SH3KBP1
144	MBOAT2	0	1.53804577956028	0.431	0.181	0	0	MBOAT2
145	PBX3	0	0.899404588374124	0.799	0.549	0	0	PBX3
146	SLC24A3	0	1.87322835567644	0.33	0.082	0	0	SLC24A3
147	SMARCA2	0	1.163009287954	0.723	0.476	0	0	SMARCA2
148	CCDC162P	0	1.98485013883113	0.354	0.108	0	0	CCDC162P
149	RIMBP2	0	0.860686310015347	0.777	0.531	0	0	RIMBP2
150	AC006369.2	0	1.47568921980255	0.456	0.211	0	0	AC006369.2
151	RCAN2	0	0.847239586434992	0.742	0.497	0	0	RCAN2
152	TMEM164	0	1.45536898996433	0.47	0.226	0	0	TMEM164
153	LINC00473	0	1.5127710195561	0.559	0.316	0	0	LINC00473
154	ST7	0	0.969689008897149	0.687	0.444	0	0	ST7
155	CD36	0	1.85731234317275	0.299	0.056	0	0	CD36
156	KCND3	0	1.47126646265726	0.387	0.146	0	0	KCND3
157	C1orf168	0	1.59707918134836	0.389	0.149	0	0	C1orf168
158	SESN3	0	1.42031749265655	0.447	0.207	0	0	SESN3
159	DACH1	0	1.03597348976339	0.918	0.678	0	0	DACH1
160	RALGPS2	0	1.12875200398436	0.507	0.268	0	0	RALGPS2
161	ELL2	0	1.28698141720682	0.922	0.683	0	0	ELL2
162	NPSR1-AS1	0	3.07570164142215	0.285	0.047	0	0	NPSR1-AS1
163	FCHSD2	0	1.02553590372076	0.534	0.297	0	0	FCHSD2
164	EYS	0	0.318404461553926	0.441	0.204	0	0	EYS
165	MAPK10	0	0.79453077023695	0.885	0.648	0	0	MAPK10
166	SH3GL2	0	0.849896618306193	0.715	0.478	0	0	SH3GL2
167	RAB3C	0	0.974577445680832	0.612	0.378	0	0	RAB3C
168	RP11-385J1.3	0	0.942917310581554	0.562	0.329	0	0	RP11-385J1.3
169	PHTF2	0	0.950510613678869	0.828	0.596	0	0	PHTF2
170	GRM8	0	1.93249286929959	0.302	0.07	0	0	GRM8
171	NHS	0	1.93754675964499	0.314	0.082	0	0	NHS
172	SLC39A11	0	0.781025555196778	0.794	0.565	0	0	SLC39A11
173	CHGB	0	1.1525470794629	0.558	0.329	0	0	CHGB
174	CACNB2	0	1.52642787084913	0.976	0.747	0	0	CACNB2
175	TBL1X	0	0.894296806766664	0.608	0.379	0	0	TBL1X
176	PRLR	0	1.8649710775421	0.304	0.076	0	0	PRLR
177	NCAM1	0	0.737179394195029	0.672	0.445	0	0	NCAM1
178	CNKSR3	0	0.980375956274324	0.576	0.35	0	0	CNKSR3
179	SIPA1L3	0	0.929790272457758	0.836	0.611	0	0	SIPA1L3
180	HNF1A-AS1	0	1.6603551267971	0.336	0.112	0	0	HNF1A-AS1
181	SAMD4A	0	0.63235608926702	0.544	0.32	0	0	SAMD4A
182	KCNQ1OT1	0	0.983730482597577	0.478	0.255	0	0	KCNQ1OT1
183	CACNA1A	0	0.759462952926226	0.833	0.61	0	0	CACNA1A
184	NRXN1	0	0.605979933561858	0.946	0.724	0	0	NRXN1
185	CACNA1C	0	0.617290487668742	0.932	0.712	0	0	CACNA1C
186	NEDD9	0	1.00917104364377	0.394	0.174	0	0	NEDD9
187	DOCK1	0	0.797869347576836	0.601	0.381	0	0	DOCK1
188	PGR	0	1.6575793494938	0.35	0.13	0	0	PGR
189	GCH1	0	0.84921909156926	0.615	0.395	0	0	GCH1
190	TMEM236	0	3.65551119259172	0.242	0.023	0	0	TMEM236
191	LOXL4	0	3.67458879634011	0.246	0.027	0	0	LOXL4
192	CAMK2G	0	2.04196375354647	0.326	0.108	0	0	CAMK2G
193	OSBPL10	0	1.00736873827013	0.497	0.279	0	0	OSBPL10
194	SESN1	0	0.956112645509158	0.682	0.465	0	0	SESN1
195	PLCH1	0	1.06553828923903	0.436	0.219	0	0	PLCH1
196	NOL4	0	0.588068263069981	0.917	0.701	0	0	NOL4
197	MAGI3	0	0.636960193914923	0.628	0.412	0	0	MAGI3
198	PRKD1	0	0.720027405376774	0.466	0.25	0	0	PRKD1
199	KIAA1549L	0	3.36417552447172	0.239	0.023	0	0	KIAA1549L
200	SRBD1	0	0.932084877480294	0.692	0.476	0	0	SRBD1
201	LPAR1	0	2.30003788590962	0.267	0.052	0	0	LPAR1
202	GDA	0	0.670842096151382	0.579	0.365	0	0	GDA
203	PPP4R4	0	1.39203324153844	0.353	0.14	0	0	PPP4R4
204	NPAS3	0	0.701603009318303	0.852	0.641	0	0	NPAS3
205	THRB	0	0.825090143408709	0.546	0.336	0	0	THRB
206	CDH18	0	1.46365402116917	0.477	0.267	0	0	CDH18
207	GRAMD3	0	0.796834944317946	0.566	0.356	0	0	GRAMD3
208	KCNAB1	0	1.97786553900962	0.273	0.064	0	0	KCNAB1
209	PCNX1	0	0.757818209124786	0.701	0.493	0	0	PCNX1
210	PTPN13	0	0.868942339950946	0.536	0.33	0	0	PTPN13
211	GATA6	0	1.1940052505006	0.306	0.1	0	0	GATA6
212	DCC	0	3.88341000725271	0.236	0.03	0	0	DCC
213	ATP9A	0	0.68016565968563	0.721	0.515	0	0	ATP9A
214	SNAP25	0	0.641604432474973	0.785	0.58	0	0	SNAP25
215	PPP1R14C	0	1.5361616147528	0.331	0.127	0	0	PPP1R14C
216	MIA2	0	0.739474453575597	0.695	0.491	0	0	MIA2
217	RAB3GAP2	0	1.06763711289862	0.683	0.48	0	0	RAB3GAP2
218	GAB1	0	0.969312258334617	0.389	0.186	0	0	GAB1
219	ADAMTS18	0	3.57975041672811	0.222	0.019	0	0	ADAMTS18
220	NYAP2	0	1.56598755217984	0.359	0.156	0	0	NYAP2
221	CTD-2337A12.1	0	1.65626345530348	0.592	0.39	0	0	CTD-2337A12.1
222	MCU	0	0.844318795290345	0.569	0.367	0	0	MCU
223	LARP4B	0	0.777276606811272	0.59	0.389	0	0	LARP4B
224	BICD1	0	0.729880563965503	0.621	0.421	0	0	BICD1
225	ERC2	0	0.743643012847638	0.445	0.246	0	0	ERC2
226	VPS41	0	0.81607365081975	0.627	0.43	0	0	VPS41
227	ATP2B1	0	0.734654164587424	0.647	0.45	0	0	ATP2B1
228	TRPC4	0	2.75020849670991	0.23	0.033	0	0	TRPC4
229	SLC30A8	0	0.120255525068513	0.765	0.569	0	0	SLC30A8
230	TMEM163	0	0.378289508361083	0.64	0.444	0	0	TMEM163
231	LMCD1	0	1.34271651473711	0.341	0.146	0	0	LMCD1
232	NOVA1	0	0.646461163284806	0.637	0.442	0	0	NOVA1
233	PDE4D	0	1.21090316709019	0.981	0.786	0	0	PDE4D
234	BCAR3	0	1.42390683607441	0.318	0.124	0	0	BCAR3
235	XKR4	0	0.894599453009475	0.442	0.248	0	0	XKR4
236	LIMCH1	0	0.488866636918828	0.822	0.628	0	0	LIMCH1
237	ARRDC4	0	1.99261310250833	0.285	0.092	0	0	ARRDC4
238	DAPK1	0	0.717839185142029	0.664	0.472	0	0	DAPK1
239	MARK1	0	0.45330842754766	0.633	0.442	0	0	MARK1
240	GLT1D1	0	2.8952690464565	0.214	0.023	0	0	GLT1D1
241	ARNT2	0	1.24519629897001	0.354	0.163	0	0	ARNT2
242	IRX2	0	2.93825621824218	0.214	0.024	0	0	IRX2
243	STXBP4	0	0.938408877667908	0.438	0.248	0	0	STXBP4
244	SLC7A14	0	2.07096636317455	0.251	0.062	0	0	SLC7A14
245	FAM83B	0	2.80939565189039	0.22	0.031	0	0	FAM83B
246	CADPS	0	0.222982736879833	0.948	0.759	0	0	CADPS
247	RIMS2	0	0.561987529534693	0.988	0.8	0	0	RIMS2
248	TRAPPC9	0	0.770997033451183	0.885	0.699	0	0	TRAPPC9
249	DCAF6	0	0.761679422239431	0.558	0.373	0	0	DCAF6
250	RAPGEF4	0	0.835624768807299	0.402	0.217	0	0	RAPGEF4
251	COX10	0	1.38950338348127	0.321	0.136	0	0	COX10
252	JAKMIP2	0	0.696500121702819	0.537	0.353	0	0	JAKMIP2
253	MACC1	0	0.59964838141475	0.359	0.175	0	0	MACC1
254	ZNF462	0	0.781683888173962	0.5	0.316	0	0	ZNF462
255	STON2	0	1.42787461339696	0.292	0.108	0	0	STON2
256	PPP3CA	0	0.597047794513833	0.747	0.564	0	0	PPP3CA
257	KCNB2	0	0.264418943257811	0.89	0.707	0	0	KCNB2
258	RP11-385J1.2	0	0.874982825686838	0.422	0.239	0	0	RP11-385J1.2
259	SCG5	0	0.651250863831909	0.625	0.442	0	0	SCG5
260	TUSC3	0	0.539039511133333	0.746	0.564	0	0	TUSC3
261	CDH1	0	0.314444954458465	0.548	0.367	0	0	CDH1
262	TPK1	0	1.20460652380338	0.395	0.214	0	0	TPK1
263	CNTN3	0	1.64535685248455	0.263	0.082	0	0	CNTN3
264	ETV6	0	0.458489700271698	0.572	0.391	0	0	ETV6
265	FAM135A	0	0.789069232637493	0.782	0.602	0	0	FAM135A
266	EYA1	0	3.986920199122	0.197	0.017	0	0	EYA1
267	JAK2	0	0.93819153789014	0.459	0.279	0	0	JAK2
268	KLF12	0	0.59256608909239	0.568	0.389	0	0	KLF12
269	CAPZB	0	0.725632869633099	0.479	0.301	0	0	CAPZB
270	MTSS1	0	0.639337485456388	0.617	0.439	0	0	MTSS1
271	DOPEY2	0	1.43565459204031	0.285	0.107	0	0	DOPEY2
272	CPE	0	0.752577753113903	0.817	0.639	0	0	CPE
273	TACC1	0	0.540408255305661	0.542	0.365	0	0	TACC1
274	DPP4	0	3.21364711925702	0.198	0.021	0	0	DPP4
275	TNFRSF19	0	1.4912864697083	0.294	0.117	0	0	TNFRSF19
276	UNC79	0	0.335026446863713	0.799	0.623	0	0	UNC79
277	WDR59	0	0.842778918056256	0.466	0.29	0	0	WDR59
278	MARCH4	0	1.09213224038897	0.36	0.184	0	0	MARCH4
279	CEP85L	0	0.59052808051561	0.514	0.338	0	0	CEP85L
280	KIAA1958	0	0.72126988497269	0.565	0.389	0	0	KIAA1958
281	BCKDHB	0	0.939060248257242	0.466	0.291	0	0	BCKDHB
282	BACH2	0	0.427575153645389	0.538	0.363	0	0	BACH2
283	KCNMA1	0	0.135077844265232	0.913	0.738	0	0	KCNMA1
284	CD164	0	0.917361395601331	0.392	0.217	0	0	CD164
285	GC	0	2.28255198567772	0.213	0.038	0	0	GC
286	ENPP2	0	0.337232444201471	0.603	0.428	0	0	ENPP2
287	PDE8A	0	0.670901894549131	0.717	0.542	0	0	PDE8A
288	PLPPR4	0	2.29778928228867	0.227	0.053	0	0	PLPPR4
289	MAP3K15	0	1.24510432142016	0.318	0.144	0	0	MAP3K15
290	COBL	0	0.708657390257103	0.47	0.296	0	0	COBL
291	ARL15	0	0.860166655077242	0.927	0.754	0	0	ARL15
292	NLGN4Y	0	1.08627640888605	0.376	0.203	0	0	NLGN4Y
293	NAV1	0	0.522209496469561	0.644	0.472	0	0	NAV1
294	ANKRD44	0	0.576475504901815	0.468	0.296	0	0	ANKRD44
295	TOX	0	0.461332036832765	0.784	0.612	0	0	TOX
296	PDE10A	0	1.11934913021473	0.474	0.302	0	0	PDE10A
297	CCDC64	0	0.849004252763402	0.422	0.25	0	0	CCDC64
298	ITGB1	0	0.337091866043024	0.57	0.398	0	0	ITGB1
299	NUMB	0	0.61831963579676	0.574	0.402	0	0	NUMB
300	B4GALNT3	0	1.15263656166137	0.331	0.16	0	0	B4GALNT3
301	USH2A	0	2.77828003314292	0.235	0.064	0	0	USH2A
302	PID1	0	1.84678816040887	0.239	0.068	0	0	PID1
303	RP11-219G10.3	0	2.6748298862938	0.189	0.019	0	0	RP11-219G10.3
304	DZIP3	0	0.635206248082412	0.584	0.414	0	0	DZIP3
305	RP6-99M1.2	0	1.40079892628498	0.26	0.091	0	0	RP6-99M1.2
306	SLC25A33	0	0.952737515133484	0.358	0.189	0	0	SLC25A33
307	RP11-413B19.2	0	4.33330721025618	0.182	0.013	0	0	RP11-413B19.2
308	SOX6	0	0.584088696758444	0.815	0.646	0	0	SOX6
309	RBM47	0	0.170186740941661	0.609	0.441	0	0	RBM47
310	SDK1	0	0.774840574600262	0.964	0.796	0	0	SDK1
311	TBC1D9	0	0.499879621576312	0.578	0.411	0	0	TBC1D9
312	SRPK2	0	0.674248551663268	0.795	0.629	0	0	SRPK2
313	MAP3K4	0	0.502512439128838	0.582	0.416	0	0	MAP3K4
314	DIAPH2	0	0.49517672797159	0.713	0.547	0	0	DIAPH2
315	HDAC4	0	0.622855026629005	0.541	0.376	0	0	HDAC4
316	HMGN3	0	0.862748488803746	0.379	0.214	0	0	HMGN3
317	NT5DC3	0	1.02831856221301	0.336	0.171	0	0	NT5DC3
318	TRAK1	0	0.539304877793306	0.725	0.56	0	0	TRAK1
319	SMURF1	0	0.344612213033629	0.644	0.48	0	0	SMURF1
320	SNX29	0	0.376990415261184	0.791	0.627	0	0	SNX29
321	LAMB1	0	1.29543687945132	0.25	0.087	0	0	LAMB1
322	ADGRG2	0	2.68660793244057	0.187	0.024	0	0	ADGRG2
323	FLNB	0	0.469693732906036	0.484	0.321	0	0	FLNB
324	NFKB1	0	0.448484390384205	0.497	0.334	0	0	NFKB1
325	AGAP1	0	0.425102793138066	0.806	0.644	0	0	AGAP1
326	ABLIM2	0	1.13254737128868	0.32	0.158	0	0	ABLIM2
327	TIAM1	0	0.476210965495565	0.571	0.409	0	0	TIAM1
328	ADCY9	0	0.714725160587576	0.398	0.237	0	0	ADCY9
329	TENM1	0	2.76150682943817	0.195	0.034	0	0	TENM1
330	SMARCA1	0	0.943614849199647	0.393	0.232	0	0	SMARCA1
331	MAP4K4	0	0.493797064228508	0.684	0.524	0	0	MAP4K4
332	AGFG1	0	0.59086216299097	0.634	0.474	0	0	AGFG1
333	LPP	0	0.569878538105156	0.924	0.764	0	0	LPP
334	CBLB	0	0.430422228835032	0.625	0.465	0	0	CBLB
335	SLC9A7	0	1.09631089222268	0.298	0.138	0	0	SLC9A7
336	USH1C	0	1.7182551535854	0.23	0.071	0	0	USH1C
337	MUC13	0	2.81518896143225	0.187	0.028	0	0	MUC13
338	GABRB3	0	0.418307742901071	0.623	0.464	0	0	GABRB3
339	HNF4A	0	1.01986958291783	0.287	0.128	0	0	HNF4A
340	RFX2	0	0.629124758792973	0.496	0.338	0	0	RFX2
341	FBXW7	0	0.879320634895048	0.926	0.769	0	0	FBXW7
342	C1GALT1	0	0.632032081090583	0.543	0.386	0	0	C1GALT1
343	ATXN10	0	0.555658189569126	0.612	0.455	0	0	ATXN10
344	HMGCLL1	0	0.326253156043627	0.73	0.574	0	0	HMGCLL1
345	ABCB1	0	0.804595451942506	0.265	0.109	0	0	ABCB1
346	PPP1R9A	0	0.513261569650008	0.801	0.645	0	0	PPP1R9A
347	PDS5B	0	0.516773519407656	0.734	0.578	0	0	PDS5B
348	EZR	0	0.377370922989845	0.413	0.258	0	0	EZR
349	OGT	0	0.444690525287177	0.589	0.434	0	0	OGT
350	SSH2	0	0.503043206658224	0.781	0.627	0	0	SSH2
351	HS2ST1	0	0.628325529641322	0.492	0.338	0	0	HS2ST1
352	LMBR1	0	0.529251737808867	0.595	0.441	0	0	LMBR1
353	DSCAML1	0	0.338598352368994	0.489	0.335	0	0	DSCAML1
354	C12orf75	0	1.10948608046692	0.292	0.138	0	0	C12orf75
355	MAN1A1	0	0.706622254547197	0.823	0.669	0	0	MAN1A1
356	LCORL	0	0.461062262226194	0.659	0.506	0	0	LCORL
357	ANKH	0	0.528138833810918	0.645	0.492	0	0	ANKH
358	CMIP	0	0.491213350147971	0.63	0.477	0	0	CMIP
359	CHGA	0	1.11575706745202	0.377	0.224	0	0	CHGA
360	SHROOM3	0	0.347386527005304	0.521	0.369	0	0	SHROOM3
361	SLC10A7	0	0.665355488344804	0.437	0.285	0	0	SLC10A7
362	CLIP4	0	0.496569318146872	0.582	0.43	0	0	CLIP4
363	GCNT2	0	1.2288265250997	0.237	0.085	0	0	GCNT2
364	ARHGEF12	0	0.348038591314207	0.702	0.55	0	0	ARHGEF12
365	ATP1B1	0	0.297168996202804	0.641	0.49	0	0	ATP1B1
366	DIP2C	0	0.417752599502529	0.851	0.7	0	0	DIP2C
367	MSI2	0	0.392194490489335	0.781	0.63	0	0	MSI2
368	PDE9A	0	1.3268703850779	0.245	0.094	0	0	PDE9A
369	ODF2L	0	0.76094719156261	0.404	0.254	0	0	ODF2L
370	CERS6	0	0.475620840681368	0.727	0.577	0	0	CERS6
371	WWOX	0	0.525816543481138	0.794	0.644	0	0	WWOX
372	ELOVL6	0	0.887748247061965	0.354	0.204	0	0	ELOVL6
373	FRMD5	0	0.634521233369261	0.306	0.156	0	0	FRMD5
374	DEPTOR	0	1.26388707928052	0.262	0.113	0	0	DEPTOR
375	R3HCC1L	0	0.65561264149043	0.48	0.331	0	0	R3HCC1L
376	UBE2K	0	0.485431010506274	0.707	0.558	0	0	UBE2K
377	CD46	0	0.489613283263646	0.55	0.402	0	0	CD46
378	CAMK2D	0	0.502550486895429	0.874	0.726	0	0	CAMK2D
379	SSBP2	0	0.793545799674143	0.932	0.784	0	0	SSBP2
380	LPGAT1	0	0.641753517999832	0.569	0.421	0	0	LPGAT1
381	TMEM117	0	0.459963164083076	0.623	0.476	0	0	TMEM117
382	TMEM260	0	0.875820750400731	0.41	0.263	0	0	TMEM260
383	NLGN1	0	0.384335276337668	0.821	0.674	0	0	NLGN1
384	MEMO1	0	0.513071043429087	0.545	0.399	0	0	MEMO1
385	ST8SIA1	0	2.86214250436203	0.173	0.027	0	0	ST8SIA1
386	FAM49B	0	0.435081324924353	0.553	0.408	0	0	FAM49B
387	PDK4	0	1.22294367125402	0.287	0.142	0	0	PDK4
388	ATAD2B	0	0.456477824069905	0.594	0.449	0	0	ATAD2B
389	CBFA2T2	0	0.467903215934307	0.696	0.551	0	0	CBFA2T2
390	PHIP	0	0.432660153395734	0.739	0.595	0	0	PHIP
391	ELP4	0	0.431660714068693	0.767	0.623	0	0	ELP4
392	CASK	0	0.479416173082232	0.509	0.365	0	0	CASK
393	R3HDM1	0	0.483949347847088	0.585	0.441	0	0	R3HDM1
394	EPS15	0	0.483885748363705	0.747	0.604	0	0	EPS15
395	CAMKMT	0	0.360937209875894	0.712	0.569	0	0	CAMKMT
396	CLCN5	0	1.17691313623187	0.261	0.118	0	0	CLCN5
397	SLC12A8	0	0.952217556662344	0.291	0.148	0	0	SLC12A8
398	PTPRZ1	0	3.79040688989873	0.157	0.014	0	0	PTPRZ1
399	RAP1A	0	0.592939319437571	0.42	0.277	0	0	RAP1A
400	GALNTL6	0	3.82909373782094	0.164	0.022	0	0	GALNTL6
401	HS3ST3B1	0	2.72213560748869	0.164	0.022	0	0	HS3ST3B1
402	MAPK4	0	1.65085230585144	0.235	0.093	0	0	MAPK4
403	NBAS	0	0.458809009808417	0.719	0.578	0	0	NBAS
404	PER2	0	0.553037617829562	0.433	0.292	0	0	PER2
405	GNAQ	0	0.408323137020873	0.774	0.633	0	0	GNAQ
406	OPHN1	0	0.879036632408019	0.337	0.196	0	0	OPHN1
407	NRCAM	0	0.398241853533447	0.835	0.695	0	0	NRCAM
408	SACS	0	1.40722005654956	0.221	0.081	0	0	SACS
409	NPAS2	0	0.721321466285023	0.344	0.204	0	0	NPAS2
410	GNA12	0	0.489599015145696	0.561	0.422	0	0	GNA12
411	KIF13A	0	0.363268949353234	0.668	0.529	0	0	KIF13A
412	PRH1-PRR4	0	0.460236362095814	0.662	0.523	0	0	PRH1-PRR4
413	GNG2	0	0.476833628955652	0.506	0.367	0	0	GNG2
414	CA10	0	2.63125690180363	0.168	0.029	0	0	CA10
415	ZNF516	0	0.503394625854293	0.663	0.524	0	0	ZNF516
416	ADRBK2	0	0.540822264301348	0.574	0.435	0	0	ADRBK2
417	NMNAT3	0	1.0515845980655	0.28	0.142	0	0	NMNAT3
418	SCFD2	0	0.450419013435484	0.547	0.41	0	0	SCFD2
419	CRY1	0	0.268987455740214	0.704	0.567	0	0	CRY1
420	RBFOX2	0	0.452683967703583	0.774	0.637	0	0	RBFOX2
421	SGCE	0	0.432051073478009	0.569	0.432	0	0	SGCE
422	GNAO1	0	0.389110057892358	0.546	0.41	0	0	GNAO1
423	NT5C3A	0	0.643220186200073	0.422	0.286	0	0	NT5C3A
424	IQSEC3	0	1.41824305942149	0.223	0.087	0	0	IQSEC3
425	CHD6	0	0.517669338149594	0.595	0.459	0	0	CHD6
426	SATB1	0	0.545961795209417	0.46	0.325	0	0	SATB1
427	CDC14B	0	0.639365463796825	0.461	0.326	0	0	CDC14B
428	PLEKHA1	0	0.777197160045126	0.522	0.387	0	0	PLEKHA1
429	RP11-33B1.1	0	0.64100471401865	0.44	0.306	0	0	RP11-33B1.1
430	TBL1Y	0	2.17402877074293	0.179	0.045	0	0	TBL1Y
431	TXNDC11	0	0.729102814473717	0.455	0.322	0	0	TXNDC11
432	CSNK1G3	0	0.606371636387596	0.411	0.278	0	0	CSNK1G3
433	SEMA5A	0	0.619013670848147	0.465	0.333	0	0	SEMA5A
434	SIK2	0	0.496295884851411	0.671	0.539	0	0	SIK2
435	CCDC178	0	1.61606863024157	0.183	0.051	0	0	CCDC178
436	MTMR3	0	0.421983255703601	0.637	0.505	0	0	MTMR3
437	SLC5A1	0	2.32110942956375	0.165	0.033	0	0	SLC5A1
438	UVRAG	0	0.383457315299731	0.629	0.498	0	0	UVRAG
439	PARD3B	0	0.352363982813367	0.605	0.475	0	0	PARD3B
440	AC144521.1	0	0.86823004537139	0.307	0.177	0	0	AC144521.1
441	RYK	0	0.588240717917264	0.388	0.258	0	0	RYK
442	NET1	0	0.722672155707755	0.331	0.201	0	0	NET1
443	EPB41L5	0	0.397714929190744	0.581	0.451	0	0	EPB41L5
444	AGK	0	0.823545268774923	0.326	0.197	0	0	AGK
445	PRSS3	0	2.28114752816451	0.156	0.027	0	0	PRSS3
446	SLC7A8	0	0.821128685108541	0.328	0.199	0	0	SLC7A8
447	SEPT9	0	0.855474593835259	0.207	0.078	0	0	SEPT9
448	IMMP1L	0	0.460712665287372	0.553	0.425	0	0	IMMP1L
449	TOP1	0	0.329897067662947	0.556	0.428	0	0	TOP1
450	IGFBP7	0	0.238357010473203	0.273	0.145	0	0	IGFBP7
451	HIST1H2AC	0	0.926387241774079	0.34	0.212	0	0	HIST1H2AC
452	RMST	0	0.661039586754191	0.334	0.206	0	0	RMST
453	FAM163A	0	2.97067122617486	0.153	0.025	0	0	FAM163A
454	ASCC3	0	0.374413432863991	0.764	0.636	0	0	ASCC3
455	FANCC	0	0.566138676392842	0.418	0.29	0	0	FANCC
456	CNNM1	0	1.11933816205233	0.249	0.121	0	0	CNNM1
457	SIK3	0	0.571525622150642	0.934	0.806	0	0	SIK3
458	SEZ6L	0	0.725404520485583	0.359	0.231	0	0	SEZ6L
459	FBXW11	0	0.397412469137927	0.626	0.499	0	0	FBXW11
460	RALGPS1	0	0.394511299274884	0.513	0.386	0	0	RALGPS1
461	TMEM45B	0	2.52220148374237	0.154	0.027	0	0	TMEM45B
462	RP11-575F12.1	0	3.31114921657132	0.141	0.014	0	0	RP11-575F12.1
463	PHF21B	0	0.916449976158915	0.289	0.162	0	0	PHF21B
464	GRHL1	0	1.13313218901865	0.226	0.1	0	0	GRHL1
465	SPC25	0	2.10667388421933	0.167	0.041	0	0	SPC25
466	GCNT1	0	1.1481896359861	0.247	0.121	0	0	GCNT1
467	SGMS1	0	0.412081942061065	0.71	0.584	0	0	SGMS1
468	CRIM1	0	0.605837276738658	0.298	0.173	0	0	CRIM1
469	ADCY1	0	1.74689757032709	0.185	0.06	0	0	ADCY1
470	ZFAND6	0	0.358193434595695	0.658	0.533	0	0	ZFAND6
471	ANKRD13C	0	0.486142521018791	0.49	0.367	0	0	ANKRD13C
472	MBD5	0	0.349180496797571	0.879	0.756	0	0	MBD5
473	ACVR1C	0	0.711808757879037	0.311	0.188	0	0	ACVR1C
474	TBC1D19	0	0.554134409389879	0.458	0.335	0	0	TBC1D19
475	IL1R1	0	1.0619796654881	0.201	0.079	0	0	IL1R1
476	CDS1	0	1.20247850760199	0.212	0.09	0	0	CDS1
477	NDUFS4	0	0.494721786673278	0.497	0.375	0	0	NDUFS4
478	KCNK1	0	0.43888292232559	0.389	0.268	0	0	KCNK1
479	TLK1	0	0.375160039243166	0.696	0.575	0	0	TLK1
480	REV3L	0	0.261032527683433	0.808	0.687	0	0	REV3L
481	ITGB5	0	1.14431575152515	0.198	0.078	0	0	ITGB5
482	MAGI1	0	0.385312480601447	0.938	0.818	0	0	MAGI1
483	PTK2	0	0.678786558343102	0.95	0.83	0	0	PTK2
484	SH3PXD2A	0	0.546170557755612	0.396	0.276	0	0	SH3PXD2A
485	MEF2A	0	0.321993694556123	0.745	0.625	0	0	MEF2A
486	HIST1H2BC	0	1.0307090926818	0.288	0.168	0	0	HIST1H2BC
487	NCOA1	0	0.343679999221863	0.778	0.659	0	0	NCOA1
488	LAPTM4B	0	0.726979996335499	0.316	0.197	0	0	LAPTM4B
489	RP11-382A20.3	0	0.585831224017778	0.379	0.26	0	0	RP11-382A20.3
490	MAP7	0	0.364749913349765	0.791	0.674	0	0	MAP7
491	PITPNM2	0	0.944228037846024	0.235	0.118	0	0	PITPNM2
492	ARX	0	2.96716107333571	0.132	0.016	0	0	ARX
493	WDFY3	0	0.387898211809292	0.851	0.735	0	0	WDFY3
494	ZNF827	0	0.561713798628817	0.386	0.27	0	0	ZNF827
495	GRB14	0	0.900944949419479	0.232	0.117	0	0	GRB14
496	GSTCD	0	0.833333233040339	0.287	0.172	0	0	GSTCD
497	ERC1	0	0.424675347887323	0.912	0.797	0	0	ERC1
498	SPATA7	0	0.614194207493446	0.367	0.252	0	0	SPATA7
499	EPSTI1	0	0.953179455314731	0.237	0.124	0	0	EPSTI1
500	VEGFC	0	2.48442465342928	0.137	0.025	0	0	VEGFC
501	RP11-368I23.2	0	1.40504691803787	0.192	0.08	0	0	RP11-368I23.2
502	ENPP1	0	0.671915372222998	0.22	0.108	0	0	ENPP1
503	LRP11	0	0.565966244065153	0.361	0.249	0	0	LRP11
504	TTC13	0	0.806766880038185	0.275	0.164	0	0	TTC13
505	GRAMD4	0	2.16182228270598	0.164	0.053	0	0	GRAMD4
506	ATXN7L1	0	0.635900399734376	0.311	0.2	0	0	ATXN7L1
507	ZNF66	0	0.941818493742002	0.209	0.099	0	0	ZNF66
508	SP4	0	0.600262897332348	0.325	0.216	0	0	SP4
509	FRRS1L	0	1.23914126129338	0.191	0.082	0	0	FRRS1L
510	SIMC1	0	0.713634134771791	0.284	0.175	0	0	SIMC1
511	NAV3	0	0.757488409088572	0.387	0.278	0	0	NAV3
512	RAB27A	0	0.628226993727625	0.286	0.177	0	0	RAB27A
513	PTGER3	0	1.37579540000434	0.139	0.031	0	0	PTGER3
514	SLC16A7	0	0.655331810671344	0.197	0.089	0	0	SLC16A7
515	NEURL1	0	0.67564367082079	0.3	0.192	0	0	NEURL1
516	PPARA	0	0.855986232779873	0.232	0.125	0	0	PPARA
517	GPR137B	0	1.05017742531183	0.196	0.091	0	0	GPR137B
518	PLS1	0	0.733752852274587	0.262	0.157	0	0	PLS1
519	SYDE2	0	1.66148965124275	0.145	0.04	0	0	SYDE2
520	FAM46A	0	0.685987605640217	0.257	0.153	0	0	FAM46A
521	STK4	0	0.641778455768039	0.268	0.164	0	0	STK4
522	FRMPD3	0	3.1574206056422	0.117	0.013	0	0	FRMPD3
523	SERPINE2	0	1.05993982164659	0.185	0.081	0	0	SERPINE2
524	ITGB8	0	0.710534965965087	0.204	0.1	0	0	ITGB8
525	RAI2	0	0.838246812720507	0.238	0.134	0	0	RAI2
526	COTL1	0	2.07638689199057	0.137	0.034	0	0	COTL1
527	RP11-300J18.3	0	1.0013236548283	0.264	0.162	0	0	RP11-300J18.3
528	EPHA4	0	2.28366985275043	0.116	0.015	0	0	EPHA4
529	CACNA2D2	0	1.12282164439686	0.188	0.087	0	0	CACNA2D2
530	NRG2	0	0.684446023204365	0.25	0.149	0	0	NRG2
531	MBOAT4	0	2.4881904347732	0.127	0.026	0	0	MBOAT4
532	VPS13B	0	0.27887096782021	0.83	0.729	0	0	VPS13B
533	VPS13C	0	0.321776732208097	0.863	0.762	0	0	VPS13C
534	HIST1H1E	0	0.483278019844713	0.248	0.148	0	0	HIST1H1E
535	LRBA	0	0.316616285821405	0.927	0.828	0	0	LRBA
536	SLC35D1	0	0.732777734416687	0.242	0.143	0	0	SLC35D1
537	TBC1D5	0	0.312755095632874	0.892	0.794	0	0	TBC1D5
538	ASTN1	0	2.1653971863762	0.128	0.031	0	0	ASTN1
539	CRYBA2	0	2.02568831429188	0.127	0.031	0	0	CRYBA2
540	MPPED2	0	1.26898497347477	0.155	0.059	0	0	MPPED2
541	CHST9-AS1	0	0.892049366077782	0.206	0.111	0	0	CHST9-AS1
542	CLSTN2	0	0.876444015666717	0.17	0.076	0	0	CLSTN2
543	VSNL1	0	3.07480452104094	0.108	0.014	0	0	VSNL1
544	PROX1	0	0.835926967846655	0.219	0.126	0	0	PROX1
545	ARRB1	0	1.64699521382835	0.129	0.036	0	0	ARRB1
546	OCRL	0	1.08157471218513	0.18	0.087	0	0	OCRL
547	CTA-246H3.8	0	1.14078578974206	0.17	0.078	0	0	CTA-246H3.8
548	RP11-101E14.3	0	1.91823193657059	0.127	0.035	0	0	RP11-101E14.3
549	GFOD2	0	0.900700512322338	0.195	0.104	0	0	GFOD2
550	LBH	0	1.24875750605131	0.132	0.041	0	0	LBH
551	AFAP1	0	0.896599223635439	0.189	0.098	0	0	AFAP1
552	ARHGAP1	0	0.936311801217525	0.208	0.117	0	0	ARHGAP1
553	GPHN	0	0.244715741356209	0.943	0.852	0	0	GPHN
554	DDX60L	0	0.832607918487622	0.193	0.103	0	0	DDX60L
555	RAB39A	0	1.19395049738411	0.162	0.072	0	0	RAB39A
556	RP11-187O7.3	0	1.30644481473801	0.145	0.055	0	0	RP11-187O7.3
557	CYP4F24P	0	2.28801388645966	0.114	0.024	0	0	CYP4F24P
558	MAOB	0	2.73507677666769	0.104	0.014	0	0	MAOB
559	NPHP4	0	0.806239705127857	0.196	0.107	0	0	NPHP4
560	GRIN3A	0	3.50517447474905	0.099	0.01	0	0	GRIN3A
561	PDGFRL	0	1.31481584829679	0.146	0.057	0	0	PDGFRL
562	ITPK1	0	1.0292142260934	0.173	0.084	0	0	ITPK1
563	IFIH1	0	0.999537890834528	0.183	0.096	0	0	IFIH1
564	RP11-483E7.1	0	1.83786434728464	0.11	0.023	0	0	RP11-483E7.1
565	WIPF3	0	1.98559016201252	0.112	0.025	0	0	WIPF3
566	SPTSSB	0	2.10423346302908	0.113	0.027	0	0	SPTSSB
567	ZFP36	0	0.775829979158653	0.166	0.08	0	0	ZFP36
568	RP11-379B8.1	0	1.13482370067097	0.123	0.037	0	0	RP11-379B8.1
569	GRM7	0	0.647004160674417	0.162	0.077	0	0	GRM7
570	HACD1	0	1.28865690777155	0.144	0.059	0	0	HACD1
571	CCDC158	0	1.12900937171696	0.158	0.074	0	0	CCDC158
572	CNN3	0	1.05456982177216	0.138	0.055	0	0	CNN3
573	ADAMTS6	0	0.767928923503067	0.174	0.091	0	0	ADAMTS6
574	S100Z	0	1.73476649774396	0.12	0.037	0	0	S100Z
575	TMEM176B	0	1.56729260181997	0.121	0.038	0	0	TMEM176B
576	RP11-788M5.4	0	1.30019496716915	0.141	0.059	0	0	RP11-788M5.4
577	RGS4	0	1.85527586197063	0.117	0.037	0	0	RGS4
578	SLC44A3	0	1.35652530301896	0.123	0.043	0	0	SLC44A3
579	HIST1H2BJ	0	1.9213945546929	0.111	0.031	0	0	HIST1H2BJ
580	IRF6	0	0.970385409697374	0.151	0.073	0	0	IRF6
581	KCTD12	0	1.50948603212606	0.118	0.04	0	0	KCTD12
582	RP11-368L12.1	0	1.54927409132847	0.137	0.06	0	0	RP11-368L12.1
583	RP11-362K2.2	0	2.73674213656828	0.088	0.011	0	0	RP11-362K2.2
584	AOX1	0	1.18105915085178	0.116	0.04	0	0	AOX1
585	F10	0	1.8290704922953	0.099	0.024	0	0	F10
586	CACNG4	0	2.08723429496614	0.098	0.023	0	0	CACNG4
587	KCNH6	0	1.99946262590699	0.094	0.019	0	0	KCNH6
588	ZFAND3	0	0.319745520497768	0.944	0.869	0	0	ZFAND3
589	AC069277.1	0	2.34398473986944	0.092	0.018	0	0	AC069277.1
590	PYROXD2	0	2.52903947206356	0.088	0.014	0	0	PYROXD2
591	RP11-627G23.1	0	1.52827493660827	0.109	0.035	0	0	RP11-627G23.1
592	RP11-349F21.2	0	2.14026168050506	0.097	0.024	0	0	RP11-349F21.2
593	SEPT6	0	1.26676148422965	0.12	0.047	0	0	SEPT6
594	STC2	0	2.10930600218432	0.087	0.015	0	0	STC2
595	RP5-972B16.2	0	1.321104162932	0.136	0.065	0	0	RP5-972B16.2
596	FNDC3A	0	0.30245082037747	0.879	0.808	0	0	FNDC3A
597	PLPPR5	0	2.42156148680457	0.085	0.015	0	0	PLPPR5
598	FAM83F	0	1.05444503181414	0.124	0.054	0	0	FAM83F
599	CDH12	0	1.42948539501631	0.122	0.053	0	0	CDH12
600	C14orf37	0	1.00485096567794	0.12	0.051	0	0	C14orf37
601	RP11-686D16.1	0	1.68382857855179	0.096	0.028	0	0	RP11-686D16.1
602	VSTM2L	0	2.23476494432494	0.083	0.015	0	0	VSTM2L
603	SSTR2	0	1.38989122975189	0.11	0.043	0	0	SSTR2
604	BOC	0	1.53262613432383	0.102	0.036	0	0	BOC
605	IGFBP2	0	1.222593505866	0.107	0.042	0	0	IGFBP2
606	RP11-167H9.5	0	1.97009247293379	0.078	0.014	0	0	RP11-167H9.5
607	COLCA2	0	1.76999498056049	0.085	0.024	0	0	COLCA2
608	BVES	0	3.13661520315568	0.067	0.007	0	0	BVES
609	RP11-316P17.2	0	1.90914766147342	0.072	0.012	0	0	RP11-316P17.2
610	RP11-2E17.1	0	1.88905551515494	0.08	0.02	0	0	RP11-2E17.1
611	GS1-358P8.4	0	1.64799181836916	0.085	0.026	0	0	GS1-358P8.4
612	CSMD1	0	1.72515069560983	0.086	0.027	0	0	CSMD1
613	GLDC	0	2.30448067301249	0.067	0.009	0	0	GLDC
614	ABHD15	0	1.77847168621748	0.081	0.023	0	0	ABHD15
615	SPHKAP	0	3.75822236483477	0.062	0.005	0	0	SPHKAP
616	CCDC150	0	1.84636453436293	0.077	0.02	0	0	CCDC150
617	MMP26	0	2.5185797075244	0.067	0.011	0	0	MMP26
618	KCNC1	0	2.49244056379258	0.067	0.012	0	0	KCNC1
619	AC011897.1	0	1.99390406999729	0.074	0.019	0	0	AC011897.1
620	POPDC3	0	3.3741037067817	0.058	0.005	0	0	POPDC3
621	ASS1	0	1.40641085534654	0.076	0.023	0	0	ASS1
622	HS3ST4	0	3.14451328501771	0.062	0.009	0	0	HS3ST4
623	ADORA2A-AS1	0	2.94357925764721	0.058	0.006	0	0	ADORA2A-AS1
624	RP11-451B8.1	0	1.72072886592753	0.076	0.024	0	0	RP11-451B8.1
625	RP11-167H9.4	0	2.97575594279939	0.059	0.007	0	0	RP11-167H9.4
626	NLGN4X	0	1.64892378516186	0.069	0.019	0	0	NLGN4X
627	COL26A1	0	0.844466138291097	0.066	0.018	0	0	COL26A1
628	KIF19	0	2.43261760680669	0.056	0.009	0	0	KIF19
629	HTR1F	0	2.08158361090149	0.06	0.015	0	0	HTR1F
630	RP11-545D19.1	0	2.85571302707185	0.051	0.006	0	0	RP11-545D19.1
631	ABCG2	0	2.3983552580422	0.051	0.007	0	0	ABCG2
632	RP11-349F21.5	0	2.02546751400951	0.059	0.015	0	0	RP11-349F21.5
633	SERTM1	0	2.38499633032692	0.052	0.008	0	0	SERTM1
634	ADCY7	0	1.71815455951128	0.056	0.012	0	0	ADCY7
635	AC007750.5	0	2.84790937840053	0.049	0.006	0	0	AC007750.5
636	HS3ST3A1	0	2.25747689076293	0.05	0.007	0	0	HS3ST3A1
637	CYP4F3	0	3.17599725816339	0.048	0.005	0	0	CYP4F3
638	RP11-151D14.1	0	2.67236831178781	0.052	0.009	0	0	RP11-151D14.1
639	HS3ST5	0	3.00120263803673	0.05	0.008	0	0	HS3ST5
640	OPRM1	0	2.47168404863273	0.05	0.009	0	0	OPRM1
641	SLC17A1	0	1.69994948187204	0.047	0.007	0	0	SLC17A1
642	C6orf112	0	3.4284253553381	0.04	0.003	0	0	C6orf112
643	TRIM55	0	3.14169831466359	0.038	0.003	0	0	TRIM55
644	ANXA4	6.98600432010737e-308	0.296796631571164	0.24	0.139	2.65035031896234e-303	0	ANXA4
645	RP11-398A8.3	7.01073876159367e-308	1.30439327892274	0.083	0.028	2.65973407137341e-303	0	RP11-398A8.3
646	SERAC1	1.65968792148787e-307	0.937556411612734	0.171	0.09	6.29652403654068e-303	0	SERAC1
647	CRTC3	8.0098692631053e-307	0.475287496387747	0.441	0.322	3.03878420103689e-302	0	CRTC3
648	EPHA3	8.21283969606413e-307	1.86255529295607	0.058	0.014	3.11578712389281e-302	0	EPHA3
649	CRMP1	8.74751764288709e-305	0.722494159701699	0.268	0.169	3.31863324335851e-300	0	CRMP1
650	LIPC	1.27013117716532e-302	2.14814350143598	0.047	0.009	4.8186236599298e-298	0	LIPC
651	TRIO	1.58945102619326e-302	0.200686720441356	0.832	0.73	6.03005930317198e-298	0	TRIO
652	SMC4	2.49081972803313e-302	0.956809233175695	0.144	0.07	9.4496718842121e-298	0	SMC4
653	FOXN3	4.13573597152806e-302	0.387648084939332	0.553	0.428	1.56901551287832e-297	0	FOXN3
654	UPB1	5.84106779843296e-302	2.53053626971104	0.038	0.005	2.21598430136949e-297	0	UPB1
655	AC087859.1	8.47960665141648e-302	0.400442444905035	0.484	0.362	3.21699317141439e-297	0	AC087859.1
656	ZFR2	1.31398263010108e-301	0.543767513317769	0.075	0.023	4.98498730207747e-297	0	ZFR2
657	ESRRG	3.79418609475912e-301	0.407713307420888	0.568	0.439	1.43943832062972e-296	0	ESRRG
658	CDC42BPA	4.39180561743183e-301	0.259097853838762	0.839	0.74	1.66616321514129e-296	0	CDC42BPA
659	NEURL1B	4.99798384124445e-300	2.48497043213214	0.039	0.006	1.89613510969132e-295	0	NEURL1B
660	C5orf38	3.04606316713587e-298	2.64949869016015	0.037	0.005	1.15561544434801e-293	0	C5orf38
661	SEC14L6	1.01895357562086e-296	2.14677110208356	0.045	0.009	3.86570607519042e-292	0	SEC14L6
662	KIAA1324	1.11275557818017e-296	0.393093085147267	0.558	0.435	4.22157211249994e-292	0	KIAA1324
663	CD82	2.0455891956746e-296	1.2065079906693	0.1	0.04	7.7605562905503e-292	0	CD82
664	KCNC2	4.63229924046848e-296	1.12436741442407	0.104	0.042	1.75740168584893e-291	0	KCNC2
665	KIF1B	2.39295617367779e-295	0.291517911293575	0.72	0.61	9.07839713169881e-291	0	KIF1B
666	UBE2QL1	2.94103963531143e-293	0.765297722995743	0.217	0.127	1.11577161684445e-288	0	UBE2QL1
667	EML4	5.89703294359109e-293	0.298863528506292	0.631	0.507	2.23721635813959e-288	0	EML4
668	MALAT1	4.11461202726575e-292	0.113239921821197	1	1	1.56100151090408e-287	0	MALAT1
669	SLC36A4	1.96499539858018e-291	0.3919655056124	0.547	0.425	7.45479954313348e-287	0	SLC36A4
670	TPD52	2.0766709434903e-291	0.250372722720765	0.799	0.675	7.87847422541352e-287	0	TPD52
671	SSBP3	2.63630258983725e-291	0.497306109506299	0.399	0.287	1.00016047653246e-286	0	SSBP3
672	PLEKHA2	1.13910494851929e-290	0.814538181902803	0.124	0.057	4.32153635369246e-286	0	PLEKHA2
673	ST6GALNAC5	1.28375373507521e-290	0.35297646390263	0.395	0.275	4.87030492012832e-286	0	ST6GALNAC5
674	OSBP2	1.40152591963356e-290	0.708469199977095	0.225	0.134	5.3171090339058e-286	0	OSBP2
675	AC140481.1	1.10201956560477e-289	1.27566881290073	0.111	0.048	4.18084182799139e-285	0	AC140481.1
676	RP11-142C4.6	5.81779098892943e-288	3.25459379646894	0.032	0.003	2.20715354538005e-283	0	RP11-142C4.6
677	COL4A4	6.8274798164017e-288	1.82142167755308	0.063	0.018	2.59020929274648e-283	0	COL4A4
678	DOCK3	1.63943058080747e-287	0.278593447878085	0.665	0.523	6.21967173746737e-283	0	DOCK3
679	PRKG2	5.87946578521877e-287	0.861709307138286	0.085	0.031	2.2305517295963e-282	0	PRKG2
680	BAIAP2L2	1.63298397445335e-286	1.96466659765009	0.051	0.012	6.19521460228111e-282	0	BAIAP2L2
681	RP11-773D16.1	1.78261962664253e-285	0.435899498626023	0.482	0.368	6.76290233955643e-281	0	RP11-773D16.1
682	CDYL	4.7308662515899e-285	0.307531174180801	0.463	0.339	1.79479603852818e-280	0	CDYL
683	C1QTNF3-AMACR	2.27607445654668e-284	0.414666991295136	0.568	0.45	8.63497127324679e-280	0	C1QTNF3-AMACR
684	RFWD2	4.00841922024335e-283	0.274071658143144	0.736	0.626	1.52071408377592e-278	0	RFWD2
685	NSD1	3.78662198337442e-282	0.39808847232565	0.509	0.391	1.43656864805259e-277	0	NSD1
686	BCL11A	1.38640278059334e-281	1.1475197463971	0.095	0.038	5.259734869015e-277	0	BCL11A
687	KIAA1549	4.16137829366491e-281	0.723273316451306	0.212	0.125	1.57874369705059e-276	0	KIAA1549
688	USP13	3.19553468056362e-280	0.706377771598484	0.23	0.14	1.21232194711223e-275	0	USP13
689	H1FX	2.64616019123121e-278	0.616561483284728	0.301	0.199	1.0039002533493e-273	0	H1FX
690	RP11-134O21.1	3.74875703495397e-278	2.66577975405577	0.032	0.004	1.42220344392084e-273	0	RP11-134O21.1
691	RP11-1023L17.1	5.24379890429937e-278	0.457876970434683	0.501	0.387	1.98939242831309e-273	0	RP11-1023L17.1
692	NECTIN1	1.85940128496949e-277	1.00503240885208	0.135	0.066	7.05419659491726e-273	0	NECTIN1
693	ITFG1	2.7244853648871e-277	0.302638622644711	0.694	0.581	1.03361525773087e-272	0	ITFG1
694	RP11-96H17.1	2.20842473614207e-276	1.97333430397632	0.055	0.015	8.37832176397578e-272	0	RP11-96H17.1
695	NF1	1.02004820302916e-275	0.245624982232399	0.831	0.731	3.86985887265204e-271	0	NF1
696	CORO2B	2.4541516254893e-275	1.33377694884855	0.086	0.032	9.3105604367813e-271	0	CORO2B
697	SEC14L1	7.40702093346379e-275	0.632549867394734	0.216	0.128	2.81007560173749e-270	0	SEC14L1
698	DOCK7	9.81713317590751e-275	0.40906089464027	0.481	0.365	3.72442398427579e-270	0	DOCK7
699	HLF	1.58437560293624e-274	0.522988890729836	0.28	0.182	6.01080416241949e-270	0	HLF
700	ENOX1	4.32728648664036e-274	0.596404481911739	0.313	0.211	1.64168594730162e-269	0	ENOX1
701	CDK6	4.54277566921749e-274	0.617229881254153	0.501	0.407	1.72343823338773e-269	0	CDK6
702	FAM167A	1.25004951568466e-273	0.988564922106659	0.141	0.071	4.74243785260448e-269	0	FAM167A
703	RP11-214O1.3	3.79641819453167e-273	3.0913553837349	0.031	0.003	1.44028513464142e-268	0	RP11-214O1.3
704	RP4-639F20.1	4.88580177589512e-273	1.75375834643009	0.055	0.015	1.85357547773909e-268	0	RP4-639F20.1
705	MXD1	6.65163819050105e-273	0.56737119927815	0.257	0.161	2.52349849671229e-268	0	MXD1
706	DLC1	6.70181759364712e-273	0.42771588493465	0.309	0.209	2.54253555867784e-268	0	DLC1
707	RAB40C	1.15412390656011e-271	0.747334975814466	0.199	0.115	4.37851527670775e-267	0	RAB40C
708	CTTNBP2	1.57913152433753e-270	0.603559813368647	0.197	0.113	5.99090917703171e-266	0	CTTNBP2
709	IL6R	3.22857662380285e-270	0.402166354848291	0.361	0.253	1.22485739953833e-265	0	IL6R
710	DPYSL2	3.9717734517363e-270	0.389301263152337	0.501	0.382	1.50681141211972e-265	0	DPYSL2
711	LMTK2	4.48872235293542e-270	0.359039060295781	0.485	0.369	1.70293148625664e-265	0	LMTK2
712	SDIM1	5.7103250927028e-270	1.67579025251306	0.078	0.029	2.16638313366959e-265	0	SDIM1
713	NPTN	1.56575455376909e-268	0.374828834488742	0.528	0.417	5.94015962608916e-264	0	NPTN
714	RP11-718O11.1	3.31727609088023e-267	0.562279182409525	0.058	0.017	1.25850820335814e-262	0	RP11-718O11.1
715	RYBP	2.33939633641177e-266	0.30701246856779	0.631	0.517	8.87520182107897e-262	0	RYBP
716	SCG2	2.44275592552621e-266	0.736243964621657	0.281	0.187	9.26732743026132e-262	0	SCG2
717	RP11-478J18.1	2.65245725873969e-266	1.19678124829097	0.099	0.042	1.00628923482066e-261	0	RP11-478J18.1
718	NCRNA00185	5.41535296714095e-265	0.596519414940317	0.421	0.322	2.05447660867393e-260	0	NCRNA00185
719	PHKA2	8.16564216255535e-265	0.663539397096609	0.226	0.139	3.09788132363025e-260	0	PHKA2
720	MSANTD1	7.50851768935741e-264	1.87734752480305	0.045	0.01	2.84858144098841e-259	0	MSANTD1
721	ZNF148	2.15477354045303e-263	0.305253109958572	0.693	0.584	8.17477985777071e-259	0	ZNF148
722	DTNB	3.98150427073583e-263	0.372384466759283	0.528	0.414	1.51050309023176e-258	0	DTNB
723	SETD2	1.29442894662203e-262	0.294766404719117	0.666	0.557	4.91080453769466e-258	0	SETD2
724	EVA1A	9.52409654886758e-262	0.968763327948597	0.174	0.098	3.61325174870938e-257	0	EVA1A
725	GNG4	1.23322249779209e-261	0.50402335828944	0.331	0.229	4.67859951212361e-257	0	GNG4
726	SGPP2	1.40528637314499e-261	0.50165170245647	0.41	0.303	5.33137544243747e-257	0	SGPP2
727	C4orf32	4.19955098193162e-261	0.636666802306272	0.175	0.097	1.59322565152522e-256	0	C4orf32
728	PARP14	4.53433523544922e-261	0.654801517031582	0.169	0.092	1.72023610162472e-256	0	PARP14
729	IMPA1	1.44385322578293e-260	0.817456381176683	0.173	0.096	5.47769036797529e-256	0	IMPA1
730	PCDH9	1.88853854836911e-260	0.890763216091931	0.136	0.068	7.16473754480273e-256	0	PCDH9
731	ADRB1	3.13482621646656e-260	2.79128490998421	0.031	0.004	1.18929037000309e-255	0	ADRB1
732	SHROOM2	1.52232311016931e-258	0.623617908665427	0.262	0.17	5.77538941536033e-254	0	SHROOM2
733	CCSAP	4.90954018541647e-258	0.999984608151975	0.13	0.065	1.8625813555433e-253	0	CCSAP
734	RP5-1158E12.3	5.92297620440846e-258	2.00478545960068	0.047	0.011	2.24705871242848e-253	0	RP5-1158E12.3
735	FRYL	4.54163048533421e-257	0.294606814198552	0.67	0.564	1.72300377352609e-252	0	FRYL
736	ARHGEF10L	6.4140797889849e-256	0.457253191981961	0.335	0.232	2.43337359034509e-251	0	ARHGEF10L
737	UBE2Q2P1	2.14797676507143e-255	0.545907901759537	0.293	0.197	8.14899425132798e-251	0	UBE2Q2P1
738	SDC2	2.16828846642676e-255	0.24453449991675	0.347	0.241	8.22605278392986e-251	0	SDC2
739	ACTN1	7.0634478470124e-255	0.44221667369125	0.281	0.182	2.67973084419956e-250	0	ACTN1
740	KALP	1.69262119145435e-254	1.15605685756995	0.113	0.053	6.42146627613952e-250	0	KALP
741	ABCC4	2.85544558931827e-254	0.25113448711608	0.132	0.066	1.08329894767556e-249	0	ABCC4
742	ASH1L	4.7321855371987e-254	0.231428918159986	0.808	0.715	1.79529654910244e-249	0	ASH1L
743	RAP1GAP2	5.7666882813254e-254	0.232727415099376	0.808	0.675	2.18776620016923e-249	0	RAP1GAP2
744	SNX25	5.77421573733465e-254	0.399681486470031	0.453	0.342	2.19062196643002e-249	0	SNX25
745	IL10RA	6.7332180470575e-254	1.86458957252732	0.042	0.009	2.55444826269267e-249	0	IL10RA
746	ELOVL5	7.14637339038126e-254	0.393873335336315	0.328	0.225	2.71119113684284e-249	0	ELOVL5
747	ZNF608	1.3237221791164e-253	0.466836142709094	0.485	0.382	5.0219372031318e-249	0	ZNF608
748	PDS5A	1.46119893568393e-253	0.321553251476013	0.597	0.485	5.54349652219771e-249	0	PDS5A
749	RP11-210M15.2	1.01773447164045e-252	1.32794712057747	0.085	0.034	3.86108103850952e-248	0	RP11-210M15.2
750	SEC24D	3.20713257338443e-252	0.181451238048716	0.801	0.673	1.21672195569058e-247	0	SEC24D
751	RFX3	3.85651711109296e-252	0.238660684056633	0.795	0.672	1.46308546160645e-247	0	RFX3
752	FKBP5	4.66594019580755e-251	0.370632538532136	0.459	0.345	1.77016439148547e-246	0	FKBP5
753	FAM184A	1.45944283005605e-250	0.597469364177624	0.26	0.17	5.53683420866664e-246	0	FAM184A
754	STT3B	1.56251125199427e-250	0.331589882443359	0.594	0.481	5.92785518781586e-246	0	STT3B
755	AC116614.1	2.28243113381139e-250	1.52490934240218	0.063	0.021	8.65908723545366e-246	0	AC116614.1
756	BMPR1A	2.49454120652643e-250	0.344396605016846	0.556	0.443	9.46379042931996e-246	0	BMPR1A
757	HIST1H1C	4.30490111134692e-250	0.467941055387672	0.213	0.129	1.63319338362279e-245	0	HIST1H1C
758	SLC14A1	1.37297043146055e-249	4.67918226775008	0.024	0.002	5.20877522287505e-245	0	SLC14A1
759	ZNF98	2.14065572736952e-249	2.00238827163994	0.039	0.008	8.12121969849447e-245	0	ZNF98
760	CTC-340A15.2	7.53683637536084e-249	2.66192402796432	0.04	0.008	2.85932498408439e-244	0	CTC-340A15.2
761	SCARB2	1.26818170639015e-247	0.36371453788406	0.54	0.429	4.81122775770293e-243	0	SCARB2
762	PRDM4	2.23801060437776e-247	0.674536764652759	0.229	0.144	8.49056463088834e-243	0	PRDM4
763	CHD5	8.31847191863279e-247	1.23280558123277	0.08	0.031	3.15586187649091e-242	0	CHD5
764	AAK1	8.85355059224394e-247	0.317953590005268	0.59	0.481	3.35886002368551e-242	0	AAK1
765	DIP2B	2.08912207794089e-246	0.205560478307823	0.741	0.642	7.92571133929213e-242	0	DIP2B
766	PARP9	2.90326798968327e-246	0.830416210245485	0.166	0.093	1.10144180992604e-241	0	PARP9
767	EPB41L3	3.76454371401169e-246	0.331183103680403	0.516	0.402	1.42819259422176e-241	0	EPB41L3
768	HIST1H2BD	1.53353493351499e-245	0.377242854497119	0.422	0.315	5.81792483076916e-241	0	HIST1H2BD
769	BOLA1	2.49189305956673e-245	0.656285908942242	0.249	0.162	9.45374388938427e-241	0	BOLA1
770	IMPA1P	5.91930767558385e-245	2.50303081985931	0.031	0.004	2.245666945963e-240	0	IMPA1P
771	PAX6	1.35412673496231e-244	0.484265169296429	0.412	0.307	5.13728600710001e-240	0	PAX6
772	FZD3	1.60970299779895e-244	0.730502644751207	0.18	0.104	6.10689123304966e-240	0	FZD3
773	PTPRA	5.90494504368196e-244	0.366619701922468	0.502	0.393	2.24021805067206e-239	0	PTPRA
774	SCLT1	7.01949617884603e-244	0.391385272107858	0.459	0.351	2.66305646033061e-239	0	SCLT1
775	RP11-509J21.1	5.22308946029329e-243	0.37013157179778	0.527	0.423	1.98153567944607e-238	0	RP11-509J21.1
776	PTPRJ	5.42130793135258e-243	0.262583227667317	0.604	0.48	2.05673580299654e-238	0	PTPRJ
777	PDXDC1	4.57473107465574e-242	0.295795005202036	0.536	0.428	1.73556147510289e-237	0	PDXDC1
778	CYSTM1	1.68165806196334e-241	0.464286736909657	0.336	0.237	6.37987435547651e-237	0	CYSTM1
779	SPPL3	3.02053865491752e-241	0.318349947313037	0.618	0.51	1.14593195490261e-236	0	SPPL3
780	RALGAPA1	2.71313797545867e-240	0.248509816814917	0.791	0.69	1.02931028512951e-235	0	RALGAPA1
781	SCP2	7.17447934362838e-239	0.519097185179009	0.305	0.21	2.72185397338573e-234	0	SCP2
782	SCAF4	1.13923952966087e-237	0.429387710671228	0.389	0.288	4.3220469276274e-233	0	SCAF4
783	HIST1H2BG	1.32413974767773e-236	1.67116454987391	0.061	0.02	5.02352137473976e-232	0	HIST1H2BG
784	TEAD1	3.86917591875286e-236	0.269350431197028	0.71	0.6	1.46788796005646e-231	0	TEAD1
785	GNB5	4.27712457184384e-236	0.609452638874668	0.234	0.15	1.62265552006612e-231	0	GNB5
786	RP5-912I13.2	4.2810657556291e-236	1.20058300129219	0.085	0.035	1.62415072637057e-231	0	RP5-912I13.2
787	LUZP1	8.95698705600807e-236	0.380458185991615	0.213	0.129	3.39810174930834e-231	0	LUZP1
788	ASPH	1.87378250946762e-235	0.698141368667766	0.58	0.541	7.10875608441828e-231	0	ASPH
789	SERPINA1	2.07004490956046e-235	0.772402978668108	0.128	0.065	7.85333637789047e-231	0	SERPINA1
790	FAM169A	6.94455464808382e-235	0.592901332194894	0.279	0.189	2.63462514239004e-230	0	FAM169A
791	SIM1	5.98073246974312e-233	0.465101175702478	0.329	0.231	2.26897028437114e-228	0	SIM1
792	SCAPER	2.47151615252326e-232	0.244160428955674	0.769	0.664	9.37643797944276e-228	0	SCAPER
793	NAA20	4.11199730295875e-232	0.61388920919263	0.269	0.181	1.56000953679649e-227	0	NAA20
794	RGS9	8.67030083815901e-232	0.598438851205492	0.292	0.202	3.28933873198077e-227	0	RGS9
795	LRRC16A	1.16316362874136e-231	0.349103982580408	0.602	0.495	4.41281017471899e-227	0	LRRC16A
796	PHACTR2	2.13231004367447e-231	0.288918569599518	0.616	0.503	8.08955784369222e-227	0	PHACTR2
797	USP15	9.61097774888814e-231	0.287017136433758	0.641	0.536	3.64621273837318e-226	0	USP15
798	COL9A2	5.64755126826066e-230	2.17644055155912	0.036	0.007	2.14256800015273e-225	0	COL9A2
799	INPP4A	1.06958075905079e-229	0.431135759697896	0.419	0.317	4.05777548368687e-225	0	INPP4A
800	CPNE3	1.20981076780648e-229	0.612961325691355	0.275	0.187	4.58978009090423e-225	0	CPNE3
801	FAM84A	1.27061374558245e-229	1.31898576353672	0.065	0.023	4.82045442799069e-225	0	FAM84A
802	CERKL	2.82059411520973e-229	0.568266675923634	0.299	0.208	1.07007699542827e-224	0	CERKL
803	IL7	5.42964397734411e-229	1.23829727510893	0.072	0.027	2.05989833212481e-224	0	IL7
804	MCOLN3	8.61030131192661e-229	0.741208275137948	0.17	0.098	3.26657611171872e-224	0	MCOLN3
805	MYO3A	9.01486465770418e-229	0.200627098562077	0.733	0.587	3.42005935383981e-224	0	MYO3A
806	MARCH8	1.58910307845859e-228	0.419258991965102	0.427	0.326	6.02873925905621e-224	0	MARCH8
807	PARVB	2.07507685301798e-228	0.763538596045651	0.187	0.113	7.87242656497961e-224	0	PARVB
808	TSPAN2	8.47140605834366e-228	0.757614807042348	0.217	0.138	3.21388203041442e-223	0	TSPAN2
809	WNK1	1.69940704743097e-227	0.292244161852315	0.605	0.499	6.44721045654362e-223	0	WNK1
810	RUNDC3B	3.26971330401187e-227	0.565211230827292	0.114	0.056	1.24046383327602e-222	0	RUNDC3B
811	ABCB10	1.1592141513699e-225	0.752233767223502	0.173	0.101	4.39782664746711e-221	0	ABCB10
812	SALL4	2.95413576982157e-225	1.09054352473716	0.098	0.045	1.12074002835491e-220	0	SALL4
813	ATP8A2	4.6657759417631e-225	0.823279971779253	0.122	0.062	1.77010207678608e-220	0	ATP8A2
814	EPB41L4B	5.01482596930332e-225	0.282633741026105	0.344	0.242	1.9025246762343e-220	0	EPB41L4B
815	PPP2R5C	6.65913032623102e-225	0.359603515014406	0.499	0.397	2.52634086316553e-220	0	PPP2R5C
816	CMTM4	1.06914238733924e-224	0.469649122544262	0.349	0.254	4.05611238908761e-220	0	CMTM4
817	STK3	2.17517517793375e-224	0.262890272802382	0.605	0.493	8.25217959004506e-220	0	STK3
818	USP10	4.27269848082779e-224	0.46963092700775	0.339	0.244	1.62097634965645e-219	0	USP10
819	BRAF	6.9994996152858e-224	0.243984974534545	0.773	0.678	2.65547016404713e-219	0	BRAF
820	CARD11	4.28166690938282e-223	0.414117766815636	0.151	0.083	1.62437879208166e-218	0	CARD11
821	RP11-252P19.2	4.79389049508383e-223	1.56343256875828	0.073	0.029	1.8187061760249e-218	0	RP11-252P19.2
822	CDC42BPB	7.12544442268844e-223	0.380355670935682	0.437	0.334	2.70325110507954e-218	0	CDC42BPB
823	ZNF644	8.8829095735662e-223	0.22722692598607	0.668	0.566	3.36999823401954e-218	0	ZNF644
824	PPM1L	6.51825881715062e-222	0.240514263404626	0.645	0.525	2.4728970300506e-217	0	PPM1L
825	ARID1B	4.92478674804996e-221	0.195603796613864	0.897	0.813	1.86836559647519e-216	0	ARID1B
826	CPLX2	2.64131448623329e-220	0.86349962008752	0.169	0.1	1.00206188978719e-215	0	CPLX2
827	MEI4	4.65348581814049e-220	1.0234179737128	0.119	0.06	1.76543944968614e-215	0	MEI4
828	TNKS	6.12488803101896e-220	0.235553735187595	0.76	0.667	2.32366002120797e-215	0	TNKS
829	RP11-390F4.6	1.45069917665846e-219	2.48768698051811	0.027	0.004	5.50366253640687e-215	0	RP11-390F4.6
830	TTC8	3.0597759888486e-219	0.338347218936859	0.546	0.442	1.16081781464938e-214	0	TTC8
831	ROCK2	7.73149426327273e-219	0.287583525834181	0.473	0.366	2.93317429360041e-214	0	ROCK2
832	RP1-85F18.5	5.87453995885066e-218	1.43059861142196	0.043	0.011	2.22868296958876e-213	0	RP1-85F18.5
833	DGKH	1.9403256382578e-217	0.697403501163033	0.338	0.249	7.36120740642242e-213	0	DGKH
834	DAP	3.37316588493358e-217	0.390930670290927	0.31	0.217	1.2797116734261e-212	0	DAP
835	ZNF678	4.47363674252415e-217	0.553648657861797	0.282	0.195	1.69720830737881e-212	0	ZNF678
836	DNM1	1.03640156668889e-216	0.633587890437177	0.234	0.154	3.93190026370433e-212	0	DNM1
837	COL4A3	1.94815501755351e-216	1.62299623564546	0.063	0.023	7.39091050559452e-212	0	COL4A3
838	NR4A3	4.82403289170996e-216	0.667664629055782	0.119	0.061	1.83014159845693e-211	0	NR4A3
839	CCDC88A	1.29787066964884e-215	0.308619871249881	0.411	0.308	4.92386174651376e-211	0	CCDC88A
840	GPCPD1	3.20743868685427e-215	0.319096303372326	0.479	0.374	1.21683808901877e-210	0	GPCPD1
841	ELL	2.55839192183479e-214	0.620507831105632	0.156	0.089	9.70602727305683e-210	0	ELL
842	MARCH6	7.25356900869758e-214	0.255920630228359	0.694	0.597	2.75185901051969e-209	0	MARCH6
843	PYGB	3.08179884294086e-213	0.864036747107275	0.115	0.058	1.1691728450349e-208	0	PYGB
844	C11orf70	1.05323760733786e-212	1.44152148286566	0.066	0.025	3.99577283471838e-208	0	C11orf70
845	KIF12	1.70704631641984e-212	1.44953582450708	0.06	0.021	6.47619231523359e-208	0	KIF12
846	FGFR1	3.11842446671028e-212	0.260124818246768	0.365	0.263	1.18306787418055e-207	0	FGFR1
847	MT1E	1.78434420402081e-211	0.19503740528309	0.463	0.349	6.76944504121414e-207	0	MT1E
848	KCTD3	2.01767624615363e-210	0.46909575245624	0.339	0.247	7.65466014265766e-206	0	KCTD3
849	SEPT7	3.22818705922843e-210	0.302932021227128	0.546	0.443	1.22470960653008e-205	0	SEPT7
850	PFKP	3.92195406639815e-210	0.627164195436626	0.161	0.093	1.48791093371013e-205	0	PFKP
851	KL	5.9232758552454e-210	1.19598194992389	0.082	0.035	2.247172393963e-205	0	KL
852	WNK3	7.49682973109431e-210	0.802995751922899	0.16	0.093	2.84414726338256e-205	0	WNK3
853	B2M	8.27187224998524e-210	0.364632240593216	0.374	0.272	3.1381828941994e-205	0	B2M
854	SLC23A2	9.30629621793777e-210	0.419682603718982	0.407	0.312	3.53062265916123e-205	0	SLC23A2
855	CBR4	9.41027241684697e-210	0.513637632344887	0.291	0.204	3.5700691495034e-205	0	CBR4
856	VPS53	1.14675227284027e-209	0.11937216400406	0.507	0.403	4.35054877270141e-205	0	VPS53
857	RP11-45L9.1	5.07187024168702e-209	1.53001130927227	0.058	0.02	1.92416613229122e-204	0	RP11-45L9.1
858	IPMK	5.84669113129582e-209	0.305901886083581	0.354	0.256	2.21811768139101e-204	0	IPMK
859	MAOA	1.00201351835948e-208	1.09144882212042	0.086	0.038	3.80143888595218e-204	0	MAOA
860	MTM1	1.42152630094174e-208	0.681741317803266	0.178	0.108	5.39298648051277e-204	0	MTM1
861	MYO1B	2.59164206522741e-208	0.324840842747018	0.533	0.433	9.83217166705975e-204	0	MYO1B
862	RP11-88H10.2	9.2279444328679e-208	1.41361548959674	0.063	0.023	3.50089755894142e-203	0	RP11-88H10.2
863	PVR	4.44933422092231e-207	0.676365785179042	0.154	0.089	1.68798841673351e-202	0	PVR
864	KLB	1.52928178039964e-206	1.02772028297129	0.054	0.018	5.80178921848016e-202	0	KLB
865	ATP9B	2.4612723718936e-206	0.281093390467685	0.579	0.477	9.33757512448993e-202	0	ATP9B
866	PHLDB3	2.98839742772029e-206	0.88377530484452	0.122	0.064	1.13373821612853e-201	0	PHLDB3
867	C3orf67	7.47893191396226e-206	0.624703276030163	0.215	0.139	2.837357189519e-201	0	C3orf67
868	KMT5B	2.27596279497665e-205	0.421046234109733	0.414	0.319	8.63454765158243e-201	0	KMT5B
869	GALNT14	3.85919752043338e-205	0.64341398660418	0.174	0.105	1.46410235530202e-200	0	GALNT14
870	CASP3	4.67099583304794e-205	0.642716467047295	0.2	0.127	1.77208239914173e-200	0	CASP3
871	MAP2K4	6.84397943225605e-205	0.283656200575159	0.603	0.502	2.5964689170093e-200	0	MAP2K4
872	SMAD5	1.50597038529831e-204	0.415010290257399	0.378	0.284	5.71335044774471e-200	0	SMAD5
873	SESN2	2.51167195433221e-204	0.476425015176798	0.186	0.114	9.52878106034556e-200	0	SESN2
874	RP4-736H5.3	3.54149623172671e-204	4.27566331996971	0.019	0.001	1.34357284039248e-199	0	RP4-736H5.3
875	CEACAM1	3.69815486547362e-204	1.33613990531286	0.065	0.025	1.40300599286338e-199	0	CEACAM1
876	CTB-118P15.2	6.065151573735e-204	2.18434238825153	0.033	0.007	2.30099720404359e-199	0	CTB-118P15.2
877	SUMF1	8.38601559017966e-204	0.525296239854064	0.25	0.169	3.18148659460236e-199	0	SUMF1
878	HLA-A	1.04040294842477e-203	0.549995330769585	0.261	0.177	3.94708070573389e-199	0	HLA-A
879	SUSD1	1.97076444715074e-202	0.51489811973329	0.303	0.217	7.47668615960046e-198	0	SUSD1
880	CNNM4	4.25167206671229e-202	0.692974362536625	0.141	0.079	1.61299934866931e-197	0	CNNM4
881	KCNK10	1.08781628430101e-201	0.812909784518928	0.061	0.022	4.12695741938117e-197	0	KCNK10
882	PDLIM1	1.55331946200467e-201	0.493415436443572	0.25	0.168	5.89298337495334e-197	0	PDLIM1
883	PEAK1	6.74250870019583e-201	0.509350518030189	0.405	0.309	2.55797295068029e-196	0	PEAK1
884	CDS2	1.50205495531266e-200	0.447790668835587	0.347	0.257	5.69849608946516e-196	0	CDS2
885	LHFPL4	2.30846533227913e-200	0.583345933577052	0.274	0.192	8.75785577760056e-196	0	LHFPL4
886	CDH8	2.39462223535553e-200	2.41933677541625	0.042	0.012	9.08471783649182e-196	0	CDH8
887	ITM2B	9.14904142764516e-200	0.325825309145248	0.502	0.404	3.47096333682002e-195	0	ITM2B
888	RREB1	3.60063047153561e-199	0.276131224584273	0.528	0.425	1.36600718829118e-194	0	RREB1
889	FAF1	4.25840388065981e-199	0.203417530669236	0.841	0.758	1.61555326424472e-194	0	FAF1
890	CPT1A	9.17735358281247e-199	0.598191570351925	0.184	0.114	3.4817044022474e-194	0	CPT1A
891	RNGTT	5.85648209062461e-198	0.260658100600749	0.63	0.527	2.22183217554117e-193	0	RNGTT
892	PSPC1	1.0413417755944e-197	0.291428016209619	0.56	0.46	3.95064242825005e-193	0	PSPC1
893	AC140481.7	1.41937655307025e-197	1.42320140085271	0.066	0.026	5.3848307670379e-193	0	AC140481.7
894	BTBD1	2.6449836566328e-197	0.413330919330453	0.362	0.271	1.00345389965335e-192	0	BTBD1
895	ARNTL2	3.23494252026867e-197	0.601238229629564	0.094	0.044	1.22727249333953e-192	0	ARNTL2
896	IL23R	4.54533837852599e-197	1.39701443977938	0.039	0.01	1.72441047404519e-192	0	IL23R
897	C7orf13	1.10746583920931e-196	0.523048177184631	0.196	0.123	4.20150390079227e-192	0	C7orf13
898	AMOT	1.12410857904245e-196	1.61051434961034	0.051	0.017	4.26464312717124e-192	0	AMOT
899	MUC7	1.26240244959692e-196	2.59812355539839	0.026	0.004	4.78930241328079e-192	0	MUC7
900	ARFGEF1	2.3498956284563e-196	0.2726461936514	0.594	0.495	8.91503403523751e-192	0	ARFGEF1
901	CDO1	5.12086646067171e-196	1.85904792258401	0.034	0.008	1.94275431784964e-191	0	CDO1
902	QDPR	1.2361502024702e-195	0.769894601022832	0.142	0.081	4.68970663813143e-191	0	QDPR
903	PDZK1	1.51949741591179e-194	1.42397770244176	0.046	0.014	5.76466929648614e-190	0	PDZK1
904	DLGAP3	1.89381744921663e-194	0.75278770959748	0.075	0.032	7.18476463883806e-190	0	DLGAP3
905	NTRK2	2.86817788351836e-194	1.20622214435208	0.068	0.028	1.08812932544919e-189	0	NTRK2
906	AP000689.8	7.18415267384504e-194	0.383785582421827	0.214	0.137	2.72552384140333e-189	0	AP000689.8
907	SYNCRIP	1.17795496415385e-193	0.373750477530813	0.354	0.264	4.46892554300688e-189	0	SYNCRIP
908	STARD9	2.95617259030942e-193	0.782761032935301	0.108	0.055	1.12151275731159e-188	0	STARD9
909	TRAF3	3.39920610668681e-193	0.332640451448155	0.378	0.284	1.28959081275484e-188	0	TRAF3
910	TAPT1	1.94535536104541e-192	0.436352775915894	0.335	0.248	7.38028916873408e-188	0	TAPT1
911	WNT2B	2.46033484749742e-192	0.77510139871328	0.096	0.047	9.33401834443571e-188	0	WNT2B
912	VWA5B2	2.57669959150128e-192	0.978509048793234	0.101	0.051	9.77548291023757e-188	0	VWA5B2
913	KRAS	2.75333073702581e-192	0.395732893635181	0.304	0.218	1.04455861501285e-187	0	KRAS
914	AGO3	1.06270592299358e-191	0.2493255607761	0.667	0.565	4.03169373065303e-187	0	AGO3
915	TMED8	1.38513932629266e-191	0.519148493301169	0.227	0.151	5.25494157608908e-187	0	TMED8
916	FXYD5	2.10287235667207e-191	1.6579010013219	0.041	0.012	7.97787714674252e-187	0	FXYD5
917	HERC5	4.1720145863187e-191	0.678843068025034	0.143	0.082	1.58277889375759e-186	0	HERC5
918	ERICH3	4.50297654442114e-191	1.01453081122471	0.059	0.022	1.70833924142249e-186	0	ERICH3
919	RASAL2	1.85866028830719e-190	0.132869955376749	0.678	0.568	7.05138540177981e-186	0	RASAL2
920	FAM35A	2.6766676751906e-190	0.304050705864498	0.385	0.291	1.01547418261381e-185	0	FAM35A
921	REEP3	4.00038909429766e-190	0.331499271626845	0.496	0.4	1.51766761459465e-185	0	REEP3
922	HOOK1	4.0071472450277e-190	0.350474261893628	0.441	0.347	1.52023152181861e-185	0	HOOK1
923	KCNC4	1.43385162123605e-189	1.08748920088373	0.067	0.027	5.43974628064532e-185	0	KCNC4
924	MPC2	1.85006668610025e-189	0.601393422796445	0.207	0.135	7.01878299372713e-185	0	MPC2
925	ZNF710	7.84366983875721e-189	0.29111967251121	0.18	0.11	2.97573146342771e-184	0	ZNF710
926	PLSCR4	8.70714107535617e-189	0.581834330710006	0.175	0.107	3.30331518116862e-184	0	PLSCR4
927	MAPRE1	1.14102510777652e-188	0.534126415893163	0.245	0.168	4.32882105388258e-184	0	MAPRE1
928	GTF2I	2.02486461687564e-188	0.345988209169038	0.468	0.374	7.68193138350281e-184	0	GTF2I
929	SUZ12P	3.10360283990214e-188	0.302103628166742	0.528	0.428	1.17744484540207e-183	0	SUZ12P
930	ST3GAL1	5.02751625152273e-188	0.499179892373234	0.167	0.101	1.90733911550269e-183	0	ST3GAL1
931	SERPINB9	1.57881187282246e-187	0.210224668884911	0.089	0.042	5.98969648311386e-183	0	SERPINB9
932	CEACAM19	2.38881704760091e-187	1.07763759178689	0.073	0.031	9.06269411518834e-183	0	CEACAM19
933	CAST	3.20130509975209e-187	0.269422376673425	0.583	0.487	1.21451112874395e-182	0	CAST
934	RP1-34B20.21	6.53878230790219e-187	1.15149181772647	0.073	0.031	2.48068323197193e-182	0	RP1-34B20.21
935	FABP5	6.75679386906372e-187	1.28734921284518	0.049	0.016	2.56339245804539e-182	0	FABP5
936	STMN1	7.40355764622518e-187	1.2778312536709	0.049	0.016	2.80876169982491e-182	0	STMN1
937	CSTF3	1.2685021373154e-186	0.342468394434649	0.429	0.334	4.81244340854715e-182	0	CSTF3
938	PICALM	3.68759690693263e-186	0.172369055723053	0.699	0.598	1.3990005145521e-181	0	PICALM
939	TP53I13	8.56507120106468e-186	1.18981823555951	0.065	0.027	3.24941671225992e-181	0	TP53I13
940	RP11-116O11.1	1.07501766122629e-185	1.4366959864759	0.054	0.019	4.07840200316031e-181	0	RP11-116O11.1
941	ALPK3	3.04676190762905e-185	0.375715305199261	0.403	0.312	1.15588053251631e-180	0	ALPK3
942	AP2A2	6.30408514706976e-185	0.349523078054457	0.267	0.187	2.39164382309533e-180	0	AP2A2
943	OLA1	6.3951407443387e-185	0.266837453783515	0.638	0.539	2.42618849558722e-180	0	OLA1
944	TJP1	1.48050989177389e-184	0.130411455618742	0.612	0.5	5.61675842741179e-180	0	TJP1
945	UGGT2	2.55553318078564e-184	0.210034465719274	0.708	0.608	9.69518178126457e-180	0	UGGT2
946	JADE3	4.50066350777675e-184	0.561948794238702	0.159	0.095	1.70746172158034e-179	0	JADE3
947	CREBBP	8.27062397977767e-184	0.268651187156916	0.489	0.392	3.13770932544805e-179	0	CREBBP
948	STIM2	1.38577106789954e-183	0.311769027641456	0.387	0.292	5.25733827739726e-179	0	STIM2
949	ADGRA2	1.02253243883576e-182	1.41931766176851	0.042	0.013	3.87928356645512e-178	0	ADGRA2
950	PAM	1.35858187379597e-182	0.413497665322199	0.843	0.748	5.15418791280716e-178	0	PAM
951	SASH1	4.44413937907213e-182	0.499358417612001	0.213	0.14	1.68601759763239e-177	0	SASH1
952	NPC1L1	1.76094224560911e-181	1.0072222032756	0.093	0.046	6.68066269139184e-177	0	NPC1L1
953	CRHBP	3.62192958582069e-181	1.94731428168466	0.034	0.008	1.37408764626865e-176	0	CRHBP
954	TCAIM	3.73144276482682e-181	0.493654689463967	0.274	0.194	1.41563475612e-176	0	TCAIM
955	MT1X	4.2924652752301e-181	0.32260941342765	0.304	0.217	1.62847547611679e-176	0	MT1X
956	RP11-63P12.6	7.78598962738037e-181	1.10860239775945	0.048	0.016	2.95384874483556e-176	0	RP11-63P12.6
957	CAPRIN1	1.29772172483183e-180	0.366390727147998	0.389	0.3	4.92329667966701e-176	0	CAPRIN1
958	SMYD3	1.18115950749027e-179	0.210825119974508	0.684	0.58	4.48108293951658e-175	0	SMYD3
959	CPEB2	1.26841400335996e-179	0.330826420145808	0.411	0.318	4.81210904594701e-175	0	CPEB2
960	RP11-447D11.2	1.54845987881141e-179	0.481715022201125	0.264	0.185	5.87454708823472e-175	0	RP11-447D11.2
961	CRTAC1	1.67606647256288e-179	1.66814441307652	0.038	0.011	6.35866098360904e-175	0	CRTAC1
962	FAM102B	2.55551471711551e-179	0.679869884009157	0.127	0.071	9.69511173379282e-175	0	FAM102B
963	PIK3CB	1.49878943250234e-178	0.259470568081231	0.485	0.387	5.68610734902739e-174	0	PIK3CB
964	RBPJ	5.75739410574615e-178	0.271145707916172	0.485	0.389	2.18424017583797e-173	0	RBPJ
965	MRC1L1	3.89095858614042e-177	2.64056903025594	0.023	0.003	1.47615186840995e-172	0	MRC1L1
966	HIVEP3	3.96815330206494e-177	0.307137214214523	0.488	0.39	1.5054379997374e-172	0	HIVEP3
967	FAT3	1.33636853781364e-176	1.69871470833099	0.039	0.011	5.0699149587574e-172	0	FAT3
968	BMPR2	1.06784492473435e-175	0.175100033026122	0.588	0.483	4.05119007545717e-171	0	BMPR2
969	MLLT10	1.22596878358328e-175	0.223945134476059	0.697	0.599	4.65108037115823e-171	0	MLLT10
970	BTAF1	1.76016234067692e-175	0.237762350826051	0.581	0.486	6.67770388806011e-171	0	BTAF1
971	SERINC5	6.29059719361791e-175	0.374768576499569	0.161	0.097	2.38652676331476e-170	0	SERINC5
972	ENOPH1	1.27602272638699e-174	0.636800845124753	0.16	0.099	4.84097501936695e-170	0	ENOPH1
973	DNAJC6	5.08746188000273e-174	0.335770335524289	0.411	0.319	1.93008128803543e-169	0	DNAJC6
974	GLB1L3	6.86670460191734e-174	1.99097375637696	0.029	0.006	2.6050903918754e-169	0	GLB1L3
975	MTHFD1L	1.39207532335486e-172	0.298036978270984	0.39	0.297	5.28125536174365e-168	0	MTHFD1L
976	TNFSF10	1.56606767535486e-172	0.649820549992427	0.083	0.04	5.94134754676128e-168	0	TNFSF10
977	LRRTM2	1.61861424894411e-172	1.60539060876244	0.041	0.013	6.14069873764418e-168	0	LRRTM2
978	TSC22D1	2.12513583504741e-172	0.253336506299444	0.731	0.634	8.06234033100286e-168	0	TSC22D1
979	RIN2	2.67350590008564e-172	0.349007433127387	0.416	0.327	1.01427466837449e-167	0	RIN2
980	PGAP1	4.96612816594513e-172	0.285266774005969	0.4	0.309	1.88404970359626e-167	0	PGAP1
981	HGD	7.47563630535821e-172	0.757403785399812	0.108	0.058	2.8361069015268e-167	0	HGD
982	CUL3	2.15771537124221e-171	0.229469184960957	0.651	0.558	8.1859405754187e-167	0	CUL3
983	VSTM2A	3.3987591262156e-171	3.71573094752504	0.017	0.001	1.28942123730368e-166	0	VSTM2A
984	SLC35G2	2.37400277456986e-170	0.409270122999524	0.3	0.219	9.00649172616314e-166	0	SLC35G2
985	FNBP1L	4.28243830654215e-170	0.231845783506945	0.639	0.54	1.62467144473596e-165	0	FNBP1L
986	SUPT3H	8.30335249994468e-170	0.26583506070547	0.639	0.549	3.15012587142901e-165	0	SUPT3H
987	SLC30A4	2.16775901248287e-169	0.797673901911585	0.115	0.064	8.22404414155749e-165	0	SLC30A4
988	AC006369.3	9.80746092272177e-169	1.68939842802302	0.039	0.012	3.72075452486218e-164	0	AC006369.3
989	RP11-287F9.2	1.04294087316679e-168	2.20847226284098	0.027	0.006	3.95670908462015e-164	0	RP11-287F9.2
990	DENND1A	3.83046095063471e-168	0.242173851314251	0.572	0.477	1.4532002754518e-163	0	DENND1A
991	IRAK2	4.94143644555314e-168	0.458015861065753	0.122	0.069	1.87468215871395e-163	0	IRAK2
992	WASF1	5.33237978971061e-168	0.629777370783415	0.182	0.118	2.02299824462041e-163	0	WASF1
993	PPARGC1A	7.51274637483206e-168	1.42355959846203	0.082	0.04	2.85018571968379e-163	0	PPARGC1A
994	MYRF	1.06611499212523e-167	0.853802984976269	0.081	0.039	4.04462705712471e-163	0	MYRF
995	KIAA1211L	3.37594163226072e-167	0.475996951958362	0.241	0.168	1.28076473644707e-162	0	KIAA1211L
996	AC022816.2	7.97306976263299e-167	2.06293893276151	0.024	0.004	3.02482320654771e-162	0	AC022816.2
997	SOX13	8.16821111217759e-167	0.726557762895497	0.136	0.08	3.09885593173794e-162	0	SOX13
998	ADAM10	1.77826585364622e-166	0.265289445145793	0.496	0.403	6.74638499556301e-162	0	ADAM10
999	TDRP	2.19789909754327e-166	0.39044326652771	0.238	0.165	8.33838959625966e-162	0	TDRP
1000	SNCA	3.06805010769653e-166	0.484534022475046	0.261	0.186	1.16395684985791e-161	0	SNCA
1001	SBF2	6.70507615537539e-166	0.146772114088153	0.826	0.737	2.54377179182632e-161	0	SBF2
1002	GS1-57L11.1	8.89350273483542e-166	2.07100159240967	0.025	0.005	3.37401706754186e-161	0	GS1-57L11.1
1003	SLC25A12	2.02853398372371e-165	0.438826825034111	0.348	0.267	7.69585222745101e-161	0	SLC25A12
1004	TMEM131	3.11233325895778e-165	0.254986661750315	0.589	0.497	1.1807569917834e-160	0	TMEM131
1005	USP27X	3.5244682891513e-165	1.80236853874127	0.036	0.01	1.33711277953822e-160	0	USP27X
1006	SCRN1	4.02755894861735e-165	0.468113348117627	0.266	0.191	1.52797531392645e-160	0	SCRN1
1007	PAPSS1	2.08144365997658e-164	0.419262419978179	0.252	0.178	7.89658095721916e-160	0	PAPSS1
1008	CAPZA1	3.5583099355573e-164	0.315612911178609	0.425	0.339	1.34995162335173e-159	0	CAPZA1
1009	ADGRG5	1.06152035130007e-163	1.39957530403323	0.032	0.008	4.02719590876221e-159	0	ADGRG5
1010	PRR26	1.12602846816221e-163	0.746765973167386	0.093	0.048	4.27192680251378e-159	0	PRR26
1011	HIP1R	1.1424124139265e-163	0.634794746150168	0.171	0.109	4.33408421595436e-159	0	HIP1R
1012	GPR149	1.19860296468866e-163	2.74497400309926	0.021	0.003	4.54725992743583e-159	0	GPR149
1013	PARM1	2.27379540393896e-163	0.276036544086562	0.512	0.42	8.62632500346364e-159	0	PARM1
1014	RAB3B	3.2408125254454e-163	0.397474043233461	0.342	0.259	1.22949945590347e-158	0	RAB3B
1015	ETF1	3.88870828357815e-163	0.351850810314727	0.273	0.196	1.47529814862388e-158	0	ETF1
1016	PCGF5	2.42558607807921e-162	0.24017075307867	0.539	0.446	9.20218846301692e-158	0	PCGF5
1017	PPP1R3B	4.91257425733501e-162	1.4154989657945	0.043	0.015	1.86373242174776e-157	0	PPP1R3B
1018	TPD52L1	5.21383792352309e-162	0.686965833790946	0.08	0.038	1.97802583142619e-157	0	TPD52L1
1019	TMEM56	6.5430267086317e-162	1.60996929901584	0.04	0.013	2.48229347272069e-157	0	TMEM56
1020	SGSM1	3.87357564095578e-161	0.163345145552343	0.371	0.281	1.4695571266658e-156	0	SGSM1
1021	PPP3CC	1.05858893247063e-160	0.317340668720809	0.435	0.347	4.01607469200709e-156	0	PPP3CC
1022	TMSB15B	1.98962396783518e-160	0.898012057816781	0.106	0.058	7.5482354091731e-156	0	TMSB15B
1023	CBL	8.71634184980901e-160	0.465854519391792	0.176	0.114	3.30680577098054e-155	0	CBL
1024	ABCG1	9.17673590386276e-160	0.45764619561808	0.268	0.194	3.48147006720745e-155	0	ABCG1
1025	SEZ6L2	1.05174177864644e-159	0.76505703105109	0.156	0.098	3.99009795982886e-155	0	SEZ6L2
1026	GUCY1A3	1.64839044952342e-159	0.376431446628484	0.326	0.245	6.25366368740194e-155	0	GUCY1A3
1027	ABI2	2.1419701124451e-159	0.235122121278636	0.563	0.467	8.12620621259421e-155	0	ABI2
1028	ZNF711	2.55967868757739e-159	0.775767835401168	0.135	0.08	9.71090900493112e-155	0	ZNF711
1029	KCNJ2	8.47578479297062e-159	1.04574300351293	0.069	0.031	3.21554323475719e-154	0	KCNJ2
1030	NOX4	9.15823690179618e-159	2.32861719992895	0.021	0.003	3.47445191580344e-154	0	NOX4
1031	ZNF131	9.26196893439266e-159	0.475435220263892	0.23	0.16	3.51380577432989e-154	0	ZNF131
1032	RP11-403F21.4	1.1622506552601e-158	1.43424071618742	0.034	0.01	4.40934653592578e-154	0	RP11-403F21.4
1033	KLHL15	1.39834801956815e-158	0.428614790811605	0.208	0.14	5.30505271663766e-154	0	KLHL15
1034	SCAMP1	1.56266592984797e-158	0.355572834428091	0.452	0.369	5.92844200465722e-154	0	SCAMP1
1035	CTD-3064M3.7	1.9641514162822e-158	1.48728461771249	0.048	0.018	7.45159764309143e-154	0	CTD-3064M3.7
1036	RP11-1A16.1	2.1937099727082e-158	0.945442039967871	0.044	0.015	8.32249689446036e-154	0	RP11-1A16.1
1037	HIRA	2.50239742990534e-158	0.366773934099124	0.319	0.24	9.49359536957487e-154	0	HIRA
1038	VKORC1L1	4.58717727937167e-158	0.463790407403227	0.241	0.17	1.74028331624803e-153	0	VKORC1L1
1039	RP11-109I13.2	1.340754594621e-157	1.30496611220682	0.046	0.017	5.08655478107316e-153	0	RP11-109I13.2
1040	BSN	1.44318229434659e-157	0.518952824711872	0.222	0.154	5.47514498829209e-153	0	BSN
1041	PPP4R1	1.82896095550998e-157	0.346065633106764	0.378	0.294	6.93871207301378e-153	0	PPP4R1
1042	APH1B	1.91497345848229e-157	0.477315641929219	0.265	0.193	7.2650263067901e-153	0	APH1B
1043	PTEN	4.69698815707921e-157	0.165960072713372	0.782	0.696	1.78194336703271e-152	0	PTEN
1044	GNAZ	7.79817348972457e-157	1.18747767477246	0.067	0.03	2.95847105853171e-152	0	GNAZ
1045	AGFG2	1.51783644948401e-156	0.869852192570068	0.096	0.051	5.75836792205243e-152	0	AGFG2
1046	RMDN2	7.1581581518644e-156	0.761399238808337	0.131	0.079	2.71566203965432e-151	0	RMDN2
1047	GPI	7.55721566936035e-156	0.386762144116879	0.276	0.2	2.86705648064193e-151	0	GPI
1048	TCF24	1.20654895618264e-155	2.31941897704436	0.021	0.003	4.5774054299657e-151	0	TCF24
1049	HS6ST2	2.02847079329635e-155	0.653276787580358	0.14	0.085	7.69561249560769e-151	0	HS6ST2
1050	STXBP1	2.36580577137938e-155	0.29425914750831	0.456	0.366	8.97539393545911e-151	0	STXBP1
1051	UBAP2	1.52399266020995e-154	0.212722786722389	0.456	0.364	5.78172335430449e-150	0	UBAP2
1052	LRCH2	1.867640695103e-154	0.65431788295535	0.127	0.074	7.08545526908175e-150	0	LRCH2
1053	RPAP3	4.69574993199639e-154	0.631559262103146	0.147	0.091	1.78147360920079e-149	0	RPAP3
1054	SCN3A	4.73850029411614e-154	0.630500375564142	0.181	0.12	1.79769224158178e-149	0	SCN3A
1055	KLHL41	6.3766821648123e-154	1.91469913365921	0.028	0.007	2.41918567968649e-149	0	KLHL41
1056	GFOD1	6.99131381673988e-154	0.718138376469626	0.133	0.08	2.65236463579478e-149	0	GFOD1
1057	ETFDH	9.96122172450379e-154	0.320906661378237	0.381	0.296	3.77908829784225e-149	0	ETFDH
1058	RAB20	1.23310830661542e-153	0.593147137709525	0.09	0.046	4.67816629363757e-149	0	RAB20
1059	TLE3	5.79560513919697e-153	0.72869072458518	0.088	0.045	2.19873667770855e-148	0	TLE3
1060	RP11-826N14.7	1.0915661721665e-152	1.26972877666863	0.052	0.021	4.14118374396527e-148	0	RP11-826N14.7
1061	NCMAP	1.80139708832402e-152	0.703467656117631	0.094	0.05	6.83414027368366e-148	0	NCMAP
1062	MATN2	3.80597133592937e-152	0.698336786133631	0.107	0.06	1.44390940542489e-147	0	MATN2
1063	AMD1	5.18170640494569e-152	0.264308851884735	0.326	0.246	1.96583577590829e-147	0	AMD1
1064	ABHD12	5.49275095018948e-152	0.374959460794949	0.277	0.203	2.08383985548288e-147	0	ABHD12
1065	PPA1	7.02199373651881e-152	0.383973953282807	0.275	0.2	2.6640039837605e-147	0	PPA1
1066	PRICKLE2	1.1972853100822e-151	0.326306889691956	0.339	0.259	4.54226100938986e-147	0	PRICKLE2
1067	AC008074.3	1.99642066366415e-151	0.807904528418306	0.094	0.05	7.57402071380906e-147	0	AC008074.3
1068	LRCH1	2.00678480274594e-151	0.313270752531015	0.4	0.316	7.61334018465755e-147	0	LRCH1
1069	IL6ST	2.0458237127429e-151	0.248559640684498	0.461	0.372	7.761446001404e-147	0	IL6ST
1070	RPRD1B	2.91380656288137e-151	0.405573383782682	0.297	0.221	1.10543993382593e-146	0	RPRD1B
1071	UBN1	3.61258827311759e-151	0.412649802707592	0.256	0.184	1.37054373905535e-146	0	UBN1
1072	PER1	5.9385375956964e-151	0.471472361039771	0.234	0.164	2.2529623930553e-146	0	PER1
1073	PMM2	7.13100238787361e-151	0.348315619320732	0.317	0.238	2.70535968591149e-146	0	PMM2
1074	GTPBP4	7.83279525476562e-151	0.542843158106438	0.146	0.091	2.97160586375298e-146	0	GTPBP4
1075	CLIP2	9.03016322622077e-151	0.439920189665017	0.156	0.099	3.42586332476364e-146	0	CLIP2
1076	SERTAD2	1.38280556712174e-150	0.60422542707199	0.105	0.058	5.24608776054645e-146	0	SERTAD2
1077	C15orf41	4.46510748254075e-150	0.371770067645345	0.362	0.282	1.69397247672631e-145	0	C15orf41
1078	TET2	4.87834564436405e-150	0.22711001768451	0.584	0.493	1.85074677055883e-145	0	TET2
1079	DSC2	5.80818289908641e-150	0.706140342731474	0.072	0.034	2.2035084282554e-145	0	DSC2
1080	GPR39	1.02531550303211e-149	0.614311311364813	0.139	0.086	3.88984195540323e-145	0	GPR39
1081	RCAN3	1.45043881105965e-149	0.20238891623978	0.522	0.422	5.5026747613981e-145	0	RCAN3
1082	RP11-379B18.8	1.9766194729701e-149	1.56846948400481	0.037	0.012	7.49889895655398e-145	0	RP11-379B18.8
1083	CEACAM22P	2.2559047347966e-149	0.691189303429837	0.04	0.014	8.55845138287134e-145	0	CEACAM22P
1084	PTPRG	3.85716421936449e-149	0.143449821548418	0.259	0.182	1.4633309615425e-144	0	PTPRG
1085	NRIP1	3.89186810056374e-149	0.255856243604893	0.457	0.368	1.47649691999187e-144	0	NRIP1
1086	USP49	4.75839156579338e-149	0.51622164170549	0.193	0.13	1.80523859223069e-144	0	USP49
1087	MRC1	6.47579909647197e-149	2.66297816550435	0.018	0.002	2.45678866121954e-144	0	MRC1
1088	ATE1	3.50283746323771e-148	0.291760543607413	0.474	0.388	1.32890647680312e-143	0	ATE1
1089	RP11-627G18.3	6.17415619918097e-148	2.15494514561584	0.025	0.005	2.34235137884528e-143	0	RP11-627G18.3
1090	MAP7D2	6.36667140564698e-148	0.351536738422168	0.125	0.074	2.41538779787435e-143	0	MAP7D2
1091	ZDHHC17	6.97182335203415e-148	0.286039095180333	0.485	0.4	2.64497034329472e-143	0	ZDHHC17
1092	ZNF85	8.94018851459604e-148	0.753910939197408	0.097	0.053	3.39172871866745e-143	0	ZNF85
1093	ACMSD	1.39040593971231e-147	1.61435740149827	0.036	0.011	5.27492205408057e-143	0	ACMSD
1094	CAMTA1	1.69902329016855e-147	0.23557993035339	0.472	0.383	6.44575455824145e-143	0	CAMTA1
1095	UNC13A	1.74726247862037e-147	0.225114113725055	0.387	0.301	6.62876439138995e-143	0	UNC13A
1096	PTPN18	1.81197416985346e-147	0.618668045331584	0.153	0.097	6.87426760559007e-143	0	PTPN18
1097	GRIK5	2.37779932511429e-147	0.625220486401276	0.107	0.06	9.0208950796186e-143	0	GRIK5
1098	DNER	3.3847049589945e-147	0.938654384888495	0.084	0.043	1.28408936734333e-142	0	DNER
1099	RP5-827C21.2	7.22302315466048e-147	0.786441769034576	0.097	0.053	2.74027052441509e-142	0	RP5-827C21.2
1100	SPINT2	8.36696158578704e-147	0.596938258525445	0.202	0.139	3.17425788641589e-142	0	SPINT2
1101	KLF11	1.29257419627671e-146	0.663702599923647	0.092	0.049	4.90376798583458e-142	0	KLF11
1102	ANXA6	1.35052891022686e-146	0.646178913620375	0.165	0.108	5.12363657961867e-142	0	ANXA6
1103	RP11-575F12.3	1.3699521770751e-146	2.57276856421347	0.02	0.003	5.19732456938753e-142	0	RP11-575F12.3
1104	DLG1	2.75350368937865e-146	0.125577322245445	0.77	0.664	1.04462422967647e-141	0	DLG1
1105	VDR	8.0272776237335e-146	0.863757166244098	0.067	0.031	3.04538858489202e-141	0	VDR
1106	MCF2L	8.42381608721349e-146	0.389926045618492	0.318	0.242	3.19582734716705e-141	0	MCF2L
1107	RCOR1	1.1846262355967e-145	0.278434094959171	0.371	0.288	4.49423501260675e-141	0	RCOR1
1108	RP11-420O16.1	1.90891003820722e-145	3.2139958842571	0.016	0.002	7.24202290295055e-141	0	RP11-420O16.1
1109	FRS2	3.28748420733754e-145	0.289236310395815	0.465	0.381	1.24720575857972e-140	0	FRS2
1110	HIST1H4C	5.10240170186783e-145	0.76078731370475	0.122	0.073	1.93574915765462e-140	0	HIST1H4C
1111	IRX1	7.79033362707878e-145	2.84058507610799	0.016	0.002	2.95549677144115e-140	0	IRX1
1112	MKL2	8.06472894260937e-145	0.234168234792421	0.549	0.458	3.05959686624714e-140	0	MKL2
1113	CBX6	1.16329881229739e-144	0.687936010505872	0.125	0.075	4.41332303409384e-140	0	CBX6
1114	PTK2B	1.83837612055512e-144	0.494919383979517	0.191	0.129	6.97443132616203e-140	0	PTK2B
1115	MTMR1	9.50903984807207e-144	0.358644997570844	0.323	0.246	3.60753953756158e-139	0	MTMR1
1116	HAO1	1.61552304948659e-143	1.62475104022708	0.02	0.003	6.12897134514222e-139	0	HAO1
1117	GALR1	2.40511219898889e-143	2.38892832503523	0.025	0.006	9.12451466052403e-139	0	GALR1
1118	PPP3CB	4.76908116843154e-143	0.285964223847721	0.464	0.38	1.80929401367956e-138	0	PPP3CB
1119	TAF2	2.89619861712581e-142	0.326872091435949	0.383	0.302	1.09875983136519e-137	0	TAF2
1120	GJA3	3.21164310461953e-142	3.33123679682752	0.015	0.001	1.21843316103056e-137	0	GJA3
1121	SLC25A43	4.08662906016632e-142	0.870081325009344	0.091	0.049	1.5503853328459e-137	0	SLC25A43
1122	C16orf45	5.28416535321359e-142	0.239254027095203	0.305	0.227	2.00470665170217e-137	0	C16orf45
1123	LRIG3	5.35799710613251e-142	0.367913185516958	0.285	0.212	2.03271694212455e-137	0	LRIG3
1124	ZNF331	7.07211312035607e-142	0.603388491099347	0.3	0.23	2.68301827560069e-137	0	ZNF331
1125	RP3-523K23.2	9.42436992858507e-142	2.65041148489856	0.018	0.002	3.5754174635066e-137	0	RP3-523K23.2
1126	FBXL4	1.59258911725237e-141	0.308932422042529	0.429	0.347	6.04196459303205e-137	0	FBXL4
1127	SLC22A4	6.9591882925757e-141	0.976891647068737	0.07	0.034	2.64017685443737e-136	0	SLC22A4
1128	SLC16A9	8.23465529748993e-141	0.449665644891637	0.213	0.148	3.12406352676173e-136	0	SLC16A9
1129	SCMH1	1.88034760482774e-140	0.144745227408596	0.663	0.568	7.13366274319549e-136	0	SCMH1
1130	LRRC40	1.96166594961308e-140	0.416498786082393	0.261	0.192	7.4421682796421e-136	0	LRRC40
1131	ZNF876P	2.21943159104181e-140	0.468329401146821	0.208	0.145	8.42007957009441e-136	0	ZNF876P
1132	TMEM56-RWDD3	1.07809286253976e-139	1.50861531647322	0.033	0.01	4.09006870190333e-135	0	TMEM56-RWDD3
1133	HIST1H2BE	1.17454250769622e-139	0.49993913996324	0.173	0.115	4.45597936569791e-135	0	HIST1H2BE
1134	ELF4	3.50225684598854e-139	1.1927807850811	0.046	0.018	1.32868620223113e-134	0	ELF4
1135	COG5	6.74403451895183e-139	0.161462333023943	0.697	0.608	2.55855181579994e-134	0	COG5
1136	AC004381.6	9.6428880963698e-139	1.38100525637525	0.034	0.011	3.65831888600077e-134	0	AC004381.6
1137	FAM153C	1.35908499852453e-138	0.608867524043598	0.152	0.097	5.15609666740237e-134	0	FAM153C
1138	HSPA4L	1.47071120169647e-138	0.266543258939542	0.353	0.274	5.57958415699607e-134	0	HSPA4L
1139	THOC2	3.2515232840165e-138	0.230779537373318	0.537	0.452	1.23356290349018e-133	0	THOC2
1140	DMXL2	3.3428223611522e-138	0.242578165305656	0.477	0.391	1.26819994737392e-133	0	DMXL2
1141	RNF138	3.80459766815723e-138	0.461730078355379	0.216	0.152	1.44338826334549e-133	0	RNF138
1142	FAM20A	4.2562326646997e-138	0.938271284445145	0.069	0.034	1.61472954833377e-133	0	FAM20A
1143	CCM2	5.29560913080421e-138	0.511669796874704	0.206	0.144	2.0090481920445e-133	0	CCM2
1144	AHI1	1.40404421208981e-137	0.13716168515267	0.876	0.78	5.32666293182631e-133	0	AHI1
1145	UBE2Q2	1.69421348902944e-136	0.426496230448314	0.234	0.168	6.4275071346799e-132	0	UBE2Q2
1146	RP5-862P8.2	5.1457251193843e-136	0.285546647482419	0.286	0.212	1.95218519579202e-131	0	RP5-862P8.2
1147	RP11-783N5.1	9.5693259163441e-136	0.319724042549176	0.387	0.308	3.63041086614262e-131	0	RP11-783N5.1
1148	TNRC6B	1.46647111759392e-135	0.121317350783275	0.789	0.711	5.5634981259278e-131	0	TNRC6B
1149	RPRD1A	6.31294137521718e-135	0.258892698743443	0.466	0.382	2.39500369892989e-130	0	RPRD1A
1150	TRIM71	7.77807323321801e-135	2.40277483525738	0.017	0.002	2.95084542321825e-130	0	TRIM71
1151	HLA-E	9.42273190958184e-135	0.690798886373192	0.111	0.065	3.57479603185716e-130	0	HLA-E
1152	PTP4A3	1.17350990810476e-134	0.671991245763233	0.084	0.045	4.45206188936784e-130	0	PTP4A3
1153	IL18R1	1.31481267866676e-134	0.82450585689002	0.033	0.01	4.98813634032596e-130	0	IL18R1
1154	SLC9C1	1.63417469253042e-134	0.506065293544384	0.19	0.13	6.19973194852191e-130	0	SLC9C1
1155	KIAA0319	1.77888132597298e-134	0.336314213074642	0.37	0.295	6.74871997447628e-130	0	KIAA0319
1156	TNIK	4.05875298462825e-134	0.112709203896378	0.669	0.568	1.53980970730827e-129	0	TNIK
1157	EXOC6	5.63321317451657e-134	0.176898468224377	0.463	0.372	2.1371284141481e-129	0	EXOC6
1158	HECTD4	6.7831891700105e-134	0.17529540646607	0.699	0.607	2.57340630731858e-129	0	HECTD4
1159	BRWD3	7.25479525835798e-134	0.319983651048495	0.381	0.303	2.75232422511585e-129	0	BRWD3
1160	KCNMB2	2.11119718006022e-133	1.39140012927858	0.043	0.017	8.00945986171246e-129	0	KCNMB2
1161	CALCOCO2	2.14576706727088e-133	0.414054796923828	0.244	0.178	8.14061109981227e-129	0	CALCOCO2
1162	CCDC186	2.34443771926406e-133	0.287835018409264	0.343	0.267	8.894327819344e-129	0	CCDC186
1163	EHHADH	8.94097756337941e-133	0.579262904850299	0.097	0.055	3.39202806799488e-128	0	EHHADH
1164	GLUD1	1.51962218397077e-132	0.145783184419299	0.364	0.281	5.7651426415483e-128	0	GLUD1
1165	ZNF703	1.55605670747452e-132	1.76985494793946	0.029	0.009	5.90336793681683e-128	0	ZNF703
1166	NHSL1	2.61650624888007e-132	0.418722306633989	0.166	0.109	9.92650140700122e-128	0	NHSL1
1167	PPP6R2	2.67810215232762e-132	0.236479198612233	0.469	0.386	1.01601839455005e-127	0	PPP6R2
1168	RP11-35G9.5	3.82918221787457e-132	0.622445573134758	0.16	0.106	1.45271514981726e-127	0	RP11-35G9.5
1169	MED27	7.97329529711961e-132	0.161770679118926	0.463	0.379	3.02490876982124e-127	0	MED27
1170	ZNF714	1.56153822484238e-131	0.537102238917792	0.162	0.107	5.92416371740701e-127	0	ZNF714
1171	B4GALT6	3.12644212949384e-131	0.457934221968733	0.277	0.209	1.18610961508737e-126	0	B4GALT6
1172	ZCCHC11	5.26028292645599e-131	0.196660111140005	0.641	0.554	1.99564613663887e-126	0	ZCCHC11
1173	IL1RL2	7.32739016881973e-131	1.08468844207036	0.036	0.012	2.77986528224683e-126	0	IL1RL2
1174	PART1	1.87386144175533e-130	2.10990217080226	0.022	0.005	7.10905553773136e-126	0	PART1
1175	BPTF	1.96372588662145e-130	0.186963777476272	0.622	0.534	7.44998326866447e-126	0	BPTF
1176	RAB4A	2.42628992896609e-130	0.593901659971569	0.145	0.093	9.20485873251153e-126	0	RAB4A
1177	PCCB	2.95167245292174e-130	0.549384887052182	0.162	0.107	1.11980549518945e-125	0	PCCB
1178	CELF4	4.73395433075293e-130	0.350528847812929	0.317	0.244	1.79596759400105e-125	0	CELF4
1179	CTB-171A8.1	6.80701267709166e-130	0.497912109775684	0.101	0.058	2.58244446943504e-125	0	CTB-171A8.1
1180	ATCAY	7.77021716657386e-130	0.888483357912492	0.039	0.014	2.94786498865479e-125	0	ATCAY
1181	GARNL3	8.68535634446827e-130	0.437208768913137	0.161	0.107	3.29505048996437e-125	0	GARNL3
1182	RPH3AL	9.56136452317678e-130	0.244504591700104	0.46	0.377	3.62739047280281e-125	0	RPH3AL
1183	TNS3	1.39034631784866e-129	0.168767010007714	0.627	0.534	5.27469586065423e-125	0	TNS3
1184	RP4-717I23.3	1.42528510439964e-129	0.240092507572893	0.494	0.412	5.40724662907134e-125	0	RP4-717I23.3
1185	CYTH3	2.69253367576858e-129	0.349610339482145	0.12	0.073	1.02149342591308e-124	0	CYTH3
1186	ZC3HAV1	3.44082673571073e-129	0.402443444339811	0.163	0.108	1.30538084699394e-124	0	ZC3HAV1
1187	ZNF275	5.03255535808832e-129	0.873839902757762	0.077	0.04	1.90925085175155e-124	0	ZNF275
1188	FSD1L	5.56828154859016e-129	0.414613979434192	0.3	0.232	2.11249465390414e-124	0	FSD1L
1189	SYT17	7.35350008615671e-129	0.523309714827886	0.189	0.131	2.78977086268613e-124	0	SYT17
1190	CRH	8.81791853626241e-129	2.37093324595999	0.018	0.003	3.34534193428723e-124	0	CRH
1191	TOM1L1	1.51027947123014e-128	0.282277331227877	0.376	0.298	5.72969825795291e-124	0	TOM1L1
1192	HELZ	3.26372061713478e-128	0.184592936842331	0.613	0.529	1.23819032772859e-123	0	HELZ
1193	SMPD3	5.22011863734461e-128	0.752493219314279	0.099	0.057	1.9804086086358e-123	0	SMPD3
1194	KLHL3	6.58623515145278e-128	0.357601397288975	0.238	0.173	2.49868589175816e-123	0	KLHL3
1195	YY1AP1	3.0467186720868e-127	0.354895760310823	0.294	0.224	1.15586412981629e-122	0	YY1AP1
1196	PIK3C2B	4.14796209693562e-127	0.706956928207991	0.1	0.058	1.57365386033544e-122	0	PIK3C2B
1197	RHBDD1	6.47781317524887e-127	0.255765939927099	0.409	0.33	2.45755276242592e-122	0	RHBDD1
1198	BTG2	9.58325216508022e-127	0.115416437686996	0.182	0.123	3.63569420638813e-122	0	BTG2
1199	RAB38	2.3256877981188e-126	1.97456640975721	0.023	0.005	8.82319436850311e-122	0	RAB38
1200	UBE2N	2.46830001573542e-126	0.379957529561201	0.274	0.207	9.36423659969703e-122	0	UBE2N
1201	RPS6KA6	4.1571747869369e-126	0.344039588495374	0.3	0.229	1.57714897066812e-121	0	RPS6KA6
1202	AVPR1B	4.34911691072282e-126	2.69633997447831	0.017	0.003	1.64996797359002e-121	0	AVPR1B
1203	CTC-255N20.1	5.87266834514905e-126	1.51205735998334	0.028	0.008	2.22797291678265e-121	0	CTC-255N20.1
1204	ZNF280C	1.00805080990064e-125	0.590071473507151	0.149	0.098	3.82434316260105e-121	0	ZNF280C
1205	MAP3K9	1.64700279137965e-125	0.429334242706272	0.231	0.169	6.24839918993612e-121	0	MAP3K9
1206	CAPZA2	2.57176524892712e-125	0.259473515643566	0.414	0.334	9.75676300137969e-121	0	CAPZA2
1207	ICA1L	3.30775773763257e-125	0.277007678594707	0.444	0.364	1.25489713050305e-120	0	ICA1L
1208	CTNNAL1	3.47572031544113e-125	0.202631124073149	0.192	0.132	1.31861877327205e-120	0	CTNNAL1
1209	MTCH2	9.61067647185292e-125	0.467186465488253	0.19	0.133	3.64609843989156e-120	0	MTCH2
1210	RPRD2	1.00786864896655e-124	0.147723542349945	0.508	0.423	3.8236520804493e-120	0	RPRD2
1211	PREP	1.03953513623197e-124	0.407834956375981	0.187	0.13	3.94378839983685e-120	0	PREP
1212	FHL1	1.08793404309457e-124	0.509509219689785	0.172	0.117	4.12740417269219e-120	0	FHL1
1213	ANXA7	1.5506943329624e-124	0.273918909637328	0.424	0.345	5.88302416039276e-120	0	ANXA7
1214	BACE1	3.52166791275175e-124	0.42535510224506	0.212	0.151	1.33605037273976e-119	0	BACE1
1215	ACSL3	4.53921076860699e-124	0.165996992404497	0.559	0.472	1.72208578139412e-119	0	ACSL3
1216	RFX7	9.24865911960565e-124	0.252099162051409	0.484	0.405	3.50875629679599e-119	0	RFX7
1217	SCML2	1.07358020907929e-123	0.545841231956836	0.19	0.133	4.072948597205e-119	0	SCML2
1218	TPP2	1.36319991869498e-123	0.250087913126204	0.41	0.332	5.17170785154502e-119	0	TPP2
1219	VPS13A	7.44749431074056e-123	0.175717299204207	0.655	0.565	2.82543039160875e-118	0	VPS13A
1220	C7orf50	8.86146779548033e-123	0.327155490924866	0.179	0.123	3.36186365224933e-118	0	C7orf50
1221	GS1-18A18.1	1.28173752687737e-122	3.8406371482656	0.012	0.001	4.86265582946735e-118	0	GS1-18A18.1
1222	UTY	2.28187545879867e-122	0.209176432083326	0.564	0.478	8.65697911559039e-118	0	UTY
1223	DDB1	2.42630474778742e-122	0.392952926067437	0.235	0.173	9.20491495215593e-118	0	DDB1
1224	EIF3H	3.36513611872664e-122	0.251885915758743	0.462	0.383	1.27666534072251e-117	0	EIF3H
1225	WDR60	3.46321747389276e-122	0.40124182035614	0.257	0.193	1.31387544524543e-117	0	WDR60
1226	PPP2R3A	4.29313800245561e-122	0.224659869319072	0.226	0.162	1.62873069537161e-117	0	PPP2R3A
1227	RAP1GAP	6.94654606173764e-122	0.400436623015247	0.174	0.119	2.63538064490203e-117	0	RAP1GAP
1228	PLEKHB2	7.60977688225074e-122	0.328581565263453	0.224	0.162	2.88699715358829e-117	0	PLEKHB2
1229	SOAT1	2.06148849767749e-121	0.334709334260507	0.282	0.214	7.82087506248886e-117	0	SOAT1
1230	DCTN4	2.64490116411088e-121	0.302666628302235	0.377	0.304	1.00342260364039e-116	0	DCTN4
1231	F13A1	2.91210064849199e-121	2.7879054842058	0.015	0.002	1.10479274402489e-116	0	F13A1
1232	NFAT5	7.8856477254789e-121	0.166721653110317	0.677	0.594	2.99165703409218e-116	0	NFAT5
1233	ESYT2	8.27036816806485e-121	0.153492323500126	0.449	0.365	3.13761227560044e-116	0	ESYT2
1234	NECAB2	9.51475318309554e-121	0.994462893812496	0.05	0.022	3.60970706260278e-116	0	NECAB2
1235	BTRC	1.18264687717302e-120	0.223462189035675	0.55	0.469	4.486725722619e-116	0	BTRC
1236	TAOK1	1.29366939750766e-120	0.220618185606881	0.543	0.461	4.90792296026456e-116	0	TAOK1
1237	ARHGEF26	1.80311303466494e-120	0.608042281772597	0.128	0.081	6.84065023091184e-116	0	ARHGEF26
1238	HACD2	2.9759619443039e-120	0.459009464917944	0.173	0.119	1.12902044243001e-115	0	HACD2
1239	AGPAT3	3.06616069674134e-120	0.310791695154813	0.314	0.245	1.16324004512973e-115	0	AGPAT3
1240	ZMYM2	3.42574331831942e-120	0.151522481420266	0.748	0.659	1.29965850010402e-115	0	ZMYM2
1241	RP11-330C15.1	3.7426235491793e-120	3.03892324585081	0.015	0.002	1.41987652208764e-115	0	RP11-330C15.1
1242	SRSF12	6.91709759189312e-120	0.888851950882407	0.072	0.038	2.62420848441241e-115	0	SRSF12
1243	TCF20	1.41656909419933e-119	0.439721953015171	0.218	0.158	5.3741798295734e-115	0	TCF20
1244	RP11-826N14.6	1.6869794097181e-119	1.68252657411085	0.026	0.007	6.40006248458852e-115	0	RP11-826N14.6
1245	ZMYND11	2.08102837473264e-119	0.264700389618187	0.416	0.34	7.8950054480607e-115	0	ZMYND11
1246	VPRBP	2.3313582762454e-119	0.395319216764222	0.236	0.175	8.84470702841979e-115	0	VPRBP
1247	UBAP1	2.93431154946955e-119	0.182028820450516	0.495	0.413	1.11321911563776e-114	0	UBAP1
1248	AP003900.6	3.42604019290052e-119	3.84817509411028	0.013	0.001	1.2997711283826e-114	0	AP003900.6
1249	SPOPL	5.9967422365454e-118	0.290184700511148	0.377	0.304	2.27504406970059e-113	0	SPOPL
1250	ZNF107	1.00717865687355e-117	0.539901632457099	0.154	0.104	3.82103438844687e-113	0	ZNF107
1251	RP11-305N23.1	1.02558449131298e-117	0.655476584969962	0.078	0.042	3.89086244314317e-113	0	RP11-305N23.1
1252	RP11-363N22.3	1.39405236766408e-117	1.15184212139771	0.034	0.012	5.28875587244397e-113	0	RP11-363N22.3
1253	CCDC14	1.49521508742905e-117	0.355859759389866	0.264	0.199	5.67254699868834e-113	0	CCDC14
1254	ANKS1A	4.1336697820125e-117	0.19872585176143	0.479	0.399	1.5682316418999e-112	0	ANKS1A
1255	BNIP3	6.79914101128488e-117	0.327090763863754	0.116	0.071	2.57945811686126e-112	0	BNIP3
1256	ZNF420	8.59351058937713e-117	0.596381652701571	0.135	0.088	3.2602060473979e-112	0	ZNF420
1257	PLAG1	1.04677171778866e-116	0.444996946106575	0.204	0.147	3.97124254294662e-112	0	PLAG1
1258	RP3-400N23.6	1.18595176383403e-116	0.439482413450211	0.129	0.082	4.49926380163355e-112	0	RP3-400N23.6
1259	CUL5	3.79162918015671e-116	0.236764076857853	0.485	0.407	1.43846827836785e-111	0	CUL5
1260	CDH4	3.87275833165854e-116	1.10466141966641	0.033	0.012	1.46924705586462e-111	0	CDH4
1261	SMC6	4.50136981158384e-116	0.441609739629435	0.245	0.184	1.70772967911868e-111	0	SMC6
1262	KIF1A	4.74056976204138e-116	0.173799402529976	0.311	0.241	1.79847735632326e-111	0	KIF1A
1263	RAVER2	6.46558160072072e-116	0.426012858621925	0.243	0.182	2.45291234768143e-111	0	RAVER2
1264	BRAP	7.01762016729199e-116	0.487057564855369	0.174	0.121	2.66234473906723e-111	0	BRAP
1265	HPS1	9.10426199272786e-116	0.696417722045691	0.094	0.054	3.4539749148011e-111	0	HPS1
1266	C10orf76	9.42695158200942e-116	0.240763389288605	0.44	0.362	3.57639689118273e-111	0	C10orf76
1267	OAT	1.00790038957559e-115	0.369007381664573	0.165	0.113	3.82377249797189e-111	0	OAT
1268	FAM153B	1.04798681659208e-115	1.49384106807897	0.032	0.011	3.97585238478703e-111	0	FAM153B
1269	GSAP	1.07873708515976e-115	0.413703475347926	0.21	0.152	4.09251275367909e-111	0	GSAP
1270	ARSJ	1.23878718492476e-115	0.746481445107692	0.069	0.036	4.69971082216755e-111	0	ARSJ
1271	KLHL13	1.63735753477886e-115	0.62225855580982	0.095	0.056	6.21180701544404e-111	0	KLHL13
1272	TMEM74B	2.53941800650961e-115	1.322132146441	0.036	0.014	9.63404403309617e-111	0	TMEM74B
1273	ZNF823	2.55666552557954e-115	0.644940475511993	0.077	0.042	9.69947767094366e-111	0	ZNF823
1274	GPX3	3.64172485344139e-115	0.967163863508421	0.053	0.025	1.3815975748986e-110	0	GPX3
1275	STRN3	4.5980524599928e-115	0.171699434020403	0.703	0.624	1.74440914227207e-110	0	STRN3
1276	GBF1	6.3834101012795e-115	0.184557430926959	0.611	0.53	2.42173812422341e-110	0	GBF1
1277	HTT	7.02512197770989e-115	0.201499414393298	0.422	0.345	2.66519077590358e-110	0	HTT
1278	FBXW8	1.27917630449449e-114	0.295324664781865	0.381	0.309	4.85293906399121e-110	0	FBXW8
1279	CFDP1	1.39785282003616e-114	0.228680228256975	0.471	0.395	5.30317402865319e-110	0	CFDP1
1280	SCN8A	1.8436121555579e-114	0.2705806808592	0.376	0.302	6.99429579575557e-110	0	SCN8A
1281	CDC42SE2	1.9208292702908e-114	0.191072896356266	0.538	0.457	7.28724208562923e-110	0	CDC42SE2
1282	PLEKHG2	2.738137239868e-114	0.676295666231751	0.059	0.029	1.03879450606112e-109	0	PLEKHG2
1283	ACBD6	3.78478722863497e-114	0.19259628138161	0.604	0.52	1.43587257879954e-109	0	ACBD6
1284	ZNF93	4.40538056360986e-114	0.584967366292359	0.102	0.061	1.67131327822231e-109	0	ZNF93
1285	RBM33	5.79027179018166e-114	0.208619975562235	0.511	0.433	2.19671331175912e-109	0	RBM33
1286	DAGLA	6.32677761785774e-114	0.873941800786572	0.067	0.034	2.40025289266287e-109	0	DAGLA
1287	SPAST	1.05336449096138e-113	0.418168049956156	0.236	0.176	3.99625420580928e-109	0	SPAST
1288	CAMSAP3	2.05129002234669e-113	0.916661428578462	0.056	0.027	7.78218408677886e-109	0	CAMSAP3
1289	NAT10	2.79263609041159e-113	0.527299547632896	0.145	0.097	1.05947027998035e-108	0	NAT10
1290	HSD17B12	4.56639265455084e-113	0.62370108335872	0.227	0.17	1.7323980452835e-108	0	HSD17B12
1291	ZMYM4	8.03098240470848e-113	0.215037796116962	0.529	0.451	3.0467941046983e-108	0	ZMYM4
1292	FAM222A	9.9784066956211e-113	0.393321982378826	0.211	0.154	3.78560793218473e-108	0	FAM222A
1293	RECK	4.4496306703693e-112	0.530033513179286	0.166	0.116	1.68810088372471e-107	0	RECK
1294	RNF180	6.21222603950591e-112	0.249116371282875	0.409	0.335	2.35679431486775e-107	0	RNF180
1295	SPIRE2	9.2297049964833e-112	0.66163379648739	0.11	0.068	3.50156548156583e-107	0	SPIRE2
1296	ACOXL	1.06692161823347e-111	0.415266918072204	0.189	0.134	4.04768723525415e-107	0	ACOXL
1297	RP11-398E10.1	1.42992683218471e-111	1.88167733579069	0.02	0.005	5.42485641594237e-107	0	RP11-398E10.1
1298	RTN4RL1	2.77246873895519e-111	0.554014628642824	0.137	0.091	1.05181919018482e-106	0	RTN4RL1
1299	H1F0	3.95721575928716e-111	0.366657872220138	0.114	0.071	1.50128851475836e-106	0	H1F0
1300	H3F3B	5.56480620082745e-111	0.167867805992215	0.439	0.36	2.11117617646992e-106	0	H3F3B
1301	CACNA1B	9.48655115703101e-111	0.280191473322045	0.312	0.245	3.59900777795443e-106	0	CACNA1B
1302	SOS1	7.03872956244612e-110	0.188776844407491	0.529	0.448	2.67035322140081e-105	0	SOS1
1303	DTNBP1	9.02532210475089e-110	0.311507850875907	0.353	0.285	3.42402670010039e-105	0	DTNBP1
1304	C5orf42	9.76873323933153e-110	0.249071397494935	0.433	0.359	3.70606201633759e-105	0	C5orf42
1305	MVB12B	9.9534007162153e-110	0.612926358017984	0.108	0.067	3.77612116371776e-105	0	MVB12B
1306	ADAM22	1.12957015356815e-109	0.33743968762659	0.26	0.198	4.28536324860686e-105	0	ADAM22
1307	MAFB	1.14674412434972e-109	0.38837641560765	0.179	0.126	4.35051785895797e-105	0	MAFB
1308	MED12L	1.9205558625346e-109	0.313120877401283	0.275	0.211	7.28620483128377e-105	0	MED12L
1309	PPM1D	2.35946510367968e-109	0.311207319585402	0.247	0.186	8.95133871033999e-105	0	PPM1D
1310	CNTNAP3	2.80887695086192e-109	1.26732967443771	0.039	0.016	1.06563173761799e-104	0	CNTNAP3
1311	TSPAN14	4.7183174517499e-109	0.438168326881931	0.082	0.046	1.79003527484488e-104	0	TSPAN14
1312	INHBA	4.9148920797008e-109	0.215101312111329	0.132	0.086	1.86461175719689e-104	0	INHBA
1313	UBE2D3	6.33494339320051e-109	0.125029238283767	0.711	0.636	2.40335082451241e-104	0	UBE2D3
1314	CEP57L1	8.11729148978093e-109	0.418158664309791	0.199	0.144	3.07953804539309e-104	0	CEP57L1
1315	CD47	8.92384588841037e-109	0.345601863125952	0.291	0.228	3.38552865314512e-104	0	CD47
1316	MYO5C	8.94041897225479e-109	0.307209283684397	0.237	0.177	3.39181614969402e-104	0	MYO5C
1317	RP11-879D6.1	1.30153053905125e-108	1.39913385021271	0.031	0.011	4.93774655905263e-104	0	RP11-879D6.1
1318	STIM1	1.41884846160271e-108	0.23732310985527	0.365	0.294	5.38282729362837e-104	0	STIM1
1319	AR	1.55717505911902e-108	1.32150593218235	0.028	0.009	5.90761073928573e-104	0	AR
1320	CCDC12	1.58150981958445e-108	0.310956663854029	0.249	0.187	5.99993195353949e-104	0	CCDC12
1321	ATXN2	5.54096210941436e-108	0.173474818947603	0.645	0.562	2.10213020506962e-103	0	ATXN2
1322	ANAPC10	5.62319510854781e-108	0.285604988002531	0.348	0.28	2.13332776028087e-103	0	ANAPC10
1323	AP1G1	5.80111583379951e-108	0.175401615576073	0.487	0.41	2.20082732502686e-103	0	AP1G1
1324	IGFBPL1	8.01172921545326e-108	2.50550340959599	0.017	0.003	3.03948982975866e-103	0	IGFBPL1
1325	WWC3	8.40566204123399e-108	0.445875717351992	0.17	0.119	3.18894006520335e-103	0	WWC3
1326	INVS	1.28389764608197e-107	0.182140045365403	0.627	0.546	4.87085088970579e-103	0	INVS
1327	PLEKHF2	1.61021028982524e-107	0.312920838458165	0.252	0.19	6.10881579753899e-103	0	PLEKHF2
1328	RP11-449J1.1	2.76882444640547e-107	2.36526894195722	0.013	0.002	1.05043661847731e-102	0	RP11-449J1.1
1329	EPT1	3.21143781796528e-107	0.343442272626676	0.243	0.183	1.21835527937967e-102	0	EPT1
1330	EMB	5.74336885023733e-107	0.441595011908195	0.198	0.144	2.17891927440304e-102	0	EMB
1331	KAT6A	5.77266712174009e-107	0.160067638968869	0.578	0.498	2.19003445264576e-102	0	KAT6A
1332	NHLRC2	6.33127407176985e-107	0.378529493286836	0.254	0.194	2.40195875734804e-102	0	NHLRC2
1333	SMAP2	1.06481382221351e-106	0.545702614066537	0.114	0.072	4.03969067871362e-102	0	SMAP2
1334	NEK1	2.1779420594782e-106	0.168416272646715	0.598	0.513	8.26267658524839e-102	0	NEK1
1335	TTLL6	3.61519653637042e-106	1.24276196205927	0.04	0.017	1.37153326196821e-101	0	TTLL6
1336	CPSF6	5.57287119671941e-106	0.198532827151937	0.592	0.515	2.11423587461141e-101	0	CPSF6
1337	RP4-539M6.14	7.31173781591015e-106	1.35744994951889	0.031	0.011	2.77392709259999e-101	0	RP4-539M6.14
1338	LIPG	1.430515639994e-105	1.06971719070525	0.038	0.015	5.42709023500925e-101	0	LIPG
1339	CAMSAP2	1.54685872712774e-105	0.254172148754819	0.394	0.323	5.86847263897721e-101	0	CAMSAP2
1340	ZFR	1.87296473179501e-105	0.188816991234771	0.576	0.5	7.10565359948392e-101	0	ZFR
1341	NUBPL	3.14356030988035e-105	0.27571722476161	0.421	0.352	1.19260391036241e-100	0	NUBPL
1342	SLC29A4	4.00769825876102e-105	0.49319788907804	0.191	0.138	1.52044056540875e-100	0	SLC29A4
1343	NRBF2	5.29530544656783e-105	0.566975869079347	0.119	0.077	2.0089329803189e-100	0	NRBF2
1344	FAF2	9.2467491746869e-105	0.248089231606282	0.378	0.308	3.50803170189272e-100	0	FAF2
1345	STMN2	1.15258234878998e-104	0.594498387925187	0.123	0.08	4.37266691483944e-100	0	STMN2
1346	IVNS1ABP	1.15562880229796e-104	0.346436619422512	0.226	0.168	4.38422455015802e-100	0	IVNS1ABP
1347	DSG2	1.86531865872913e-104	0.525998917036749	0.101	0.062	7.07664592748659e-100	0	DSG2
1348	MAP1LC3B	2.06601494469383e-104	0.168458278958522	0.251	0.188	7.83804749717944e-100	0	MAP1LC3B
1349	BIRC6	3.09075823820529e-104	0.127946396846836	0.835	0.767	1.17257186041032e-99	0	BIRC6
1350	C20orf194	3.2957667762048e-104	0.25069879146968	0.417	0.345	1.25034799955658e-99	0	C20orf194
1351	CSRP1	5.55672507877059e-104	0.327587174344126	0.113	0.071	2.10811036038399e-99	0	CSRP1
1352	DCK	7.00180431846305e-104	0.61014214656005	0.118	0.076	2.65634452233851e-99	0	DCK
1353	KLHL25	1.51114966835192e-103	0.643201672664679	0.08	0.046	5.73299961179352e-99	0	KLHL25
1354	GCLM	1.68784780655696e-103	0.163058837668209	0.356	0.284	6.40335700851579e-99	0	GCLM
1355	PREX1	1.89283374318941e-103	0.447861021268733	0.175	0.124	7.181032654912e-99	0	PREX1
1356	HMGB3	2.15916946540432e-103	1.55777338039447	0.026	0.008	8.19145711785091e-99	0	HMGB3
1357	NUFIP2	2.77801570522748e-103	0.137750079999929	0.429	0.355	1.0539235982492e-98	0	NUFIP2
1358	RLF	3.50631179386833e-103	0.1491835965827	0.542	0.466	1.33022456835777e-98	0	RLF
1359	LLGL2	1.25951226874687e-102	0.279845964616953	0.306	0.241	4.77833764517187e-98	0	LLGL2
1360	SFMBT1	1.40200025677308e-102	0.214390314425331	0.477	0.403	5.31890857414573e-98	0	SFMBT1
1361	AC005237.4	1.78874258497758e-102	0.555591261533335	0.094	0.057	6.78613161888796e-98	0	AC005237.4
1362	SNX24	4.35405647894288e-102	0.386154498799447	0.225	0.169	1.65184194698135e-97	0	SNX24
1363	RP11-115D19.1	9.22699117054275e-102	1.13944387925277	0.036	0.015	3.50053591028051e-97	0	RP11-115D19.1
1364	DDX24	9.63318599479176e-102	0.234818037006975	0.363	0.294	3.6546381027041e-97	0	DDX24
1365	KLC1	1.71252355359202e-101	0.318076173800998	0.233	0.175	6.49697185761742e-97	0	KLC1
1366	RP11-472I20.4	2.93965981077946e-101	1.46457805959998	0.039	0.017	1.11524813901351e-96	0	RP11-472I20.4
1367	SCFD1	3.11032563074059e-101	0.155136241780144	0.645	0.57	1.17999533779037e-96	0	SCFD1
1368	CNOT2	4.87927837082248e-101	0.159974570166743	0.596	0.52	1.85110062832263e-96	0	CNOT2
1369	WDR20	7.86898621519864e-101	0.185710674038049	0.373	0.302	2.98533599032206e-96	0	WDR20
1370	TMEM176A	1.14874289172666e-100	1.23786165996847	0.032	0.012	4.35810078263261e-96	0	TMEM176A
1371	USP14	1.39147708545882e-100	0.2410889323195	0.391	0.322	5.27898576681365e-96	0	USP14
1372	MED15	1.46392037302725e-100	0.225890944384654	0.269	0.207	5.5538211111908e-96	0	MED15
1373	STAT1	1.71981451400678e-100	0.456816136547839	0.164	0.115	6.52463230323893e-96	0	STAT1
1374	ZRANB3	2.03358452067584e-100	0.320353022830594	0.308	0.245	7.71501295454002e-96	0	ZRANB3
1375	AJAP1	2.19284485629217e-100	1.51330726317924	0.02	0.005	8.31921481580124e-96	0	AJAP1
1376	EFCAB14	2.5632115370353e-100	0.445697357914458	0.172	0.122	9.72431192920452e-96	0	EFCAB14
1377	ZNRF2	3.73237537553585e-100	0.198002850871938	0.48	0.404	1.41598856997079e-95	0	ZNRF2
1378	SCN3B	9.25210381245721e-100	0.68720620068815	0.099	0.062	3.51006314437001e-95	0	SCN3B
1379	SMYD2	1.70250697278867e-99	0.555023348450173	0.121	0.079	6.45897095336564e-95	0	SMYD2
1380	TMEFF2	1.73992007649416e-99	2.41464520324671	0.014	0.003	6.60090878620355e-95	0	TMEFF2
1381	RP11-140L24.4	1.83631790133247e-99	0.832472776011469	0.073	0.041	6.96662285407514e-95	0	RP11-140L24.4
1382	ZBTB41	2.32110105165199e-99	0.425715222447801	0.156	0.109	8.8057931697573e-95	0	ZBTB41
1383	OTULIN	7.46631808181515e-99	0.340167850329086	0.201	0.148	2.83257175387903e-94	0	OTULIN
1384	ZFYVE9	9.96274940802059e-99	0.187718822780744	0.415	0.343	3.77966787041485e-94	0	ZFYVE9
1385	ZBTB10	1.11574921044827e-98	0.13051268202107	0.246	0.185	4.23292935459866e-94	0	ZBTB10
1386	RHOBTB1	1.27641967471959e-98	0.218439226998569	0.256	0.195	4.84248096195118e-94	0	RHOBTB1
1387	HDX	2.18801563161415e-98	0.394878759473941	0.22	0.166	8.30089370321776e-94	0	HDX
1388	SULT4A1	1.42218303638505e-97	0.731316873242176	0.076	0.044	5.39547800343761e-93	0	SULT4A1
1389	SYTL5	1.49895864629008e-97	2.61221992450734	0.011	0.001	5.68674931229531e-93	0	SYTL5
1390	RPTOR	2.05985129993357e-97	0.224810811289303	0.397	0.329	7.81466386168797e-93	0	RPTOR
1391	CGRRF1	2.16040766189495e-97	0.484282868286062	0.155	0.109	8.19615458769704e-93	0	CGRRF1
1392	ATP2C2	5.25385727477348e-97	1.08377138761101	0.043	0.02	1.99320837290356e-92	0	ATP2C2
1393	SEPT13	6.01670724586406e-97	0.322006788733035	0.267	0.208	2.28261839493591e-92	0	SEPT13
1394	TAF5L	6.41693616517146e-97	0.588705727551309	0.102	0.064	2.43445724234275e-92	0	TAF5L
1395	IFT122	9.26729355807178e-97	0.443499858434197	0.153	0.107	3.51582583006127e-92	0	IFT122
1396	HMCES	1.27399945877816e-96	0.483957056213432	0.117	0.077	4.83329914671257e-92	0	HMCES
1397	NDST1	1.73054942347694e-96	0.623286559144781	0.088	0.054	6.56535840278681e-92	0	NDST1
1398	RP11-77P3.1	1.88148526565843e-96	2.24595658654442	0.025	0.008	7.13797880085495e-92	0	RP11-77P3.1
1399	LAT2	4.59586828058643e-96	1.16855271346151	0.032	0.012	1.74358050828888e-91	0	LAT2
1400	WDR5	4.76709410773349e-96	0.717210753033153	0.076	0.044	1.80854016259193e-91	0	WDR5
1401	BRD7	1.02390353198478e-95	0.28919832377626	0.289	0.228	3.88448521964385e-91	0	BRD7
1402	BTBD7	1.46622187683824e-95	0.197592885503877	0.374	0.306	5.56255255634893e-91	0	BTBD7
1403	ISL1	1.87654083727488e-95	0.421531787613451	0.216	0.163	7.11922062845345e-91	0	ISL1
1404	ABCC9	2.09656718125781e-95	0.215708812289366	0.235	0.177	7.95395657225587e-91	0	ABCC9
1405	TTC17	3.06318961714101e-95	0.159975843407512	0.69	0.612	1.16211287695096e-90	0	TTC17
1406	METTL15	5.34088432523912e-95	0.202125725280478	0.543	0.472	2.02622469530922e-90	0	METTL15
1407	GPER1	7.41758723275431e-95	0.877613280027475	0.024	0.008	2.81408424436233e-90	0	GPER1
1408	KIAA0895	8.74001140591096e-95	0.287314388817468	0.304	0.242	3.3157855271745e-90	0	KIAA0895
1409	FOXK1	2.03798896731783e-94	0.321065238011676	0.3	0.239	7.73172254421038e-90	0	FOXK1
1410	AP3B1	2.21966036876305e-94	0.13454169358788	0.656	0.575	8.42094750701325e-90	0	AP3B1
1411	AC009262.2	2.33977223433062e-94	1.76708625751494	0.02	0.005	8.87662790260349e-90	0	AC009262.2
1412	MARCH5	3.38982982007808e-94	0.239653680258409	0.279	0.219	1.28603363714122e-89	0	MARCH5
1413	AP004550.1	3.51744457044276e-94	1.91599875295827	0.017	0.004	1.33444812113458e-89	0	AP004550.1
1414	AGO2	4.90592725078889e-94	0.210388679550617	0.355	0.289	1.86121068040429e-89	0	AGO2
1415	SLC40A1	6.32266767927228e-94	0.512685964904497	0.08	0.047	2.39869366416232e-89	0	SLC40A1
1416	SLC6A4	7.1656095861163e-94	0.8392958071632	0.046	0.022	2.7184889647808e-89	0	SLC6A4
1417	AFG3L2	8.36079456708946e-94	0.372822665896937	0.201	0.149	3.1719182428624e-89	0	AFG3L2
1418	NGF	8.63888403475292e-94	1.12156946931163	0.026	0.009	3.27741982510456e-89	0	NGF
1419	GK5	8.6559142909774e-94	0.404366612760368	0.177	0.128	3.28388076371101e-89	0	GK5
1420	GCAT	9.75871522222053e-94	0.719900474393881	0.066	0.036	3.70226138100602e-89	0	GCAT
1421	TPCN1	9.95157850449928e-94	0.232605054763169	0.251	0.194	3.77542985303694e-89	0	TPCN1
1422	NECTIN2	1.02057946729808e-93	0.287234729211299	0.161	0.113	3.87187438303545e-89	0	NECTIN2
1423	KIF3B	1.19379725616327e-93	0.308728783363449	0.256	0.199	4.5290280304322e-89	0	KIF3B
1424	HIST1H2AE	1.31651653456768e-93	1.14756409903153	0.038	0.016	4.99460042884288e-89	0	HIST1H2AE
1425	MPP7	1.90542835429811e-93	0.223970371380426	0.286	0.224	7.22881409053619e-89	0	MPP7
1426	COL4A3BP	2.47997692943066e-93	0.159707658885313	0.495	0.419	9.40853647487405e-89	0	COL4A3BP
1427	RP11-174G6.5	2.91145812287515e-93	0.54170897434394	0.114	0.075	1.10454898265638e-88	0	RP11-174G6.5
1428	CUL4A	3.74716946541889e-93	0.253468791779642	0.302	0.24	1.42160115179062e-88	0	CUL4A
1429	RP11-379B18.4	5.17426693302992e-93	1.21508773666146	0.03	0.011	1.96301338905289e-88	0	RP11-379B18.4
1430	KDM4B	6.72916490163882e-93	0.113114739552725	0.268	0.208	2.55291058038374e-88	0	KDM4B
1431	RP11-419C5.1	1.17438670148539e-92	0.461584887939536	0.139	0.096	4.45538826809526e-88	0	RP11-419C5.1
1432	CTB-50E14.6	3.7502771911401e-92	0.120057476764954	0.107	0.069	1.42278016077473e-87	0	CTB-50E14.6
1433	KIAA1324L	4.08097774588659e-92	0.309863074287691	0.298	0.239	1.54824133723446e-87	0	KIAA1324L
1434	CARM1L	4.28927765594113e-92	1.27919591219592	0.018	0.004	1.62726615711094e-87	0	CARM1L
1435	KIF5C	4.72541864074333e-92	0.251320769627557	0.425	0.356	1.79272932392521e-87	0	KIF5C
1436	NEK7	5.41959435920527e-92	0.100447117071719	0.528	0.446	2.0560857079953e-87	0	NEK7
1437	TRIM67	5.46253141278869e-92	1.76704501409003	0.019	0.005	2.07237516738377e-87	0	TRIM67
1438	KIAA0232	9.1371283444678e-92	0.166657674837508	0.472	0.401	3.46644375132419e-87	0	KIAA0232
1439	ANXA11	1.10099320126188e-91	0.188924350754201	0.29	0.227	4.17694800694734e-87	0	ANXA11
1440	RASSF5	1.12268648608002e-91	0.458202122163978	0.141	0.097	4.25924799089039e-87	0	RASSF5
1441	PLXNA1	1.13967160698992e-91	1.04825797772504	0.036	0.015	4.32368614259835e-87	0	PLXNA1
1442	ST7L	1.26518716110593e-91	0.276984170773855	0.313	0.252	4.79986705180369e-87	0	ST7L
1443	KANK1	1.39807902414754e-91	0.161840926648204	0.298	0.233	5.30403220181092e-87	0	KANK1
1444	VWA5A	2.54844328734431e-91	0.407394251815329	0.186	0.137	9.66828414352685e-87	0	VWA5A
1445	HNF1A	2.90631890779514e-91	0.990760298387784	0.044	0.021	1.10259926723932e-86	0	HNF1A
1446	RNF216	5.51242442213694e-91	0.186513633653564	0.456	0.387	2.09130357727031e-86	0	RNF216
1447	LEPROTL1	6.16747276410363e-91	0.305820628364583	0.173	0.125	2.33981581724564e-86	0	LEPROTL1
1448	EGFL7	7.94894546370871e-91	1.19379497857133	0.031	0.012	3.01567093002181e-86	0	EGFL7
1449	HEATR3	8.16299591376854e-91	0.689489273083567	0.1	0.064	3.09687738976551e-86	0	HEATR3
1450	NAA15	1.07740690631125e-90	0.205150909846089	0.42	0.351	4.08746632116363e-86	0	NAA15
1451	ELMSAN1	1.38202114892468e-90	0.274293373492759	0.242	0.187	5.24311183479046e-86	0	ELMSAN1
1452	APOH	2.14846394677245e-90	1.61310462678515	0.017	0.004	8.15084252126534e-86	0	APOH
1453	ACOT7	2.55346445798916e-90	0.675200512702808	0.058	0.031	9.68733346071927e-86	0	ACOT7
1454	ZNF277	2.65455993003859e-90	0.283283706851844	0.298	0.238	1.00708694625804e-85	0	ZNF277
1455	GOLPH3	2.91840845978482e-90	0.18261758181901	0.475	0.404	1.10718580147316e-85	0	GOLPH3
1456	VTI1A	2.97538753281253e-90	0.154748592972436	0.65	0.576	1.12880252219842e-85	0	VTI1A
1457	OCLN	4.11490674701804e-90	0.121118398259076	0.212	0.157	1.5611133216837e-85	0	OCLN
1458	RP11-38J22.3	4.41126415825851e-90	2.1955024438534	0.015	0.003	1.67354539636011e-85	0	RP11-38J22.3
1459	SLC15A4	4.83539661821901e-90	0.364471822623556	0.171	0.124	1.83445276901993e-85	0	SLC15A4
1460	SEC22C	7.20805165043757e-90	0.397141670032427	0.165	0.119	2.73459063514301e-85	0	SEC22C
1461	DCBLD2	1.19085645165654e-89	0.37994077868989	0.136	0.094	4.51787120629459e-85	0	DCBLD2
1462	EFCAB6	1.24996530387428e-89	0.376368891164878	0.168	0.122	4.74211836983826e-85	0	EFCAB6
1463	CTD-3118D7.1	1.82112697441292e-89	1.3857737307466	0.025	0.009	6.90899151552774e-85	0	CTD-3118D7.1
1464	FEV	1.9632934436159e-89	1.86078342836335	0.016	0.004	7.44834266638999e-85	0	FEV
1465	LPCAT3	3.36444365686477e-89	0.331298695737777	0.252	0.196	1.27640263454136e-84	0	LPCAT3
1466	DNHD1	3.38221886573542e-89	0.283664574356557	0.236	0.181	1.2831461932827e-84	0	DNHD1
1467	SFXN1	7.44086314683349e-89	0.329635291406457	0.267	0.211	2.82291466064569e-84	0	SFXN1
1468	SYTL4	9.69426060629778e-89	0.796944613468475	0.041	0.019	3.67780858881725e-84	0	SYTL4
1469	ADGRL1	1.04884717545695e-88	0.554140192907048	0.131	0.09	3.97911641424856e-84	0	ADGRL1
1470	OCA2	1.13964550084226e-88	0.974384991981851	0.033	0.014	4.32358710109538e-84	0	OCA2
1471	EPC1	1.32806622918052e-88	0.147600052394635	0.608	0.533	5.03841766026507e-84	0	EPC1
1472	SLC25A13	1.64258047265045e-88	0.177662938623102	0.548	0.476	6.23162179714128e-84	0	SLC25A13
1473	RNF43	1.73181343027796e-88	0.331567625136178	0.176	0.128	6.57015379178853e-84	0	RNF43
1474	RAP2B	1.92541644598576e-88	0.668997334515455	0.055	0.029	7.30464491278076e-84	0	RAP2B
1475	PHF21A	1.94840340396941e-88	0.15179201554945	0.644	0.569	7.39185283397913e-84	0	PHF21A
1476	CAMLG	3.27446935258663e-88	0.358175053370766	0.157	0.111	1.24226818298432e-83	0	CAMLG
1477	SYNPO	3.34825171641284e-88	0.800228098295463	0.072	0.042	1.2702597361727e-83	0	SYNPO
1478	RP1-28O17.1	4.0356163433409e-88	2.03799791917099	0.018	0.005	1.53103212833667e-83	0	RP1-28O17.1
1479	LRCH3	5.37680385617398e-88	0.164183295879716	0.514	0.442	2.03985184695528e-83	0	LRCH3
1480	MAPK6	7.22935004782074e-88	0.144038121287627	0.364	0.295	2.74267082114223e-83	0	MAPK6
1481	RP11-314B1.2	9.57585170500839e-88	1.23927511616037	0.028	0.01	3.63288661984608e-83	0	RP11-314B1.2
1482	RP1-122P22.2	1.08009027038249e-87	0.506882675726333	0.156	0.113	4.09764646777711e-83	0	RP1-122P22.2
1483	FAM193A	1.61760628125584e-87	0.157053260240178	0.499	0.43	6.13687470982839e-83	0	FAM193A
1484	KCNB1	1.91299010213069e-87	0.687831042813515	0.079	0.047	7.25750184946341e-83	0	KCNB1
1485	SH3BGRL2	2.66479124970717e-87	0.331100925873885	0.27	0.214	1.01096850431391e-82	0	SH3BGRL2
1486	GOLIM4	4.8945836143016e-87	0.351002386887261	0.219	0.167	1.85690713159374e-82	0	GOLIM4
1487	KIAA1328	1.4845519816151e-86	0.170047493998898	0.453	0.384	5.63209330785137e-82	0	KIAA1328
1488	MYO15B	1.68529196573156e-86	0.674208627916425	0.059	0.033	6.39366065959238e-82	0	MYO15B
1489	RP11-214O1.2	2.25081044738119e-86	3.35113653847304	0.01	0.001	8.53912467527478e-82	0	RP11-214O1.2
1490	NPC1	2.31518686579013e-86	0.112698007878605	0.23	0.175	8.78335593143458e-82	0	NPC1
1491	DCP1A	4.06199984345991e-86	0.194975766389183	0.418	0.352	1.54104150061182e-81	0	DCP1A
1492	ZNF586	6.61022245296358e-86	0.242600756174309	0.276	0.219	2.50778619420532e-81	0	ZNF586
1493	ZFYVE16	6.87129508572996e-86	0.201357523817535	0.314	0.253	2.60683192962423e-81	0	ZFYVE16
1494	ZNF654	7.81939649411631e-86	0.208549252484568	0.373	0.309	2.96652264193785e-81	0	ZNF654
1495	RPLP0P2	1.27273830129877e-85	1.14798705202973	0.033	0.014	4.82851456746728e-81	0	RPLP0P2
1496	PPP1CC	1.45282823779543e-85	0.404853050515613	0.159	0.114	5.51173976854831e-81	0	PPP1CC
1497	ATP8B2	1.91652541584378e-85	0.556565788564345	0.095	0.06	7.27091412262812e-81	0	ATP8B2
1498	MAPKAP1	2.1022913680959e-85	0.195502192499946	0.461	0.393	7.97567299228221e-81	0	MAPKAP1
1499	VIL1	5.64623173441832e-85	0.948910753036341	0.034	0.015	2.14206739540362e-80	0	VIL1
1500	EBF4	5.6891939477117e-85	0.513686410570326	0.107	0.071	2.15836639988286e-80	0	EBF4
1501	M1AP	1.28297422083602e-84	1.37958196149229	0.026	0.01	4.86734759900771e-80	0	M1AP
1502	ARHGEF11	1.38322593225913e-84	0.308375368156729	0.261	0.207	5.24768254180469e-80	0	ARHGEF11
1503	EFHD2	1.40093611591049e-84	0.474778453756043	0.061	0.034	5.31487143654122e-80	0	EFHD2
1504	TRIM24	1.52488321558149e-84	0.215386590592966	0.241	0.186	5.78510194327305e-80	0	TRIM24
1505	POTEI	1.98706053528622e-84	1.40311563376958	0.026	0.01	7.53851025876886e-80	0	POTEI
1506	RP11-252E2.2	2.19160394176889e-84	1.33124490684787	0.022	0.007	8.31450703428281e-80	0	RP11-252E2.2
1507	PKN2	3.60006570135184e-84	0.117352998656218	0.63	0.556	1.36579292577886e-79	0	PKN2
1508	FYCO1	5.24172592473215e-84	0.400894430373564	0.16	0.116	1.98860598132488e-79	0	FYCO1
1509	PUM2	7.0127692105604e-84	0.101427470639584	0.702	0.631	2.6605043831024e-79	0	PUM2
1510	SOCS6	7.38185396733312e-84	0.345819703574716	0.203	0.154	2.80052775812684e-79	0	SOCS6
1511	GLIPR2	1.12743152786824e-83	1.15097107134041	0.03	0.012	4.27724973042654e-79	0	GLIPR2
1512	OSBPL9	1.45138248715088e-83	0.114518399154399	0.583	0.511	5.50625487975301e-79	0	OSBPL9
1513	C3orf80	5.3162456034862e-83	2.70501436515487	0.011	0.002	2.01687725705059e-78	0	C3orf80
1514	MYT1	5.48751620581569e-83	0.557563836438823	0.112	0.075	2.08185389816236e-78	0	MYT1
1515	IP6K1	1.02787191415864e-82	0.227374931481273	0.357	0.296	3.89954046793507e-78	0	IP6K1
1516	GDAP1L1	1.39649036493491e-82	0.924501297486469	0.046	0.023	5.29800514649008e-78	0	GDAP1L1
1517	RP5-991C6.4	1.74205531772893e-82	0.574525627767218	0.051	0.027	6.60900946440001e-78	0	RP5-991C6.4
1518	RP11-823P9.1	1.88620296248874e-82	0.172760233917154	0.502	0.432	7.15587679908977e-78	0	RP11-823P9.1
1519	SLITRK1	1.92772285029724e-82	2.58514381456373	0.012	0.002	7.31339494945768e-78	0	SLITRK1
1520	UBE3A	2.62247308555602e-82	0.156142632273541	0.581	0.512	9.94913839198244e-78	0	UBE3A
1521	ZDHHC21	5.19178001093111e-82	0.219916693696121	0.397	0.334	1.96965750054704e-77	0	ZDHHC21
1522	PDHX	6.52939179199798e-82	0.276141405158659	0.32	0.262	2.4771206580482e-77	0	PDHX
1523	DR1	7.73231924420405e-82	0.385690466484879	0.128	0.088	2.93348727486613e-77	0	DR1
1524	NCBP3	8.0375156464757e-82	0.329347236762446	0.173	0.127	3.04927268595995e-77	0	NCBP3
1525	CTBS	1.36915519615744e-81	0.268439840985898	0.224	0.173	5.19430098318211e-77	0	CTBS
1526	PHYHIPL	1.77064436783971e-81	0.261539797613881	0.336	0.276	6.71747060271031e-77	0	PHYHIPL
1527	CAND2	2.47637699305472e-81	0.6618822833081	0.082	0.051	9.39487903625098e-77	0	CAND2
1528	FAM3B	5.14113943278417e-81	0.316697721574509	0.1	0.065	1.95044547800966e-76	0	FAM3B
1529	C2CD4A	7.17360419989516e-81	0.501138323701161	0.101	0.067	2.72152196135623e-76	0	C2CD4A
1530	TTC39A	7.70408602880331e-81	0.45386144196019	0.157	0.115	2.9227761576074e-76	0	TTC39A
1531	MYO5A	1.38419462193191e-80	0.141849738813591	0.399	0.334	5.25135755668527e-76	0	MYO5A
1532	MFSD6	1.70797117410494e-80	0.259366766181429	0.282	0.226	6.47970104031932e-76	0	MFSD6
1533	SIDT2	2.38532515652131e-80	0.547896400323769	0.08	0.05	9.04944657881054e-76	0	SIDT2
1534	DRAIC	2.62105522852772e-80	0.449719065455674	0.028	0.011	9.94375932598847e-76	0	DRAIC
1535	DOPEY1	3.15440421045609e-80	0.14379487223329	0.571	0.498	1.19671786936283e-75	0	DOPEY1
1536	ITSN2	3.15613376342658e-80	0.107201044948745	0.557	0.484	1.19737402716878e-75	0	ITSN2
1537	EMC10	4.47500617168098e-80	0.685283718732687	0.093	0.06	1.69772784141233e-75	0	EMC10
1538	ANKRD17	4.8573480714192e-80	0.103658202426492	0.849	0.781	1.84278071133502e-75	0	ANKRD17
1539	RN7SL164P	5.15400604836344e-80	2.03117844720643	0.017	0.005	1.95532681462812e-75	0	RN7SL164P
1540	EEFSEC	6.07813013213608e-80	0.207197314186173	0.281	0.226	2.30592100952979e-75	0	EEFSEC
1541	CACUL1	8.2757430526083e-80	0.213052577761978	0.401	0.34	3.13965139929854e-75	0	CACUL1
1542	NPSR1	9.71939767237962e-80	1.33703257784102	0.016	0.004	3.68734508894738e-75	0	NPSR1
1543	CTD-2010I16.2	1.70364919474693e-79	0.365063492691803	0.165	0.121	6.4633043150309e-75	0	CTD-2010I16.2
1544	WAC	1.84996922467868e-79	0.101902192974095	0.658	0.584	7.01841324458598e-75	0	WAC
1545	GATS	2.12840169023673e-79	0.329896204516308	0.16	0.116	8.07473033242009e-75	0	GATS
1546	FGFR4	2.85648895306733e-79	1.85675016713127	0.015	0.004	1.08369477901468e-74	0	FGFR4
1547	MICU1	2.96057673177611e-79	0.204266143581079	0.436	0.372	1.12318360050122e-74	0	MICU1
1548	RP11-348F1.3	3.10481330167483e-79	0.747285150438888	0.066	0.039	1.1779040703894e-74	0	RP11-348F1.3
1549	ELOVL7	3.80191481878544e-79	0.252777518659668	0.199	0.15	1.44237044395082e-74	0	ELOVL7
1550	RP11-355F16.1	4.58946959184946e-79	1.37477223508032	0.021	0.007	1.74115297375585e-74	0	RP11-355F16.1
1551	MGAM2	4.84437893156124e-79	0.581753148850893	0.038	0.018	1.8378604790557e-74	0	MGAM2
1552	PKIA	5.23705706858801e-79	0.31182337220307	0.241	0.189	1.98683471068092e-74	0	PKIA
1553	NUP133	6.51464267471336e-79	0.316445956322486	0.231	0.181	2.47152513793275e-74	0	NUP133
1554	FOXK2	6.75995545304947e-79	0.18721610970689	0.305	0.248	2.56459189977791e-74	0	FOXK2
1555	ARPC2	8.82831188787218e-79	0.245951284682574	0.234	0.183	3.34928496402095e-74	0	ARPC2
1556	ABCC1	9.64732934642055e-79	0.210368243433273	0.222	0.171	3.66000380744503e-74	0	ABCC1
1557	UBXN2A	1.03980177555061e-78	0.259024114785908	0.19	0.143	3.9447999760839e-74	0	UBXN2A
1558	MPP2	1.16403712207297e-78	0.442075006202766	0.103	0.068	4.41612403372042e-74	0	MPP2
1559	WARS2	1.77970415826243e-78	0.391981882820152	0.189	0.143	6.75184163561599e-74	0	WARS2
1560	RP11-308D16.2	2.04671375444861e-78	0.501135832778791	0.122	0.084	7.76482264162715e-74	0	RP11-308D16.2
1561	MSH3	4.0498264393246e-78	0.20136047135215	0.435	0.373	1.53642315455097e-73	0	MSH3
1562	HIST2H2BE	4.70138042947286e-78	0.460819802037344	0.131	0.092	1.78360970733341e-73	0	HIST2H2BE
1563	PEMT	5.76187360541794e-78	0.483070023399949	0.111	0.075	2.18593960842346e-73	0	PEMT
1564	ACER3	6.09259929428008e-78	0.268267343155178	0.206	0.158	2.31141032026398e-73	0	ACER3
1565	NIPA1	9.90561810134921e-78	0.481700632618962	0.123	0.086	3.75799339528986e-73	0	NIPA1
1566	TULP4	1.21603523378641e-77	0.265365094569732	0.269	0.215	4.61339446993887e-73	0	TULP4
1567	ZNF532	1.60059480043787e-77	0.317791640807077	0.206	0.158	6.0723365539012e-73	0	ZNF532
1568	H2AFY2	1.71370608027008e-77	0.464242480515554	0.116	0.08	6.50145812732864e-73	0	H2AFY2
1569	PRKRA	1.82428440783479e-77	0.310009967234665	0.233	0.182	6.92097018644364e-73	0	PRKRA
1570	DMTF1	1.85430794005634e-77	0.199937367972349	0.404	0.342	7.03487346298574e-73	0	DMTF1
1571	XPO4	2.13475814451559e-77	0.204395207277217	0.421	0.359	8.09884544866324e-73	0	XPO4
1572	BUB1	2.88260793268704e-77	1.4325207739261	0.019	0.006	1.09360379750281e-72	0	BUB1
1573	AC092066.1	3.61747017056153e-77	0.755166892260283	0.046	0.024	1.37239583330763e-72	0	AC092066.1
1574	H2AFJ	4.11417685583192e-77	0.414513431433392	0.089	0.057	1.56083641556551e-72	0	H2AFJ
1575	TARBP1	4.2358892383928e-77	0.187064578639359	0.242	0.191	1.60701165926146e-72	0	TARBP1
1576	RP11-635L1.2	4.27646906198077e-77	1.46279719120184	0.019	0.006	1.62240683273427e-72	0	RP11-635L1.2
1577	PHLPP2	5.43832290975043e-77	0.264748285541841	0.22	0.172	2.06319094550112e-72	0	PHLPP2
1578	RP11-488L18.10	6.29953967370594e-77	0.583604951520151	0.088	0.056	2.38991936141056e-72	0	RP11-488L18.10
1579	SLC22A15	6.83754014443398e-77	0.265008992654543	0.259	0.206	2.59402597999536e-72	0	SLC22A15
1580	ARHGAP5	1.42436522593254e-76	0.101234674183851	0.596	0.521	5.40375679414285e-72	0	ARHGAP5
1581	UIMC1	1.52220751293441e-76	0.191351488577118	0.384	0.323	5.77495086257058e-72	0	UIMC1
1582	RP11-488L18.4	1.81284825945443e-76	0.262228820188576	0.175	0.131	6.87758372671822e-72	0	RP11-488L18.4
1583	ADAT1	2.53754619888986e-76	0.856291730542186	0.046	0.024	9.62694276934834e-72	0	ADAT1
1584	ARID4A	2.78711302338664e-76	0.13502308300813	0.371	0.31	1.05737493881242e-71	0	ARID4A
1585	KIAA2026	2.83089268284859e-76	0.171617954503921	0.457	0.392	1.0739840660191e-71	0	KIAA2026
1586	RP11-254I22.3	2.85823555802668e-76	1.91900584706866	0.014	0.003	1.08435740600416e-71	0	RP11-254I22.3
1587	RP11-125B21.2	3.53648289426409e-76	0.290847432135436	0.435	0.377	1.34167088042591e-71	0	RP11-125B21.2
1588	DCAF5	4.20292262294535e-76	0.172346525658046	0.433	0.369	1.59450478469301e-71	0	DCAF5
1589	PTBP3	4.67167421945823e-76	0.135324985491579	0.543	0.47	1.77233976537806e-71	0	PTBP3
1590	PRRG4	4.89453824476895e-76	0.722166578255266	0.044	0.023	1.85688991930045e-71	0	PRRG4
1591	GINM1	5.9073306379223e-76	0.32857522563763	0.202	0.155	2.24112309741496e-71	0	GINM1
1592	ACTR10	6.8341671802619e-76	0.23646398016253	0.281	0.227	2.59274634484776e-71	0	ACTR10
1593	H2AFV	1.04050724886443e-75	0.286128526956084	0.21	0.162	3.94747640074189e-71	0	H2AFV
1594	ZC3H14	1.07306415727203e-75	0.201926420476184	0.329	0.271	4.07099079985862e-71	0	ZC3H14
1595	FHDC1	1.09365014691255e-75	0.550948900606629	0.081	0.051	4.14908992735684e-71	0	FHDC1
1596	ATF7IP	1.4653530107345e-75	0.159895746515338	0.451	0.388	5.55925625212456e-71	0	ATF7IP
1597	OPA3	1.76997569313236e-75	0.318466751284591	0.133	0.094	6.71493378460556e-71	0	OPA3
1598	RTTN	2.57573056031674e-75	0.273339833421449	0.293	0.239	9.77180659972966e-71	0	RTTN
1599	RP11-313J2.1	4.15049237892368e-75	0.633607456824303	0.069	0.042	1.57461379871607e-70	0	RP11-313J2.1
1600	CELF3	4.49397348147723e-75	0.693069912616919	0.091	0.06	1.70492365940283e-70	0	CELF3
1601	ANKRD29	5.02624620608899e-75	1.56276730426314	0.016	0.005	1.90685728566604e-70	0	ANKRD29
1602	HIST1H2BB	5.85968537779102e-75	1.73822594842471	0.016	0.005	2.22304743862636e-70	0	HIST1H2BB
1603	LINC00327	7.12891167930904e-75	2.01965718190824	0.014	0.003	2.70456651289626e-70	0	LINC00327
1604	NDEL1	8.17500865230564e-75	0.217325937967302	0.268	0.215	3.10143478251171e-70	0	NDEL1
1605	RP11-323F5.2	1.30526653250466e-74	0.476616778370233	0.156	0.116	4.95192017101617e-70	0	RP11-323F5.2
1606	ARMC8	1.51573522489751e-74	0.227991338191726	0.384	0.326	5.75039629621618e-70	0	ARMC8
1607	CDC42EP3	1.60126900143945e-74	0.21260312544555	0.247	0.195	6.07489433766098e-70	0	CDC42EP3
1608	ST8SIA3	1.64046974219018e-74	0.443219942703684	0.159	0.118	6.22361410792111e-70	0	ST8SIA3
1609	CCDC141	2.5652036873506e-74	0.547460070729	0.039	0.019	9.73186974907071e-70	0	CCDC141
1610	AC072062.1	2.96238796261144e-74	1.08957809172925	0.021	0.007	1.12387074525553e-69	0	AC072062.1
1611	LLNLR-249E10.1	3.49509345511254e-74	1.76843955816209	0.015	0.004	1.3259685550006e-69	0	LLNLR-249E10.1
1612	NBEAL2	4.56088917476266e-74	0.679897351822523	0.063	0.037	1.73031013512146e-69	0	NBEAL2
1613	PTK7	7.05181576016774e-74	0.267675524866869	0.161	0.119	2.67531786309244e-69	0	PTK7
1614	RP11-269F21.3	1.18940809569311e-73	1.63593307564592	0.012	0.002	4.51237643344054e-69	0	RP11-269F21.3
1615	GS1-179L18.1	1.37275018590213e-73	1.34479937103455	0.041	0.021	5.2079396552755e-69	0	GS1-179L18.1
1616	HMOX2	1.48523470423573e-73	0.431285339945018	0.104	0.07	5.63468342092951e-69	0	HMOX2
1617	AP1B1	1.49435392463304e-73	0.384842384019863	0.149	0.109	5.66927991927281e-69	0	AP1B1
1618	C2orf72	2.75332824330235e-73	1.3565268978174	0.02	0.007	1.04455766894405e-68	0	C2orf72
1619	CKAP5	2.90386743299707e-73	0.297717560446864	0.259	0.209	1.10166922673043e-68	0	CKAP5
1620	LUZP2	3.11732102220009e-73	0.746485230047965	0.067	0.041	1.18264924940227e-68	0	LUZP2
1621	RAB2A	4.19046438480384e-73	0.110309049810555	0.609	0.543	1.58977837830688e-68	0	RAB2A
1622	TMLHE	4.77652036114128e-73	0.377419167722165	0.175	0.133	1.81211629460978e-68	0	TMLHE
1623	PLEKHG3	4.89757676163936e-73	0.218332306125886	0.15	0.109	1.85804267183074e-68	0	PLEKHG3
1624	BMP8A	7.44720981179205e-73	1.00542911611457	0.025	0.01	2.82532245839767e-68	0	BMP8A
1625	RP11-710F7.2	7.66809426797297e-73	2.12077710829845	0.011	0.002	2.90912160338358e-68	0	RP11-710F7.2
1626	ANO10	8.10010254336218e-73	0.186876456462882	0.342	0.284	3.07301690290074e-68	0	ANO10
1627	NELFCD	9.12416472032424e-73	0.515454407655469	0.141	0.103	3.46152561159661e-68	0	NELFCD
1628	PMM1	9.23887513621675e-73	0.958102644795015	0.035	0.016	3.50504444917791e-68	0	PMM1
1629	UGT8	1.08054658781116e-72	0.260849093860629	0.171	0.127	4.09937764483799e-68	0	UGT8
1630	CPLX1	1.12219640458024e-72	0.736046979223911	0.054	0.03	4.25738871969653e-68	0	CPLX1
1631	NCOR1	1.14283134169064e-72	0.106475114734017	0.627	0.555	4.33567354410597e-68	0	NCOR1
1632	AC005224.2	1.23756293004808e-72	1.11152204738206	0.028	0.012	4.6950662440164e-68	0	AC005224.2
1633	ZNF708	1.36366369312758e-72	0.205222768272659	0.321	0.264	5.17346731898743e-68	0	ZNF708
1634	RP11-479O17.12	1.64674671841813e-72	0.274369447616925	0.19	0.145	6.24742770033472e-68	0	RP11-479O17.12
1635	NCBP1	1.9125349316818e-72	0.261584189708264	0.258	0.207	7.25577502381441e-68	0	NCBP1
1636	MEX3C	2.09281987456546e-72	0.448461293078859	0.108	0.074	7.93974004012645e-68	0	MEX3C
1637	SH2B3	2.15422580862216e-72	0.374962218911156	0.083	0.053	8.17270187275074e-68	0	SH2B3
1638	MAP7D3	2.30712758432738e-72	0.924505971416979	0.039	0.019	8.75278062942121e-68	0	MAP7D3
1639	CASP7	2.55650154792316e-72	0.421976237226351	0.08	0.051	9.69885557251087e-68	0	CASP7
1640	DOCK6	5.9436924905618e-72	0.392968890617815	0.093	0.061	2.25491805706934e-67	0	DOCK6
1641	ARHGAP20	6.37964091246138e-72	1.05373002501173	0.025	0.01	2.4203081693696e-67	0	ARHGAP20
1642	AC007193.6	6.72076819922686e-72	0.456538054477148	0.081	0.052	2.54972503942269e-67	0	AC007193.6
1643	LCA5	6.77562440389102e-72	0.377997332384163	0.178	0.135	2.57053638634818e-67	0	LCA5
1644	RAB14	7.92376957291285e-72	0.260694056502641	0.234	0.185	3.00611970057168e-67	0	RAB14
1645	SPRED3	9.34385152350075e-72	0.863329309705544	0.039	0.019	3.54487039098572e-67	0	SPRED3
1646	RP11-90L20.3	1.0756130320141e-71	0.368586862858343	0.145	0.106	4.08066072085509e-67	0	RP11-90L20.3
1647	CHCHD6	1.15083683558108e-71	0.429522588601207	0.158	0.118	4.36604478682751e-67	0	CHCHD6
1648	FUBP1	1.21300113440098e-71	0.173722209318079	0.431	0.369	4.60188370369043e-67	0	FUBP1
1649	ZFPM1	1.57464444460891e-71	0.47968775648048	0.052	0.029	5.97388609395727e-67	0	ZFPM1
1650	ST3GAL6	1.71244655338873e-71	0.401467462025726	0.313	0.265	6.49667973424617e-67	0	ST3GAL6
1651	CPQ	2.27053897182645e-71	0.143966664699307	0.505	0.439	8.61397075131518e-67	0	CPQ
1652	YAF2	2.33343601324079e-71	0.168928791808496	0.419	0.357	8.85258954703291e-67	0	YAF2
1653	MAP3K1	4.35433366256862e-71	0.14391665729228	0.227	0.177	1.65194710490528e-66	0	MAP3K1
1654	DDC	4.48685242781718e-71	1.54800598074267	0.019	0.006	1.70222207406528e-66	0	DDC
1655	SLC19A3	4.6214340879117e-71	1.33105785032753	0.017	0.005	1.75327966427194e-66	0	SLC19A3
1656	PARP12	5.08073591702926e-71	0.336179653140318	0.137	0.098	1.92752959220256e-66	0	PARP12
1657	SLC25A25	6.41958271684026e-71	0.208662093056509	0.201	0.154	2.43546129111486e-66	0	SLC25A25
1658	USP2	1.01870296478692e-70	0.579838857523372	0.093	0.062	3.86475530780862e-66	0	USP2
1659	RP11-244M2.1	1.03014567395352e-70	1.12704412372013	0.038	0.019	3.90816665784485e-66	0	RP11-244M2.1
1660	SLC9A6	1.5863436530881e-70	0.459327463346828	0.104	0.071	6.01827055108565e-66	0	SLC9A6
1661	TIGAR	1.7368240259065e-70	0.376440150540317	0.119	0.084	6.58916298948408e-66	0	TIGAR
1662	CLOCK	2.25567002704309e-70	0.208992741808111	0.362	0.305	8.55756094859609e-66	0	CLOCK
1663	B3GAT1	2.34491134569853e-70	1.14730472634958	0.024	0.009	8.8961246633111e-66	0	B3GAT1
1664	GORASP2	3.27830530464728e-70	0.196731538556046	0.314	0.258	1.24372346647708e-65	0	GORASP2
1665	ZNF185	3.47077729480366e-70	1.46767764361731	0.017	0.005	1.31674349010261e-65	0	ZNF185
1666	MOV10	3.49405703631551e-70	0.62072343096291	0.061	0.036	1.32557535843738e-65	0	MOV10
1667	YBX1	4.16811358331192e-70	0.313150994725114	0.148	0.109	1.58129893123688e-65	0	YBX1
1668	DSP	6.34010519570701e-70	0.160571569971188	0.297	0.243	2.40530910914732e-65	0	DSP
1669	SUB1	7.1280697503681e-70	0.222283312154391	0.296	0.243	2.70424710189465e-65	0	SUB1
1670	PPFIBP2	1.27251727035175e-69	0.457580888230845	0.086	0.056	4.82767602026046e-65	0	PPFIBP2
1671	RNF145	1.2995511439583e-69	0.161281544838269	0.403	0.342	4.930237129949e-65	0	RNF145
1672	GBAS	1.47619679041649e-69	0.336218296343696	0.213	0.167	5.60039538348207e-65	0	GBAS
1673	GPR158	1.80698482735941e-69	0.116162708201815	0.502	0.43	6.85533903803613e-65	0	GPR158
1674	ZNRF3	1.87833395401921e-69	0.231198511065322	0.251	0.201	7.12602335475808e-65	0	ZNRF3
1675	SLAIN1	2.096917885747e-69	0.3739047150006	0.168	0.127	7.95528707494697e-65	0	SLAIN1
1676	MPHOSPH9	2.54547110206786e-69	0.248006650693802	0.254	0.204	9.65700826702503e-65	0	MPHOSPH9
1677	ARHGAP35	2.87292526732043e-69	0.243820931251955	0.236	0.188	1.08993038791602e-64	0	ARHGAP35
1678	RAB28	3.92715704388144e-69	0.141292724814123	0.5	0.433	1.48988483930774e-64	0	RAB28
1679	GYG2P1	9.06580626120111e-69	0.968515686898058	0.033	0.016	3.43938557937448e-64	0	GYG2P1
1680	CTC-508F8.1	1.00003638133195e-68	1.96126814567305	0.011	0.002	3.79393802349715e-64	0	CTC-508F8.1
1681	TCERG1	1.494473987718e-68	0.161239673658813	0.408	0.348	5.66973541460455e-64	0	TCERG1
1682	CCNB3	1.84395142401283e-68	1.24987068756888	0.021	0.008	6.99558291241988e-64	0	CCNB3
1683	XPO7	1.91765415830909e-68	0.1744144026793	0.396	0.337	7.27519634579304e-64	0	XPO7
1684	EP300	2.06557928954954e-68	0.123419783094773	0.436	0.375	7.83639470869304e-64	0	EP300
1685	CKMT2	2.09361049190836e-68	0.90350918270921	0.033	0.016	7.94273948420195e-64	0	CKMT2
1686	RP11-197N18.8	2.30161682332305e-68	1.0137145081357	0.029	0.013	8.73187390432299e-64	0	RP11-197N18.8
1687	EDA	2.31253536106382e-68	0.239771837109624	0.219	0.172	8.77329665280392e-64	0	EDA
1688	EIF1AX	2.74104515741669e-68	0.176074286425585	0.247	0.196	1.03989771182074e-63	0	EIF1AX
1689	TAF1B	3.11459936118645e-68	0.336895622719311	0.169	0.128	1.18161670564691e-63	0	TAF1B
1690	GGA2	3.7606816403676e-68	0.150565525870569	0.411	0.352	1.42672740072266e-63	0	GGA2
1691	FAM120A	4.11484334400618e-68	0.189149123164565	0.345	0.289	1.56108926784906e-63	0	FAM120A
1692	USP42	4.22533861730682e-68	0.266509005469462	0.208	0.163	1.60300896463386e-63	0	USP42
1693	CCDC86	5.05475836264615e-68	1.15453799175753	0.024	0.01	1.9176742276207e-63	0	CCDC86
1694	BCR	5.1777197300292e-68	0.183819509755259	0.252	0.201	1.96432331117848e-63	0	BCR
1695	NACC2	8.31390491791478e-68	0.429120324310909	0.09	0.06	3.15412924775851e-63	0	NACC2
1696	XPO1	1.37767705733858e-67	0.122326109324133	0.484	0.42	5.2266312201311e-63	0	XPO1
1697	FXYD3	1.78850541129839e-67	1.40140401342422	0.015	0.005	6.78523182938384e-63	0	FXYD3
1698	RP11-745L13.2	1.85549417817908e-67	0.776102391566177	0.075	0.048	7.03937381317581e-63	0	RP11-745L13.2
1699	MCM9	2.02348032104402e-67	0.209086844924644	0.289	0.237	7.67667964197682e-63	0	MCM9
1700	SCAMP5	3.63432601891859e-67	0.340619936926932	0.188	0.146	1.37879060505733e-62	0	SCAMP5
1701	SVOP	3.73612234046101e-67	0.338230010611576	0.177	0.135	1.4174100935241e-62	0	SVOP
1702	POLA1	4.22347249856344e-67	0.224051047213634	0.33	0.277	1.602300996505e-62	0	POLA1
1703	ITCH	5.00934710050446e-67	0.108823002601677	0.584	0.519	1.90044610298938e-62	0	ITCH
1704	SGPL1	5.07510329830792e-67	0.332349064271177	0.143	0.105	1.92539268931206e-62	0	SGPL1
1705	CMC2	7.10126142733223e-67	0.311761052788833	0.21	0.165	2.6940765603013e-62	0	CMC2
1706	MFSD8	8.63520132091155e-67	0.241796581115278	0.246	0.199	3.27602267712742e-62	0	MFSD8
1707	BZW1	9.16142059275427e-67	0.322592599229656	0.16	0.12	3.47565974447911e-62	0	BZW1
1708	VLDLR	1.01988283487082e-66	0.320768538367859	0.241	0.195	3.86923149893291e-62	0	VLDLR
1709	STX16	1.04408025104434e-66	0.251475466183271	0.194	0.15	3.961031656412e-62	0	STX16
1710	CRTC1	1.08300766040161e-66	0.342940702035633	0.161	0.121	4.10871446203163e-62	0	CRTC1
1711	C16orf87	1.22109433268151e-66	0.503599287664251	0.085	0.056	4.63258767932713e-62	0	C16orf87
1712	TRAPPC10	1.42559536410767e-66	0.198016559373109	0.291	0.24	5.40842369235169e-62	0	TRAPPC10
1713	RP11-327O17.2	1.47169051158399e-66	0.914204254115944	0.028	0.013	5.58329946284734e-62	0	RP11-327O17.2
1714	ICK	1.58877331180823e-66	0.520944356120534	0.087	0.058	6.02748819033808e-62	0	ICK
1715	ATAD2	1.73898772258546e-66	0.17615531372894	0.127	0.091	6.59737162194473e-62	0	ATAD2
1716	SYK	2.19632677600158e-66	0.254230474568055	0.138	0.1	8.3324245227948e-62	0	SYK
1717	CCDC7	3.88063538544119e-66	0.129258377799633	0.52	0.454	1.47223545252868e-61	0	CCDC7
1718	AC034220.3	4.04690174519248e-66	0.22058936520182	0.242	0.195	1.53531358409112e-61	0	AC034220.3
1719	BRMS1L	5.1062527632061e-66	0.405204828071749	0.122	0.087	1.93721017330513e-61	0	BRMS1L
1720	PTPN2	5.12276317516835e-66	0.173726019067754	0.37	0.314	1.94347389339537e-61	0	PTPN2
1721	EFNB2	6.43782971800667e-66	0.335563554413787	0.038	0.019	2.44238383841737e-61	0	EFNB2
1722	INTS10	6.754902797389e-66	0.282741522571831	0.224	0.179	2.56267502327344e-61	0	INTS10
1723	SAP130	7.94702939698054e-66	0.293514768223477	0.202	0.158	3.01494401262648e-61	0	SAP130
1724	CHCHD3	9.03156964748625e-66	0.153135075745109	0.499	0.436	3.42639689286333e-61	0	CHCHD3
1725	CD55	1.0182804418088e-65	0.202254532768021	0.233	0.185	3.86315234013424e-61	0	CD55
1726	LGI2	1.1571578654915e-65	1.47506249398657	0.019	0.007	4.39002551010165e-61	0	LGI2
1727	PPP4R3B	1.25672936007626e-65	0.155989265819933	0.464	0.404	4.76777984625733e-61	0	PPP4R3B
1728	ATP6V0A1	1.34217608468293e-65	0.12278253600679	0.472	0.409	5.09194763007011e-61	0	ATP6V0A1
1729	TATDN3	1.38743145350543e-65	0.349528586089568	0.167	0.127	5.26363744830891e-61	0	TATDN3
1730	IST1	2.22021198917685e-65	0.182741568368061	0.332	0.279	8.42304024453912e-61	0	IST1
1731	EIF2AK2	2.48274415721771e-65	0.253140787845651	0.245	0.198	9.41903478365254e-61	0	EIF2AK2
1732	NAA38	2.73224749536775e-65	0.336935355551752	0.141	0.104	1.03656005479262e-60	0	NAA38
1733	CCSER2	3.05779206573071e-65	0.133618156416214	0.552	0.487	1.16006515389692e-60	0	CCSER2
1734	CHUK	3.68917865917151e-65	0.41405272888621	0.139	0.102	1.39960059971649e-60	0	CHUK
1735	CTPS1	4.25852181886109e-65	0.51506193763705	0.075	0.048	1.61559800763952e-60	0	CTPS1
1736	BRF1	5.26422726922824e-65	0.314580887324723	0.198	0.156	1.99714254139981e-60	0	BRF1
1737	RP11-416N2.4	6.22552095810098e-65	0.92803455937216	0.046	0.025	2.36183814108435e-60	0	RP11-416N2.4
1738	TERF2IP	1.08578538238289e-64	0.192150554145417	0.239	0.191	4.11925258368421e-60	0	TERF2IP
1739	HIST1H4E	1.21873996012202e-64	0.577131844216324	0.069	0.044	4.62365566071091e-60	0	HIST1H4E
1740	RP11-245J9.2	1.30137982386797e-64	0.419507702487256	0.109	0.077	4.93717477579031e-60	0	RP11-245J9.2
1741	CTPS2	1.32503076618293e-64	0.31100505090447	0.219	0.175	5.02690172074481e-60	0	CTPS2
1742	TMEM196	1.42158214657552e-64	0.192600336268249	0.344	0.288	5.39319834767822e-60	0	TMEM196
1743	NNT	1.61650240440783e-64	0.217380631052713	0.291	0.24	6.13268682184243e-60	0	NNT
1744	RP1-86C11.7	1.72415303900105e-64	1.89762149094309	0.011	0.003	6.54109179936217e-60	0	RP1-86C11.7
1745	GPAT3	1.75317390370466e-64	0.296384215941069	0.166	0.126	6.65119115587475e-60	0	GPAT3
1746	RP11-306K13.1	2.21910128735672e-64	0.948231645510343	0.033	0.016	8.41882646397394e-60	0	RP11-306K13.1
1747	HIST1H2AH	2.64850080980943e-64	0.755453032964768	0.025	0.01	1.0047882372255e-59	0	HIST1H2AH
1748	SMC2	2.87605720492e-64	0.720749633189877	0.046	0.026	1.09111858240255e-59	0	SMC2
1749	LNPEP	2.89567590095203e-64	0.160598634830899	0.395	0.338	1.09856152330318e-59	0	LNPEP
1750	RP11-568K15.1	3.78029969833237e-64	0.625114679562274	0.063	0.039	1.43417009955333e-59	0	RP11-568K15.1
1751	NUP98	4.24362626191574e-64	0.139657602789477	0.432	0.373	1.60994693124559e-59	0	NUP98
1752	ADNP2	6.19546964177414e-64	0.131175205550117	0.242	0.193	2.35043727269627e-59	0	ADNP2
1753	PQLC1	6.75721438517461e-64	0.309062713540831	0.15	0.112	2.56355199344754e-59	0	PQLC1
1754	RP11-349F21.3	9.04429101565028e-64	2.14290258552996	0.011	0.002	3.4312231255174e-59	0	RP11-349F21.3
1755	ANKS4B	1.0852955884679e-63	1.58955901279768	0.012	0.003	4.11739440352953e-59	0	ANKS4B
1756	UBTD2	1.10933637514041e-63	0.215250580727364	0.212	0.167	4.20860034000768e-59	0	UBTD2
1757	GNB1	1.37404021602588e-63	0.125619852227342	0.475	0.413	5.21283377155897e-59	0	GNB1
1758	SYP	1.48392183753722e-63	0.436521950576034	0.137	0.101	5.62970266724871e-59	0	SYP
1759	EFCAB12	1.5288692153837e-63	1.06055486831343	0.02	0.008	5.80022402932268e-59	0	EFCAB12
1760	SAMD8	1.70915891138263e-63	0.199348613658801	0.267	0.218	6.48420707800343e-59	0	SAMD8
1761	RP5-842K24.2	2.10459472176649e-63	0.267489164997515	0.266	0.218	7.98441145543771e-59	0	RP5-842K24.2
1762	RSF1	2.11890787009139e-63	0.127695221402493	0.503	0.441	8.0387126775527e-59	0	RSF1
1763	EXT2	2.88202125668012e-63	0.180191600336184	0.266	0.217	1.0933812243593e-58	0	EXT2
1764	CCDC41	3.67841591509328e-63	0.196672789971038	0.385	0.33	1.39551742986809e-58	0	CCDC41
1765	TMEM136	3.77085939178886e-63	0.472642791989342	0.088	0.059	1.43058863605686e-58	0	TMEM136
1766	ABHD18	6.1351209271918e-63	0.166388415468483	0.416	0.359	2.32754217735802e-58	0	ABHD18
1767	TFDP1	6.28214589780525e-63	0.392793243827785	0.117	0.084	2.38332051070936e-58	0	TFDP1
1768	ZSWIM5	7.5633925036662e-63	0.147235395345591	0.436	0.376	2.86939984804088e-58	0	ZSWIM5
1769	PPP2CB	1.24266664172175e-62	0.136340984543899	0.319	0.266	4.71442870536398e-58	0	PPP2CB
1770	KCNA5	1.33079628401954e-62	1.44087494325774	0.017	0.006	5.04877494231331e-58	0	KCNA5
1771	CHIC1	1.3470160323497e-62	0.234413479949163	0.305	0.255	5.1103094235283e-58	0	CHIC1
1772	BCO1	1.53111135257843e-62	1.75922818163178	0.015	0.005	5.80873024941206e-58	0	BCO1
1773	SPTBN4	1.60638125728326e-62	0.168818403942244	0.336	0.28	6.09428921388125e-58	0	SPTBN4
1774	FEZ2	1.78617484900177e-62	0.385129005905186	0.148	0.112	6.77639014214293e-58	0	FEZ2
1775	TICAM1	2.12205238073964e-62	0.583531897483761	0.05	0.029	8.05064232205003e-58	0	TICAM1
1776	RP11-472I20.3	2.73214153992273e-62	1.03802495339401	0.029	0.014	1.03651985741588e-57	0	RP11-472I20.3
1777	RRN3	2.93515229766188e-62	0.296154924359123	0.152	0.114	1.11353807868696e-57	0	RRN3
1778	PAFAH1B2	3.55285819000915e-62	0.184290146162557	0.259	0.211	1.34788334012567e-57	0	PAFAH1B2
1779	ZNF738	3.81465941871977e-62	0.572589112881968	0.074	0.048	1.44720549027391e-57	0	ZNF738
1780	TMEM50A	4.61177295064781e-62	0.406318207882025	0.117	0.084	1.74961442201677e-57	0	TMEM50A
1781	ZNF34	4.71328712085698e-62	0.574626162653324	0.059	0.036	1.78812686791072e-57	0	ZNF34
1782	RP11-403P17.5	5.0688662039145e-62	0.668885450147581	0.047	0.027	1.92302646044108e-57	0	RP11-403P17.5
1783	DNAJC5	5.71659352349985e-62	0.162222265574702	0.268	0.219	2.16876125094537e-57	0	DNAJC5
1784	ZNF730	7.63967540595853e-62	0.899368020115884	0.033	0.016	2.89834005551255e-57	0	ZNF730
1785	ISCA1	8.29195891407107e-62	0.35394964440612	0.141	0.105	3.14580337282028e-57	0	ISCA1
1786	C16orf62	9.23637027955062e-62	0.255295155813042	0.263	0.216	3.50409415665592e-57	0	C16orf62
1787	NKIRAS1	1.04799985325754e-61	0.205669815200526	0.138	0.102	3.97590184328847e-57	0	NKIRAS1
1788	DNMT1	1.28091440689964e-61	0.468701387227574	0.1	0.069	4.85953307689584e-57	0	DNMT1
1789	C6orf106	1.32153476549772e-61	0.170964029866343	0.325	0.273	5.01363859334523e-57	0	C6orf106
1790	SPRTN	1.39860696712391e-61	0.526756068069882	0.084	0.056	5.30603511187468e-57	0	SPRTN
1791	RP11-88H10.3	1.62360526407754e-61	1.63302753353186	0.014	0.004	6.15963365085738e-57	0	RP11-88H10.3
1792	FAM117B	2.19827837188037e-61	0.164884798794038	0.224	0.179	8.33982848723977e-57	0	FAM117B
1793	SLC16A12	2.71833025324277e-61	0.248212912544271	0.234	0.189	1.03128013147524e-56	0	SLC16A12
1794	FBXW4	3.48990718062868e-61	0.173283812589363	0.382	0.328	1.32400098618691e-56	0	FBXW4
1795	MARCH11	4.4430236931624e-61	0.682803541132285	0.026	0.011	1.68559432871195e-56	0	MARCH11
1796	LSM12	7.08467812318253e-61	0.366222949955086	0.108	0.077	2.68778518637299e-56	0	LSM12
1797	GABRG2	8.05967033936401e-61	0.905319094058633	0.031	0.015	3.05767773334792e-56	0	GABRG2
1798	ACOT11	8.61167630455627e-61	0.337370069599974	0.17	0.131	3.26709775642256e-56	0	ACOT11
1799	TSG101	8.67309627679819e-61	0.208099882808296	0.225	0.181	3.2903992654917e-56	0	TSG101
1800	CLSTN3	1.04312760687556e-60	0.467726262350413	0.092	0.063	3.95741751496451e-56	0	CLSTN3
1801	SLBP	1.35368931206827e-60	0.348845249914543	0.088	0.06	5.13562651212462e-56	0	SLBP
1802	LAMP1	1.54835750095134e-60	0.263403362472625	0.175	0.135	5.87415868710919e-56	0	LAMP1
1803	LDHA	1.7490242369906e-60	0.232578830479045	0.049	0.028	6.63544815029493e-56	0	LDHA
1804	SYPL1	2.26738634468449e-60	0.422707802455395	0.109	0.078	8.60201031446403e-56	0	SYPL1
1805	RRM2B	3.02235813839239e-60	0.240080112272167	0.197	0.155	1.1466222305433e-55	0	RRM2B
1806	CNOT6L	4.21340453033919e-60	0.151623234688879	0.393	0.338	1.59848141072008e-55	0	CNOT6L
1807	ARID1A	5.38707171077434e-60	0.136460539713227	0.345	0.292	2.04374726563357e-55	0	ARID1A
1808	MVK	5.5520097744283e-60	0.76458641789995	0.043	0.024	2.10632146822261e-55	0	MVK
1809	PLA2G16	5.89142896219664e-60	0.324841371883879	0.157	0.12	2.23509031967816e-55	0	PLA2G16
1810	RARS	6.09301840085781e-60	0.272004792275237	0.231	0.187	2.31156932091744e-55	0	RARS
1811	CCDC73	6.53796627470033e-60	0.479006716573477	0.034	0.017	2.48037364529581e-55	0	CCDC73
1812	PTPN9	7.74400921941655e-60	0.448508941817763	0.078	0.052	2.93792221766225e-55	0	PTPN9
1813	RP11-30B1.1	7.7488140131148e-60	0.741183651234089	0.057	0.035	2.93974506029549e-55	0	RP11-30B1.1
1814	TGFBRAP1	7.8579593703119e-60	0.417416310716497	0.121	0.088	2.98115262590893e-55	0	TGFBRAP1
1815	YEATS2	1.03541241141793e-59	0.189256856588704	0.31	0.26	3.92814760643734e-55	0	YEATS2
1816	RP1-240K6.3	1.13519664187885e-59	1.61707729216439	0.013	0.004	4.30670901995999e-55	0	RP1-240K6.3
1817	SLC38A8	1.23336861295762e-59	1.36686440801853	0.018	0.007	4.67915384383863e-55	0	SLC38A8
1818	MLYCD	1.47189839589916e-59	0.346071073398875	0.15	0.114	5.58408813436224e-55	0	MLYCD
1819	EPM2A	1.50944801140661e-59	0.371903740266778	0.148	0.111	5.72654386567439e-55	0	EPM2A
1820	RP11-23P11.2	1.64205688210661e-59	1.63212823753578	0.011	0.002	6.22963539933604e-55	0	RP11-23P11.2
1821	RP3-410B11.1	1.80218676402498e-59	1.33933485615673	0.017	0.006	6.83713614535798e-55	0	RP3-410B11.1
1822	HLA-C	2.05798353649578e-59	0.386430016299048	0.122	0.089	7.8075779407577e-55	0	HLA-C
1823	RP5-903G2.2	2.10156194809297e-59	1.48262179941735	0.012	0.003	7.97290571867513e-55	0	RP5-903G2.2
1824	ZNF781	2.1246044996615e-59	0.69859222618493	0.058	0.036	8.06032455081579e-55	0	ZNF781
1825	WFS1	2.47550596082498e-59	0.470923018016093	0.098	0.069	9.39157451417782e-55	0	WFS1
1826	HIF3A	2.54647322827025e-59	0.815087292415995	0.014	0.004	9.66081013341166e-55	0	HIF3A
1827	ENAM	2.57697795052293e-59	1.22487842688554	0.018	0.007	9.7765389486939e-55	0	ENAM
1828	ZNF318	2.69005593403828e-59	0.562432120136558	0.082	0.055	1.02055342025544e-54	0	ZNF318
1829	SYNJ1	2.73525456719805e-59	0.224139023722036	0.291	0.243	1.0377008777036e-54	0	SYNJ1
1830	AC007276.6	2.84820501966636e-59	0.225676917325343	0.3	0.251	1.08055202036102e-54	0	AC007276.6
1831	SLC35F5	2.9501932761358e-59	0.127614498692343	0.413	0.356	1.1192443251004e-54	0	SLC35F5
1832	RELB	3.45792402516281e-59	0.344745783907768	0.101	0.071	1.31186721666627e-54	0	RELB
1833	ACOT9	4.27714551694362e-59	0.385394891292885	0.063	0.039	1.62266346621807e-54	0	ACOT9
1834	TBC1D12	4.44829288994083e-59	0.150352619289962	0.282	0.233	1.68759335658575e-54	0	TBC1D12
1835	SP3	4.89458266906022e-59	0.139501304152318	0.393	0.338	1.85690677298807e-54	0	SP3
1836	ZNF718	7.99864797476138e-59	0.239212812506647	0.262	0.216	3.03452706866497e-54	0	ZNF718
1837	RAP1GDS1	8.34429877648708e-59	0.144529185066795	0.438	0.382	3.16566006982367e-54	0	RAP1GDS1
1838	TBC1D30	1.06191357933148e-58	0.143017652576005	0.309	0.257	4.02868773726778e-54	0	TBC1D30
1839	KIF16B	1.30907034761943e-58	0.131460999580617	0.402	0.345	4.96635108479859e-54	0	KIF16B
1840	GPRC5C	1.35849949131603e-58	0.448218127623423	0.089	0.061	5.15387537015475e-54	0	GPRC5C
1841	APIP	1.76677266930815e-58	0.334620216515195	0.172	0.134	6.70278215282126e-54	0	APIP
1842	ASXL2	2.388165350572e-58	0.166712951223741	0.374	0.32	9.06022170700007e-54	0	ASXL2
1843	FNBP1	3.22576258277336e-58	0.209151696080883	0.266	0.22	1.22378980865256e-53	0	FNBP1
1844	ADIPOR2	3.26114239372831e-58	0.143009637603142	0.264	0.216	1.23721220133265e-53	0	ADIPOR2
1845	UTP18	3.60739438018792e-58	0.282646757039497	0.175	0.136	1.36857327995569e-53	0	UTP18
1846	SERPINI1	3.60941797942337e-58	0.482653457426104	0.075	0.049	1.36934099303364e-53	0	SERPINI1
1847	CKAP2	4.42900897570236e-58	0.672968318341051	0.054	0.033	1.68027742520196e-53	0	CKAP2
1848	RP11-163N6.2	4.53855380624157e-58	0.526139151288194	0.065	0.041	1.72183654301193e-53	0	RP11-163N6.2
1849	SYNDIG1L	4.88192926450969e-58	1.55844314775661	0.012	0.003	1.85210632436969e-53	0	SYNDIG1L
1850	DOK4	5.12759867388845e-58	0.922761992637799	0.028	0.013	1.9453083848998e-53	0	DOK4
1851	ALDH5A1	6.24846989817269e-58	0.621890627671048	0.059	0.036	2.37054450996875e-53	0	ALDH5A1
1852	CTIF	8.3327232514638e-58	0.212907835723191	0.252	0.206	3.16126854714034e-53	0	CTIF
1853	G2E3	8.74046377623877e-58	0.219129622167911	0.234	0.19	3.31595714742946e-53	0	G2E3
1854	RMDN1	8.88733625240315e-58	0.363347019117478	0.141	0.107	3.37167762743671e-53	0	RMDN1
1855	AC013460.1	1.1624371477352e-57	1.59818201740212	0.01	0.002	4.41005405107779e-53	0	AC013460.1
1856	RNF207	1.42994481341379e-57	0.542285740855023	0.043	0.024	5.42492463312925e-53	0	RNF207
1857	APPL2	1.73208852902969e-57	0.134768532371389	0.394	0.338	6.57119746143285e-53	0	APPL2
1858	SERGEF	1.75499025536509e-57	0.231939044412958	0.296	0.248	6.65808203080408e-53	0	SERGEF
1859	SIK3-IT1	2.05056643062786e-57	0.851749264409921	0.042	0.024	7.77943892451599e-53	0	SIK3-IT1
1860	XXbac-BPGBPG55C20.2	2.29601524420633e-57	0.524654043767783	0.082	0.055	8.71062263346997e-53	0	XXbac-BPGBPG55C20.2
1861	RNF8	3.46398727319558e-57	0.358438838056204	0.085	0.058	1.31416749170494e-52	0	RNF8
1862	LIMD1	4.09066430642105e-57	0.195332526126705	0.187	0.146	1.55191622457002e-52	0	LIMD1
1863	PCNT	4.45710423147748e-57	0.265143081108832	0.179	0.141	1.69093620333793e-52	0	PCNT
1864	RP4-669P10.18	4.54756347798513e-57	0.407718676329572	0.113	0.082	1.725254632278e-52	0	RP4-669P10.18
1865	RP11-461O7.1	5.39589210776107e-57	0.423785909606564	0.106	0.076	2.0470935478424e-52	0	RP11-461O7.1
1866	SUCLA2	6.07020083045284e-57	0.261809251136121	0.219	0.176	2.3029127910572e-52	0	SUCLA2
1867	TMEM242	7.82669741513816e-57	0.372428218828266	0.107	0.077	2.96929246535511e-52	0	TMEM242
1868	POLR3B	1.07256725158293e-56	0.288756045609234	0.143	0.108	4.0691056390553e-52	0	POLR3B
1869	NPTXR	1.08806915809156e-56	0.68226848761855	0.043	0.025	4.12791677196776e-52	0	NPTXR
1870	WASL	1.1387808810599e-56	0.132802930395324	0.453	0.395	4.32030690656506e-52	0	WASL
1871	PSEN2	1.593368952672e-56	0.728944168729969	0.048	0.029	6.04492313264703e-52	0	PSEN2
1872	GATSL1	1.67364610460607e-56	0.797600526422374	0.041	0.023	6.3494785916545e-52	0	GATSL1
1873	FAM168B	1.80964060339046e-56	0.180020635001937	0.327	0.277	6.86541452114274e-52	0	FAM168B
1874	MMAA	1.85748109566608e-56	0.384896590372546	0.088	0.06	7.04691178073799e-52	0	MMAA
1875	PRKAA2	2.15432909630015e-56	0.228359579910466	0.234	0.191	8.17309372554349e-52	0	PRKAA2
1876	DOK6	2.5781628473704e-56	0.396393604732773	0.046	0.026	9.78103421035382e-52	0	DOK6
1877	MISP	2.71754839907474e-56	1.33094197498696	0.018	0.007	1.03098351164098e-51	0	MISP
1878	ADCY5	3.02700663859046e-56	0.514976610064593	0.053	0.032	1.14838577854845e-51	0	ADCY5
1879	SERPINA10	3.60385570949812e-56	1.7887920015432	0.011	0.003	1.3672307790694e-51	0	SERPINA10
1880	N4BP2	4.00059569221891e-56	0.163659567166259	0.275	0.228	1.51774599371401e-51	0	N4BP2
1881	CDK12	5.02211761084195e-56	0.129488529417527	0.354	0.303	1.90529097920122e-51	0	CDK12
1882	NBDY	8.09976249932221e-56	0.190625426897147	0.231	0.189	3.07288789699286e-51	0	NBDY
1883	ST7OT2	8.97518662884626e-56	0.928946905722769	0.028	0.014	3.40500630325169e-51	0	ST7OT2
1884	CTD-2203A3.1	1.05999298304783e-55	1.36404526088652	0.02	0.008	4.02140137908687e-51	0	CTD-2203A3.1
1885	RP11-648L3.2	1.09716698845577e-55	1.49309920952379	0.013	0.004	4.16243212080349e-51	0	RP11-648L3.2
1886	CTDSPL	1.36243813733348e-55	0.141462322858768	0.351	0.298	5.16881780541575e-51	0	CTDSPL
1887	MIER1	1.5001668130923e-55	0.110005417744118	0.499	0.439	5.69133285550956e-51	0	MIER1
1888	RP11-429O1.1	1.57267536350118e-55	1.97958152233362	0.011	0.003	5.96641579405079e-51	0	RP11-429O1.1
1889	TMEM263	1.58818459394927e-55	0.166225587743916	0.317	0.267	6.02525471252475e-51	0	TMEM263
1890	MYO19	1.71267239448002e-55	0.339372075599345	0.18	0.142	6.49753653017832e-51	0	MYO19
1891	QSER1	1.99618033906544e-55	0.167190246295305	0.299	0.251	7.57310897034647e-51	0	QSER1
1892	TK2	2.4495891466837e-55	0.375121212618033	0.111	0.081	9.29325130468861e-51	0	TK2
1893	BNIP1	3.53225338460075e-55	0.509116089970271	0.07	0.046	1.34006628904983e-50	0	BNIP1
1894	SNX14	3.91076159475855e-55	0.113451402211623	0.397	0.343	1.4836647338195e-50	0	SNX14
1895	CTD-2026D20.2	4.24644836112081e-55	0.525463054567054	0.079	0.054	1.61101757924201e-50	0	CTD-2026D20.2
1896	MGAT3	4.60078112818056e-55	1.3569095678099	0.013	0.004	1.74544434440914e-50	0	MGAT3
1897	MRPL13	4.95414071678141e-55	0.393416254583101	0.128	0.096	1.87950190513253e-50	0	MRPL13
1898	HERPUD2	6.09205721278066e-55	0.177655961975301	0.287	0.241	2.31120466538473e-50	0	HERPUD2
1899	HIST2H2BF	7.03184113955918e-55	0.408792032545044	0.11	0.08	2.66773989152596e-50	0	HIST2H2BF
1900	REC8	7.79092646058255e-55	0.805262186672044	0.039	0.022	2.95572168061581e-50	0	REC8
1901	KCTD9	9.56678484173089e-55	0.306075651266364	0.126	0.094	3.62944683325587e-50	0	KCTD9
1902	CALCB	1.10063143422822e-54	0.453778703599991	0.059	0.037	4.17557553517502e-50	0	CALCB
1903	MICAL1	1.68677939946739e-54	0.640601443337031	0.051	0.031	6.39930368569938e-50	0	MICAL1
1904	RP11-418J17.1	1.96956018754054e-54	0.202682639562078	0.304	0.257	7.47211743949131e-50	0	RP11-418J17.1
1905	MLLT3	2.05587515773199e-54	0.170029343535654	0.409	0.356	7.79957917340364e-50	0	MLLT3
1906	EIF3A	2.09933085501566e-54	0.103173446856525	0.37	0.317	7.96444139775843e-50	0	EIF3A
1907	ATP6V0D1	2.22644379366725e-54	0.22793226102665	0.166	0.129	8.4466824644148e-50	0	ATP6V0D1
1908	UBE2A	2.30230921661623e-54	0.31395277852476	0.119	0.088	8.73450070599866e-50	0	UBE2A
1909	BEX3	2.4450463386337e-54	0.428184942187281	0.102	0.073	9.27601679950853e-50	0	BEX3
1910	RP11-337L12.1	4.12213640931169e-54	1.23605665527473	0.022	0.01	1.56385611096467e-49	0	RP11-337L12.1
1911	RP11-796E2.4	4.12570463813673e-54	0.410038329832798	0.03	0.015	1.56520982561631e-49	0	RP11-796E2.4
1912	E2F5	5.0975208637945e-54	0.690284739857912	0.062	0.04	1.93389746530636e-49	0	E2F5
1913	DESI1	6.34928798316106e-54	0.345970821639334	0.107	0.078	2.40879287505164e-49	0	DESI1
1914	STAT5B	6.97816387302145e-54	0.162705218634131	0.278	0.232	2.64737581014688e-49	0	STAT5B
1915	CDC42	7.66325686193081e-54	0.147306924950027	0.347	0.297	2.90728638827931e-49	0	CDC42
1916	QSOX2	7.87401389328407e-54	0.401889568513204	0.115	0.085	2.98724339083411e-49	0	QSOX2
1917	AC026188.1	8.32011032267243e-54	0.332347879229344	0.149	0.115	3.15648345421547e-49	0	AC026188.1
1918	CREB1	1.10362892782113e-53	0.157933793871501	0.31	0.262	4.18694742636782e-49	0	CREB1
1919	HMGCR	1.13967554927921e-53	0.21424717335379	0.199	0.159	4.32370109885546e-49	0	HMGCR
1920	COPS3	1.23496061894361e-53	0.311746946122786	0.141	0.108	4.68519359614827e-49	0	COPS3
1921	ARID5B	1.24268440268344e-53	0.129171085693686	0.414	0.361	4.71449608690044e-49	0	ARID5B
1922	ADD1	1.29421893232607e-53	0.11538719319694	0.318	0.269	4.91000778545864e-49	0	ADD1
1923	EIF2B3	1.31373340477904e-53	0.220565016372117	0.3	0.255	4.98404179105071e-49	0	EIF2B3
1924	SLF2	2.09623957846511e-53	0.179561625748745	0.311	0.263	7.95271371278095e-49	0	SLF2
1925	APBB2	2.21145845712789e-53	0.158751512708609	0.542	0.488	8.38983109465179e-49	0	APBB2
1926	MTL5	2.54361620479765e-53	1.0100901228048	0.028	0.014	9.64997115776131e-49	0	MTL5
1927	PTP4A1	2.63766759988976e-53	0.12952181151557	0.229	0.186	1.00067833404618e-48	0	PTP4A1
1928	AMBN	2.84885808294786e-53	1.68368664664064	0.01	0.003	1.08079977950876e-48	0	AMBN
1929	AC005532.5	2.99705965111816e-53	0.505960721017753	0.045	0.026	1.13702449044121e-48	0	AC005532.5
1930	UBE2W	3.29105147109576e-53	0.485098284459784	0.07	0.046	1.24855910710431e-48	0	UBE2W
1931	DUSP15	3.76710676883972e-53	0.986332511628729	0.029	0.015	1.42916496596241e-48	0	DUSP15
1932	LHPP	3.92762112248615e-53	0.492709698785711	0.086	0.06	1.49006090144879e-48	0	LHPP
1933	BID	4.23457822920511e-53	0.480411842416622	0.037	0.02	1.60651428859583e-48	0	BID
1934	DENND4C	4.30493680652127e-53	0.102021011197051	0.571	0.51	1.63320692565804e-48	0	DENND4C
1935	CCDC62	4.3612577733211e-53	0.479095425491187	0.046	0.027	1.65457397404256e-48	0	CCDC62
1936	ECD	4.49932875893331e-53	0.171408634057424	0.251	0.207	1.70695534456412e-48	0	ECD
1937	GPR89A	4.65170196353226e-53	0.304808075180647	0.126	0.094	1.76476269092487e-48	0	GPR89A
1938	AC093415.2	5.36405713030496e-53	0.427029606924806	0.085	0.059	2.0350159940951e-48	0	AC093415.2
1939	RP11-356J5.12	6.06756672557849e-53	0.335745102191934	0.13	0.098	2.30191346434997e-48	0	RP11-356J5.12
1940	HNRNPM	6.13221653745193e-53	0.100335595228974	0.361	0.309	2.32644030997851e-48	0	HNRNPM
1941	CCDC85C	7.62100252668122e-53	0.39934233217617	0.109	0.079	2.89125593857232e-48	0	CCDC85C
1942	PUM3	8.55306644766035e-53	0.197368691535028	0.245	0.203	3.24486234891338e-48	0	PUM3
1943	HECTD2	8.87947309594727e-53	0.191079215988365	0.33	0.282	3.36869450314048e-48	0	HECTD2
1944	RP11-457L23.1	1.20723887607418e-52	1.97707328361213	0.01	0.003	4.58002284805022e-48	0	RP11-457L23.1
1945	GS1-124K5.12	1.33558986764173e-52	0.213155670895602	0.202	0.162	5.0669608398592e-48	0	GS1-124K5.12
1946	POTEJ	1.35967875482723e-52	1.33707077432162	0.019	0.008	5.15834926006354e-48	0	POTEJ
1947	PPP4R2	2.05522264031999e-52	0.132851557962371	0.337	0.287	7.79710365284597e-48	0	PPP4R2
1948	NELL2	2.13875256005238e-52	0.783624169770594	0.068	0.045	8.11399946232672e-48	0	NELL2
1949	RNF213	2.19707559938263e-52	0.106526158554405	0.388	0.336	8.33526540893783e-48	0	RNF213
1950	RP11-250B2.3	3.03602744131203e-52	0.873290041800743	0.032	0.017	1.15180809068496e-47	0	RP11-250B2.3
1951	C19orf81	3.34255713761067e-52	1.40135800479231	0.013	0.004	1.26809932686673e-47	0	C19orf81
1952	LINGO2	3.45845796311983e-52	0.103177834225542	0.65	0.562	1.3120697820484e-47	0	LINGO2
1953	METTL24	3.58537044141276e-52	0.498130146956919	0.092	0.065	1.36021783806317e-47	0	METTL24
1954	OSBPL1A	3.95090248359363e-52	0.232846750959004	0.092	0.065	1.49889338422575e-47	0	OSBPL1A
1955	RP11-267N12.1	4.60906003555639e-52	0.800045565456987	0.019	0.008	1.74858519628938e-47	0	RP11-267N12.1
1956	RP4-613B23.5	4.72993340675775e-52	1.00720743615759	0.021	0.009	1.79444213585575e-47	0	RP4-613B23.5
1957	NINL	7.41842260560995e-52	0.209511253442545	0.271	0.227	2.8144011681163e-47	0	NINL
1958	POLB	7.46083111380803e-52	0.356429174707546	0.121	0.09	2.83049010795649e-47	0	POLB
1959	PRKAR2A	8.35001828964787e-52	0.166174863056693	0.336	0.287	3.16782993872661e-47	0	PRKAR2A
1960	ZBTB11	1.05672399357002e-51	0.142615615369646	0.232	0.189	4.00899948680593e-47	0	ZBTB11
1961	PTDSS1	1.13387242231254e-51	0.421715651303036	0.106	0.078	4.3016851957693e-47	0	PTDSS1
1962	RHOA	1.2759031429443e-51	0.16749742672041	0.25	0.206	4.84052134370207e-47	0	RHOA
1963	KSR2	1.28891256942629e-51	0.165494526659954	0.357	0.307	4.88987650588945e-47	0	KSR2
1964	AGAP3	1.3886754715374e-51	0.281314825910969	0.142	0.109	5.26835700391859e-47	0	AGAP3
1965	TAF4	1.75770031332899e-51	0.279923483259994	0.107	0.078	6.66836344870752e-47	0	TAF4
1966	MPZL1	1.7965322760536e-51	0.213025672037753	0.169	0.133	6.81568414889214e-47	0	MPZL1
1967	FUS	1.95950889413969e-51	0.115196202798919	0.398	0.346	7.43398484258715e-47	0	FUS
1968	MTRR	2.63446039889763e-51	0.375456491790599	0.11	0.081	9.99461586133784e-47	0	MTRR
1969	PPARGC1B	2.97990972028305e-51	0.744249034549515	0.032	0.017	1.13051814968099e-46	0	PPARGC1B
1970	AKIRIN1	3.27768763131143e-51	0.25594126423484	0.156	0.121	1.24348913356693e-46	0	AKIRIN1
1971	AP1S2	3.41505270851831e-51	0.36138501121816	0.099	0.071	1.29560269655768e-46	0	AP1S2
1972	VIPR1	3.69622205292284e-51	1.35454209995541	0.012	0.004	1.40227272243787e-46	0	VIPR1
1973	DPY19L1	4.14780496055497e-51	0.172642689645225	0.241	0.198	1.57359424593535e-46	0	DPY19L1
1974	TRAPPC12	5.99500950827937e-51	0.139563638868695	0.343	0.294	2.27438670725103e-46	0	TRAPPC12
1975	KATNBL1	6.08573617883205e-51	0.166557164078373	0.291	0.245	2.3088065915253e-46	0	KATNBL1
1976	CLTB	7.00727362703259e-51	0.232625478926808	0.097	0.069	2.65841946862362e-46	0	CLTB
1977	PIK3IP1	7.17663152788764e-51	0.42730294649231	0.072	0.048	2.72267046905001e-46	0	PIK3IP1
1978	DNAH1	7.3691431854614e-51	0.527365709338531	0.036	0.02	2.79570554170034e-46	0	DNAH1
1979	P2RX4	8.08792390415896e-51	0.267066844836624	0.126	0.095	3.06839657075983e-46	0	P2RX4
1980	TOB2	1.12641022948504e-50	0.232465285333224	0.097	0.07	4.27337512862036e-46	0	TOB2
1981	UQCRC2	1.24083651143624e-50	0.253112945980224	0.188	0.151	4.70748555708679e-46	0	UQCRC2
1982	MAF	1.39767008418366e-50	0.476988731992722	0.055	0.034	5.30248076537596e-46	0	MAF
1983	TXNL4A	1.81031300888869e-50	0.210170661257115	0.174	0.137	6.86796549312193e-46	0	TXNL4A
1984	DDX52	1.88957381860299e-50	0.20092945776338	0.176	0.139	7.16866515301603e-46	0	DDX52
1985	NCRNA00211	2.38176169809136e-50	0.936232942450909	0.015	0.006	9.035927530219e-46	0	NCRNA00211
1986	TRIM33	2.53223621781412e-50	0.11013469914478	0.488	0.432	9.60679776314321e-46	0	TRIM33
1987	AC090421.1	2.87339872079625e-50	0.20803228198533	0.111	0.081	1.09011000669568e-45	0	AC090421.1
1988	FLVCR1	2.88446162404799e-50	0.164645641060676	0.26	0.216	1.09430705093133e-45	0	FLVCR1
1989	RP11-141M1.1	3.0851677816481e-50	1.61905447307776	0.011	0.003	1.17045095300165e-45	0	RP11-141M1.1
1990	TDRD5	3.54977070817066e-50	0.562527108433377	0.064	0.042	1.34671201126579e-45	0	TDRD5
1991	ZNF81	3.77729246994474e-50	0.360231536640287	0.143	0.111	1.43302921724764e-45	0	ZNF81
1992	NUCKS1	5.64646348613504e-50	0.11839813984306	0.428	0.375	2.14215531736991e-45	0	NUCKS1
1993	KPNA5	6.20547241254867e-50	0.189148369759796	0.301	0.256	2.35423212387271e-45	0	KPNA5
1994	RP11-517I3.1	6.68882745589257e-50	0.794125755713086	0.041	0.024	2.53760736021652e-45	0	RP11-517I3.1
1995	OTOGL	7.89211077329955e-50	0.351957973751051	0.162	0.128	2.99410898517438e-45	0	OTOGL
1996	CCDC134	9.01411712805003e-50	0.347422693821261	0.051	0.031	3.41977575603962e-45	0	CCDC134
1997	SEC23A	9.19545258919181e-50	0.147923718312404	0.418	0.367	3.48857080328759e-45	0	SEC23A
1998	UBA6	9.2046941402319e-50	0.105272551651294	0.445	0.391	3.49207686292118e-45	0	UBA6
1999	RP5-916L7.2	9.56296998514896e-50	1.49008784232994	0.011	0.003	3.62799955296581e-45	0	RP5-916L7.2
[truncated: 39,792 more rows]
