# Supplementary material for: Identification of a pancreatic stellate cell gene signature and lncRNA interactions associated with type 2 diabetes progression
Source: Front Endocrinol (Lausanne). 2025 Jan 13;15:1532609. doi: 10.3389/fendo.2024.1532609 (PMC11769806; doi:10.3389/fendo.2024.1532609)
Supplement: Supplementary file 10 [file DataSheet6.csv]

	X	p_val	avg_log2FC	pct.1	pct.2	p_val_adj	cluster	gene
1	CLU	0	2.23826077715067	0.855	0.364	0	0	CLU
2	TM4SF4	0	3.70201718391661	0.531	0.075	0	0	TM4SF4
3	SCG5	0	1.5459519154358	0.943	0.496	0	0	SCG5
4	GCG	0	4.16222705483678	0.95	0.504	0	0	GCG
5	TTR	0	3.5370390447085	0.991	0.548	0	0	TTR
6	GC	0	3.85479562557167	0.472	0.054	0	0	GC
7	ALDH1A1	0	2.6951002201917	0.555	0.167	0	0	ALDH1A1
8	CHGB	0	1.88804206572638	0.982	0.603	0	0	CHGB
9	CHGA	0	1.00268265507297	0.771	0.405	0	0	CHGA
10	CPE	0	1.00116249689366	0.894	0.531	0	0	CPE
11	TMEM176B	0	2.62470655408164	0.452	0.123	0	0	TMEM176B
12	SPINT2	0	1.35858256007306	0.754	0.429	0	0	SPINT2
13	SCG2	0	1.15204847247304	0.751	0.458	0	0	SCG2
14	PDK4	0	2.52109157836307	0.397	0.132	0	0	PDK4
15	CRYBA2	0	3.31421471740815	0.33	0.066	0	0	CRYBA2
16	SCG3	0	0.537462462711813	0.646	0.385	0	0	SCG3
17	PCSK1N	0	0.983211790976533	0.569	0.308	0	0	PCSK1N
18	GPX3	0	1.65904037688418	0.422	0.176	0	0	GPX3
19	SERPINA1	0	1.12176049156092	0.45	0.205	0	0	SERPINA1
20	RGS4	0	2.75633145634372	0.329	0.085	0	0	RGS4
21	BEX1	0	0.959518751257887	0.537	0.302	0	0	BEX1
22	VGF	0	2.24038015226147	0.36	0.126	0	0	VGF
23	QPCT	0	1.33093536434306	0.476	0.244	0	0	QPCT
24	HSPB1	0	1.73531950086618	0.521	0.297	0	0	HSPB1
25	PCSK2	0	2.44919242140857	0.319	0.095	0	0	PCSK2
26	TMEM176A	0	2.45333692898747	0.307	0.086	0	0	TMEM176A
27	PALLD	0	2.11550180456418	0.376	0.166	0	0	PALLD
28	ELL2	0	1.42608172656823	0.392	0.195	0	0	ELL2
29	PEMT	0	1.40388826640951	0.386	0.191	0	0	PEMT
30	SSR4	0	0.797248882240964	0.642	0.453	0	0	SSR4
31	SLC7A2	0	1.79423928831957	0.31	0.123	0	0	SLC7A2
32	GNAS	0	0.461882304336425	0.896	0.712	0	0	GNAS
33	SMIM24	0	2.97117623687426	0.225	0.045	0	0	SMIM24
34	LRPAP1	0	1.19807969079537	0.414	0.239	0	0	LRPAP1
35	MIR7-3HG	0	1.2430847333328	0.373	0.198	0	0	MIR7-3HG
36	CYSTM1	0	1.01556372655528	0.484	0.31	0	0	CYSTM1
37	F10	0	3.75952232465519	0.192	0.023	0	0	F10
38	MUC13	0	3.11691940509598	0.195	0.028	0	0	MUC13
39	BEX3	0	1.08922181028909	0.45	0.285	0	0	BEX3
40	CST3	0	0.806073990388097	0.539	0.378	0	0	CST3
41	PAK3	0	1.28656971616013	0.332	0.173	0	0	PAK3
42	PAX6	0	1.25553037965567	0.351	0.192	0	0	PAX6
43	SSX2IP	0	2.11575699916561	0.229	0.077	0	0	SSX2IP
44	SCGB2A1	0	1.45884431072851	0.275	0.126	0	0	SCGB2A1
45	FXYD3	0	3.16108967369909	0.173	0.027	0	0	FXYD3
46	TUSC3	0	1.04135787219511	0.363	0.221	0	0	TUSC3
47	TMEM45B	0	2.85487139680587	0.166	0.032	0	0	TMEM45B
48	APOH	0	4.26017193731672	0.145	0.013	0	0	APOH
49	C5orf38	0	4.27104406651942	0.143	0.013	0	0	C5orf38
50	FXYD5	0	2.00705664073509	0.187	0.059	0	0	FXYD5
51	QDPR	0	1.71616913484151	0.225	0.099	0	0	QDPR
52	PAPPA2	0	2.85528619118206	0.139	0.025	0	0	PAPPA2
53	GLS	0	2.11562722524252	0.149	0.046	0	0	GLS
54	KLHL41	0	3.55673891198033	0.118	0.017	0	0	KLHL41
55	SMOC1	0	3.18396830353619	0.122	0.021	0	0	SMOC1
56	CRH	0	4.07081631134727	0.107	0.011	0	0	CRH
57	LOXL4	0	3.47218384064896	0.108	0.014	0	0	LOXL4
58	GRIA3	0	2.37863394137145	0.128	0.036	0	0	GRIA3
59	NPNT	0	1.80896511343761	0.128	0.036	0	0	NPNT
60	B2M	0	0.570579210657717	0.949	0.86	0	0	B2M
61	PLCE1	0	3.85825872845747	0.073	0.008	0	0	PLCE1
62	PPP2R2B	0	3.47927864981742	0.071	0.009	0	0	PPP2R2B
63	ARX	0	4.19067967442021	0.067	0.006	0	0	ARX
64	IRX2	0	3.42693633102952	0.065	0.008	0	0	IRX2
65	SPOCK3	0	4.1885085764469	0.059	0.005	0	0	SPOCK3
66	MALAT1	0	0.591099662193461	0.999	0.998	0	0	MALAT1
67	EZR	2.35578441037689e-299	0.753209075578978	0.362	0.225	5.10522039572776e-295	0	EZR
68	ERP29	1.75294066846788e-298	0.805451092788352	0.423	0.291	3.79879772263675e-294	0	ERP29
69	EMC10	6.98055130252879e-287	0.960174392652488	0.338	0.213	1.51275527277101e-282	0	EMC10
70	DPP4	3.14841804204111e-284	3.3035281609681	0.06	0.009	6.82293673890729e-280	0	DPP4
71	KCNMB2	1.40987032793871e-278	1.86369555319669	0.149	0.061	3.05532998767597e-274	0	KCNMB2
72	SLC40A1	2.56236677879947e-278	1.74155123275578	0.13	0.047	5.55290504633633e-274	0	SLC40A1
73	BTG2	6.69838901448116e-277	1.15729269067636	0.249	0.136	1.45160788332821e-272	0	BTG2
74	POPDC3	8.22589888733386e-266	3.83596788133066	0.052	0.006	1.78263454787412e-261	0	POPDC3
75	NUCB2	8.05160461706176e-246	0.512200272727928	0.594	0.463	1.74486323656345e-241	0	NUCB2
76	NEUROD1	9.91716211202581e-244	0.844713181422427	0.371	0.246	2.14914820129711e-239	0	NEUROD1
77	CFC1	2.37164446970972e-242	1.84048850849894	0.141	0.061	5.13959073030794e-238	0	CFC1
78	KIAA1324	3.27103973093038e-241	1.40606276241309	0.194	0.1	7.08867020089923e-237	0	KIAA1324
79	ISL1	1.96653167305722e-236	1.20764459129705	0.216	0.118	4.2616707886823e-232	0	ISL1
80	PTP4A3	5.03242662990526e-234	1.68899908598659	0.112	0.041	1.09057717496677e-229	0	PTP4A3
81	COX8A	1.25281963165478e-233	0.700575475554257	0.442	0.329	2.71498542375908e-229	0	COX8A
82	IGFBP2	6.22156132701623e-227	2.43105578750518	0.061	0.013	1.34827455517769e-222	0	IGFBP2
83	HSPA6	4.11422162269343e-225	1.75564116009779	0.144	0.064	8.91592967853892e-221	0	HSPA6
84	KCTD12	6.68048928476097e-225	2.04230126001986	0.082	0.024	1.44772883290055e-220	0	KCTD12
85	STXBP6	6.12657849082874e-224	2.19430230322638	0.079	0.023	1.3276908247475e-219	0	STXBP6
86	TCEAL2	8.24661932243311e-224	1.06917674171677	0.228	0.129	1.78712487336448e-219	0	TCEAL2
87	ABCB1	2.56027068332462e-223	1.84719412184232	0.091	0.029	5.54836259783279e-219	0	ABCB1
88	HMGB3	1.94812270527145e-218	1.70522964567085	0.132	0.057	4.22177671459377e-214	0	HMGB3
89	ITM2B	3.45537985230013e-217	0.48532003377545	0.607	0.503	7.48815367791962e-213	0	ITM2B
90	GADD45G	3.58733969141183e-217	1.60961134990205	0.148	0.069	7.77412384525857e-213	0	GADD45G
91	SERPINE2	2.82004181374248e-215	1.39274859740977	0.146	0.067	6.11131261456133e-211	0	SERPINE2
92	DNAJC12	4.04991138181973e-212	0.727862624554397	0.364	0.248	8.77656295554153e-208	0	DNAJC12
93	PEG10	9.36902251448635e-212	1.39368003988336	0.221	0.128	2.03036086911434e-207	0	PEG10
94	HSP90AA1	1.72043930462284e-210	0.714821112107963	0.819	0.753	3.72836401704817e-206	0	HSP90AA1
95	PPY	5.97273559572334e-210	3.15394277570254	0.155	0.076	1.2943515309492e-205	0	PPY
96	TCEAL5	2.65439637298493e-209	1.89564370333475	0.112	0.044	5.75234237989564e-205	0	TCEAL5
97	SPTSSB	1.52607578420619e-207	3.09567760668158	0.05	0.009	3.30715883195323e-203	0	SPTSSB
98	FAM46A	3.55365334103456e-207	1.13169519059309	0.254	0.158	7.70112215535599e-203	0	FAM46A
99	C12orf75	4.08073288256541e-206	1.03965049436486	0.248	0.152	8.84335622980751e-202	0	C12orf75
100	SLC38A4	1.08507779725082e-203	2.27805235341254	0.074	0.022	2.35147209442226e-199	0	SLC38A4
101	MDK	7.0872537762949e-197	1.01337358406912	0.205	0.116	1.53587876586087e-192	0	MDK
102	EPCAM	7.45882939075765e-195	0.368541408459868	0.588	0.449	1.61640291727109e-190	0	EPCAM
103	RFX6	7.87961545521669e-189	1.55313910594586	0.126	0.058	1.70759146530001e-184	0	RFX6
104	FAP	1.68009942051495e-187	0.404832301144316	0.236	0.134	3.64094345419795e-183	0	FAP
105	HSPH1	4.55562916487174e-187	1.35379475514254	0.307	0.213	9.87250396319354e-183	0	HSPH1
106	SEMA3E	2.33368805935591e-185	2.20193869279624	0.058	0.014	5.05733539343019e-181	0	SEMA3E
107	CALY	8.38125573036911e-182	2.45113372045555	0.066	0.019	1.81630192932829e-177	0	CALY
108	NAA20	6.36200430607157e-175	0.940924536330086	0.264	0.176	1.37870995316877e-170	0	NAA20
109	ARFGEF3	2.19426561353054e-174	1.06254926416352	0.188	0.107	4.75519301108204e-170	0	ARFGEF3
110	USP27X	6.06457027076574e-173	1.82378569736535	0.067	0.02	1.31425302337764e-168	0	USP27X
111	A1CF	4.99071655112322e-167	1.54494938273037	0.108	0.048	1.08153818379391e-162	0	A1CF
112	CD164	1.26720523632547e-163	0.7608654906463	0.34	0.249	2.74616046764092e-159	0	CD164
113	HIGD1A	1.44050182355588e-163	1.15029527659886	0.166	0.092	3.12171150182796e-159	0	HIGD1A
114	FGB	3.28045488980463e-163	3.7068522882432	0.042	0.008	7.10907379169561e-159	0	FGB
115	PARM1	4.55523880124281e-163	1.08623307065705	0.193	0.115	9.87165800617329e-159	0	PARM1
116	USH1C	1.5290761851613e-160	1.55248110270846	0.086	0.034	3.31366100086305e-156	0	USH1C
117	IFI6	4.33381380482822e-159	0.999050514004401	0.206	0.126	9.39180789644324e-155	0	IFI6
118	GRAMD4	7.31199681151788e-159	2.50226671953687	0.055	0.015	1.58458282902404e-154	0	GRAMD4
119	PDE3B	2.61353712044832e-150	1.97715049454468	0.075	0.028	5.66379629372355e-146	0	PDE3B
120	LOC389332	5.13507839156749e-150	2.96753941514389	0.044	0.01	1.11282283823659e-145	0	LOC389332
121	FKBP2	1.07815315133993e-146	0.595292998095591	0.422	0.335	2.33646569426875e-142	0	FKBP2
122	NENF	1.15745527234883e-144	0.895680353114134	0.23	0.151	2.50832132070715e-140	0	NENF
123	FEV	6.71672365745777e-140	3.73374332603479	0.027	0.003	1.45558118380767e-135	0	FEV
124	SLC7A14	1.00607946428298e-139	2.51771489316706	0.043	0.011	2.18027480704766e-135	0	SLC7A14
125	HSPD1	8.84093989415659e-139	0.822173474569423	0.473	0.392	1.91592008446267e-134	0	HSPD1
126	GNAI1	5.95582208924412e-137	1.21100447845977	0.135	0.073	1.29068620496009e-132	0	GNAI1
127	C4orf48	6.92764631224328e-129	0.869014317146507	0.227	0.153	1.50129023232624e-124	0	C4orf48
128	FSTL5	3.28392489738278e-128	2.61841277616748	0.035	0.007	7.11659364511822e-124	0	FSTL5
129	GCNT1	4.82694443315901e-127	1.87309905194777	0.068	0.026	1.04604712810989e-122	0	GCNT1
130	MPC2	7.50761596508866e-126	0.832145346902661	0.223	0.15	1.62697545579436e-121	0	MPC2
131	SNAP25	1.23829986610881e-125	0.993642887520874	0.187	0.118	2.6835196398444e-121	0	SNAP25
132	PLD3	2.43958699137433e-124	0.885735246170746	0.197	0.127	5.28682896900731e-120	0	PLD3
133	HSPE1	2.55859515682107e-124	0.898058617116928	0.265	0.19	5.54473156434695e-120	0	HSPE1
134	SLC22A17	1.15667348722616e-123	1.40269596177095	0.117	0.062	2.50662711416782e-119	0	SLC22A17
135	CAMK2G	2.06783264756268e-123	1.9015750504267	0.051	0.016	4.48120013053309e-119	0	CAMK2G
136	SPC25	4.72691191858851e-120	2.71442327511492	0.036	0.009	1.02436908187732e-115	0	SPC25
137	SMARCA1	5.80598997016909e-119	0.745813712521275	0.257	0.183	1.25821608643534e-114	0	SMARCA1
138	EGFL7	2.80378252101117e-118	0.875943477045051	0.105	0.053	6.07607710128331e-114	0	EGFL7
139	CNTN1	9.21341266875151e-116	1.50097902912975	0.083	0.038	1.99663865944514e-111	0	CNTN1
140	RCAN2	1.0768801389987e-114	1.53849393940534	0.094	0.046	2.33370694922408e-110	0	RCAN2
141	MOB1B	2.73243054314971e-113	1.44892098046652	0.084	0.039	5.92145023005973e-109	0	MOB1B
142	NPDC1	1.10434008905316e-112	0.878965048476131	0.2	0.134	2.3932154069871e-108	0	NPDC1
143	STMN2	2.60898980452847e-111	0.754885043424177	0.22	0.15	5.65394180539365e-107	0	STMN2
144	VSTM2L	1.14241649659358e-110	3.46581857609685	0.023	0.003	2.47573078976796e-106	0	VSTM2L
145	RSAD2	2.03210960618587e-109	2.44927860217287	0.04	0.011	4.40378472756541e-105	0	RSAD2
146	PLIN3	8.83605781398666e-109	0.914960200519555	0.134	0.077	1.91486208886905e-104	0	PLIN3
147	GCH1	7.13306602461195e-106	1.71030595305901	0.067	0.029	1.54580673819365e-101	0	GCH1
148	BEX2	2.02219701973937e-105	0.516218049066162	0.316	0.237	4.38230316147719e-101	0	BEX2
149	LOC100506098	3.76752233227961e-104	2.53132057965925	0.033	0.008	8.16459764628313e-100	0	LOC100506098
150	CEP126	3.88989707399592e-104	1.20772366852054	0.098	0.051	8.42979594905656e-100	0	CEP126
151	PRKAG2-AS1	1.95716191007078e-103	2.15609178204383	0.039	0.012	4.24136557531439e-99	0	PRKAG2-AS1
152	MBOAT4	4.60737510282739e-103	3.24918229604238	0.024	0.004	9.98464258533723e-99	0	MBOAT4
153	SSTR2	4.09835540445658e-102	1.47488935722113	0.086	0.043	8.88154599699786e-98	0	SSTR2
154	CACYBP	1.8408096483943e-100	1.00508857746851	0.221	0.158	3.98921858903528e-96	0	CACYBP
155	CD36	2.92441685224618e-100	0.744328543397601	0.054	0.02	6.3375037605027e-96	0	CD36
156	CP	5.67585595905739e-99	0.768178751189804	0.132	0.076	1.23001474488733e-94	0	CP
157	MLIP	1.16329333135373e-98	2.62374347110118	0.032	0.008	2.52097297837666e-94	0	MLIP
158	DIRAS3	4.78844849906338e-98	1.31546594158243	0.083	0.041	1.03770467423203e-93	0	DIRAS3
159	ENPP2	8.89432918721739e-98	1.04323831409597	0.139	0.085	1.92749007816188e-93	0	ENPP2
160	KCNJ3	1.07403653054991e-97	2.81866491300202	0.024	0.004	2.32754456535471e-93	0	KCNJ3
161	ZFP36	2.20366743281215e-97	0.810142074342162	0.144	0.088	4.77556769364722e-93	0	ZFP36
162	KLB	5.01982484346993e-97	3.05070638841509	0.021	0.003	1.08784624182837e-92	0	KLB
163	TPD52	5.90426060812056e-97	0.502110767511482	0.324	0.249	1.27951231638581e-92	0	TPD52
164	DNAJA1	1.14840247829577e-96	0.795002083619351	0.394	0.329	2.48870301071477e-92	0	DNAJA1
165	PIGT	2.69489759715133e-96	0.919663444425284	0.171	0.113	5.84011258278664e-92	0	PIGT
166	SOCS1	9.55351665806953e-96	1.69171689595218	0.052	0.02	2.07034259497025e-91	0	SOCS1
167	FAR2P2	1.19928777731887e-95	1.95522892180552	0.053	0.021	2.59897654222772e-91	0	FAR2P2
168	NUCB1	1.86203925864926e-95	0.825331489689375	0.182	0.123	4.03522527741881e-91	0	NUCB1
169	TSPAN7	8.72685607785462e-95	1.08878278847881	0.146	0.093	1.89119698063187e-90	0	TSPAN7
170	DNAJB1	1.09876730150857e-94	1.25399726333429	0.243	0.183	2.38113861909922e-90	0	DNAJB1
171	COTL1	1.09968141563167e-94	1.21469292965068	0.081	0.04	2.38311959581539e-90	0	COTL1
172	MAP7	1.92485951605916e-94	0.759191535684362	0.199	0.137	4.1713630572518e-90	0	MAP7
173	UNQ6494	6.31693067959926e-94	3.24493898686335	0.021	0.003	1.36894204757596e-89	0	UNQ6494
174	DNAJA4	8.21613267603253e-94	1.64933383550612	0.079	0.039	1.78051811222301e-89	0	DNAJA4
175	PPP1R1A	9.03196585997346e-94	0.663317747936486	0.193	0.13	1.95731732151485e-89	0	PPP1R1A
176	MIA2	2.9243963913462e-93	1.16811739557574	0.096	0.052	6.33745941968634e-89	0	MIA2
177	RAB3C	3.68229580557015e-93	1.62212629760992	0.07	0.033	7.97990324025106e-89	0	RAB3C
178	LDB2	2.934221310231e-92	2.37642760033495	0.023	0.004	6.35875100140159e-88	0	LDB2
179	VSNL1	2.35517366529452e-91	3.50648619471424	0.021	0.003	5.10389685005974e-87	0	VSNL1
180	PAM	9.37275117680665e-91	0.54706030097995	0.326	0.256	2.03116890752577e-86	0	PAM
181	LIMCH1	2.72072444323325e-90	0.529724992855354	0.297	0.227	5.89608194093077e-86	0	LIMCH1
182	STMN1	4.97928540701815e-90	0.988522621565766	0.121	0.072	1.0790609405549e-85	0	STMN1
183	H2AFJ	5.41759643289884e-89	0.809950814916471	0.164	0.109	1.17404732297351e-84	0	H2AFJ
184	PART1	9.77718696554527e-88	3.38965027750556	0.02	0.003	2.11881418730331e-83	0	PART1
185	PTP4A1	1.0921308717867e-87	0.606772340340003	0.239	0.175	2.36675681224897e-83	0	PTP4A1
186	SLC14A1	3.33964795949818e-87	2.77822371623728	0.019	0.003	7.23735109302851e-83	0	SLC14A1
187	JSRP1	4.68432921884284e-87	2.22601612181458	0.035	0.011	1.01514098501543e-82	0	JSRP1
188	MSANTD1	9.76449293803751e-85	4.23936742514226	0.015	0.001	2.11606326460211e-80	0	MSANTD1
189	CHID1	3.69840642926953e-84	1.06402154061584	0.127	0.079	8.01481657287e-80	0	CHID1
190	PRRG4	9.7095462278852e-84	1.43245058143776	0.06	0.027	2.104155763045e-79	0	PRRG4
191	STC2	1.03370320937638e-83	0.674648238725148	0.084	0.044	2.24013822503955e-79	0	STC2
192	ZNRF1	2.70718011484211e-82	1.67540754255582	0.046	0.018	5.86673002687435e-78	0	ZNRF1
193	SERPINI1	3.05356255195175e-82	1.48028041574455	0.068	0.034	6.61737540633463e-78	0	SERPINI1
194	KCNH6	4.24773011375514e-82	3.12936272129227	0.019	0.003	9.20525592951876e-78	0	KCNH6
195	TOX3	1.9674016741279e-80	1.85944864964516	0.044	0.017	4.26355616800257e-76	0	TOX3
196	HSP90AB1	2.80426868767787e-80	0.300345352634265	0.876	0.82	6.0771306730667e-76	0	HSP90AB1
197	MYH10	8.10984839616753e-80	0.896465388376151	0.129	0.081	1.75748524593347e-75	0	MYH10
198	ATRAID	9.49183192491665e-79	0.59758567572365	0.277	0.218	2.05697489644869e-74	0	ATRAID
199	IFIH1	2.61284952672194e-78	0.942714644174805	0.103	0.061	5.66230620935911e-74	0	IFIH1
200	OAZ1	3.84948420519587e-78	0.310268709719717	0.571	0.507	8.34221722107997e-74	0	OAZ1
201	UBB	1.62345371922218e-77	0.523538887376038	0.603	0.543	3.51818655492639e-73	0	UBB
202	C1orf21	1.68091722623513e-77	0.697772657884527	0.078	0.041	3.64271572097415e-73	0	C1orf21
203	HMP19	3.61303436011755e-76	4.06758871787717	0.015	0.002	7.82980676181075e-72	0	HMP19
204	TMX4	6.74286880614516e-76	0.505799908872187	0.295	0.234	1.46124709897972e-71	0	TMX4
205	GLA	8.40930044263577e-75	1.6576621800844	0.067	0.034	1.8223794989236e-70	0	GLA
206	ARRDC4	9.11276972488246e-75	1.57251261562611	0.044	0.018	1.97482832707928e-70	0	ARRDC4
207	PLEKHA1	1.07521043156505e-74	0.719691818325797	0.219	0.164	2.33008852624461e-70	0	PLEKHA1
208	APLP1	1.55054115132165e-74	0.960481489541914	0.131	0.085	3.36017772902915e-70	0	APLP1
209	SERTM1	1.97809650659983e-74	3.23101320369763	0.017	0.003	4.28673293945249e-70	0	SERTM1
210	SPINK4	1.16257937202701e-70	3.88809316454209	0.014	0.002	2.51942575711974e-66	0	SPINK4
211	PCDH17	5.57011144226481e-70	0.898207130836009	0.113	0.071	1.20709885065321e-65	0	PCDH17
212	SLC5A1	5.80271634910232e-70	2.34947007866989	0.022	0.005	1.25750666001396e-65	0	SLC5A1
213	FKBP11	9.6152305322614e-70	0.803115953515421	0.158	0.11	2.08371660864637e-65	0	FKBP11
214	CPNE3	1.55126893801463e-69	0.542631163138126	0.266	0.21	3.36175491557151e-65	0	CPNE3
215	ADGRG2	2.90107961797834e-69	2.94068995936845	0.014	0.002	6.28692964012087e-65	0	ADGRG2
216	RGS2	3.59602156803082e-69	0.907485291580995	0.168	0.12	7.79293834007959e-65	0	RGS2
217	CHD5	4.85538400412735e-68	2.04977237757672	0.027	0.009	1.05221026753444e-63	0	CHD5
218	VIL1	9.84391234826934e-68	2.6587815782582	0.018	0.004	2.13327424499345e-63	0	VIL1
219	PRR26	3.07503417590655e-67	1.92339363459581	0.032	0.011	6.66390656260708e-63	0	PRR26
220	LAT2	5.24837602662933e-67	2.2898955539846	0.02	0.005	1.13737556873084e-62	0	LAT2
221	C1orf168	1.54405288885351e-66	2.02323705386251	0.031	0.011	3.34611701543444e-62	0	C1orf168
222	LOC101060391	1.77965950759879e-66	2.91807300062663	0.016	0.003	3.85670011891734e-62	0	LOC101060391
223	SEZ6L2	1.82946675236057e-64	0.869378065523798	0.136	0.093	3.96463739904058e-60	0	SEZ6L2
224	TCEAL3	7.06871422328961e-64	0.549359641798457	0.25	0.198	1.53186105932909e-59	0	TCEAL3
225	HS6ST3	7.10949798621101e-64	1.89620940579077	0.03	0.011	1.54069930859179e-59	0	HS6ST3
226	FLRT3	5.05992114778159e-62	1.3693264395427	0.041	0.018	1.09653551193575e-57	0	FLRT3
227	MBOAT2	6.14431785209301e-61	1.49782683866141	0.048	0.023	1.33153512172708e-56	0	MBOAT2
228	FXYD6	8.7835046980625e-61	0.781901871397466	0.088	0.053	1.90347330311712e-56	0	FXYD6
229	NEDD9	8.95309128957373e-61	0.700714414947646	0.087	0.052	1.94022441336352e-56	0	NEDD9
230	CD46	8.95851766641818e-61	0.52281013953222	0.263	0.212	1.94140036348948e-56	0	CD46
231	JUN	1.89507361197919e-60	0.377383736359648	0.422	0.362	4.10681402452009e-56	0	JUN
232	MAOA	2.03900106307082e-60	1.5031699071354	0.042	0.019	4.41871920378077e-56	0	MAOA
233	PTGER3	2.22086714899249e-60	2.61441956079016	0.017	0.004	4.81284119858162e-56	0	PTGER3
234	IL18BP	4.84697623119574e-60	2.43367868954171	0.018	0.004	1.05038821906243e-55	0	IL18BP
235	LMCD1	6.09389021127154e-60	0.958031107585965	0.099	0.063	1.32060694768466e-55	0	LMCD1
236	NT5C3A	4.92373705320027e-59	0.864320564506704	0.121	0.082	1.06702305679903e-54	0	NT5C3A
237	ENPP1	4.04964915842227e-58	1.79828534668941	0.031	0.012	8.77599469121689e-54	0	ENPP1
238	HACD1	8.98118198658048e-58	1.69640074277498	0.03	0.011	1.94631194831185e-53	0	HACD1
239	FKBP4	2.37271838024964e-57	1.04492241990803	0.13	0.091	5.14191800183899e-53	0	FKBP4
240	KCNA5	2.82364105027936e-57	2.30458255019021	0.022	0.006	6.1191125200604e-53	0	KCNA5
241	MAOB	3.0910256671668e-57	1.78089260269425	0.022	0.007	6.69856172331717e-53	0	MAOB
242	TMEM59L	4.34254825845183e-57	1.42718705499891	0.05	0.025	9.41073633089095e-53	0	TMEM59L
243	TMEM86B	6.60775188101045e-57	2.71287276499855	0.016	0.003	1.43196591013377e-52	0	TMEM86B
244	FOS	9.31595209575594e-57	0.318552226196118	0.396	0.336	2.01885997867127e-52	0	FOS
245	TRIM55	1.53857260062597e-56	4.03715822550364	0.01	0.001	3.33424068281653e-52	0	TRIM55
246	IRX1	1.89486792685478e-56	3.71384057408515	0.011	0.001	4.106368284287e-52	0	IRX1
247	RIIAD1	9.24920243212511e-56	1.79168750431239	0.034	0.014	2.00439465906583e-51	0	RIIAD1
248	CDC42EP3	1.36939619298032e-55	0.843690339572148	0.134	0.094	2.96761848980765e-51	0	CDC42EP3
249	FFAR2	1.64951394400701e-54	2.35068426336367	0.022	0.007	3.57466166805759e-50	0	FFAR2
250	SYT4	1.7121904405549e-54	0.926613036614444	0.134	0.095	3.71048790372652e-50	0	SYT4
251	PPP1R3B	4.76695435777783e-54	1.05986026701069	0.055	0.029	1.03304667887403e-49	0	PPP1R3B
252	CSGALNACT1	1.76665607865665e-53	1.61459488561718	0.026	0.01	3.82852038805682e-49	0	CSGALNACT1
253	PRDX4	2.16719597153024e-53	0.435662275331447	0.318	0.271	4.69653038990318e-49	0	PRDX4
254	CDO1	3.00972435388166e-53	2.14291746808977	0.02	0.006	6.52237364729695e-49	0	CDO1
255	PTPRN	5.01647894647937e-53	0.404062560010743	0.24	0.189	1.08712115249154e-48	0	PTPRN
256	FBXW7	6.25360672501322e-53	0.841752883911493	0.106	0.07	1.35521911337762e-48	0	FBXW7
257	IL6R	1.26015616346278e-52	1.06630810042308	0.08	0.049	2.73088442184018e-48	0	IL6R
258	SERPINA10	1.39737190286489e-52	3.25451222431305	0.012	0.002	3.0282446506985e-48	0	SERPINA10
259	ABHD15	1.67124351649657e-52	1.8694931089984	0.024	0.008	3.62175182459972e-48	0	ABHD15
260	FGA	1.98872954620519e-52	2.277268300459	0.023	0.008	4.30977579958127e-48	0	FGA
261	KCNIP1	2.49630989112451e-52	3.06738912651459	0.014	0.003	5.40975316505592e-48	0	KCNIP1
262	RUFY3	3.55089867199531e-52	0.685977461458587	0.18	0.137	7.69515251208103e-48	0	RUFY3
263	CPNE8	4.00293566510817e-52	1.2417165619049	0.043	0.021	8.67476187985592e-48	0	CPNE8
264	CGRRF1	1.25545789327033e-51	1.22586888836156	0.073	0.044	2.72070280050614e-47	0	CGRRF1
265	SCGN	7.19204240163585e-51	0.293420715963748	0.268	0.213	1.5585875088585e-46	0	SCGN
266	SMIM6	6.38868929501646e-50	1.07277313326407	0.064	0.037	1.38449285712302e-45	0	SMIM6
267	PDIA3	7.39860757080893e-50	0.16186560503853	0.611	0.555	1.60335224667e-45	0	PDIA3
268	SYDE2	1.2108029672115e-49	2.19380045116116	0.016	0.004	2.62393111024404e-45	0	SYDE2
269	FGF12	1.96527972783741e-49	1.60002150007508	0.036	0.017	4.25895769819646e-45	0	FGF12
270	CTSZ	2.51101362970548e-49	1.10448827336785	0.049	0.026	5.44161763693475e-45	0	CTSZ
271	ATP5E	1.43250839196232e-48	0.629312770015268	0.205	0.163	3.10438893622154e-44	0	ATP5E
272	PCDH20	3.23317351021718e-48	2.10087997530265	0.024	0.009	7.00661031399164e-44	0	PCDH20
273	SLC36A4	3.30606699150427e-48	0.76294535146359	0.13	0.094	7.16457777728891e-44	0	SLC36A4
274	TMEM9	3.41944058687569e-48	0.658707754806049	0.158	0.118	7.41026969581831e-44	0	TMEM9
275	HOOK1	4.09251790292577e-48	0.635470032287478	0.173	0.132	8.86889554743043e-44	0	HOOK1
276	HGD	4.49670454722818e-48	1.77622964301076	0.02	0.007	9.74480842429819e-44	0	HGD
277	CALM1	5.70004701716926e-48	0.12419024130812	0.754	0.683	1.23525718909075e-43	0	CALM1
278	PCBD1	6.94688167762611e-48	0.774762200138071	0.146	0.108	1.50545872835835e-43	0	PCBD1
279	GPER1	1.72953744940041e-47	2.94243503743447	0.011	0.002	3.74808060659563e-43	0	GPER1
280	IL13RA2	1.75153122643881e-47	1.67641237931954	0.018	0.006	3.79574332081554e-43	0	IL13RA2
281	HTR1F	4.01536013344902e-47	1.7199281185848	0.023	0.008	8.70168694519738e-43	0	HTR1F
282	KL	5.98098020368597e-47	2.03477706377373	0.022	0.008	1.29613821994079e-42	0	KL
283	AOX1	7.80000274258432e-47	1.83469102579228	0.019	0.006	1.69033859434545e-42	0	AOX1
284	LOC101929532	1.48081684142528e-46	3.26398279747682	0.011	0.002	3.20907817705272e-42	0	LOC101929532
285	MAPRE1	1.86774547748499e-46	0.732495139020138	0.169	0.13	4.04759122425773e-42	0	MAPRE1
286	DPM3	3.71161757799075e-46	0.705216846300828	0.146	0.108	8.04344645326376e-42	0	DPM3
287	SAMD5	1.14056995066736e-45	1.37924278850235	0.04	0.02	2.47172914009124e-41	0	SAMD5
288	LRRTM2	1.17444267496439e-45	2.79119486040783	0.013	0.003	2.54513472091533e-41	0	LRRTM2
289	PCDHB4	8.18199536554341e-45	1.61979613209605	0.027	0.011	1.77312021566691e-40	0	PCDHB4
290	MAP7D2	8.60644377706744e-45	1.2537639185553	0.05	0.028	1.86510243092829e-40	0	MAP7D2
291	CDH10	1.17893854813582e-44	1.84821853598762	0.026	0.01	2.55487772766514e-40	0	CDH10
292	FOXA3	9.06739435284399e-44	1.57969865758936	0.028	0.012	1.96499503020482e-39	0	FOXA3
293	KCNJ6	2.10903477718956e-43	1.4339875835368	0.034	0.016	4.5704892656475e-39	0	KCNJ6
294	ZFR2	2.63519557117312e-43	2.78945118399995	0.012	0.003	5.71073232228928e-39	0	ZFR2
295	TMEM59	3.27344376874695e-43	0.227777979896687	0.47	0.42	7.09387999125152e-39	0	TMEM59
296	OSBPL6	1.35797276180993e-42	1.86726924936648	0.025	0.01	2.94286277211831e-38	0	OSBPL6
297	C10orf10	1.75815524761308e-42	0.125960161394449	0.306	0.25	3.81009823710231e-38	0	C10orf10
298	C16orf45	3.56954571976854e-42	0.606167224475591	0.154	0.117	7.7355625293104e-38	0	C16orf45
299	MARVELD2	4.19314569196652e-42	0.927447268148009	0.079	0.051	9.08696602906064e-38	0	MARVELD2
300	ITM2C	6.06986946457601e-42	0.52566022553031	0.215	0.176	1.31540141166827e-37	0	ITM2C
301	ATP6AP2	9.43569419391777e-42	0.394133747596042	0.294	0.253	2.04480928876392e-37	0	ATP6AP2
302	CPLX2	1.13483851510148e-41	1.04586661948887	0.073	0.047	2.45930854607642e-37	0	CPLX2
303	FABP5	1.47660134769333e-41	1.92175278907325	0.015	0.004	3.19994278058621e-37	0	FABP5
304	SLC35F3	4.73430949986532e-41	1.68159938129741	0.028	0.013	1.02597221171581e-36	0	SLC35F3
305	PDK3	5.93097289959172e-41	1.13613313976496	0.055	0.032	1.28530113707052e-36	0	PDK3
306	CACNB2	1.00340955994354e-40	1.9586276230545	0.018	0.006	2.17448885735364e-36	0	CACNB2
307	SESN3	2.34792433562828e-40	1.1221456604856	0.065	0.04	5.08818682774005e-36	0	SESN3
308	STIP1	3.82852022358253e-40	0.697930575883553	0.179	0.143	8.29678617652569e-36	0	STIP1
309	ATP2B1	9.75135351689091e-40	0.485755828510808	0.198	0.159	2.11321582064543e-35	0	ATP2B1
310	MAFB	1.31339045112451e-39	0.55470282414379	0.186	0.148	2.84624844663193e-35	0	MAFB
311	CITED2	1.67413973103384e-39	0.620609145680958	0.195	0.156	3.62802821112343e-35	0	CITED2
312	C19orf81	1.67617251082716e-39	2.12126287372168	0.014	0.004	3.63243344821354e-35	0	C19orf81
313	PPP4R4	2.82249280587391e-39	1.88029013157456	0.017	0.006	6.11662415960935e-35	0	PPP4R4
314	EVA1A	2.93764804557428e-39	1.37784930868625	0.043	0.024	6.36617707956403e-35	0	EVA1A
315	COL9A2	7.47213374936734e-39	2.63318990903666	0.012	0.003	1.6192861048254e-34	0	COL9A2
316	GALNT13	2.4533611136916e-38	1.98930281673067	0.017	0.005	5.31667886948107e-34	0	GALNT13
317	TMED3	7.0183045196021e-38	0.528727677381937	0.213	0.176	1.52093677244297e-33	0	TMED3
318	RAB3B	8.35795601977704e-38	0.565039695022993	0.157	0.122	1.81125264904588e-33	0	RAB3B
319	NUDC	1.24348960825071e-37	0.506730160458507	0.292	0.255	2.69476633004012e-33	0	NUDC
320	MAPK4	1.28592090057434e-37	2.38912612522512	0.014	0.004	2.78671918363466e-33	0	MAPK4
321	BTBD11	1.33089704831209e-37	2.38193506563471	0.012	0.003	2.88418699339712e-33	0	BTBD11
322	RAB11FIP1	1.94383073369e-37	0.539023657986747	0.232	0.194	4.21247558297959e-33	0	RAB11FIP1
323	GATA6-AS1	2.13654527884137e-37	1.65366868098145	0.015	0.005	4.63010727377712e-33	0	GATA6-AS1
324	HSPA7	2.54378151227956e-37	1.62468559630847	0.034	0.017	5.51262891526104e-33	0	HSPA7
325	CRTAC1	8.23563335723644e-37	2.31462285873807	0.011	0.003	1.78474410484671e-32	0	CRTAC1
326	PHPT1	1.87783549587273e-36	0.375764325585998	0.295	0.257	4.0694573031058e-32	0	PHPT1
327	KCNK1	1.96215479513384e-36	0.894759008929194	0.098	0.07	4.25218565653454e-32	0	KCNK1
328	SUMF2	3.86439765251372e-36	0.725280259968654	0.086	0.059	8.37453615276249e-32	0	SUMF2
329	C1GALT1	6.33313047102582e-36	0.735798644679213	0.101	0.072	1.37245270437601e-31	0	C1GALT1
330	SH3RF1	9.44604596920725e-36	0.940055620559878	0.042	0.024	2.0470526219869e-31	0	SH3RF1
331	PLK2	1.58234694898846e-35	0.608835263941191	0.121	0.09	3.4291040731529e-31	0	PLK2
332	PRLR	2.36325350054936e-35	1.93670088713374	0.016	0.006	5.12140666104051e-31	0	PRLR
333	ABLIM1	3.12217172354348e-35	0.681538620996176	0.093	0.066	6.76605834209107e-31	0	ABLIM1
334	STAT4	3.21959749333658e-35	2.0037024359201	0.017	0.006	6.97718972780971e-31	0	STAT4
335	P4HTM	6.59492596011072e-35	0.768691844538862	0.109	0.081	1.42918640481559e-30	0	P4HTM
336	BSG	7.35532264051224e-35	0.583831699214274	0.152	0.119	1.59397196942541e-30	0	BSG
337	DEPTOR	1.31764506969699e-34	1.389448118196	0.028	0.013	2.85546863054035e-30	0	DEPTOR
338	WWC1	1.71399018084149e-34	0.727871605635049	0.053	0.032	3.7143881209016e-30	0	WWC1
339	UQCC2	1.85147596468123e-34	0.707316299176376	0.107	0.078	4.0123335630607e-30	0	UQCC2
340	MAN1A1	2.80185024085694e-34	0.719531933740723	0.107	0.079	6.07188965696107e-30	0	MAN1A1
341	PGR	2.83174927374355e-34	1.44357275906501	0.027	0.013	6.13668385112965e-30	0	PGR
342	UGT8	3.0122710739e-34	1.386055647532	0.037	0.02	6.5278926442487e-30	0	UGT8
343	ZNF331	3.27794784262914e-34	0.982507960680389	0.101	0.073	7.10364076976162e-30	0	ZNF331
344	HSPA4L	6.36875854609607e-34	1.10158090410463	0.071	0.048	1.38017366452448e-29	0	HSPA4L
345	GFOD2	1.33813589865119e-33	1.0101388193768	0.044	0.025	2.899874305967e-29	0	GFOD2
346	TNFRSF18	1.90864820851731e-33	2.59424460484149	0.011	0.003	4.13623153267787e-29	0	TNFRSF18
347	FAM84A	2.50528529359468e-33	1.92729312337162	0.019	0.008	5.42920375974903e-29	0	FAM84A
348	C1orf122	2.58459441436582e-33	0.666477691125827	0.137	0.106	5.60107455537218e-29	0	C1orf122
349	CD55	3.84401918561779e-33	0.483186352407269	0.179	0.145	8.33037397715231e-29	0	CD55
350	PXK	4.26374814607485e-33	0.898834125740774	0.072	0.049	9.23996860735882e-29	0	PXK
351	PARP9	3.14247787533937e-32	0.650774025805778	0.116	0.087	6.81006380364795e-28	0	PARP9
352	FCGRT	5.09512970569797e-32	0.623148638935601	0.066	0.043	1.10416555852181e-27	0	FCGRT
353	DRAIC	9.90011142783501e-32	2.10751767420249	0.015	0.005	2.14545314752612e-27	0	DRAIC
354	CD99L2	1.02561785718786e-31	1.2797914883	0.038	0.021	2.22261645831181e-27	0	CD99L2
355	PLA2G16	2.13360567587783e-31	0.627073517513754	0.124	0.095	4.62373686019485e-27	0	PLA2G16
356	GLB1	1.10594639116674e-30	0.64534407599892	0.111	0.083	2.39669642429744e-26	0	GLB1
357	MYO10	1.3126649795982e-30	0.361392162737037	0.084	0.058	2.84467627728727e-26	0	MYO10
358	CADM4	1.32558526980391e-30	1.6796048201629	0.012	0.004	2.87267583819205e-26	0	CADM4
359	COX17	1.56872244720583e-30	0.382137101382555	0.224	0.19	3.39957841533975e-26	0	COX17
360	SLC25A4	3.26125263381612e-30	0.486550859217645	0.19	0.158	7.06746058274292e-26	0	SLC25A4
361	EHF	4.10850272263615e-30	0.277753568937975	0.13	0.099	8.90353625022481e-26	0	EHF
362	TMEM154	1.13027154498425e-29	1.49568907825361	0.017	0.007	2.44941146513537e-25	0	TMEM154
363	PDE4D	1.23931458430257e-29	1.02474282324187	0.046	0.028	2.6857186356421e-25	0	PDE4D
364	TCN2	1.44057161041619e-29	1.37768428428328	0.016	0.006	3.12186273693293e-25	0	TCN2
365	RHBDD2	2.33664112173249e-29	0.661160619963521	0.143	0.115	5.06373497490647e-25	0	RHBDD2
366	PTGER4	3.93807430481166e-29	1.6703422097545	0.015	0.006	8.53420082595734e-25	0	PTGER4
367	PROX1	1.2097807528863e-28	0.899381702427626	0.061	0.041	2.62171586957989e-24	0	PROX1
368	CNNM1	1.27307364988129e-28	1.50751932329476	0.021	0.009	2.75887790665774e-24	0	CNNM1
369	HTATSF1	1.84918503005854e-28	0.386880865499456	0.208	0.176	4.00736887863986e-24	0	HTATSF1
370	NOVA1	2.20530589633411e-28	1.07646131540622	0.042	0.025	4.77911840794566e-24	0	NOVA1
371	LAPTM4B	2.53500592137453e-28	0.559868714257187	0.134	0.106	5.49361133221074e-24	0	LAPTM4B
372	GNG4	2.59663322772454e-28	0.311703279885019	0.215	0.179	5.62716386780186e-24	0	GNG4
373	GPR37	3.28562298672148e-28	2.19602657722807	0.011	0.003	7.12027357452413e-24	0	GPR37
374	RAB27A	3.50559444581445e-28	0.775675262356651	0.079	0.057	7.5969737235245e-24	0	RAB27A
375	TPD52L1	1.26142258716817e-27	0.908917252123925	0.027	0.014	2.73362888865213e-23	0	TPD52L1
376	ENTPD2	1.54567130796247e-27	1.45844579085088	0.013	0.005	3.34962429148546e-23	0	ENTPD2
377	RGAG4	1.55537810996719e-27	1.26456373141214	0.031	0.017	3.3706599021099e-23	0	RGAG4
378	NR0B2	2.27795204830657e-27	1.1300763870796	0.038	0.022	4.93654988388516e-23	0	NR0B2
379	RPS6KA3	2.43597237447125e-27	0.805876484728305	0.06	0.04	5.27899573271665e-23	0	RPS6KA3
380	FGG	2.49188737378222e-27	1.73643655276721	0.018	0.008	5.40016912772344e-23	0	FGG
381	SYNDIG1	3.80839377249533e-27	2.04773737215073	0.011	0.004	8.25317014437462e-23	0	SYNDIG1
382	DAPK2	1.19405421073015e-26	1.18968583424435	0.028	0.015	2.58763488007331e-22	0	DAPK2
383	MTMR7	2.16455465461081e-26	1.34184777478036	0.03	0.017	4.69080639200709e-22	0	MTMR7
384	GPR119	2.84150213243779e-26	2.04963644948352	0.01	0.003	6.15781927120593e-22	0	GPR119
385	IGFBPL1	3.25968111384578e-26	1.96058349981456	0.011	0.003	7.06405494181519e-22	0	IGFBPL1
386	WBSCR22	3.53762308534838e-26	0.331664411386194	0.23	0.199	7.66638298825846e-22	0	WBSCR22
387	CKB	5.6773121017886e-26	0.639120438066394	0.102	0.077	1.23033030557861e-21	0	CKB
388	NTRK2	7.92827348377234e-26	0.875866473544164	0.02	0.009	1.7181361466683e-21	0	NTRK2
389	RGS17	8.79990756508132e-26	1.0344472441248	0.053	0.035	1.90702796842877e-21	0	RGS17
390	DMD	9.82478624839262e-26	1.23762238018584	0.017	0.007	2.12912942788917e-21	0	DMD
391	C2CD4B	1.2592470558607e-25	1.0635287818124	0.046	0.03	2.72891429475572e-21	0	C2CD4B
392	ATP6V0B	2.06605732535367e-25	0.303208119505662	0.301	0.27	4.47735282977394e-21	0	ATP6V0B
393	RIMS2	2.09360210869717e-25	0.826495566899906	0.075	0.054	4.53704512975764e-21	0	RIMS2
394	SMAP2	2.38451470353615e-25	0.64009876851501	0.098	0.075	5.16748181403318e-21	0	SMAP2
395	KIF12	3.55576448176479e-25	1.10353227067963	0.019	0.009	7.70569720843248e-21	0	KIF12
396	SNTG1	3.67264652396664e-25	2.01729948063319	0.011	0.004	7.9589922820881e-21	0	SNTG1
397	ZDHHC14	5.97493899132662e-25	1.08166448191964	0.021	0.01	1.29482902881039e-20	0	ZDHHC14
398	SH3KBP1	6.31164231697196e-25	0.397678112353758	0.077	0.056	1.36779600651099e-20	0	SH3KBP1
399	CNTN4	6.33953982622813e-25	0.947745498702057	0.045	0.029	1.3738416757419e-20	0	CNTN4
400	TMOD1	7.21223790987163e-25	0.421040211133487	0.188	0.158	1.56296407744828e-20	0	TMOD1
401	CYCS	1.19565695540039e-24	0.462260881585967	0.226	0.198	2.59110818804819e-20	0	CYCS
402	CHKA	1.30632913921571e-24	0.801452904545766	0.032	0.018	2.83094587759437e-20	0	CHKA
403	FGF14	1.90018239769431e-24	1.17543098452737	0.039	0.024	4.11788527404334e-20	0	FGF14
404	RAB3GAP2	1.96075236135631e-24	0.601696127397858	0.091	0.069	4.24914644229525e-20	0	RAB3GAP2
405	CDS1	2.30722540419254e-24	0.958866496136721	0.025	0.013	4.99998817342565e-20	0	CDS1
406	IDS	2.836713758334e-24	0.336665121672086	0.24	0.21	6.14744238568561e-20	0	IDS
407	TMED4	3.10430350540103e-24	0.36853367387759	0.23	0.201	6.72733612655457e-20	0	TMED4
408	TNFRSF19	3.38522674958738e-24	0.981299163584251	0.031	0.018	7.33612488903082e-20	0	TNFRSF19
409	TMEM54	3.53716981207002e-24	0.724968218819446	0.066	0.047	7.66540069973693e-20	0	TMEM54
410	FOXJ1	3.83144663129101e-24	2.00709430853011	0.013	0.005	8.30312799467074e-20	0	FOXJ1
411	HIST1H2BK	5.11333171544535e-24	1.01485516659194	0.04	0.025	1.10811011605416e-19	0	HIST1H2BK
412	HMGN3	5.58378012284148e-24	0.453468419308468	0.149	0.123	1.21006099042098e-19	0	HMGN3
413	TBL1X	8.73228792317715e-24	0.677794455289344	0.062	0.043	1.89237411583172e-19	0	TBL1X
414	RNF144A	9.1903674408803e-24	1.32715889997822	0.012	0.005	1.99164452811317e-19	0	RNF144A
415	MSANTD4	1.02658204108169e-23	0.837660456333659	0.093	0.071	2.22470594122812e-19	0	MSANTD4
416	RNF150	1.29804382799697e-23	1.4465786274523	0.017	0.007	2.81299077965223e-19	0	RNF150
417	ENAM	1.56345336111889e-23	1.7536064288141	0.014	0.006	3.38815977888075e-19	0	ENAM
418	SIL1	2.12976954173729e-23	0.509027266120117	0.155	0.129	4.61542357389888e-19	0	SIL1
419	BTD	2.79398979966014e-23	0.938142073313963	0.036	0.022	6.05485529484349e-19	0	BTD
420	MMP16	5.48808177199458e-23	1.99872265879267	0.014	0.006	1.18932220080895e-18	0	MMP16
421	STON2	5.96782809752616e-23	1.58674076005731	0.02	0.01	1.2932880270149e-18	0	STON2
422	EGR4	1.08889857785701e-22	1.22133151486432	0.029	0.017	2.35975210807393e-18	0	EGR4
423	CMTM8	1.1420899511938e-22	0.651117640877381	0.108	0.085	2.47502313323208e-18	0	CMTM8
424	VWA5B2	1.38862222756622e-22	1.78105142654575	0.013	0.005	3.00928322935875e-18	0	VWA5B2
425	SLC7A8	1.65163680101097e-22	0.628753007816782	0.104	0.082	3.57926211147087e-18	0	SLC7A8
426	CCDC186	2.13898329273192e-22	0.357756839422125	0.187	0.16	4.63539069367934e-18	0	CCDC186
427	RTN1	3.1779280212227e-22	1.0304750971017	0.042	0.027	6.88688781479172e-18	0	RTN1
428	CNPY2	3.49615270962678e-22	0.325492177761804	0.272	0.246	7.57651253703219e-18	0	CNPY2
429	RHOB	4.28140921830091e-22	0.219247541995156	0.138	0.11	9.2782419169799e-18	0	RHOB
430	SESN1	4.3521426816043e-22	0.924595376070717	0.061	0.044	9.43152840530468e-18	0	SESN1
431	MAP2	5.40570180023108e-22	0.434003978250361	0.179	0.153	1.17146963712808e-17	0	MAP2
432	NDUFB2	5.80192004070751e-22	0.253478648412729	0.304	0.275	1.25733409202173e-17	0	NDUFB2
433	TMEM56	7.30352569737442e-22	1.01579265822315	0.025	0.014	1.58274705387801e-17	0	TMEM56
434	ST18	8.72027093669469e-22	0.861851034691375	0.068	0.05	1.88976991469111e-17	0	ST18
435	C3orf14	1.086127404821e-21	0.6087678588692	0.132	0.109	2.35374669898758e-17	0	C3orf14
436	DZIP3	1.98652377793519e-21	0.579130632930229	0.112	0.09	4.30499567916335e-17	0	DZIP3
437	USP25	1.99675681658906e-21	0.726757558520261	0.037	0.024	4.32717169723015e-17	0	USP25
438	ANK2	2.41361843988713e-21	1.48556507154954	0.012	0.005	5.23055252107939e-17	0	ANK2
439	ABHD14A	2.72279955489873e-21	0.812391101855612	0.066	0.048	5.90057891542104e-17	0	ABHD14A
440	CPQ	3.02564664801241e-21	0.71137903349404	0.073	0.054	6.55687885090769e-17	0	CPQ
441	MANEA	3.07136216881342e-21	1.07506024896144	0.031	0.019	6.65594895603557e-17	0	MANEA
442	TP53I13	3.59240757917402e-21	0.786301481313769	0.054	0.038	7.78510646482801e-17	0	TP53I13
443	WNT4	3.84695868340735e-21	0.742284386015923	0.082	0.063	8.33674416281206e-17	0	WNT4
444	KIF5C	3.90573028014727e-21	0.547887839744527	0.127	0.104	8.46410809010714e-17	0	KIF5C
445	SYT5	4.06874232913834e-21	0.92225342701031	0.059	0.042	8.8173715014757e-17	0	SYT5
446	CAMK2D	5.25238988017518e-21	0.781519206219294	0.077	0.058	1.13824541093276e-16	0	CAMK2D
447	DNER	6.04205309414114e-21	1.75895028688534	0.013	0.005	1.30937332603133e-16	0	DNER
448	BAMBI	6.94564673397743e-21	0.980350367709415	0.023	0.013	1.50519110372025e-16	0	BAMBI
449	GNAZ	8.75895511503559e-21	1.29351415386509	0.023	0.013	1.89815316297936e-16	0	GNAZ
450	MDH2	1.08681036948913e-20	0.363616918465677	0.237	0.211	2.3552267517199e-16	0	MDH2
451	TSPYL2	1.44770440799637e-20	0.488862081927582	0.206	0.182	3.13732022256893e-16	0	TSPYL2
452	MCU	1.93348579069002e-20	1.1774795107252	0.026	0.015	4.19005705700435e-16	0	MCU
453	SLC25A33	2.34115181453389e-20	1.28942701992586	0.022	0.012	5.07351009727639e-16	0	SLC25A33
454	NEFH	4.15629722145019e-20	1.87216971963211	0.015	0.007	9.00711170860471e-16	0	NEFH
455	IQSEC3	6.06076683908415e-20	2.07300043757159	0.01	0.004	1.31342878169793e-15	0	IQSEC3
456	LRCH2	8.0893823872949e-20	1.08951574192039	0.023	0.013	1.75305005715068e-15	0	LRCH2
457	FAM83B	9.40935421304789e-20	0.858719523869297	0.015	0.007	2.03910115150961e-15	0	FAM83B
458	TMEM74B	1.4564625226135e-19	1.73048489060115	0.013	0.006	3.15629993275572e-15	0	TMEM74B
459	CCDC107	1.64212169284487e-19	0.653522360412344	0.086	0.067	3.55864192056411e-15	0	CCDC107
460	WIPF3	2.15082067899857e-19	1.48673878510043	0.01	0.004	4.66104349345781e-15	0	WIPF3
461	RFK	2.38392330566706e-19	0.449912403891147	0.152	0.128	5.16620019571108e-15	0	RFK
462	BEX5	2.7760119628231e-19	0.700861662964824	0.087	0.068	6.01589552463394e-15	0	BEX5
463	UCN3	4.63985904675402e-19	1.18452935531777	0.038	0.025	1.00550385402206e-14	0	UCN3
464	PDE9A	5.28540789403475e-19	0.922918346277307	0.028	0.017	1.14540074471627e-14	0	PDE9A
465	HSD17B14	5.92452433628682e-19	0.862518036289243	0.068	0.051	1.28390366891672e-14	0	HSD17B14
466	FGFR1	7.36355058292935e-19	0.416427592531093	0.135	0.111	1.59575504682662e-14	0	FGFR1
467	NUPR2	7.47337553509955e-19	0.932665443933044	0.049	0.034	1.61955521221142e-14	0	NUPR2
468	TIMM17B	1.3165560641721e-18	0.502008555870151	0.108	0.088	2.85310864666737e-14	0	TIMM17B
469	SOD1	1.86700270126685e-18	0.234597139556028	0.364	0.338	4.0459815539154e-14	0	SOD1
470	LRP11	2.04920274679942e-18	1.02628362844355	0.046	0.032	4.44082727258903e-14	0	LRP11
471	FAM184A	2.90305066558176e-18	0.974265241842087	0.034	0.022	6.29120109738223e-14	0	FAM184A
472	ASPHD1	3.79636314592146e-18	0.716668594787285	0.061	0.045	8.2270985735264e-14	0	ASPHD1
473	BCAM	4.23022260828403e-18	0.877103111141935	0.031	0.019	9.16731541441231e-14	0	BCAM
474	CRIP2	4.44486393802017e-18	0.298100723715692	0.207	0.183	9.6324646400835e-14	0	CRIP2
475	ANXA7	4.5529929425713e-18	0.389373316379508	0.196	0.172	9.86679100584627e-14	0	ANXA7
476	SEPP1	5.42970658898863e-18	0.533181905240204	0.1	0.08	1.17667171489973e-13	0	SEPP1
477	HERC5	5.50276940073874e-18	0.907463420395156	0.034	0.022	1.19250515683409e-13	0	HERC5
478	RGS7	5.83563343039091e-18	1.18183446321688	0.026	0.016	1.26464012070001e-13	0	RGS7
479	IFI27L1	6.38700524173056e-18	0.736920320299922	0.056	0.041	1.38412790593543e-13	0	IFI27L1
480	TMEM164	6.54703825125004e-18	1.20811123299947	0.015	0.008	1.4188086594284e-13	0	TMEM164
481	RCAN3	1.00954199795253e-17	0.665169334878864	0.092	0.073	2.18777846376293e-13	0	RCAN3
482	PPIL6	1.60909965535443e-17	1.4956474590152	0.017	0.009	3.48707986311859e-13	0	PPIL6
483	SMARCA2	1.61909757073249e-17	0.422726623447381	0.137	0.115	3.50874634553439e-13	0	SMARCA2
484	TBC1D30	1.71255681903466e-17	1.41783565683213	0.015	0.007	3.71128188253002e-13	0	TBC1D30
485	YWHAH	2.01806726304263e-17	0.374401595293183	0.223	0.2	4.37335356573968e-13	0	YWHAH
486	GNG2	2.63785645302832e-17	0.682541470749115	0.08	0.063	5.71649871935768e-13	0	GNG2
487	ANG	3.75537290611116e-17	0.310026629312367	0.045	0.031	8.13826862483348e-13	0	ANG
488	C9orf16	4.28367108294587e-17	0.704213734377505	0.068	0.052	9.283143603852e-13	0	C9orf16
489	YIPF2	6.40669099977145e-17	0.662001284784503	0.065	0.049	1.38839400656047e-12	0	YIPF2
490	MBNL2	6.94303604139592e-17	0.523505101494363	0.118	0.098	1.50462534053091e-12	0	MBNL2
491	FRMD4B	7.00626496130403e-17	0.53118044544342	0.036	0.024	1.5183276797642e-12	0	FRMD4B
492	PTPRN2	8.58293223837177e-17	0.736210649629665	0.064	0.048	1.86000724537755e-12	0	PTPRN2
493	PPA1	9.38529422538199e-17	0.33988293680762	0.216	0.194	2.03388711158253e-12	0	PPA1
494	UQCR11	9.55269620277785e-17	0.229329017353774	0.311	0.287	2.07016479410399e-12	0	UQCR11
495	WEE1	9.84230728688506e-17	1.04169974010384	0.018	0.01	2.13292641214086e-12	0	WEE1
496	SLC25A53	1.08743245421027e-16	1.48256519226786	0.014	0.007	2.35657487151908e-12	0	SLC25A53
497	SPCS1	1.1787379296335e-16	0.251684846254877	0.288	0.266	2.55444296730875e-12	0	SPCS1
498	SLC37A4	1.31319463865156e-16	0.891264744853131	0.056	0.042	2.84582410142179e-12	0	SLC37A4
499	NCAM1	1.73981050811966e-16	0.509419877907092	0.049	0.035	3.77034335214611e-12	0	NCAM1
500	EPG5	1.81449640279688e-16	0.835256318842853	0.018	0.01	3.93219515450113e-12	0	EPG5
501	CNIH3	2.15189900067274e-16	1.4321831153351	0.01	0.004	4.66338032435789e-12	0	CNIH3
502	TOX	2.18921706713273e-16	0.785946119973537	0.05	0.037	4.74425230618335e-12	0	TOX
503	ADAMTSL2	2.3669332126235e-16	0.967679223020429	0.019	0.011	5.12938096507639e-12	0	ADAMTSL2
504	STXBP1	2.7230751859601e-16	0.560375799044351	0.116	0.096	5.90117623549414e-12	0	STXBP1
505	CACNA2D2	3.58543891904745e-16	1.11951586920902	0.025	0.015	7.77000468146772e-12	0	CACNA2D2
506	GRSF1	3.85590785542155e-16	0.420494745114281	0.16	0.139	8.35613791348404e-12	0	GRSF1
507	ACSM3	5.36834132488986e-16	1.61195262608586	0.011	0.005	1.16337324851688e-11	0	ACSM3
508	VTRNA1-3	5.93552344032283e-16	1.17617038661938	0.015	0.008	1.28628728475236e-11	0	VTRNA1-3
509	RSRC2	6.03584752548218e-16	0.347332440228249	0.267	0.246	1.30802851724724e-11	0	RSRC2
510	MISP	1.09125713885311e-15	1.02209890499614	0.016	0.009	2.36486334560858e-11	0	MISP
511	LOC100505771	1.28626326739672e-15	0.944717194716381	0.023	0.014	2.78746112677544e-11	0	LOC100505771
512	CHORDC1	1.40812731707726e-15	0.866165055037851	0.086	0.069	3.05155270883812e-11	0	CHORDC1
513	SCN3B	1.43954565995788e-15	1.28171749129888	0.018	0.01	3.11963939969473e-11	0	SCN3B
514	SRPK2	1.67803729806553e-15	0.455566697022117	0.126	0.106	3.6364746286378e-11	0	SRPK2
515	PHIP	1.95841072404641e-15	0.327781799145626	0.146	0.125	4.24407188008097e-11	0	PHIP
516	HEXA	2.69577271576417e-15	0.414240261487067	0.154	0.133	5.84200905233254e-11	0	HEXA
517	CELF3	3.42687184846742e-15	1.30367300203099	0.028	0.018	7.42637398281374e-11	0	CELF3
518	NPAS4	4.38022865261674e-15	1.23437861917536	0.02	0.012	9.49239351308574e-11	0	NPAS4
519	LOC100287592	4.74171648540763e-15	1.57771403385977	0.014	0.007	1.02757737955269e-10	0	LOC100287592
520	RAI2	4.88273063471017e-15	1.2563201591234	0.028	0.018	1.05813655584804e-10	0	RAI2
521	REC8	5.38744246406935e-15	0.892291815306688	0.041	0.029	1.16751265638847e-10	0	REC8
522	GYG1	5.58533096598953e-15	0.668159556023872	0.101	0.084	1.21039707363959e-10	0	GYG1
523	GPRC5C	5.66724823173669e-15	0.693220373735817	0.049	0.036	1.22814936429966e-10	0	GPRC5C
524	EHHADH	6.71747769458784e-15	1.17388884472718	0.017	0.009	1.45574459119413e-10	0	EHHADH
525	FKBP1B	7.36450451584672e-15	0.865311041424059	0.026	0.016	1.59596177362914e-10	0	FKBP1B
526	CCDC86	8.8892556879713e-15	0.813958988240971	0.048	0.035	1.92639060014026e-10	0	CCDC86
527	BID	1.25904311882594e-14	0.476679910400111	0.051	0.038	2.72847234280769e-10	0	BID
528	TTC39A	1.77343162657674e-14	0.720914901845435	0.064	0.05	3.84320367795446e-10	0	TTC39A
529	RAD21	1.93333918963872e-14	0.187276444740446	0.343	0.322	4.18973935786608e-10	0	RAD21
530	GCNT3	2.15332969902758e-14	0.611423188225283	0.028	0.018	4.66648079076267e-10	0	GCNT3
531	SSBP2	2.51969608583118e-14	0.688437765089398	0.067	0.053	5.46043338760475e-10	0	SSBP2
532	GUSB	2.65582544991749e-14	0.533215147321192	0.082	0.066	5.7554393325162e-10	0	GUSB
533	FGL1	2.76252851063941e-14	0.794540797805398	0.013	0.007	5.98667553540667e-10	0	FGL1
534	SCP2	2.91404680296571e-14	0.3239116710676	0.216	0.196	6.31503082670698e-10	0	SCP2
535	PPP1R9A	3.03234614656055e-14	0.457822721459182	0.086	0.069	6.57139733421136e-10	0	PPP1R9A
536	NEURL1	3.96874953149537e-14	0.765955947655328	0.038	0.027	8.60067710970362e-10	0	NEURL1
537	CHCHD10	4.04600730191889e-14	0.399232735648771	0.145	0.126	8.76810242398844e-10	0	CHCHD10
538	GABRB3	4.83233264002473e-14	0.661468131079018	0.086	0.07	1.04721480641976e-09	0	GABRB3
539	VWA5A	4.85932071458273e-14	0.606685355176161	0.09	0.074	1.05306339205722e-09	0	VWA5A
540	ARL2	5.64391753132408e-14	0.47076641741587	0.134	0.115	1.22309336821324e-09	0	ARL2
541	KLF11	6.11278699756601e-14	0.899442010180402	0.022	0.013	1.32470207024253e-09	0	KLF11
542	NDUFA7	6.36954913794432e-14	0.359365050098385	0.182	0.163	1.38034499368391e-09	0	NDUFA7
543	CTNND2	6.74227406994245e-14	0.953576082118136	0.02	0.012	1.46111821369723e-09	0	CTNND2
544	NR4A1	7.83814380450685e-14	0.500189266274513	0.076	0.06	1.69860414387468e-09	0	NR4A1
545	WDR59	8.92878548883586e-14	0.687431480273353	0.039	0.027	1.93495710328562e-09	0	WDR59
546	CALM3	9.3993222510538e-14	0.325315374710737	0.211	0.192	2.03692712502587e-09	0	CALM3
547	PRKCQ-AS1	9.81821235010161e-14	1.39386207905146	0.011	0.006	2.12770479839052e-09	0	PRKCQ-AS1
548	MLLT11	1.05254969307684e-13	0.771933531784969	0.07	0.055	2.28098043986682e-09	0	MLLT11
549	HSPA2	1.09113945184166e-13	1.3823664486554	0.021	0.013	2.36460830608605e-09	0	HSPA2
550	GRHL1	1.21536664012232e-13	1.52660980094296	0.011	0.006	2.63382104580907e-09	0	GRHL1
551	MYEF2	1.23020416691951e-13	0.415411361530927	0.125	0.107	2.66597545013127e-09	0	MYEF2
552	CLK1	1.41116197029164e-13	0.664228261421184	0.111	0.094	3.05812910581901e-09	0	CLK1
553	TSPAN33	1.64804726397414e-13	1.26858206181674	0.011	0.005	3.57148322575836e-09	0	TSPAN33
554	JAKMIP2	2.0172670766653e-13	0.819450235857341	0.047	0.035	4.37161948184138e-09	0	JAKMIP2
555	PRDX2	2.56035696573105e-13	0.393177650553778	0.157	0.138	5.54854958043575e-09	0	PRDX2
556	NDUFA13	2.63781456351043e-13	0.218759305894531	0.296	0.276	5.71640794058345e-09	0	NDUFA13
557	PDXDC2P	3.13343964730003e-13	0.790101265046951	0.031	0.021	6.7904770596639e-09	0	PDXDC2P
558	RNASE4	3.4128021618513e-13	0.255042245412181	0.068	0.053	7.39588356494795e-09	0	RNASE4
559	AHSA1	3.62781937805682e-13	0.714076397149981	0.108	0.092	7.86184737418693e-09	0	AHSA1
560	GPC6	4.3272987360501e-13	0.566652994017203	0.032	0.022	9.37768909089418e-09	0	GPC6
561	PAPSS2	7.36615621749329e-13	0.188806173573962	0.26	0.237	1.59631971389297e-08	0	PAPSS2
562	SIAE	7.42584107633309e-13	0.613325603217072	0.037	0.027	1.60925401965214e-08	0	SIAE
563	PRKCE	7.84589949633085e-13	0.951737901660406	0.015	0.009	1.70028487984986e-08	0	PRKCE
564	ZFAND2A	8.28891074498298e-13	0.876509283727877	0.087	0.072	1.79628984754526e-08	0	ZFAND2A
565	CDH1	8.67212389883421e-13	0.236204787180068	0.105	0.087	1.87933597011636e-08	0	CDH1
566	SMIM5	8.70154351333901e-13	1.32993327773879	0.011	0.006	1.8857114947757e-08	0	SMIM5
567	TMEM238	1.00734864598814e-12	1.42651918100159	0.014	0.008	2.1830252507209e-08	0	TMEM238
568	DPP6	1.20764657608304e-12	0.770326271086312	0.055	0.043	2.61709089502956e-08	0	DPP6
569	PER2	1.25823717448826e-12	0.746488878290313	0.031	0.022	2.72672578083351e-08	0	PER2
570	GPBP1	1.37782797646296e-12	0.430227506313771	0.164	0.146	2.98589100779288e-08	0	GPBP1
571	TERF2IP	1.44893102873531e-12	0.153373934831873	0.398	0.376	3.13997843237229e-08	0	TERF2IP
572	RUNDC3A	1.53576602414475e-12	0.90950175075976	0.037	0.026	3.3281585509241e-08	0	RUNDC3A
573	XBP1	1.54923082214385e-12	0.371293355915115	0.252	0.236	3.35733811466794e-08	0	XBP1
574	CLCN5	1.64377502224557e-12	0.8573644749672	0.013	0.007	3.56222485070838e-08	0	CLCN5
575	TJP2	1.89402734904196e-12	0.194841619266806	0.051	0.039	4.10454666810883e-08	0	TJP2
576	PCDH9	1.93981598385477e-12	1.10006039515006	0.016	0.009	4.20377521861166e-08	0	PCDH9
577	DPP7	2.32987274867288e-12	0.410698145602638	0.152	0.135	5.049067233649e-08	0	DPP7
578	GGA2	2.41967413664577e-12	0.65103157221965	0.062	0.048	5.24367582152505e-08	0	GGA2
579	RAMP2	2.57510836665453e-12	0.194786471643253	0.012	0.007	5.58051734137703e-08	0	RAMP2
580	CD83	3.25505745947952e-12	1.05880844520783	0.015	0.009	7.05403502043808e-08	0	CD83
581	LOC101928111	3.42976891815022e-12	1.34783008082248	0.013	0.007	7.43265222252335e-08	0	LOC101928111
582	PPARGC1A	3.63278883189734e-12	1.02873077765722	0.011	0.006	7.87261667760472e-08	0	PPARGC1A
583	COPZ1	3.92620040955902e-12	0.29522002672427	0.218	0.2	8.50846890755535e-08	0	COPZ1
584	EDIL3	4.99465778913248e-12	0.655337606347534	0.077	0.063	1.0823922894829e-07	0	EDIL3
585	KIAA0319	5.0370789210541e-12	1.24182225588698	0.015	0.009	1.09158537298163e-07	0	KIAA0319
586	KANK1	5.75115439705778e-12	0.913922508213584	0.016	0.01	1.24633266938639e-07	0	KANK1
587	ALAS1	6.17662087513666e-12	0.553188273033962	0.077	0.063	1.33853550985086e-07	0	ALAS1
588	GBP2	6.65848714110636e-12	0.245899528381582	0.049	0.037	1.44296074834916e-07	0	GBP2
589	EDN3	7.89807023871957e-12	0.806211857464334	0.081	0.067	1.71159080143292e-07	0	EDN3
590	HIST2H2BE	9.13562088095344e-12	1.07043324978298	0.024	0.016	1.97978040111142e-07	0	HIST2H2BE
591	LMO1	1.00148907503567e-11	0.627342109536923	0.081	0.067	2.1703269745098e-07	0	LMO1
592	CDK5R2	1.01449478078017e-11	1.35389781634128	0.018	0.011	2.1985116394287e-07	0	CDK5R2
593	ZNF703	1.53064994001655e-11	1.29591776078637	0.01	0.005	3.31707148500987e-07	0	ZNF703
594	PBX3	2.1826763891068e-11	0.674402330337265	0.041	0.031	4.73007800283334e-07	0	PBX3
595	CEACAM1	2.26770663933261e-11	0.992761212685454	0.014	0.008	4.9143470580977e-07	0	CEACAM1
596	DUSP8	2.55866833368201e-11	1.23291118143703	0.01	0.005	5.54489014592228e-07	0	DUSP8
597	KCNJ8	2.79721219981456e-11	0.677957019899477	0.039	0.029	6.06183855821814e-07	0	KCNJ8
598	PMAIP1	2.88364344865004e-11	0.502600088815046	0.05	0.038	6.2491437175695e-07	0	PMAIP1
599	SMC4	2.99655671132641e-11	0.24169894675414	0.098	0.082	6.49383804911547e-07	0	SMC4
600	SORBS1	3.00105253000002e-11	0.832824089920045	0.015	0.009	6.50358093776304e-07	0	SORBS1
601	AHI1	3.5966709194017e-11	0.320853886909087	0.162	0.145	7.79434554943542e-07	0	AHI1
602	INA	3.98837946341881e-11	0.559664921253314	0.087	0.073	8.64321713517491e-07	0	INA
603	CENPV	4.55351946859283e-11	0.78136444160055	0.021	0.014	9.86793204038751e-07	0	CENPV
604	GKAP1	5.59941165215533e-11	0.750921990169333	0.037	0.027	1.21344849913858e-06	0	GKAP1
605	GPAT3	5.81996058275004e-11	1.23408339891273	0.018	0.011	1.26124365788776e-06	0	GPAT3
606	BCAS2	6.43699388667744e-11	0.520331148471406	0.128	0.113	1.39496094518187e-06	0	BCAS2
607	NAAA	7.08513286803332e-11	0.828188246154474	0.031	0.023	1.5354191438315e-06	0	NAAA
608	SSTR1	7.64419535675491e-11	1.51811864612808	0.011	0.006	1.65657357576236e-06	0	SSTR1
609	TMEM178B	7.67638754243645e-11	1.13860326561879	0.011	0.006	1.6635499443214e-06	0	TMEM178B
610	FAM46C	7.8661981923962e-11	0.939451494958291	0.028	0.019	1.70468381027418e-06	0	FAM46C
611	CCSAP	8.0290614705357e-11	1.04820672197032	0.023	0.015	1.73997791127979e-06	0	CCSAP
612	NAT1	8.14486544960526e-11	1.19714488928622	0.01	0.005	1.76507379158396e-06	0	NAT1
613	ATP5L	9.78420914876532e-11	0.162307384786035	0.313	0.295	2.12033596462893e-06	0	ATP5L
614	SSTR3	1.25575801812028e-10	1.21435998763253	0.017	0.01	2.72135320106846e-06	0	SSTR3
615	RAB17	1.30014621026411e-10	0.658131305795425	0.041	0.031	2.81754685226335e-06	0	RAB17
616	CAMK2N1	1.43863389580101e-10	0.471290625007681	0.076	0.063	3.11766351559038e-06	0	CAMK2N1
617	ST7	1.64355175497223e-10	0.973321417191793	0.021	0.014	3.56174100820032e-06	0	ST7
618	PTPN13	1.65935568808483e-10	0.670322343162881	0.047	0.036	3.59598971164865e-06	0	PTPN13
619	DYNLRB1	1.92476838394081e-10	0.17923737259712	0.28	0.263	4.17116556483814e-06	0	DYNLRB1
620	CTTNBP2	2.27438754527312e-10	0.890559974736549	0.014	0.008	4.92882524936139e-06	0	CTTNBP2
621	KIAA1958	2.35674109794402e-10	0.907158456032774	0.017	0.011	5.10729363335449e-06	0	KIAA1958
622	MAF	2.54921844637407e-10	0.416469304000439	0.029	0.021	5.52441129513725e-06	0	MAF
623	NELFCD	2.75789989844151e-10	0.609413923084383	0.076	0.063	5.97664486991259e-06	0	NELFCD
624	RASSF7	3.42492278339758e-10	0.30825341877553	0.049	0.038	7.4221501639009e-06	0	RASSF7
625	FHL1	3.42804709282516e-10	0.666511364392716	0.048	0.037	7.42892085486141e-06	0	FHL1
626	FEZ1	3.45222467119299e-10	0.604609824817619	0.02	0.014	7.48131608494232e-06	0	FEZ1
627	SRBD1	4.06989935477381e-10	0.578157288303563	0.053	0.042	8.81987889173033e-06	0	SRBD1
628	IDNK	4.09913387544692e-10	0.825764512789162	0.03	0.022	8.88323302148101e-06	0	IDNK
629	CFAP65	4.80427352571422e-10	1.2869394998905	0.016	0.01	1.04113411575753e-05	0	CFAP65
630	NRCAM	5.31458396768914e-10	0.519023561339447	0.083	0.07	1.15172349163791e-05	0	NRCAM
631	SNHG8	5.48335035920361e-10	0.319194994734985	0.19	0.175	1.18829685634301e-05	0	SNHG8
632	FAM110B	5.61386044712667e-10	0.630551190969254	0.02	0.013	1.21657969749682e-05	0	FAM110B
633	IDI1	6.61919977249469e-10	0.411483348773653	0.134	0.119	1.43444678269732e-05	0	IDI1
634	OGFOD3	7.80354233042216e-10	0.600007783914821	0.04	0.03	1.69110565842579e-05	0	OGFOD3
635	ITPR1	8.44719173635615e-10	0.46879139286056	0.022	0.015	1.83059092118574e-05	0	ITPR1
636	SRSF12	8.77254029877491e-10	0.886835467799531	0.018	0.012	1.90109720814751e-05	0	SRSF12
637	PDHX	1.04030318379528e-09	0.572800860712101	0.059	0.047	2.25444102960274e-05	0	PDHX
638	SLC25A25	1.13354968300564e-09	0.868252472335025	0.018	0.012	2.45651551804152e-05	0	SLC25A25
639	MZT2B	1.14929729776833e-09	0.352357889821523	0.158	0.143	2.49064217399375e-05	0	MZT2B
640	MEAF6	1.22647901754097e-09	0.37540305966667	0.161	0.147	2.65790267891305e-05	0	MEAF6
641	RAB39A	1.22958800905695e-09	1.23404163297548	0.016	0.01	2.66464017442733e-05	0	RAB39A
642	CD109	1.25164476603565e-09	0.586638821034455	0.01	0.005	2.71243937247585e-05	0	CD109
643	NME4	1.46592139991016e-09	0.513801305464509	0.064	0.053	3.17679826574531e-05	0	NME4
644	SCN3A	1.61691761147575e-09	0.914584101538546	0.022	0.015	3.5040221558291e-05	0	SCN3A
645	LOC101928891	1.65361500246668e-09	1.23281869645007	0.012	0.007	3.58354907184554e-05	0	LOC101928891
646	TMEM260	1.72004645168595e-09	0.617401633146656	0.04	0.03	3.72751266544862e-05	0	TMEM260
647	HSPA4	1.84255142304938e-09	0.548782502619176	0.142	0.129	3.9929931888903e-05	0	HSPA4
648	PDGFRL	2.02858360446933e-09	0.905074986212473	0.023	0.016	4.39614352924548e-05	0	PDGFRL
649	S100B	2.04083930380636e-09	0.768130956558645	0.012	0.007	4.42270285527876e-05	0	S100B
650	UNC13A	2.05277443951205e-09	0.603630627553299	0.037	0.028	4.44856748786657e-05	0	UNC13A
651	RAB6B	2.07787296467792e-09	0.857492218008614	0.036	0.027	4.50295850175352e-05	0	RAB6B
652	DUSP4	2.11376487655788e-09	0.419877779915504	0.047	0.037	4.58073986398859e-05	0	DUSP4
653	RP9P	2.14249882768553e-09	0.65623460073101	0.037	0.028	4.64300920947731e-05	0	RP9P
654	CACNA1A	2.24703858070384e-09	0.976352024823992	0.016	0.01	4.8695573082433e-05	0	CACNA1A
655	SEZ6L	2.298764020441e-09	1.03697418572983	0.023	0.016	4.98165150869768e-05	0	SEZ6L
656	LPGAT1	2.75582331686369e-09	0.35426012958198	0.126	0.111	5.97214470997531e-05	0	LPGAT1
657	SYNGR4	2.79548203597803e-09	0.7461914058969	0.041	0.032	6.05808912016798e-05	0	SYNGR4
658	GREM1	3.68309997699111e-09	0.877871434600888	0.019	0.012	7.98164596013743e-05	0	GREM1
659	TEX30	4.0130578552396e-09	0.609058936354274	0.044	0.034	8.69669767808975e-05	0	TEX30
660	ABCD3	4.13362693842788e-09	0.566839983579302	0.048	0.038	8.95798293826706e-05	0	ABCD3
661	GSTA4	4.27544342231967e-09	0.719038582236837	0.064	0.053	9.26531344050896e-05	0	GSTA4
662	TRIM59	4.51869842097067e-09	0.97911931016144	0.014	0.009	9.79247134808554e-05	0	TRIM59
663	LGALSL	5.04882289669264e-09	0.768427297365822	0.017	0.011	0.000109413040994226	0	LGALSL
664	CSRP1	5.25021532822009e-09	0.522595649042223	0.081	0.069	0.000113777416377858	0	CSRP1
665	CEP85L	5.63152717867207e-09	0.523001874405485	0.032	0.024	0.000122040825489003	0	CEP85L
666	BTAF1	5.69108975503985e-09	0.543752002822126	0.056	0.046	0.000123331606081469	0	BTAF1
667	MBP	6.05896825946391e-09	0.450680356581309	0.096	0.083	0.000131303901150842	0	MBP
668	LINC00473	7.17952855924643e-09	0.948005705625393	0.029	0.022	0.000155587563407429	0	LINC00473
669	RAP1GAP	7.39267280622205e-09	0.4606723713836	0.034	0.026	0.000160206612383638	0	RAP1GAP
670	DSCAML1	8.41815752549983e-09	1.17079204292493	0.01	0.006	0.000182429891735107	0	DSCAML1
671	MARK1	8.52203383403484e-09	0.950558013479941	0.031	0.023	0.000184680995217369	0	MARK1
672	LRRTM4	9.11177857006029e-09	1.33998307293273	0.012	0.008	0.000197461353391776	0	LRRTM4
673	NDUFA1	1.10287934108228e-08	0.191440031027613	0.267	0.253	0.000239004982005941	0	NDUFA1
674	EPB41L3	1.11928524307646e-08	0.702810154674038	0.048	0.038	0.000242560305027099	0	EPB41L3
675	SNCA	1.17720793500073e-08	0.923223763133324	0.033	0.025	0.000255112731594008	0	SNCA
676	PPM1K	1.2342528158804e-08	0.413670544660128	0.083	0.07	0.000267474927729441	0	PPM1K
677	LARP4B	1.30674156274115e-08	0.402703777156388	0.04	0.031	0.000283183964061634	0	LARP4B
678	MBOAT7	1.30781299224835e-08	0.584320782962053	0.04	0.031	0.000283416153550139	0	MBOAT7
679	LRRC24	1.41456624305417e-08	1.08262325631827	0.01	0.006	0.000306550650532269	0	LRRC24
680	WFS1	1.57611801819467e-08	0.680191132897181	0.032	0.024	0.000341560535722967	0	WFS1
681	NPHP4	1.68173558529845e-08	0.816712901369566	0.01	0.005	0.000364448918690028	0	NPHP4
682	PLA2G4C	1.79248158168783e-08	0.752452021998712	0.024	0.017	0.000388448683567569	0	PLA2G4C
683	KLHL3	1.8297427930764e-08	0.957474544016411	0.014	0.009	0.000396523560687587	0	KLHL3
684	TIAM1	1.96585899736695e-08	0.852586477190079	0.028	0.021	0.000426021303319391	0	TIAM1
685	DACH1	2.26848053340863e-08	0.722553531001815	0.027	0.02	0.000491602416394984	0	DACH1
686	GBP1	2.40556912172592e-08	0.528488244741724	0.038	0.029	0.000521310884369224	0	GBP1
687	SLC5A3	2.93183572449586e-08	0.688993924743347	0.037	0.028	0.000635358119855498	0	SLC5A3
688	CHAC2	3.21249195432676e-08	1.12704329248182	0.012	0.008	0.000696179131422151	0	CHAC2
689	GRB14	3.50697122576673e-08	0.626051116483672	0.017	0.011	0.000759995734335908	0	GRB14
690	ALDH5A1	3.95297501769509e-08	1.19163714005304	0.013	0.008	0.000856649216084702	0	ALDH5A1
691	LCORL	4.75984704346816e-08	0.488610909311813	0.072	0.061	0.00103150645278998	0	LCORL
692	MFSD3	5.02093898857977e-08	0.818450699652217	0.02	0.014	0.00108808768821512	0	MFSD3
693	REEP4	5.29438709215331e-08	0.68337376982055	0.026	0.019	0.00114734662674054	0	REEP4
694	DEDD2	6.73638175290222e-08	0.937645625313807	0.039	0.031	0.00145984128967144	0	DEDD2
695	RAB11A	7.42331210539623e-08	0.252889625699186	0.183	0.17	0.00160870596636042	0	RAB11A
696	FBXO2	8.38223658487214e-08	0.622948617311811	0.034	0.026	0.00181651449030764	0	FBXO2
697	DCDC5	8.91686974923647e-08	1.3154138353256	0.01	0.006	0.00193237484335703	0	DCDC5
698	SPATA7	1.07798055897453e-07	0.545991311908626	0.046	0.037	0.0023360916693537	0	SPATA7
699	NPTN	1.09029268268894e-07	0.375939066491731	0.104	0.092	0.00236277327265521	0	NPTN
700	PCK1	1.16311907578473e-07	1.2026904068348	0.01	0.006	0.0025205953491331	0	PCK1
701	MAATS1	1.20309717101495e-07	0.602467781660664	0.033	0.025	0.0026072318793065	0	MAATS1
702	CD320	1.21757692331106e-07	0.454313856710724	0.088	0.077	0.00263861095050739	0	CD320
703	NRXN1	1.29989197647247e-07	0.568422121144976	0.056	0.047	0.00281699590221348	0	NRXN1
704	ZNF608	1.35510408502505e-07	0.412198625629809	0.047	0.038	0.00293664606265778	0	ZNF608
705	CKMT1B	1.39241694161649e-07	1.1201758431525	0.013	0.008	0.0030175067541771	0	CKMT1B
706	MPP6	1.39976407595175e-07	0.486373850360536	0.091	0.08	0.00303342872899505	0	MPP6
707	NR4A2	1.4599415428331e-07	0.583744849178598	0.043	0.035	0.00316383931747361	0	NR4A2
708	BTC	1.51550794922916e-07	0.881136900908335	0.012	0.008	0.00328425727677452	0	BTC
709	ATP5EP2	1.51576723474464e-07	0.760819322137824	0.03	0.023	0.00328481917441511	0	ATP5EP2
710	FAM171B	1.52659427262025e-07	0.109650824271228	0.03	0.038	0.00330828244819535	0	FAM171B
711	CCDC158	1.60276133480974e-07	1.23632799881062	0.012	0.008	0.00347334408866619	0	CCDC158
712	COLCA1	1.86012117823642e-07	0.733971687509399	0.01	0.006	0.00403106860535616	0	COLCA1
713	HIP1R	1.91740298778385e-07	0.680227680351208	0.015	0.01	0.00415520401482639	0	HIP1R
714	MAP9	2.1128849853382e-07	0.397579529422349	0.131	0.119	0.00457883305172641	0	MAP9
715	GPX4	2.39489086293317e-07	0.11505393403456	0.307	0.293	0.00518996798906248	0	GPX4
716	RGS9	2.43329629782678e-07	0.445808455291173	0.088	0.077	0.00527319640702042	0	RGS9
717	GABRG2	2.55013201393691e-07	0.854929237377996	0.012	0.008	0.00552639108740268	0	GABRG2
718	CRY1	2.62409084635605e-07	0.923819546027872	0.025	0.019	0.00568666727313819	0	CRY1
719	MRPL18	2.64817467381979e-07	0.575510094995749	0.126	0.116	0.00573885933563486	0	MRPL18
720	BCAR3	2.73667895423112e-07	0.918051213645268	0.01	0.006	0.00593065696171425	0	BCAR3
721	ACVR1C	3.29429597972138e-07	0.870980472845971	0.024	0.018	0.0071390688176542	0	ACVR1C
722	COX10	4.58846540862409e-07	0.954870134080389	0.015	0.01	0.00994366338702926	0	COX10
723	HLF	5.69330065653185e-07	1.10578398294526	0.017	0.012	0.0123379518527702	0	HLF
724	ESRRG	5.7714140817997e-07	0.873325310889557	0.021	0.016	0.0125072314566681	0	ESRRG
725	CSRNP3	5.90535592816575e-07	0.774250740535113	0.03	0.023	0.012797496831928	0	CSRNP3
726	SUCLG1	5.92844647223227e-07	0.203216078949827	0.236	0.225	0.0128475363499746	0	SUCLG1
727	MARCH8	6.06269864807799e-07	0.690506979562254	0.041	0.034	0.0131384742402498	0	MARCH8
728	NOL4	7.31702183526009e-07	0.752352692318636	0.039	0.032	0.0158567180191921	0	NOL4
729	PPP1R3C	7.57133093987343e-07	0.244386062480273	0.018	0.025	0.0164078312797997	0	PPP1R3C
730	PODXL2	8.38858959736433e-07	0.863806428123362	0.031	0.024	0.0181789125164482	0	PODXL2
731	C2CD4A	8.41476207775776e-07	0.640403906710455	0.046	0.038	0.0182356308987088	0	C2CD4A
732	PTTG1	9.53588184346644e-07	0.900354324088751	0.02	0.015	0.0206652095429761	0	PTTG1
733	C17orf58	1.10448137950046e-06	0.599847579947852	0.042	0.034	0.0239352159751545	0	C17orf58
734	SCRN1	1.15702286950437e-06	0.432829519562186	0.097	0.087	0.0250738426050292	0	SCRN1
735	HACD3	1.18564727935015e-06	0.231938696031705	0.216	0.205	0.0256941621907972	0	HACD3
736	PKIA	1.23633795334214e-06	0.832892717415731	0.035	0.028	0.0267926797868776	0	PKIA
737	CSTF3	1.23656569097506e-06	0.591860466763964	0.05	0.042	0.0267976150891206	0	CSTF3
738	FAM210B	1.23780306557591e-06	0.432711245717466	0.08	0.07	0.0268244302340956	0	FAM210B
739	ZHX1	1.32045892226412e-06	0.46140526535027	0.112	0.102	0.0286156653043857	0	ZHX1
740	CMBL	1.35867137916308e-06	0.588211847677083	0.054	0.045	0.0294437674578432	0	CMBL
741	TCEAL1	1.39661076811524e-06	0.408811995915794	0.085	0.075	0.0302659519558253	0	TCEAL1
742	ATP6V0D1	1.46550424211546e-06	0.59787757554847	0.061	0.052	0.0317589424308841	0	ATP6V0D1
743	DTNA	1.46837165010467e-06	0.562275856336254	0.033	0.026	0.0318210820294182	0	DTNA
744	TMIE	1.4866032537767e-06	1.14260777151372	0.012	0.008	0.0322161791125949	0	TMIE
745	IMMP1L	1.51053039847358e-06	0.666609559575204	0.065	0.056	0.0327347042653209	0	IMMP1L
746	KIF1A	1.54214410558112e-06	0.35042895202599	0.106	0.095	0.0334198049120485	0	KIF1A
747	LCLAT1	1.85384008581536e-06	0.697987658836226	0.02	0.015	0.0401745684997046	0	LCLAT1
748	IRF6	1.89265683367995e-06	0.391252801836899	0.035	0.028	0.0410157662426782	0	IRF6
749	UTP3	1.90568290499629e-06	0.324785262920646	0.133	0.122	0.0412980542341747	0	UTP3
750	CALCOCO2	1.9410581396267e-06	0.246153209639829	0.199	0.188	0.0420646709438502	0	CALCOCO2
751	TAPT1	1.9899955850718e-06	0.567483168396983	0.027	0.021	0.0431251943240909	0	TAPT1
752	ROMO1	2.30931488635253e-06	0.146981177485453	0.232	0.22	0.0500451629021457	0	ROMO1
753	TLCD1	2.39017330181051e-06	1.15705060670523	0.011	0.007	0.0517974456235357	0	TLCD1
754	RAB33A	2.42415164492955e-06	0.968398624401137	0.012	0.008	0.0525337902972683	0	RAB33A
755	MPP2	2.56520829226114e-06	0.801854952451839	0.021	0.016	0.0555906289015912	0	MPP2
756	STAT5B	2.61720866542092e-06	0.668961479677648	0.039	0.031	0.0567175289883368	0	STAT5B
757	APTR	2.76936638626776e-06	0.627747563044622	0.028	0.022	0.0600149389568086	0	APTR
758	STX3	2.88550671339998e-06	0.505186440063452	0.073	0.064	0.0625318159860909	0	STX3
759	BACE1	3.10823438894926e-06	0.457328671901419	0.056	0.048	0.0673585474429193	0	BACE1
760	APOO	3.54664126233063e-06	0.723914097677271	0.045	0.038	0.0768592627959671	0	APOO
761	ATXN7	3.7935198701839e-06	0.59574050489097	0.024	0.018	0.0822093691067553	0	ATXN7
762	NGRN	3.9550104787201e-06	0.272591867479225	0.189	0.179	0.0857090320843433	0	NGRN
763	HIST1H1C	4.07288895406894e-06	0.278159556560817	0.1	0.089	0.0882635765236279	0	HIST1H1C
764	DDX24	4.60601700147266e-06	0.113475123850899	0.329	0.318	0.099816994438914	0	DDX24
765	PLAC8	4.84642137478516e-06	0.784097884895933	0.016	0.011	0.105026797612969	0	PLAC8
766	C11orf70	4.99194169255379e-06	0.967875022779933	0.01	0.006	0.108180368419333	0	C11orf70
767	CLDN7	5.49331637419966e-06	0.111520582828111	0.169	0.156	0.119045659145281	0	CLDN7
768	TMEM145	5.50748203979716e-06	0.893149696907859	0.012	0.008	0.119352643284444	0	TMEM145
769	AGFG2	5.51616821670764e-06	0.786799393563937	0.014	0.01	0.119540881424271	0	AGFG2
770	LOC171391	5.55493681832374e-06	0.940350712672704	0.011	0.008	0.120381035789894	0	LOC171391
771	PARD6A	5.62514260584059e-06	0.960972678493229	0.017	0.012	0.121902465411171	0	PARD6A
772	CTBS	5.67199418030874e-06	0.434045843187778	0.105	0.095	0.122917785881471	0	CTBS
773	MCOLN3	5.81902726753274e-06	1.26988274770867	0.011	0.007	0.126104139914702	0	MCOLN3
774	SDK1	6.09414015616569e-06	0.751676003680137	0.011	0.008	0.132066111324267	0	SDK1
775	BAG3	6.24349648952043e-06	0.715368950585216	0.088	0.079	0.135302812424397	0	BAG3
776	PCCB	6.27333898445462e-06	0.509089867742894	0.046	0.038	0.135949529132116	0	PCCB
777	SELK	7.0317531738218e-06	0.18861282231061	0.299	0.291	0.152385123029892	0	SELK
778	CREBL2	7.39256428263024e-06	0.124369087208288	0.033	0.041	0.16020426056888	0	CREBL2
779	TAF7	8.24022515048809e-06	0.237625070293792	0.289	0.283	0.178573919236228	0	TAF7
780	MCF2L-AS1	8.88076803381501e-06	1.00115795010862	0.01	0.006	0.192455124060805	0	MCF2L-AS1
781	PAFAH1B3	9.08751641514421e-06	0.418592518452955	0.058	0.05	0.19693556823259	0	PAFAH1B3
782	OCRL	9.42443566230655e-06	0.85394788397469	0.015	0.011	0.204236945237845	0	OCRL
783	CHD6	9.45386009642852e-06	0.385387429043	0.079	0.07	0.204874602149702	0	CHD6
784	AIG1	9.5237571220956e-06	0.420784932798989	0.103	0.094	0.206389340592934	0	AIG1
785	SEC14L1	1.06892403019108e-05	0.228527324420986	0.058	0.05	0.23164652658271	0	SEC14L1
786	DDC	1.09003953743921e-05	1.40232127508845	0.012	0.008	0.236222468158452	0	DDC
787	MAGIX	1.17942517735731e-05	0.79320111573497	0.016	0.012	0.255593230185102	0	MAGIX
788	DYNLL2	1.19532542195177e-05	0.536396231164508	0.067	0.059	0.259038972191168	0	DYNLL2
789	RSBN1L	1.33828677086975e-05	0.348832744308926	0.116	0.106	0.290020126115184	0	RSBN1L
790	CRMP1	1.39134542502492e-05	0.875709604749793	0.034	0.028	0.301518467057151	0	CRMP1
791	KIF3A	1.41576941948574e-05	0.289581540920061	0.131	0.121	0.306811390896755	0	KIF3A
792	FNBP1L	1.47661816713448e-05	0.165191213120197	0.174	0.162	0.319997922999714	0	FNBP1L
793	SSBP4	1.52178532193641e-05	0.389525664061279	0.055	0.047	0.329786097116838	0	SSBP4
794	MTSS1	1.61245654252902e-05	0.319146180862943	0.09	0.081	0.349435457331464	0	MTSS1
795	PGAP1	1.76703491112526e-05	1.01068691125401	0.013	0.009	0.382934135589956	0	PGAP1
796	CLIP3	1.94598555773528e-05	0.934322793563058	0.02	0.016	0.421714530216812	0	CLIP3
797	IFRD1	2.16823425987812e-05	0.579165734767802	0.076	0.068	0.469878046458187	0	IFRD1
798	RANGAP1	2.18583422742061e-05	0.471290459296432	0.07	0.062	0.473692135424321	0	RANGAP1
799	CALCB	2.27468328871714e-05	0.364975443049346	0.011	0.008	0.492946615497891	0	CALCB
800	AP1S2	2.29235523935474e-05	0.336086527324439	0.053	0.046	0.496776303920565	0	AP1S2
801	ARHGEF12	2.74761469302987e-05	0.179866990670735	0.084	0.075	0.595435580126503	0	ARHGEF12
802	CAP2	2.76848364765104e-05	1.14367506909834	0.012	0.008	0.599958091282458	0	CAP2
803	ETV1	2.90333297926431e-05	0.509196046303281	0.068	0.06	0.629181289936369	0	ETV1
804	TRMT112	2.93905021350368e-05	0.235649842431338	0.202	0.194	0.636921571768382	0	TRMT112
805	KCNB2	2.97592684110698e-05	0.772792883519051	0.02	0.015	0.644913105736294	0	KCNB2
806	MLF1	3.03589038440394e-05	0.133077389694484	0.039	0.046	0.657907805204177	0	MLF1
807	NAP1L5	3.06429559522787e-05	0.194636174172256	0.039	0.047	0.664063498441831	0	NAP1L5
808	H1FX	3.12886691406947e-05	0.249751660105644	0.102	0.092	0.678056748947995	0	H1FX
809	NDUFB8	3.26725334090751e-05	0.1427099028143	0.261	0.252	0.708046471508067	0	NDUFB8
810	ASAH1	3.45082834847023e-05	0.221208592512567	0.169	0.159	0.747829011396983	0	ASAH1
811	STX16	3.78983589222143e-05	0.351509639684797	0.04	0.033	0.821295336203306	0	STX16
812	CTAGE5	3.92788507572197e-05	0.226549509800338	0.103	0.094	0.851211974759708	0	CTAGE5
813	SLC4A10	4.43754747989053e-05	0.148742997660708	0.028	0.034	0.961660914367076	0	SLC4A10
814	GDAP1L1	4.45148723172924e-05	1.06320813352757	0.017	0.013	0.964681797988043	0	GDAP1L1
815	LOC642366	4.59917561414729e-05	0.986206514351168	0.012	0.008	0.996687347341859	0	LOC642366
816	CPLX1	4.64127406959194e-05	0.959028210966787	0.012	0.009	1	0	CPLX1
817	DNM1	4.69103418013539e-05	0.867584543711605	0.017	0.013	1	0	DNM1
818	PMVK	4.75488500880285e-05	0.117643409209133	0.063	0.074	1	0	PMVK
819	RNF32	4.86468380541904e-05	0.632182201385759	0.017	0.013	1	0	RNF32
820	MYLIP	4.89519985277257e-05	0.562615014606335	0.038	0.032	1	0	MYLIP
821	ID4	5.37973695649824e-05	0.356095563889124	0.063	0.056	1	0	ID4
822	RAP1GAP2	5.54231323016297e-05	0.645740829274595	0.036	0.03	1	0	RAP1GAP2
823	SLBP	5.69323976610744e-05	0.394687781346496	0.095	0.087	1	0	SLBP
824	IMPA1	5.76134332848186e-05	0.422082111301499	0.048	0.041	1	0	IMPA1
825	STAT1	5.96015596983518e-05	0.45104756448173	0.077	0.069	1	0	STAT1
826	IRS2	5.99894963375404e-05	0.32630063665379	0.048	0.041	1	0	IRS2
827	SERPINA6	6.00796837109681e-05	0.250791219008921	0.013	0.009	1	0	SERPINA6
828	TUNAR	6.23421816704531e-05	0.145215035700248	0.02	0.026	1	0	TUNAR
829	PHKG1	6.3556765859151e-05	0.79268346975393	0.011	0.008	1	0	PHKG1
830	C8orf76	6.5950663623482e-05	0.491457322352257	0.032	0.027	1	0	C8orf76
831	DAP	7.08834341452947e-05	0.348454040797178	0.113	0.105	1	0	DAP
832	CMC2	7.12638761061463e-05	0.429406217495947	0.085	0.077	1	0	CMC2
833	TCTN1	7.18520467583596e-05	0.594005065433608	0.056	0.049	1	0	TCTN1
834	TTTY14	7.54997877088265e-05	0.642552876485083	0.013	0.009	1	0	TTTY14
835	MKNK2	7.73930871508802e-05	0.412420328864037	0.05	0.044	1	0	MKNK2
836	LNX1	8.4514641617362e-05	0.687737108972354	0.027	0.022	1	0	LNX1
837	RUSC1	8.61054657779824e-05	0.154180131213988	0.028	0.035	1	0	RUSC1
838	FAM169A	8.77553772334349e-05	0.920518647993953	0.016	0.012	1	0	FAM169A
839	LINC01370	8.93393453190465e-05	0.852230207219933	0.015	0.011	1	0	LINC01370
840	CDK5RAP1	9.26649765676204e-05	0.710087974648887	0.021	0.017	1	0	CDK5RAP1
841	CDIP1	9.27270730390927e-05	0.10740109066789	0.036	0.043	1	0	CDIP1
842	TRAF2	9.65783335343625e-05	0.643936427357031	0.016	0.012	1	0	TRAF2
843	CDC42SE2	9.85447512626467e-05	0.509555720263412	0.063	0.056	1	0	CDC42SE2
844	PDXP	0.000102761740911933	0.750329892109267	0.012	0.008	1	0	PDXP
845	PSMD6	0.000104949080134652	0.35268032429606	0.125	0.117	1	0	PSMD6
846	SNHG19	0.000110760483366424	0.125596769129358	0.035	0.042	1	0	SNHG19
847	LOC283683	0.00011970314616746	1.02853486495102	0.01	0.007	1	0	LOC283683
848	PPP1R3E	0.000120649458689446	0.589690891109712	0.028	0.023	1	0	PPP1R3E
849	SEPT3	0.000126297387468273	0.802417959337579	0.014	0.01	1	0	SEPT3
850	PPP1R14C	0.00013125592600306	0.671309377369186	0.014	0.01	1	0	PPP1R14C
851	BTBD3	0.000139970854504549	0.556744627522861	0.052	0.046	1	0	BTBD3
852	ANAPC13	0.000144588637232636	0.370178287279153	0.121	0.113	1	0	ANAPC13
853	APBB1	0.000145011872538497	0.569525787090507	0.042	0.036	1	0	APBB1
854	GAMT	0.0001469720019309	0.563391294848865	0.054	0.047	1	0	GAMT
855	UNC79	0.000149391476781829	0.636365763051008	0.018	0.014	1	0	UNC79
856	NDUFB1	0.000153211223130633	0.173084974197019	0.169	0.16	1	0	NDUFB1
857	DNALI1	0.000154577286565376	0.125423574657988	0.052	0.06	1	0	DNALI1
858	SNHG21	0.000165332543973352	0.725127703932041	0.025	0.021	1	0	SNHG21
859	RAB26	0.000166733030455433	0.745267029665736	0.032	0.027	1	0	RAB26
860	B3GALT2	0.000173881474294344	1.13064925923475	0.01	0.007	1	0	B3GALT2
861	PACRG	0.000182280504983755	0.125253722716731	0.008	0.012	1	0	PACRG
862	HMGCLL1	0.000184158532257511	0.556385626098693	0.049	0.043	1	0	HMGCLL1
863	GPAA1	0.000187989950026197	0.103695556631541	0.056	0.065	1	0	GPAA1
864	PUS3	0.000214047593627723	0.5358662818786	0.063	0.056	1	0	PUS3
865	ZNF711	0.000221766401764788	0.612611792819846	0.017	0.013	1	0	ZNF711
866	ATP6V1D	0.000221921052887386	0.195353492020531	0.259	0.254	1	0	ATP6V1D
867	ANKH	0.000227312962901305	0.529669983218394	0.045	0.039	1	0	ANKH
868	GPRASP1	0.000237129793251136	0.738098384298965	0.035	0.03	1	0	GPRASP1
869	ROGDI	0.000245332185872565	0.639565354438364	0.034	0.029	1	0	ROGDI
870	THOC2	0.000251406335668793	0.152053422840977	0.221	0.213	1	0	THOC2
871	SCARB2	0.00029793887549889	0.188504043671698	0.225	0.218	1	0	SCARB2
872	RALGPS2	0.000326232826994038	0.406990331764727	0.032	0.026	1	0	RALGPS2
873	UBE2QL1	0.00032936268664292	1.01316914228694	0.014	0.011	1	0	UBE2QL1
874	LOC101928303	0.000376262054968595	0.192051614582629	0.007	0.01	1	0	LOC101928303
875	ARSA	0.000378085576601235	0.437363377116254	0.031	0.026	1	0	ARSA
876	HOPX	0.000379809991478449	0.104150811631731	0.073	0.083	1	0	HOPX
877	SLC16A9	0.000396019150890628	0.757612531381747	0.03	0.025	1	0	SLC16A9
878	KIAA0040	0.000403891560243657	0.177876963367826	0.036	0.03	1	0	KIAA0040
879	TTC13	0.000427187087536648	0.655403927183571	0.014	0.011	1	0	TTC13
880	IFT57	0.000457366911729933	0.263164792930462	0.144	0.137	1	0	IFT57
881	TSPAN2	0.000460597982952721	0.352716709812931	0.087	0.08	1	0	TSPAN2
882	NDUFA3	0.000470071647882094	0.254143775483667	0.128	0.121	1	0	NDUFA3
883	KCNMA1	0.000471193979197359	0.444540820052911	0.114	0.107	1	0	KCNMA1
884	TSC22D3	0.000479520001381048	0.452886036462752	0.061	0.055	1	0	TSC22D3
885	LHPP	0.000479673517872581	0.82982651615669	0.017	0.014	1	0	LHPP
886	UNC5CL	0.00049634739836215	0.50886286940043	0.02	0.016	1	0	UNC5CL
887	RBM47	0.000503032275175661	0.107168142669014	0.076	0.069	1	0	RBM47
888	AMZ2	0.000534276660991818	0.113817698352543	0.061	0.069	1	0	AMZ2
889	PDXDC1	0.000540164589368015	0.335029462184391	0.079	0.072	1	0	PDXDC1
890	DOPEY2	0.000545690436335581	0.467638160461047	0.01	0.007	1	0	DOPEY2
891	HES6	0.000546750805299449	0.810242960560715	0.013	0.01	1	0	HES6
892	DECR2	0.000572793325472738	0.451308316501787	0.023	0.019	1	0	DECR2
893	NUDT16L1	0.000592394830748268	0.153230153763976	0.035	0.042	1	0	NUDT16L1
894	PVR	0.000597206681332441	0.390555915770159	0.039	0.033	1	0	PVR
895	METTL21A	0.000613292957614884	0.598599845753525	0.02	0.016	1	0	METTL21A
896	FAM167A	0.00061984645780351	0.792306125244376	0.018	0.015	1	0	FAM167A
897	C1orf210	0.000620767910488137	0.733750135149772	0.021	0.017	1	0	C1orf210
898	TPST1	0.000622735972679862	0.447585471424885	0.04	0.034	1	0	TPST1
899	HPS1	0.000623405442977695	0.341237949300783	0.048	0.042	1	0	HPS1
900	PRRG2	0.000623743092396546	0.590389019300299	0.03	0.025	1	0	PRRG2
901	BRI3BP	0.000652570154741481	0.788796069853527	0.01	0.008	1	0	BRI3BP
902	NMNAT2	0.000680052817718038	0.204784463972496	0.048	0.055	1	0	NMNAT2
903	CHST9	0.00068173064383678	0.509021495614801	0.058	0.052	1	0	CHST9
904	SP4	0.000687968739802437	0.625173669252231	0.015	0.012	1	0	SP4
905	TCTEX1D2	0.000729823196030507	0.423901383140413	0.033	0.028	1	0	TCTEX1D2
906	TICAM1	0.000746053136246077	0.332273115171571	0.021	0.017	1	0	TICAM1
907	MAPK8IP2	0.000786654161973456	0.798351684275032	0.01	0.007	1	0	MAPK8IP2
908	SLC9A7	0.000800829796849968	0.281373127957058	0.014	0.011	1	0	SLC9A7
909	LMTK2	0.000835463493056082	0.740953749556367	0.012	0.009	1	0	LMTK2
910	FBXO27	0.000850351155272813	0.138966813189234	0.011	0.015	1	0	FBXO27
911	AGT	0.000868244672113705	0.404317461786574	0.063	0.057	1	0	AGT
912	ICA1	0.000868989649251943	0.334336339459418	0.106	0.1	1	0	ICA1
913	EPB41L4B	0.000874300128632787	0.768883198398158	0.013	0.01	1	0	EPB41L4B
914	AP3B2	0.000889248401689027	0.777177609360809	0.015	0.012	1	0	AP3B2
915	ACOT13	0.000893453954290324	0.359648531650739	0.092	0.085	1	0	ACOT13
916	LINC-PINT	0.000911978881775408	0.753636002761922	0.023	0.019	1	0	LINC-PINT
917	QSOX2	0.000922894007673712	0.41482596047916	0.018	0.014	1	0	QSOX2
918	N4BP2	0.000925984806405849	0.320240834098236	0.038	0.033	1	0	N4BP2
919	TBPL1	0.000945931925656407	0.253197727840093	0.032	0.037	1	0	TBPL1
920	L2HGDH	0.000959798359050715	0.757972079309758	0.013	0.01	1	0	L2HGDH
921	PIGB	0.000964197945841802	0.17161692153985	0.009	0.012	1	0	PIGB
922	SH3GL2	0.000974160267092938	0.761503023336859	0.041	0.036	1	0	SH3GL2
923	CCDC57	0.000990310236611562	0.501919888551454	0.022	0.018	1	0	CCDC57
924	LRRC23	0.0010024653147714	0.45837278374227	0.021	0.017	1	0	LRRC23
925	CNIH2	0.00103049897337171	0.865390670845791	0.011	0.008	1	0	CNIH2
926	RAB3IP	0.0010602998023117	0.280239613938136	0.11	0.103	1	0	RAB3IP
927	AKIRIN1	0.00106693053698267	0.330044736130718	0.089	0.082	1	0	AKIRIN1
928	SNHG9	0.00118607702701192	0.10204515918431	0.032	0.038	1	0	SNHG9
929	RANBP3	0.00123390339787851	0.102614968860719	0.044	0.05	1	0	RANBP3
930	GOLT1A	0.00124456867840056	0.320133873986053	0.046	0.041	1	0	GOLT1A
931	ELAC1	0.00130647345608712	0.145125394992395	0.011	0.015	1	0	ELAC1
932	SIM1	0.00138405227887812	0.672950233861745	0.018	0.015	1	0	SIM1
933	NAA25	0.00139782132267802	0.507671297767288	0.032	0.027	1	0	NAA25
934	ARHGEF28	0.00142910566442434	0.14552173755066	0.027	0.023	1	0	ARHGEF28
935	FBXO6	0.00146990924890412	0.628750187229931	0.013	0.01	1	0	FBXO6
936	IL17RB	0.00151120756893353	0.74390108914761	0.048	0.043	1	0	IL17RB
937	ZSCAN16-AS1	0.00154209565533612	0.464886873180128	0.042	0.037	1	0	ZSCAN16-AS1
938	TXNDC11	0.00155092796576425	0.378919579101097	0.038	0.033	1	0	TXNDC11
939	TCTA	0.00176394965828732	0.184284356124811	0.054	0.061	1	0	TCTA
940	URB1-AS1	0.00176622669929302	0.500604207661303	0.039	0.034	1	0	URB1-AS1
941	PIN1	0.00176747715205289	0.132577260072037	0.088	0.098	1	0	PIN1
942	TAF10	0.00183500891188927	0.357696432540079	0.041	0.036	1	0	TAF10
943	SLC29A4	0.00189990893353672	0.579137240449678	0.021	0.018	1	0	SLC29A4
944	CHDH	0.00190082227799848	0.681364226213498	0.018	0.014	1	0	CHDH
945	NFU1	0.00191973082354869	0.368261279948476	0.101	0.095	1	0	NFU1
946	INPP5F	0.00203280819131538	0.140611028081737	0.04	0.046	1	0	INPP5F
947	ZUFSP	0.0020421459574536	0.574708298621066	0.028	0.024	1	0	ZUFSP
948	RASSF5	0.0020424027807954	0.116862681435887	0.03	0.035	1	0	RASSF5
949	NMNAT3	0.00207863284558949	0.734206287378977	0.01	0.007	1	0	NMNAT3
950	PCDH10	0.00211773983019567	0.860052088145645	0.011	0.008	1	0	PCDH10
951	CCND3	0.00214107326164925	0.553351167197651	0.046	0.041	1	0	CCND3
952	WASF1	0.00216596849313473	0.111186671070811	0.013	0.016	1	0	WASF1
953	HYMAI	0.00222942979264818	0.738638648165342	0.013	0.01	1	0	HYMAI
954	MAPK12	0.00224208425884454	0.332888436734765	0.011	0.009	1	0	MAPK12
955	FUCA2	0.00233219873726815	0.12310911702354	0.092	0.102	1	0	FUCA2
956	MAGI2	0.00237451767787447	0.696742656177408	0.011	0.009	1	0	MAGI2
957	MS4A8	0.00245334484224267	0.736395333469241	0.01	0.008	1	0	MS4A8
958	STXBP4	0.00259720275476547	0.641841373598796	0.017	0.013	1	0	STXBP4
959	TSEN54	0.00262088905148124	0.573057610788604	0.021	0.018	1	0	TSEN54
960	NCMAP	0.00262747107250548	0.221006562593608	0.012	0.01	1	0	NCMAP
961	EMC7	0.00264198838705077	0.258893327667717	0.146	0.14	1	0	EMC7
962	FLVCR1-AS1	0.00272067640746095	0.730054343707732	0.012	0.01	1	0	FLVCR1-AS1
963	NRSN2	0.00272352778162299	0.579253335403882	0.027	0.023	1	0	NRSN2
964	RELL2	0.00276523641264543	0.73231002291546	0.011	0.008	1	0	RELL2
965	IER5	0.00278474908323638	0.75821427938483	0.019	0.015	1	0	IER5
966	SPSB2	0.00287260354541771	0.644441996735878	0.016	0.013	1	0	SPSB2
967	MANEAL	0.00287519533928663	0.861844962244394	0.013	0.01	1	0	MANEAL
968	CELF4	0.00299334285123772	0.439303583467043	0.055	0.05	1	0	CELF4
969	OSCP1	0.00308629697879541	0.269210349630901	0.014	0.018	1	0	OSCP1
970	ST3GAL5	0.00310367701372668	0.516589908104256	0.022	0.019	1	0	ST3GAL5
971	NUDT15	0.00316132477967424	0.109475859201131	0.031	0.036	1	0	NUDT15
972	WWOX	0.00326173657446417	0.463923955987245	0.026	0.023	1	0	WWOX
973	TRIM38	0.00326977748387455	0.10962180340938	0.036	0.042	1	0	TRIM38
974	SCARB1	0.00329247131606332	0.361074770703162	0.012	0.009	1	0	SCARB1
975	LOC100507002	0.00334988729685907	0.652854425675005	0.011	0.008	1	0	LOC100507002
976	GNAO1	0.0034253311299024	0.10190091634142	0.033	0.038	1	0	GNAO1
977	HDGFRP3	0.00347306002632736	0.26209761875508	0.09	0.084	1	0	HDGFRP3
978	USP38	0.00354991648115263	0.100074046445673	0.02	0.024	1	0	USP38
979	FAM49B	0.00365004386128127	0.366225273436119	0.04	0.035	1	0	FAM49B
980	SDR39U1	0.00367212260238394	0.104816949823058	0.071	0.079	1	0	SDR39U1
981	REEP2	0.00375820669437985	0.285142891208618	0.019	0.023	1	0	REEP2
982	FNDC3A	0.00376740629081623	0.261075951517229	0.169	0.165	1	0	FNDC3A
983	UQCC1	0.00381008256014816	0.235028349998062	0.018	0.022	1	0	UQCC1
984	PRKAG2	0.00383760250986799	0.526601734789924	0.029	0.025	1	0	PRKAG2
985	EPHX2	0.0038491010745408	0.222349034555193	0.024	0.029	1	0	EPHX2
986	C1orf132	0.00388500947723403	0.698125050328429	0.01	0.008	1	0	C1orf132
987	ABHD5	0.00388572829783049	0.102361600373036	0.038	0.044	1	0	ABHD5
988	ATP8B2	0.00394752080709272	0.499640082743444	0.011	0.009	1	0	ATP8B2
989	MTA1	0.00394849462456542	0.506982744189425	0.022	0.018	1	0	MTA1
990	RASGEF1B	0.00404217055045911	0.166498476827577	0.016	0.02	1	0	RASGEF1B
991	ZFP62	0.00415013964992494	0.118823860229781	0.013	0.016	1	0	ZFP62
992	KIAA0895	0.00418844752850023	0.535080481048289	0.014	0.012	1	0	KIAA0895
993	UTP4	0.00425705184350122	0.129028408310862	0.03	0.034	1	0	UTP4
994	MCRIP2	0.00426591967439519	0.320177529067837	0.054	0.049	1	0	MCRIP2
995	PCGF5	0.00426757784648371	0.445789563245122	0.063	0.058	1	0	PCGF5
996	P3H3	0.00472372498587567	0.47583293808255	0.023	0.02	1	0	P3H3
997	RNF8	0.00488568994537746	0.327697473436553	0.086	0.08	1	0	RNF8
998	C8orf82	0.0049446830757659	0.138024300809924	0.018	0.021	1	0	C8orf82
999	IPMK	0.00496698930269655	0.460700354554839	0.015	0.012	1	0	IPMK
1000	USP13	0.00498146120171163	0.449898367336147	0.011	0.009	1	0	USP13
1001	MLH1	0.00511177551497269	0.127200973767168	0.02	0.024	1	0	MLH1
1002	SYT17	0.0051338780580876	0.625509855360804	0.02	0.016	1	0	SYT17
1003	FMC1	0.00513558510813388	0.164745064389878	0.032	0.037	1	0	FMC1
1004	RPP25	0.00530284082797936	0.115357773453033	0.023	0.027	1	0	RPP25
1005	PHYH	0.00531981803236012	0.124350065289962	0.056	0.063	1	0	PHYH
1006	HIBCH	0.00565235312855049	0.164751534627896	0.032	0.037	1	0	HIBCH
1007	KIAA0232	0.00565551064172888	0.292259860902953	0.094	0.088	1	0	KIAA0232
1008	GRAMD3	0.00571489232172648	0.447271905048884	0.038	0.034	1	0	GRAMD3
1009	MAGI2-AS3	0.00575658975512505	0.380118347410529	0.083	0.078	1	0	MAGI2-AS3
1010	GSTO2	0.00575699987446029	0.445674612441246	0.064	0.059	1	0	GSTO2
1011	TTC25	0.00586780744547937	0.733298900767529	0.012	0.009	1	0	TTC25
1012	NKAPL	0.005885930680633	0.161719844321107	0.016	0.02	1	0	NKAPL
1013	C4orf32	0.00590055459420679	0.714547811382003	0.012	0.009	1	0	C4orf32
1014	ABHD10	0.00592434410035593	0.257765097636009	0.019	0.023	1	0	ABHD10
1015	RPRD1A	0.00597124922456098	0.107027337648197	0.024	0.028	1	0	RPRD1A
1016	NEBL	0.00598045406378891	0.471699850748358	0.044	0.04	1	0	NEBL
1017	NAPA	0.00612543039187691	0.155677577256755	0.122	0.133	1	0	NAPA
1018	NCKIPSD	0.00633801814084248	0.399974145059469	0.033	0.029	1	0	NCKIPSD
1019	CDK20	0.00635494928838754	0.197198881906132	0.012	0.015	1	0	CDK20
1020	MAPK10	0.00639519110824356	0.667701706411742	0.027	0.023	1	0	MAPK10
1021	TAPBPL	0.00639986700846416	0.511707467048411	0.024	0.02	1	0	TAPBPL
1022	ARMC2	0.00656017694314914	0.117395924716652	0.007	0.01	1	0	ARMC2
1023	CXXC4	0.00671803817143736	0.613739634691701	0.03	0.027	1	0	CXXC4
1024	PNMA1	0.00679492465911324	0.132053776036164	0.039	0.044	1	0	PNMA1
1025	HSF4	0.00685972876357761	0.298557871437336	0.03	0.035	1	0	HSF4
1026	RTBDN	0.00719857511132036	0.251079758138603	0.011	0.014	1	0	RTBDN
1027	ZNF85	0.00720372928552136	0.654810726132714	0.011	0.008	1	0	ZNF85
1028	SESTD1	0.00721802165441559	0.263219608028208	0.051	0.047	1	0	SESTD1
1029	ZNF131	0.00725016575818698	0.106182542787391	0.038	0.043	1	0	ZNF131
1030	SMPD1	0.00762432444268614	0.130807154551139	0.088	0.097	1	0	SMPD1
1031	CPEB4	0.00785697900737424	0.308323958810009	0.082	0.077	1	0	CPEB4
1032	DTX3	0.00788085893857057	0.141857400290384	0.036	0.041	1	0	DTX3
1033	PRPS1	0.00794114526791674	0.159236045272505	0.036	0.041	1	0	PRPS1
1034	CNKSR3	0.00800717283160048	0.453731778121818	0.014	0.011	1	0	CNKSR3
1035	CDKN2A	0.00844017330599008	0.119120926265568	0.021	0.025	1	0	CDKN2A
1036	MICAL1	0.00872055695049865	0.264081633175027	0.013	0.011	1	0	MICAL1
1037	ST7L	0.00882053160885637	0.128918356382687	0.014	0.017	1	0	ST7L
1038	ZNF93	0.00890934518722131	0.41321078486652	0.016	0.013	1	0	ZNF93
1039	H2AFY2	0.00891971805866636	0.396964908730457	0.028	0.025	1	0	H2AFY2
1040	SMCO4	0.00897950153586114	0.276660924587772	0.085	0.08	1	0	SMCO4
1041	FOXA2	0.00905526223854228	0.398760178214666	0.076	0.071	1	0	FOXA2
1042	RPH3AL	0.00908836176210475	0.160956233411762	0.04	0.045	1	0	RPH3AL
1043	C7orf13	0.0091297480435485	0.637103474900978	0.017	0.015	1	0	C7orf13
1044	TMEM17	0.00916847770375465	0.160459280005139	0.025	0.029	1	0	TMEM17
1045	B9D1	0.009176220010451	0.439029389745402	0.041	0.037	1	0	B9D1
1046	B3GALNT1	0.00942198747207453	0.154554371787601	0.011	0.014	1	0	B3GALNT1
1047	EIF2B3	0.00943961328976993	0.100771781679593	0.062	0.068	1	0	EIF2B3
1048	TMEM25	0.00968563191551033	0.192671249630144	0.034	0.039	1	0	TMEM25
1049	SPR	0.0096858254680507	0.192854749699876	0.041	0.047	1	0	SPR
1050	CPNE4	0.00977529588567026	0.387158748416222	0.011	0.014	1	0	CPNE4
1051	PPP2R5B	0.00997900186298666	0.584452530377785	0.018	0.016	1	0	PPP2R5B
1052	IAPP	0	4.54773275895241	0.813	0.105	0	1	IAPP
1053	PCSK1	0	2.80691527787493	0.555	0.096	0	1	PCSK1
1054	INS	0	4.23309179725344	0.983	0.567	0	1	INS
1055	UCHL1	0	2.13029641927164	0.504	0.14	0	1	UCHL1
1056	SCG31	0	1.25671832858262	0.738	0.387	0	1	SCG3
1057	HADH	0	3.2901409273287	0.381	0.043	0	1	HADH
1058	DLK1	0	4.66650110893162	0.357	0.021	0	1	DLK1
1059	GAD2	0	2.27791276721927	0.45	0.116	0	1	GAD2
1060	CADM1	0	2.28178784413238	0.446	0.117	0	1	CADM1
1061	ERO1B	0	2.32040864725268	0.436	0.111	0	1	ERO1B
1062	MEG3	0	2.90472547440209	0.372	0.058	0	1	MEG3
1063	SEC11C	0	1.22298348929968	0.615	0.303	0	1	SEC11C
1064	CPE1	0	0.65024744011185	0.884	0.585	0	1	CPE
1065	CHGA1	0	0.763776326523289	0.757	0.462	0	1	CHGA
1066	RASD1	0	2.01570469919866	0.421	0.126	0	1	RASD1
1067	RBP4	0	1.43670356647016	0.357	0.075	0	1	RBP4
1068	SLC30A8	0	1.78569051883152	0.415	0.14	0	1	SLC30A8
1069	SAMD11	0	4.13475945388369	0.283	0.019	0	1	SAMD11
1070	C10orf101	0	1.53169866572974	0.457	0.202	0	1	C10orf10
1071	SCGN1	0	1.44580020480145	0.418	0.165	0	1	SCGN
1072	GNG41	0	1.61580854674472	0.374	0.125	0	1	GNG4
1073	NEUROD11	0	0.921419866189635	0.473	0.225	0	1	NEUROD1
1074	BEX11	0	0.724309509747405	0.567	0.324	0	1	BEX1
1075	PCSK1N1	0	0.745249583846792	0.583	0.34	0	1	PCSK1N
1076	DSP	0	1.00876576078735	0.592	0.355	0	1	DSP
1077	DNAJC121	0	0.93665891501104	0.463	0.228	0	1	DNAJC12
1078	SCG21	0	0.360389532761708	0.733	0.505	0	1	SCG2
1079	PAPSS21	0	1.27377968535334	0.41	0.184	0	1	PAPSS2
1080	PKIB	0	1.8563348146665	0.298	0.076	0	1	PKIB
1081	GNAS1	0	0.929173216089889	0.939	0.722	0	1	GNAS
1082	BEX21	0	0.967467055692746	0.421	0.209	0	1	BEX2
1083	PRSS23	0	1.19354365543636	0.326	0.115	0	1	PRSS23
1084	DHRS7	0	0.951931227737416	0.404	0.194	0	1	DHRS7
1085	PEBP1	0	0.807896101096862	0.612	0.402	0	1	PEBP1
1086	PCP4	0	1.79894596359281	0.288	0.083	0	1	PCP4
1087	MAP1B	0	0.789463296874195	0.46	0.258	0	1	MAP1B
1088	GSN	0	1.55379582680131	0.291	0.091	0	1	GSN
1089	PTPRN1	0	1.21770563695091	0.353	0.153	0	1	PTPRN
1090	EIF4A2	0	0.848400473011688	0.481	0.287	0	1	EIF4A2
1091	ADCYAP1	0	4.61682942525615	0.199	0.01	0	1	ADCYAP1
1092	PLCXD3	0	1.88777746844853	0.257	0.07	0	1	PLCXD3
1093	SVIP	0	1.08562017463756	0.326	0.14	0	1	SVIP
1094	G6PC2	0	3.45288968234588	0.205	0.021	0	1	G6PC2
1095	TMOD11	0	1.26776556184749	0.303	0.119	0	1	TMOD1
1096	BTG3	0	1.00447593558949	0.345	0.163	0	1	BTG3
1097	PAX61	0	0.629317401732487	0.38	0.203	0	1	PAX6
1098	ALCAM	0	1.02292150266318	0.322	0.147	0	1	ALCAM
1099	SYNE2	0	0.881602218940732	0.289	0.119	0	1	SYNE2
1100	PLCB4	0	2.14647050112762	0.216	0.048	0	1	PLCB4
1101	ACAT1	0	1.02016336563751	0.308	0.143	0	1	ACAT1
1102	TSPAN13	0	1.61414929908989	0.233	0.068	0	1	TSPAN13
1103	CDKN1C	0	2.35196069577293	0.212	0.048	0	1	CDKN1C
1104	STMN21	0	1.04422600917162	0.295	0.132	0	1	STMN2
1105	ZNF395	0	1.01202875388669	0.321	0.159	0	1	ZNF395
1106	CLGN	0	1.51426940027261	0.24	0.078	0	1	CLGN
1107	RHOBTB3	0	1.01411123479902	0.322	0.162	0	1	RHOBTB3
1108	SYT13	0	2.48992373907649	0.191	0.033	0	1	SYT13
1109	CNP	0	1.78084622518371	0.213	0.059	0	1	CNP
1110	PGRMC2	0	1.00024955374724	0.29	0.136	0	1	PGRMC2
1111	ID1	0	1.54291829336029	0.225	0.072	0	1	ID1
1112	ADGRG1	0	1.12217254229856	0.262	0.112	0	1	ADGRG1
1113	PPP1R1A1	0	1.21413730079554	0.263	0.113	0	1	PPP1R1A
1114	STX1A	0	2.43649988562515	0.183	0.033	0	1	STX1A
1115	NPTX2	0	3.57004559650658	0.161	0.014	0	1	NPTX2
1116	DHRS2	0	1.81895532157958	0.184	0.044	0	1	DHRS2
1117	KCNMA11	0	1.31863754848937	0.211	0.072	0	1	KCNMA1
1118	SYT7	0	1.89085927984464	0.186	0.049	0	1	SYT7
1119	RAB3B1	0	1.10746582227192	0.234	0.098	0	1	RAB3B
1120	SLC6A6	0	2.27397578826443	0.161	0.027	0	1	SLC6A6
1121	MEIS2	0	0.981344204546334	0.244	0.111	0	1	MEIS2
1122	NEFM	0	3.21426326775355	0.147	0.015	0	1	NEFM
1123	TPPP3	0	1.62479998769463	0.191	0.059	0	1	TPPP3
1124	TSPAN1	0	3.06261477339573	0.142	0.013	0	1	TSPAN1
1125	KIF5C1	0	1.15775510946296	0.203	0.079	0	1	KIF5C
1126	ELAVL4	0	1.90431070269949	0.163	0.039	0	1	ELAVL4
1127	TMEM37	0	2.07137392380824	0.151	0.027	0	1	TMEM37
1128	HOPX1	0	1.65293086423169	0.167	0.046	0	1	HOPX
1129	FAM159B	0	2.58721397469237	0.148	0.027	0	1	FAM159B
1130	RGS16	0	2.55928748367893	0.139	0.021	0	1	RGS16
1131	KIF1A1	0	1.31156371883627	0.185	0.067	0	1	KIF1A
1132	ABCC8	0	2.29801616457978	0.145	0.028	0	1	ABCC8
1133	BMP5	0	3.37651900210111	0.124	0.012	0	1	BMP5
1134	SORL1	0	2.58265961737117	0.132	0.021	0	1	SORL1
1135	LOC728392	0	1.4925503152466	0.152	0.043	0	1	LOC728392
1136	ANKRD36BP1	0	1.27287236733023	0.171	0.063	0	1	ANKRD36BP1
1137	FAM105A	0	2.22292032814912	0.134	0.026	0	1	FAM105A
1138	FXYD2	0	1.48740697941084	0.154	0.048	0	1	FXYD2
1139	PRUNE2	0	2.91051755855603	0.121	0.015	0	1	PRUNE2
1140	GPX2	0	1.65923069201489	0.137	0.034	0	1	GPX2
1141	DUSP26	0	1.60481810854221	0.138	0.037	0	1	DUSP26
1142	CASR	0	3.32929576394317	0.106	0.009	0	1	CASR
1143	ENDOD1	0	1.85019300536458	0.128	0.032	0	1	ENDOD1
1144	NECTIN3	0	2.11081720074446	0.113	0.021	0	1	NECTIN3
1145	CYP2U1	0	2.90366132602111	0.103	0.012	0	1	CYP2U1
1146	LINC00643	0	1.73404010778855	0.12	0.029	0	1	LINC00643
1147	NKX2-2	0	1.56339074055522	0.128	0.037	0	1	NKX2-2
1148	NPY	0	2.05503504481262	0.114	0.023	0	1	NPY
1149	PDX1	0	3.09427748434369	0.099	0.009	0	1	PDX1
1150	TFF3	0	1.81534210253565	0.12	0.031	0	1	TFF3
1151	C14orf132	0	1.45366037845104	0.124	0.037	0	1	C14orf132
1152	CABP7	0	3.10696275729302	0.096	0.01	0	1	CABP7
1153	CYYR1	0	3.27026208582453	0.093	0.008	0	1	CYYR1
1154	CAMK2B	0	1.86166503134998	0.109	0.027	0	1	CAMK2B
1155	ERICH5	0	1.74894219657679	0.105	0.023	0	1	ERICH5
1156	NDRG4	0	2.70566286073055	0.092	0.014	0	1	NDRG4
1157	LSAMP	0	1.86557479522475	0.101	0.025	0	1	LSAMP
1158	MPP1	0	2.30930744481047	0.087	0.013	0	1	MPP1
1159	KCNK16	0	2.25234650015784	0.087	0.016	0	1	KCNK16
1160	LRRTM3	0	4.42681080876428	0.075	0.004	0	1	LRRTM3
1161	APOBEC2	0	2.63858805843798	0.083	0.013	0	1	APOBEC2
1162	C9orf135	0	3.95632810770585	0.075	0.005	0	1	C9orf135
1163	ACPP	0	4.27514588921278	0.072	0.004	0	1	ACPP
1164	CCDC67	0	2.91840817870866	0.077	0.01	0	1	CCDC67
1165	GPSM1	0	3.38113905743244	0.075	0.008	0	1	GPSM1
1166	FFAR4	0	2.50074309977888	0.078	0.012	0	1	FFAR4
1167	GPM6A	0	4.14026702060341	0.069	0.004	0	1	GPM6A
1168	TAGLN3	0	2.24057636992439	0.079	0.014	0	1	TAGLN3
1169	CAPN13	0	4.5459630983523	0.066	0.003	0	1	CAPN13
1170	ROBO2	0	2.34063386854734	0.077	0.014	0	1	ROBO2
1171	APCDD1L-AS1	0	3.84578752379072	0.067	0.005	0	1	APCDD1L-AS1
1172	SUSD4	0	2.39197551045976	0.069	0.011	0	1	SUSD4
1173	LINC01099	0	4.70282250009716	0.058	0.002	0	1	LINC01099
1174	GREM2	0	3.05372589372382	0.061	0.006	0	1	GREM2
1175	C1orf127	0	4.1650229148727	0.054	0.003	0	1	C1orf127
1176	SIX3-AS1	0	5.48137292312552	0.05	0.002	0	1	SIX3-AS1
1177	ENTPD3	0	3.63847865751139	0.049	0.003	0	1	ENTPD3
1178	CIRBP	3.33648224467721e-303	0.690100988777432	0.439	0.266	7.23049067243999e-299	1	CIRBP
1179	TUBA1A	6.31328847454774e-303	0.691563955564833	0.54	0.366	1.36815274531924e-298	1	TUBA1A
1180	SOGA3	1.0215349846562e-302	1.61979188490107	0.104	0.028	2.21376846524845e-298	1	SOGA3
1181	MLXIPL	1.45807915579747e-301	1.56514242533421	0.11	0.031	3.15980333852869e-297	1	MLXIPL
1182	PFN2	1.5295725834287e-299	1.02134703714665	0.213	0.093	3.31473674554834e-295	1	PFN2
1183	DYNC1I1	3.32268535595052e-299	1.80880400185471	0.086	0.019	7.20059143488037e-295	1	DYNC1I1
1184	TSC22D1	6.68717937763931e-294	0.859574363018129	0.339	0.187	1.44917864292822e-289	1	TSC22D1
1185	MYO3A	8.41517884131757e-293	1.42538822864358	0.13	0.042	1.82365340670193e-288	1	MYO3A
1186	CTSV	9.5159847608827e-293	3.00083767672892	0.051	0.005	2.06220905753089e-288	1	CTSV
1187	HSP90AB11	2.96255530970974e-292	0.341109033328105	0.892	0.822	6.42015361167197e-288	1	HSP90AB1
1188	HACD31	5.04837428914909e-292	0.787546700069656	0.318	0.169	1.0940331922015e-287	1	HACD3
1189	PFKFB2	7.72548702107971e-291	2.37568638492289	0.062	0.009	1.67419029233818e-286	1	PFKFB2
1190	VWDE	1.15415947968838e-286	2.26213969060075	0.07	0.012	2.50117900843268e-282	1	VWDE
1191	C9orf3	2.29146763407757e-285	1.35450085643801	0.121	0.038	4.96583950980951e-281	1	C9orf3
1192	NOL3	1.51876734555539e-284	1.14815378603494	0.146	0.052	3.29132071455308e-280	1	NOL3
1193	MCUB	7.06456561449615e-284	1.28191886231638	0.127	0.041	1.53096201431746e-279	1	MCUB
1194	MAP1LC3A	1.91594666871192e-282	1.1158258543699	0.164	0.064	4.1520480257656e-278	1	MAP1LC3A
1195	NMNAT21	2.57890846949731e-282	1.44721394336044	0.109	0.032	5.58875254424762e-278	1	NMNAT2
1196	WDR25	8.66102115255565e-282	1.94294481136248	0.083	0.019	1.87692989397033e-277	1	WDR25
1197	P2RY1	1.43554677297817e-281	2.56897837895626	0.054	0.007	3.11097341172099e-277	1	P2RY1
1198	TPD521	2.92797367673096e-279	0.63053809228779	0.397	0.232	6.34521175484367e-275	1	TPD52
1199	GDAP1	3.3729803962084e-279	1.13452211609194	0.144	0.052	7.30958581662322e-275	1	GDAP1
1200	IL20RA	3.29486095964446e-277	2.63893911635651	0.056	0.008	7.14029318564552e-273	1	IL20RA
1201	CHD7	4.33600213026654e-276	1.44263371982881	0.13	0.044	9.39655021650063e-272	1	CHD7
1202	MTUS2	6.41547208522751e-276	2.64204430884518	0.057	0.008	1.39029695558965e-271	1	MTUS2
1203	SLC2A13	2.9490554068378e-275	1.58857989104342	0.096	0.025	6.3908979721582e-271	1	SLC2A13
1204	NUDT9	3.33464918541486e-275	0.896847345714837	0.223	0.103	7.22651824971255e-271	1	NUDT9
1205	DACH2	3.08903217283498e-273	3.35719322099978	0.044	0.004	6.69424162175068e-269	1	DACH2
1206	TUBB2B	3.62849835289829e-273	2.24547705904671	0.061	0.01	7.86331878056588e-269	1	TUBB2B
1207	AMPD2	2.80652765540343e-272	1.76095966590138	0.084	0.02	6.08202608202478e-268	1	AMPD2
1208	ATP2A3	1.91992560888713e-271	2.16805419640077	0.066	0.012	4.16067078701929e-267	1	ATP2A3
1209	NDFIP1	1.89112497923235e-270	0.731698176488365	0.317	0.173	4.09825694249442e-266	1	NDFIP1
1210	ELMO1	3.64210459635548e-269	2.324153091417	0.059	0.009	7.89280487076196e-265	1	ELMO1
1211	NAPA1	5.02764443837774e-269	0.833924223054331	0.214	0.097	1.08954082624084e-264	1	NAPA
1212	OTUD6B-AS1	6.4807459185603e-268	0.825866725955572	0.253	0.125	1.4044424480112e-263	1	OTUD6B-AS1
1213	PAM1	1.52767341707603e-267	0.63207872353584	0.399	0.238	3.31062106214548e-263	1	PAM
1214	GCK	1.59553083406729e-267	1.91654341096515	0.081	0.019	3.45767487050722e-263	1	GCK
1215	RGS91	1.92785420077915e-266	1.21150883493591	0.149	0.056	4.17785283850849e-262	1	RGS9
1216	DNAJB9	6.35641286327965e-266	0.861002501400314	0.208	0.094	1.37749823160133e-261	1	DNAJB9
1217	SREBF1	7.66268663710567e-266	1.23027587115852	0.126	0.043	1.66058082112717e-261	1	SREBF1
1218	KIF21A	1.35762316019072e-264	0.975128148634266	0.199	0.088	2.9421051504493e-260	1	KIF21A
1219	ADM	8.32038168096119e-263	0.863888757288692	0.21	0.096	1.8031099140811e-258	1	ADM
1220	SCG51	1.26968898111088e-262	0.241068909377062	0.87	0.586	2.7515429909654e-258	1	SCG5
1221	SLC17A6	2.24617458194071e-259	3.33859660370814	0.045	0.005	4.86768493652372e-255	1	SLC17A6
1222	ERLEC1	2.0694759134317e-258	0.660327881158029	0.394	0.239	4.48476125199783e-254	1	ERLEC1
1223	IGSF1	2.30936273564232e-257	3.13988618871261	0.044	0.004	5.00461998441046e-253	1	IGSF1
1224	EDARADD	6.89466357454024e-254	1.74120316011985	0.082	0.02	1.49414254323862e-249	1	EDARADD
1225	ST8SIA3	5.14316160392471e-253	1.29237118583343	0.124	0.043	1.11457455118652e-248	1	ST8SIA3
1226	TERF2IP1	1.08481623089356e-251	0.558617999937858	0.505	0.339	2.35090525396943e-247	1	TERF2IP
1227	ATP6V1G1	2.21011612110397e-251	0.567691242764901	0.569	0.414	4.78954264604442e-247	1	ATP6V1G1
1228	SIX3	1.31079919476021e-250	4.85304515755105	0.033	0.001	2.84063293496486e-246	1	SIX3
1229	FAM200B	3.79731526386112e-250	0.913812622582014	0.194	0.087	8.22916190831343e-246	1	FAM200B
1230	PDE4DIP	2.10174066039437e-249	0.909977558362875	0.198	0.09	4.55468218514064e-245	1	PDE4DIP
1231	KIAA1107	2.24005464487773e-248	1.71841751711364	0.081	0.02	4.85442242091454e-244	1	KIAA1107
1232	CACNA2D1	1.40849867890876e-246	1.61543162282136	0.096	0.028	3.05235748706318e-242	1	CACNA2D1
1233	LMO11	1.41667706731666e-245	1.20568426459653	0.133	0.049	3.07008087258193e-241	1	LMO1
1234	RASGRF1	2.83651442354881e-245	2.10642393984706	0.061	0.011	6.14701040727263e-241	1	RASGRF1
1235	OLFM1	4.43369148450875e-244	1.73838520832736	0.072	0.016	9.60825281607891e-240	1	OLFM1
1236	EXPH5	7.51649671965176e-244	1.82761606083985	0.075	0.018	1.62890000411573e-239	1	EXPH5
1237	SCD5	1.96048326199497e-243	1.18323101286275	0.092	0.026	4.24856327706931e-239	1	SCD5
1238	ESR1	6.81100694966114e-243	3.69975673326699	0.038	0.003	1.47601331606106e-238	1	ESR1
1239	CFAP36	4.46148926621335e-242	0.650536131327208	0.308	0.171	9.66849338881095e-238	1	CFAP36
1240	CCDC181	7.50072729750157e-239	1.43593414998318	0.099	0.03	1.62548261264157e-234	1	CCDC181
1241	FAM229B	5.56732478482721e-238	1.40994513819736	0.098	0.03	1.20649495411991e-233	1	FAM229B
1242	CD200	2.06603298595459e-235	1.07474401571186	0.134	0.051	4.47730008386218e-231	1	CD200
1243	NUCB21	1.01214312018619e-234	0.459125226134602	0.629	0.468	2.1934153557555e-230	1	NUCB2
1244	KRT222	1.33486361137113e-234	1.97465364279378	0.063	0.013	2.89278293220238e-230	1	KRT222
1245	FBXO17	4.34133787719839e-234	1.2571089337278	0.114	0.039	9.40811331367664e-230	1	FBXO17
1246	RNF130	5.80244615949715e-234	0.941703705219011	0.163	0.07	1.25744810722463e-229	1	RNF130
1247	SLC18A2	2.49986903613791e-232	1.99924375209302	0.061	0.012	5.41746618821447e-228	1	SLC18A2
1248	RASSF6	7.69814339886554e-231	1.33169244864202	0.08	0.021	1.66826465596815e-226	1	RASSF6
1249	SLC4A101	1.74686557855839e-230	1.76107663856829	0.072	0.017	3.78563239529389e-226	1	SLC4A10
1250	INA1	1.1196052591782e-229	1.0912139023841	0.14	0.055	2.42629655716508e-225	1	INA
1251	VAMP2	2.75769295468215e-229	0.883720411597325	0.176	0.078	5.97619640209168e-225	1	VAMP2
1252	TGFBR3	1.8452959405606e-226	2.1012301186574	0.052	0.009	3.99894083278887e-222	1	TGFBR3
1253	VEGFA	1.19932156770057e-224	0.493236644382689	0.33	0.191	2.5990497693639e-220	1	VEGFA
1254	WLS	1.04558324555093e-222	0.890286191835625	0.129	0.049	2.26588345143342e-218	1	WLS
1255	TMX41	2.38442681918015e-222	0.585422931779045	0.361	0.217	5.1672913598453e-218	1	TMX4
1256	NBEA	6.43651535033328e-222	1.1446554413423	0.131	0.051	1.39485724157073e-217	1	NBEA
1257	SSTR5-AS1	8.27665157470722e-222	3.32210078844629	0.035	0.003	1.7936331627548e-217	1	SSTR5-AS1
1258	C7orf73	1.41649145024778e-221	0.786611049965504	0.235	0.121	3.06967862183196e-217	1	C7orf73
1259	TTLL7	5.92929122551843e-221	1.13889706290838	0.124	0.047	1.2849367014821e-216	1	TTLL7
1260	MAFB1	1.14686486775744e-220	0.676431155017274	0.248	0.131	2.48537085491716e-216	1	MAFB
1261	PIPOX	3.67426240927547e-220	2.52815776673958	0.046	0.007	7.96249406714087e-216	1	PIPOX
1262	PERP	6.66641616193156e-220	0.485055185735692	0.387	0.236	1.44467904645219e-215	1	PERP
1263	MAP21	2.65668325575822e-217	0.672481482610238	0.249	0.131	5.75729828355365e-213	1	MAP2
1264	MIR7-3HG1	2.28659029463586e-215	0.45893397509703	0.371	0.224	4.95526982750538e-211	1	MIR7-3HG
1265	PNMA2	3.36734829696328e-215	1.04887257871383	0.124	0.047	7.29738049434913e-211	1	PNMA2
1266	ME1	4.69445141599178e-214	1.49017561947066	0.084	0.025	1.01733456635958e-209	1	ME1
1267	NR0B1	8.09585610039715e-214	1.35477691266747	0.087	0.026	1.75445297551707e-209	1	NR0B1
1268	SLC7A81	1.57715378263978e-213	1.00269655740735	0.154	0.067	3.41784996235867e-209	1	SLC7A8
1269	SYT41	2.35057726342667e-213	0.757242140274976	0.18	0.083	5.09393598757194e-209	1	SYT4
1270	SURF4	1.2279198150784e-212	0.722442755104029	0.247	0.132	2.6610250312564e-208	1	SURF4
1271	IDS1	1.62671811012414e-212	0.60787719885836	0.318	0.185	3.52526081645002e-208	1	IDS
1272	EPAS1	1.93713468612249e-212	0.90881208741069	0.126	0.049	4.19796457829605e-208	1	EPAS1
1273	DBI	3.49388382669096e-212	0.64754928310698	0.362	0.226	7.57159564082199e-208	1	DBI
1274	CHD1L	4.17758099873361e-212	1.06476031594341	0.136	0.055	9.0532357823556e-208	1	CHD1L
1275	CDCP1	1.82855462789581e-207	0.782338364416844	0.134	0.054	3.96266073411301e-203	1	CDCP1
1276	SNAP251	2.54525618837775e-206	0.678795705616461	0.223	0.115	5.51582468583343e-202	1	SNAP25
1277	CITED21	8.12028060697239e-206	0.73320122027673	0.253	0.14	1.75974601033699e-201	1	CITED2
1278	CAPS	1.10495927582668e-205	2.01163187299936	0.05	0.009	2.394557246644e-201	1	CAPS
1279	C11orf1	2.20645454181332e-205	1.16682815544306	0.11	0.04	4.78160763756365e-201	1	C11orf1
1280	ATP6V0E2	2.31867008156775e-205	1.18357235892817	0.102	0.036	5.02478993376547e-201	1	ATP6V0E2
1281	GAP43	1.17209663306826e-204	2.07805295312506	0.055	0.011	2.54005061352223e-200	1	GAP43
1282	PRPF19	2.26477977717845e-203	0.852903801758987	0.154	0.068	4.90800425512341e-199	1	PRPF19
1283	SCN1B	9.84248122056803e-203	2.62703770541429	0.041	0.005	2.1329641053093e-198	1	SCN1B
1284	GLP1R	1.72562586306896e-201	3.83044226148573	0.031	0.002	3.73960380785674e-197	1	GLP1R
1285	TMEM109	2.96030306339228e-201	0.994134623766434	0.125	0.05	6.4152727686774e-197	1	TMEM109
1286	MAN1A2	5.0113430091569e-201	0.724192991727357	0.192	0.094	1.08600814351439e-196	1	MAN1A2
1287	DYNLT3	5.53411564905141e-201	0.669940382142975	0.278	0.158	1.19929820230593e-196	1	DYNLT3
1288	VAT1L	9.54322598767854e-201	3.67893085874631	0.031	0.002	2.06811250378982e-196	1	VAT1L
1289	C21orf58	3.67570007538301e-200	1.23760409041247	0.096	0.032	7.96560963336251e-196	1	C21orf58
1290	SRD5A1	6.63468025500486e-200	1.77887173047612	0.054	0.011	1.4378015580621e-195	1	SRD5A1
1291	SPRYD3	7.22483717190009e-200	0.934060522219897	0.129	0.052	1.56569446352247e-195	1	SPRYD3
1292	ENO2	2.96389061548241e-199	0.595776730369776	0.266	0.149	6.42304735281193e-195	1	ENO2
1293	PYURF	4.12828352359208e-199	0.609623452184123	0.277	0.157	8.94640322397639e-195	1	PYURF
1294	ISCU	2.09684794631538e-198	0.624489281904278	0.29	0.168	4.54407918446007e-194	1	ISCU
1295	PIGP	3.49918691458046e-198	0.919545655479	0.141	0.061	7.58308796258731e-194	1	PIGP
1296	TCERG1L	2.03712480708357e-197	3.9938660111083	0.03	0.002	4.4146531694308e-193	1	TCERG1L
1297	PCLO	2.71448820485424e-197	1.0830477542245	0.135	0.057	5.88256738873963e-193	1	PCLO
1298	OCIAD1	1.01208878441042e-196	0.53621431494946	0.371	0.233	2.19329760469583e-192	1	OCIAD1
1299	PLEKHA6	1.25286830121775e-196	1.87198535215771	0.053	0.011	2.71509089556899e-192	1	PLEKHA6
1300	CHM	1.35486916656677e-196	0.986525277233563	0.125	0.051	2.93613697086684e-192	1	CHM
1301	BZW2	2.16049134309474e-195	0.985550064221702	0.123	0.05	4.68200078962061e-191	1	BZW2
1302	NCOR2	2.86513268644023e-195	0.931785836862921	0.13	0.054	6.20902904478461e-191	1	NCOR2
1303	GNAO11	2.41060725357758e-194	1.6025565853744	0.074	0.021	5.22402697922797e-190	1	GNAO1
1304	PCDH7	2.49619242504619e-194	3.01090097550853	0.035	0.004	5.40949860431759e-190	1	PCDH7
1305	MYEF21	8.98322056525558e-194	0.826347469197641	0.181	0.088	1.94675372869654e-189	1	MYEF2
1306	MYT1L	1.34318685100617e-192	2.24645937417939	0.045	0.008	2.91082022481547e-188	1	MYT1L
1307	PARVB	1.74206424522334e-192	0.852525552718091	0.14	0.061	3.77522742582349e-188	1	PARVB
1308	ISOC1	2.56548419516734e-192	1.30527973431865	0.076	0.022	5.55966079934713e-188	1	ISOC1
1309	LUCAT1	7.6140015457495e-192	1.48587707307784	0.068	0.018	1.65003027497937e-187	1	LUCAT1
1310	SERINC1	8.98359957407172e-192	0.557257955736769	0.312	0.187	1.94683586369708e-187	1	SERINC1
1311	SAFB2	1.97533388881384e-191	0.666395188881859	0.23	0.123	4.28074607044846e-187	1	SAFB2
1312	NRCAM1	6.61746486634689e-190	1.03849086226689	0.129	0.054	1.43407081118603e-185	1	NRCAM
1313	ASRGL1	8.51457227895466e-190	1.11605758997728	0.085	0.027	1.84519295857226e-185	1	ASRGL1
1314	CLCN3	1.92808583840044e-189	0.736628911896885	0.18	0.088	4.17835482039759e-185	1	CLCN3
1315	SLC35D3	7.52091880769329e-188	4.14204843109515	0.026	0.001	1.62985831481521e-183	1	SLC35D3
1316	THBD	3.02406726671352e-187	1.60049878124906	0.052	0.011	6.55345617369486e-183	1	THBD
1317	ATL1	6.11238539768828e-187	1.18221926678928	0.084	0.027	1.32461503953303e-182	1	ATL1
1318	OLMALINC	2.90707697029897e-185	1.62693330049956	0.056	0.013	6.2999265023349e-181	1	OLMALINC
1319	CHPF	3.83550728297326e-185	1.08358471792132	0.111	0.043	8.31192783293134e-181	1	CHPF
1320	KIAA2022	7.57846567795716e-185	2.14923541990613	0.046	0.009	1.6423292970701e-180	1	KIAA2022
1321	CNRIP1	8.35711352446005e-185	1.07152099836723	0.089	0.031	1.81107007188574e-180	1	CNRIP1
1322	RBBP8	1.68913135223764e-184	0.877539697552099	0.137	0.06	3.66051655343418e-180	1	RBBP8
1323	TMED6	9.18578628394275e-184	1.62453636876071	0.063	0.016	1.99065174559323e-179	1	TMED6
1324	AHI11	1.02673444695847e-183	0.642952816243974	0.228	0.123	2.22503622000371e-179	1	AHI1
1325	SMDT1	1.11708865736111e-183	0.567502020342013	0.266	0.152	2.42084282936726e-179	1	SMDT1
1326	HOOK11	1.39352921077223e-183	0.651403975643221	0.223	0.119	3.01991715266451e-179	1	HOOK1
1327	CMTM81	1.84782476853507e-183	0.779664947864261	0.154	0.071	4.00442105589236e-179	1	CMTM8
1328	TSPAN71	2.50335512808445e-183	0.670709073895022	0.179	0.088	5.42502089807182e-179	1	TSPAN7
1329	RPH3AL1	6.63132786747503e-183	1.22035037686619	0.085	0.028	1.43707506216051e-178	1	RPH3AL
1330	GCGR	8.12743082901482e-183	3.49162916234385	0.028	0.002	1.7612955349558e-178	1	GCGR
1331	NAP1L51	1.92207496408555e-182	1.20129261036722	0.085	0.028	4.1653286546698e-178	1	NAP1L5
1332	CHST8	6.92643177816287e-182	3.63001686160735	0.028	0.002	1.50102703064568e-177	1	CHST8
1333	ILF3-AS1	1.04730514061148e-181	0.876641905533649	0.135	0.059	2.26961497021914e-177	1	ILF3-AS1
1334	CD14	1.49400930608512e-181	1.16022784550261	0.077	0.024	3.23766756721706e-177	1	CD14
1335	LYSMD2	3.45694077808947e-180	1.08670568188019	0.101	0.038	7.49153636019769e-176	1	LYSMD2
1336	FAM134B	3.79894284657557e-180	0.776732187697365	0.142	0.063	8.23268904281392e-176	1	FAM134B
1337	ICA11	4.15002984680588e-180	0.741614371428225	0.165	0.079	8.99352968101302e-176	1	ICA1
1338	HEPACAM2	5.05841136064607e-180	1.35097384697975	0.082	0.027	1.09620832596561e-175	1	HEPACAM2
1339	FSTL4	8.75517514677936e-180	2.39107223559553	0.041	0.007	1.89733400605855e-175	1	FSTL4
1340	SLC25A41	2.17944170374978e-179	0.525872142739687	0.25	0.14	4.72306811619615e-175	1	SLC25A4
1341	LOC100287036	3.84240581991326e-179	2.14999220061703	0.041	0.007	8.32687765233402e-175	1	LOC100287036
1342	FICD	4.42769092997297e-179	1.18244089809716	0.083	0.027	9.59524901434442e-175	1	FICD
1343	MGAT4A	1.2834297462675e-178	1.26227966002279	0.077	0.024	2.78132060313631e-174	1	MGAT4A
1344	TMEM150C	1.77441476487116e-178	2.48092625249393	0.035	0.004	3.8453342369523e-174	1	TMEM150C
1345	APLP11	3.38728420470869e-178	0.795365801471394	0.164	0.079	7.3405836000242e-174	1	APLP1
1346	RNF128	8.44445083166096e-178	1.02527254779503	0.101	0.038	1.82999693972925e-173	1	RNF128
1347	DDX241	1.04888885724817e-177	0.488106370046703	0.424	0.284	2.27304704254252e-173	1	DDX24
1348	TBC1D22A	2.25870644747257e-177	0.972286902459415	0.102	0.039	4.89484274231781e-173	1	TBC1D22A
1349	LOC105369635	3.60809843564083e-177	1.58954245972136	0.061	0.016	7.81911011987724e-173	1	LOC105369635
1350	DNM3	4.97507056022027e-177	2.29237820907512	0.038	0.006	1.07814754110533e-172	1	DNM3
1351	SMPD11	6.40379428911798e-177	0.788281800516557	0.153	0.071	1.38776626039476e-172	1	SMPD1
1352	PRPH	4.54423283229137e-176	3.92164204766608	0.026	0.002	9.84780697085863e-172	1	PRPH
1353	CHST91	5.30368230322758e-176	1.03382606193042	0.099	0.037	1.14936099193245e-171	1	CHST9
1354	CCDC53	8.0999884733879e-175	0.73535083904508	0.169	0.083	1.75534850206789e-170	1	CCDC53
1355	TTC39C	1.12174928822524e-174	1.58842927449451	0.058	0.015	2.43094288251291e-170	1	TTC39C
1356	LDOC1	1.54347453500781e-174	1.17776585021733	0.092	0.033	3.34486366481544e-170	1	LDOC1
1357	TSTD1	2.41749173153248e-174	0.576223127914914	0.229	0.126	5.23894633140404e-170	1	TSTD1
1358	ZNF204P	2.72938266776484e-174	1.35690499805841	0.077	0.024	5.91484517931319e-170	1	ZNF204P
1359	HLTF	5.72230287035634e-173	0.73617284300009	0.186	0.095	1.24008025503492e-168	1	HLTF
1360	ACLY	1.24019517008991e-172	0.838661011955884	0.154	0.073	2.68762695310185e-168	1	ACLY
1361	PRMT2	2.41114415767886e-172	0.578643687698242	0.243	0.137	5.22519050410585e-168	1	PRMT2
1362	ASB9	4.50672375016001e-172	3.42338203372924	0.027	0.002	9.76652103897175e-168	1	ASB9
1363	CDKN1A	6.14327182831784e-172	0.652518198539628	0.239	0.135	1.33130843791476e-167	1	CDKN1A
1364	MAFA	1.07293545410687e-171	3.91997634651277	0.026	0.002	2.32515842259499e-167	1	MAFA
1365	HMGN5	3.96310866233749e-171	0.958675261629944	0.121	0.052	8.58845278215158e-167	1	HMGN5
1366	PREPL	1.151294141897e-170	0.816760331503873	0.142	0.066	2.49496953490498e-166	1	PREPL
1367	STEAP3	1.95781320471142e-170	2.89763550364759	0.03	0.003	4.24277699593013e-166	1	STEAP3
1368	SRPRA	3.47367127114494e-170	0.561309534453946	0.272	0.16	7.5277930116982e-166	1	SRPRA
1369	ALOX5	1.33496018181972e-169	1.74673037769493	0.04	0.007	2.89299221002151e-165	1	ALOX5
1370	PEMT1	2.75730480922988e-169	0.402460710309313	0.36	0.228	5.97535525208208e-165	1	PEMT
1371	HSF41	5.55229668524136e-169	1.30832172640697	0.067	0.02	1.20323821465865e-164	1	HSF4
1372	STXBP11	7.78414357332078e-169	0.749005644527512	0.164	0.081	1.68690175377435e-164	1	STXBP1
1373	LINC00261	9.50902643961014e-169	1.46541835032894	0.069	0.021	2.06070111972791e-164	1	LINC00261
1374	PARP1	2.58797553471653e-168	0.561909951009729	0.243	0.138	5.6084017812842e-164	1	PARP1
1375	CCDC110	2.77372780681339e-168	1.58236835798954	0.057	0.015	6.01094553014529e-164	1	CCDC110
1376	GRIA2	3.30248423901393e-168	1.19970549920634	0.08	0.027	7.15681359436709e-164	1	GRIA2
1377	ABCA5	4.09989868858971e-168	0.994303997886436	0.105	0.042	8.88489044804277e-164	1	ABCA5
1378	SHTN1	4.95661884259405e-168	0.637011367760419	0.196	0.103	1.07414886937856e-163	1	SHTN1
1379	TSPAN5	1.18470494635378e-167	1.46517727560207	0.07	0.021	2.56737408924329e-163	1	TSPAN5
1380	LIMCH11	1.19353597605951e-167	0.466496424758873	0.345	0.219	2.58651181371856e-163	1	LIMCH1
1381	EMB	1.65148279555507e-167	1.0610023143635	0.097	0.037	3.57892836624738e-163	1	EMB
1382	C3orf141	3.22391773202065e-167	0.675150889404767	0.182	0.094	6.98655211706195e-163	1	C3orf14
1383	ZNF385D	3.61782325467919e-167	3.70318393235751	0.025	0.002	7.84018477521527e-163	1	ZNF385D
1384	TSR2	2.74201156213967e-166	0.649729724839858	0.179	0.092	5.94221325631288e-162	1	TSR2
1385	ACADM	5.56702897261157e-166	0.679823215666079	0.171	0.086	1.20643084865465e-161	1	ACADM
1386	SPAG6	2.82908875931167e-165	3.71886591192988	0.025	0.002	6.13091825030431e-161	1	SPAG6
1387	SEPW1	3.32174711016945e-165	0.435391781235074	0.312	0.192	7.19855816244822e-161	1	SEPW1
1388	CXXC5	3.10119339372953e-164	0.529363113304497	0.269	0.159	6.72059620355127e-160	1	CXXC5
1389	CCDC28A	1.38744164684516e-163	0.810113014612589	0.108	0.044	3.00672479287815e-159	1	CCDC28A
1390	RNF6	8.15811476250943e-163	0.913019855112167	0.108	0.044	1.76794505018342e-158	1	RNF6
1391	APMAP	1.13511396357474e-162	0.831019948524538	0.128	0.057	2.45990547046282e-158	1	APMAP
1392	SNX10	1.90765638568133e-162	0.664606884852915	0.124	0.055	4.13408215341001e-158	1	SNX10
1393	HHATL	2.75453585599754e-162	4.89229380750366	0.021	0.001	5.96935465353227e-158	1	HHATL
1394	EBAG9	6.57854837133547e-162	0.515863264471669	0.223	0.124	1.42563721755211e-157	1	EBAG9
1395	AP3B1	2.59770513715744e-161	0.709415080642941	0.172	0.088	5.6294868027339e-157	1	AP3B1
1396	KIF3A1	9.23000787379136e-161	0.636390105536609	0.19	0.101	2.00023500632933e-156	1	KIF3A
1397	WNT41	9.94371763230675e-161	0.871261939184156	0.119	0.052	2.1549030480972e-156	1	WNT4
1398	CELF41	5.89511172212574e-159	1.15614438722428	0.094	0.036	1.27752966130187e-154	1	CELF4
1399	DNAJC3-AS1	1.22743306122594e-158	1.50613018880926	0.062	0.018	2.65997018698273e-154	1	DNAJC3-AS1
1400	SURF2	4.91053270624132e-158	0.871639030692037	0.11	0.046	1.06416154276956e-153	1	SURF2
1401	MDH1	6.33830393650887e-158	0.484514117995011	0.302	0.186	1.37357384608084e-153	1	MDH1
1402	SNHG7	7.59797650324063e-158	0.651310009113787	0.167	0.085	1.64655748801728e-153	1	SNHG7
1403	ENPP5	7.62282738970639e-158	1.01133875484617	0.087	0.032	1.65194292362327e-153	1	ENPP5
1404	FAM171B1	8.98059048369377e-158	1.18488704037733	0.07	0.022	1.94618376372128e-153	1	FAM171B
1405	FBXO7	4.18189983218417e-157	0.606411667933754	0.176	0.091	9.06259512632631e-153	1	FBXO7
1406	CPD	9.70993652657681e-157	0.889411165937964	0.1	0.04	2.10424034467446e-152	1	CPD
1407	RAB9B	1.16651520150822e-156	1.4206315448235	0.062	0.018	2.52795509318846e-152	1	RAB9B
1408	ANKRD23	1.66265643338834e-156	2.27006459257234	0.036	0.006	3.60314275679587e-152	1	ANKRD23
1409	PON3	7.2845597714855e-156	1.30754956296578	0.077	0.027	1.57863694807862e-151	1	PON3
1410	TCEAL31	6.2928882466191e-155	0.485328864928931	0.301	0.186	1.36373181192483e-150	1	TCEAL3
1411	ALDH9A1	8.35620194790075e-155	0.594970622445625	0.181	0.095	1.81087252412957e-150	1	ALDH9A1
1412	FOXA21	1.57843419326704e-154	0.712898744736844	0.122	0.055	3.420624740229e-150	1	FOXA2
1413	NGRN1	9.60063926100957e-154	0.516722018395985	0.259	0.154	2.08055453425338e-149	1	NGRN
1414	SLC39A14	1.25107870041305e-153	0.686017840252144	0.141	0.067	2.71121265166513e-149	1	SLC39A14
1415	BEX4	1.43807778129841e-153	0.529870957853083	0.233	0.134	3.11645835985179e-149	1	BEX4
1416	SC5D	2.36070990463654e-153	0.743376180079036	0.125	0.057	5.11589443433784e-149	1	SC5D
1417	TMBIM4	2.98079899872307e-153	0.437696077806841	0.289	0.178	6.45968951013277e-149	1	TMBIM4
1418	SCD	3.14389188438019e-153	0.535332684707995	0.205	0.113	6.8131281026403e-149	1	SCD
1419	SNCB	3.67879024009082e-153	2.8551503155535	0.026	0.003	7.97230632930083e-149	1	SNCB
1420	FAM174A	1.73427784086622e-152	0.796898529618084	0.113	0.049	3.75835350894118e-148	1	FAM174A
1421	SEZ6L21	2.69564759692181e-152	0.651730590628195	0.168	0.086	5.84173790728925e-148	1	SEZ6L2
1422	PARM11	7.83040334242293e-152	0.548852286581991	0.212	0.118	1.69692670833647e-147	1	PARM1
1423	TMEM61	8.17303640836697e-152	1.33664806187334	0.065	0.02	1.77117872005721e-147	1	TMEM61
1424	NTPCR	1.76335109018076e-151	0.974040434301618	0.092	0.036	3.82135814753073e-147	1	NTPCR
1425	ANKMY2	2.60726685210816e-150	1.03872299223079	0.087	0.033	5.65020799520359e-146	1	ANKMY2
1426	TMEM167A	2.92845788713187e-150	0.590267021239724	0.203	0.113	6.34626108720348e-146	1	TMEM167A
1427	TIMP2	7.90177394131832e-150	0.46948496238427	0.169	0.087	1.71239343082309e-145	1	TIMP2
1428	KCNK3	8.26785132601371e-150	1.3244412946145	0.072	0.024	1.79172606086043e-145	1	KCNK3
1429	LYRM5	1.78454822522851e-149	0.903178940509333	0.098	0.04	3.8672944588927e-145	1	LYRM5
1430	TRIM9	3.54870424913236e-149	1.65330554729897	0.049	0.013	7.69039697829474e-145	1	TRIM9
1431	KCNQ2	5.91362602242447e-149	3.00440644743285	0.024	0.002	1.28154189531961e-144	1	KCNQ2
1432	ARL6IP5	6.11998867916622e-149	0.356382316935275	0.346	0.223	1.32626274666211e-144	1	ARL6IP5
1433	ATP6V1D1	2.75315266194428e-148	0.436528731486806	0.343	0.223	5.96635713369944e-144	1	ATP6V1D
1434	HMGCLL11	4.21741133352036e-148	1.16458964041499	0.083	0.031	9.13955210087197e-144	1	HMGCLL1
1435	SPAG16	4.3255440851622e-148	0.749932757794546	0.134	0.064	9.37388658695501e-144	1	SPAG16
1436	CCDC88C	1.59160695009664e-147	2.37962247301577	0.029	0.004	3.44917142155444e-143	1	CCDC88C
1437	IL17RB1	8.63565607853111e-147	0.902018686638456	0.083	0.031	1.87143302877848e-142	1	IL17RB
1438	CYB5R1	7.57166537962967e-146	0.88431114218509	0.084	0.032	1.64085560441955e-141	1	CYB5R1
1439	NRXN11	3.63551532309901e-145	1.10824155808943	0.09	0.036	7.87852525668786e-141	1	NRXN1
1440	ARG2	1.41218449342836e-144	0.904999688173815	0.092	0.037	3.0603450157086e-140	1	ARG2
1441	PFDN5	2.48152016174991e-144	0.410762731867421	0.454	0.325	5.37770234252824e-140	1	PFDN5
1442	ABHD3	2.90593951396461e-144	1.05699076128606	0.071	0.025	6.29746152071271e-140	1	ABHD3
1443	CCND2	3.19514648750987e-144	0.691104261978723	0.135	0.065	6.92420195308265e-140	1	CCND2
1444	YWHAH1	5.08916057571308e-144	0.416601064818828	0.288	0.179	1.10287198836278e-139	1	YWHAH
1445	PTS	2.12520868491282e-143	0.603965038869098	0.155	0.079	4.60553974107456e-139	1	PTS
1446	LOC100130476	2.8987432794726e-143	3.35135300914916	0.023	0.002	6.28186656094507e-139	1	LOC100130476
1447	ZNF483	7.35412575034554e-143	1.48976795495895	0.052	0.014	1.59371259135738e-138	1	ZNF483
1448	PMVK1	8.41714843675145e-143	0.735029869040972	0.116	0.053	1.82408023772841e-138	1	PMVK
1449	CHN1	3.88163622231438e-142	1.56094729489248	0.05	0.013	8.41189385737749e-138	1	CHN1
1450	MAGEF1	4.55674161578298e-142	0.680437749528662	0.127	0.06	9.87491475556329e-138	1	MAGEF1
1451	PPT1	4.58471835334232e-142	0.595299023230866	0.168	0.088	9.93554314352814e-138	1	PPT1
1452	GPD1	7.05462447646142e-141	2.26011613285908	0.03	0.004	1.52880767029395e-136	1	GPD1
1453	PEPD	1.13292590793729e-140	0.761333534044007	0.115	0.052	2.45516373509091e-136	1	PEPD
1454	RPS4X	1.29865939338516e-140	0.299337181292822	0.687	0.577	2.81432477140497e-136	1	RPS4X
1455	PPM1K1	1.57017720261422e-140	0.942300275916382	0.122	0.057	3.40273101578527e-136	1	PPM1K
1456	ACADSB	1.69018702198335e-140	1.6155773183798	0.047	0.012	3.66280429534011e-136	1	ACADSB
1457	HIPK2	4.0069884118397e-140	0.674137073175817	0.152	0.078	8.68354458729781e-136	1	HIPK2
1458	SH3GL21	4.55701522670487e-140	1.0346235339717	0.072	0.025	9.87550769779213e-136	1	SH3GL2
1459	ATP6V1E1	9.56726024684976e-140	0.445983198139691	0.245	0.147	2.07332096809481e-135	1	ATP6V1E1
1460	COX171	9.74811619682403e-140	0.477887529301172	0.279	0.174	2.11251426101373e-135	1	COX17
1461	COX14	1.65170991251011e-139	0.551733128772071	0.184	0.101	3.57942055140066e-135	1	COX14
1462	HAX1	1.86464941609428e-139	0.531453758227769	0.168	0.089	4.04088174961792e-135	1	HAX1
1463	INS-IGF2	2.30458688174816e-139	4.42952551966977	0.019	0.001	4.99427023143644e-135	1	INS-IGF2
1464	HINT2	3.05161859595612e-139	0.636887887617621	0.152	0.078	6.61316265929651e-135	1	HINT2
1465	NAP1L3	3.17769232407547e-139	1.0738629795071	0.071	0.025	6.88637703550394e-135	1	NAP1L3
1466	THYN1	1.16553337243239e-138	0.635923732950179	0.135	0.066	2.52582737139824e-134	1	THYN1
1467	ASAP1	1.18455554745744e-138	0.755468329802827	0.108	0.048	2.56705032689501e-134	1	ASAP1
1468	TUNAR1	2.17491378564066e-138	1.50678028363357	0.05	0.014	4.71325566486188e-134	1	TUNAR
1469	TMCO1	2.22625806777775e-138	0.436509885176152	0.306	0.196	4.82452385868117e-134	1	TMCO1
1470	CD5	3.78195714312141e-138	4.12250755951392	0.02	0.001	8.19587932485841e-134	1	CD5
1471	C2CD4A1	4.664252324646e-138	1.13964850053891	0.076	0.028	1.01079012127403e-133	1	C2CD4A
1472	SRPRB	7.42752491331272e-138	0.738661163539786	0.121	0.057	1.609618923964e-133	1	SRPRB
1473	SCGB2A11	8.68229637626267e-138	0.465272289218673	0.254	0.155	1.88154044769988e-133	1	SCGB2A1
1474	SCOC	1.18418493092871e-137	0.502952594606184	0.224	0.131	2.56624716381562e-133	1	SCOC
1475	ATP6AP1	1.34900929387924e-137	0.481341109271487	0.238	0.143	2.92343804076571e-133	1	ATP6AP1
1476	JKAMP	1.69936501741885e-137	0.675691521803913	0.131	0.064	3.6826939292484e-133	1	JKAMP
1477	DZIP31	5.1702211341521e-137	0.665758052365682	0.151	0.078	1.1204386219821e-132	1	DZIP3
1478	AIG11	1.62039312915195e-136	0.599263157345381	0.151	0.077	3.51155395018519e-132	1	AIG1
1479	NDUFA5	2.82875007123451e-136	0.428348635461611	0.245	0.147	6.13018427937231e-132	1	NDUFA5
1480	SF3B5	2.95081777687556e-136	0.484810965766491	0.259	0.16	6.39471720426704e-132	1	SF3B5
1481	ANP32E	7.76661734144597e-136	0.495774009337251	0.221	0.13	1.68310364406476e-131	1	ANP32E
1482	RHBDD21	7.84195655800766e-136	0.521974220240487	0.186	0.103	1.69943040568584e-131	1	RHBDD2
1483	FAM222A	9.40793021148202e-136	2.01573041077264	0.032	0.005	2.03879255613027e-131	1	FAM222A
1484	DPP61	1.55472991167793e-135	1.05463332337625	0.084	0.033	3.36925519159724e-131	1	DPP6
1485	RBM23	3.50696736533109e-135	0.745235501947984	0.119	0.056	7.59994897740901e-131	1	RBM23
1486	EEF1A2	5.38921630234178e-135	1.12077155614731	0.065	0.022	1.16789706488049e-130	1	EEF1A2
1487	SCIN	8.96152765670251e-135	1.60064911404584	0.045	0.011	1.942052658484e-130	1	SCIN
1488	PIR	1.04821810792998e-134	1.52431415204249	0.041	0.009	2.27159346169506e-130	1	PIR
1489	C1D	1.16487791698716e-134	0.733152255451716	0.12	0.056	2.52440693390287e-130	1	C1D
1490	ANAPC16	1.21506622627763e-134	0.383022057764215	0.281	0.176	2.63317001896625e-130	1	ANAPC16
1491	PSMD1	4.02352759310938e-134	0.506573165397513	0.234	0.14	8.71938664702734e-130	1	PSMD1
1492	GHITM	4.69086448671453e-134	0.390786566163123	0.313	0.202	1.01655724291591e-129	1	GHITM
1493	ARHGEF9	5.28811508632263e-134	1.19528842429723	0.074	0.027	1.14598742035698e-129	1	ARHGEF9
1494	CTBS1	7.43502174029944e-134	0.602822927583958	0.152	0.079	1.61124356134029e-129	1	CTBS
1495	TMEM591	1.18424730863944e-133	0.393573496017316	0.53	0.404	2.56638234255252e-129	1	TMEM59
1496	BAG1	1.79482879869133e-133	0.46409970366156	0.242	0.146	3.88957348964398e-129	1	BAG1
1497	RPA2	3.34480810280044e-133	0.772844267596298	0.11	0.05	7.24853363957884e-129	1	RPA2
1498	CEBPZOS	3.70340654011956e-133	0.627805389434976	0.164	0.088	8.0256523130931e-129	1	CEBPZOS
1499	SYNGR41	2.55421881802596e-132	1.22995327242483	0.067	0.023	5.53524760054407e-128	1	SYNGR4
1500	SIPA1L2	7.59692383095431e-132	1.21130122066145	0.053	0.016	1.64632936340611e-127	1	SIPA1L2
1501	FKBP5	2.11206411781631e-131	1.12954774597325	0.073	0.027	4.57705414971972e-127	1	FKBP5
1502	TCEAL21	3.7557531897559e-131	0.520640096914495	0.234	0.141	8.13909273752002e-127	1	TCEAL2
1503	MRPS33	4.3463455761612e-131	0.460258124644324	0.189	0.106	9.41896549809895e-127	1	MRPS33
1504	TMEM60	7.81025498254412e-131	0.693335804733196	0.12	0.058	1.69256035726714e-126	1	TMEM60
1505	IL13RA1	1.38862577994989e-130	0.706302612674041	0.098	0.043	3.0092909277294e-126	1	IL13RA1
1506	ENPP21	1.41336311684176e-130	0.620403657815608	0.16	0.085	3.06289921050777e-126	1	ENPP2
1507	NAP1L2	1.83905629832469e-130	1.24364411547255	0.057	0.018	3.98541890409944e-126	1	NAP1L2
1508	EPCAM1	2.49986130988823e-130	0.274891804131078	0.611	0.46	5.41744944465877e-126	1	EPCAM
1509	MRLN	2.79725486084446e-130	1.68070296776308	0.047	0.013	6.06193100893604e-126	1	MRLN
1510	MPP61	2.91463398493982e-130	0.662889470381716	0.133	0.066	6.31630330876308e-126	1	MPP6
1511	ENSA	3.14678115426307e-130	0.429183699868295	0.27	0.169	6.81938943940349e-126	1	ENSA
1512	SIL11	3.61294610073814e-130	0.486336309262123	0.2	0.115	7.82961549490963e-126	1	SIL1
1513	LYRM2	5.43589507300542e-130	0.541961524381507	0.162	0.087	1.17801282127101e-125	1	LYRM2
1514	QPCT1	9.61189497548543e-130	0.279066128660175	0.429	0.294	2.08299376013745e-125	1	QPCT
1515	NAA38	1.30791405176669e-129	0.565601349769912	0.168	0.092	2.83438054158359e-125	1	NAA38
1516	SMIM4	2.65064606219398e-129	0.865804375785335	0.094	0.04	5.74421508138057e-125	1	SMIM4
1517	LINC00673	4.22785085784309e-129	0.801333777109308	0.073	0.027	9.16217559403175e-125	1	LINC00673
1518	TMOD2	5.7432576770027e-129	1.16652244334377	0.071	0.026	1.24462137118326e-124	1	TMOD2
1519	BEX51	6.97299597747638e-129	0.756837678607378	0.12	0.058	1.51111795827891e-124	1	BEX5
1520	GABARAPL2	7.6608480569673e-129	0.364716844238975	0.353	0.238	1.66018238242538e-124	1	GABARAPL2
1521	SYT11	1.18786333884452e-128	0.628700734312245	0.134	0.067	2.57421864160996e-124	1	SYT11
1522	KLHL42	3.08977904710265e-128	0.887530646254777	0.091	0.039	6.69586017297615e-124	1	KLHL42
1523	ANAPC131	3.89163352970146e-128	0.546691780827609	0.172	0.095	8.43355902221604e-124	1	ANAPC13
1524	SCAMP1	4.99955228977308e-128	0.57156268089411	0.183	0.103	1.08345297671672e-123	1	SCAMP1
1525	GYG11	6.25284563039714e-128	0.588638666479475	0.14	0.072	1.35505417656336e-123	1	GYG1
1526	LRRN3	1.11834929419659e-127	2.17235063235554	0.029	0.005	2.42357475545344e-123	1	LRRN3
1527	RXRG	2.00031703944551e-127	3.34401197796053	0.022	0.002	4.33488705618236e-123	1	RXRG
1528	EIF3J-AS1	3.39534122651122e-127	0.888690195779015	0.083	0.034	7.35804397197246e-123	1	EIF3J-AS1
1529	KAT2B	3.66446529493394e-127	0.958877862570626	0.063	0.022	7.94126274065134e-123	1	KAT2B
1530	TTC8	9.98278052948312e-127	0.945717017165596	0.088	0.037	2.16336836854429e-122	1	TTC8
1531	RNF13	1.28648226625422e-126	0.5409472559335	0.148	0.078	2.78793571919953e-122	1	RNF13
1532	INPP5F1	1.44336116890401e-126	0.930732487790386	0.079	0.031	3.12790798913189e-122	1	INPP5F
1533	DNAJC19	1.60985714191294e-126	0.666377250265846	0.113	0.053	3.48872141223953e-122	1	DNAJC19
1534	VPS13C	1.91543213083413e-126	0.480656416924247	0.22	0.132	4.15093297073065e-122	1	VPS13C
1535	LETMD1	2.14932147954739e-126	0.853478110153254	0.077	0.03	4.65779457832715e-122	1	LETMD1
1536	LDLRAP1	2.74379919871685e-126	1.17172617953697	0.065	0.023	5.94608724353928e-122	1	LDLRAP1
1537	MRPL57	2.75544488592798e-126	0.477954383406686	0.234	0.142	5.97132461229454e-122	1	MRPL57
1538	VWA5A1	4.59726955371768e-126	0.645003567800178	0.127	0.063	9.96274284986158e-122	1	VWA5A
1539	TSPYL21	1.47066549089681e-125	0.358360141214599	0.263	0.164	3.18707918532248e-121	1	TSPYL2
1540	ARL1	4.00341114523681e-125	0.496541538631131	0.214	0.127	8.67579229284269e-121	1	ARL1
1541	ANO5	8.88775327684045e-125	1.78709796794181	0.034	0.007	1.92606501262409e-120	1	ANO5
1542	LPIN1	8.94058062710668e-125	0.701592039825625	0.122	0.06	1.93751322770029e-120	1	LPIN1
1543	CMAS	1.24342365412141e-124	0.447237320250179	0.23	0.14	2.69462340084651e-120	1	CMAS
1544	TOMM34	1.40407512743724e-124	0.660381127248935	0.117	0.057	3.04277120866925e-120	1	TOMM34
1545	NEK1	1.9044509178921e-124	0.748625397248432	0.122	0.06	4.12713558416398e-120	1	NEK1
1546	MOCS2	2.16720451105528e-124	0.460838146375911	0.179	0.1	4.69654889590789e-120	1	MOCS2
1547	TMEM230	2.3571265238361e-124	0.501348865593243	0.18	0.101	5.1081288898052e-120	1	TMEM230
1548	PRKACB	3.57712971553299e-124	1.06518148990262	0.064	0.023	7.75199780653155e-120	1	PRKACB
1549	SUCO	4.15179593389916e-124	0.568271160359482	0.186	0.107	8.99735696835288e-120	1	SUCO
1550	REEP21	4.45834057351635e-124	1.45189759682941	0.045	0.012	9.66166985686727e-120	1	REEP2
1551	RPL3	4.64187383164973e-124	0.39821184113014	0.587	0.477	1.00594047805681e-119	1	RPL3
1552	ARHGEF3	4.78013230618993e-124	0.915176864224268	0.069	0.026	1.03590247207442e-119	1	ARHGEF3
1553	SYBU	9.69787780768377e-124	1.62150472112631	0.036	0.008	2.10162709970315e-119	1	SYBU
1554	PSMC5	1.11890044784951e-123	0.409866147022129	0.218	0.13	2.42476916053468e-119	1	PSMC5
1555	HSD17B12	2.63636903385386e-123	0.491940296323395	0.211	0.125	5.71327533326469e-119	1	HSD17B12
1556	DGCR5	3.19083157952073e-123	1.93668527845271	0.033	0.007	6.91485111597938e-119	1	DGCR5
1557	SOD11	5.03678785935836e-123	0.338840349049171	0.437	0.315	1.09152229700155e-118	1	SOD1
1558	ATP6V1C1	1.40488256500712e-122	0.506159155095651	0.151	0.081	3.04452100662692e-118	1	ATP6V1C1
1559	PPM1E	1.42774729531451e-122	3.3490391242805	0.02	0.002	3.09407116367607e-118	1	PPM1E
1560	DHX40	1.45617280620049e-122	0.626957660508501	0.109	0.051	3.15567208831708e-118	1	DHX40
1561	MRPL33	9.72694451335636e-122	0.458419969081371	0.239	0.148	2.10792614548946e-117	1	MRPL33
1562	SRSF8	2.78932904302319e-121	0.653368498518662	0.108	0.051	6.04475496913555e-117	1	SRSF8
1563	EDN31	3.22198351792651e-121	0.56071485354837	0.116	0.056	6.98236048169854e-117	1	EDN3
1564	ABCA3	3.77959488344911e-121	1.72824993840104	0.038	0.009	8.19076007192257e-117	1	ABCA3
1565	SPRYD7	1.18779520926758e-120	0.708879246276401	0.13	0.067	2.57407099800377e-116	1	SPRYD7
1566	EIF2AK1	1.27238649942925e-120	0.513136133414165	0.184	0.106	2.75738878291312e-116	1	EIF2AK1
1567	GABRB31	1.3297878073631e-120	0.660641007963492	0.121	0.06	2.88178315733658e-116	1	GABRB3
1568	TXNDC15	1.93126424710344e-120	0.488520427169563	0.155	0.084	4.18524274989788e-116	1	TXNDC15
1569	JAKMIP1	1.94817948149467e-120	2.0754775893405	0.031	0.006	4.22189975434711e-116	1	JAKMIP1
1570	NMRK1	2.0125628652586e-120	0.832829837620543	0.086	0.036	4.36142498530191e-116	1	NMRK1
1571	TOMM7	4.17897260522661e-120	0.399685916118053	0.308	0.205	9.05625153278659e-116	1	TOMM7
1572	PLEKHM2	4.65474930262131e-120	1.08991329594589	0.063	0.023	1.00873072137106e-115	1	PLEKHM2
1573	SARAF	1.32512127066958e-119	0.353472137193003	0.521	0.401	2.87167030566805e-115	1	SARAF
1574	RASSF51	2.98427119689615e-119	0.952554576851655	0.063	0.023	6.46721411079364e-115	1	RASSF5
1575	YIPF6	3.47320394235592e-119	0.464100840571235	0.188	0.109	7.52678026347951e-115	1	YIPF6
1576	SNHG81	5.24633534986942e-119	0.38543453807692	0.249	0.155	1.1369333336702e-114	1	SNHG8
1577	ABR	8.52321503495145e-119	0.919834022330858	0.072	0.028	1.84706593022433e-114	1	ABR
1578	C15orf61	8.62438602682358e-119	0.812825777709265	0.093	0.041	1.86899069587294e-114	1	C15orf61
1579	FAM172A	1.0205092494023e-118	0.647947064197603	0.125	0.063	2.21154559437972e-114	1	FAM172A
1580	ARPP19	1.08842646388417e-118	0.436427481543164	0.184	0.105	2.35872898988339e-114	1	ARPP19
1581	LOC100506548	1.36186264408138e-118	0.63946355174556	0.107	0.051	2.95129253598877e-114	1	LOC100506548
1582	SPCS11	3.14070169036174e-118	0.390435896204931	0.356	0.244	6.80621463318292e-114	1	SPCS1
1583	LYPLAL1	3.87083502765544e-118	0.711771556305211	0.093	0.041	8.3884865884321e-114	1	LYPLAL1
1584	C22orf42	3.94508185124601e-118	2.78728782692508	0.023	0.003	8.54938687983523e-114	1	C22orf42
1585	IMMP1L1	6.18620409543791e-118	0.728629504358968	0.098	0.045	1.34061228952235e-113	1	IMMP1L
1586	UNC80	6.57454754477469e-118	1.28841439320467	0.057	0.02	1.42477019842812e-113	1	UNC80
1587	CRYZ	1.39084558968381e-117	0.478765049988671	0.119	0.059	3.01410147740379e-113	1	CRYZ
1588	CAMLG	2.50982136407239e-117	0.351656041885261	0.266	0.17	5.43903387808128e-113	1	CAMLG
1589	FUCA1	3.36590828293155e-117	0.725059004978881	0.098	0.045	7.29425983994095e-113	1	FUCA1
1590	SAR1B	6.47869122410701e-117	0.543394171782137	0.143	0.076	1.40399717517623e-112	1	SAR1B
1591	TTC37	8.55159529652352e-117	0.47889774466137	0.21	0.126	1.85321621670961e-112	1	TTC37
1592	ING2	9.53556611738116e-117	0.546014603533851	0.146	0.079	2.06645253329767e-112	1	ING2
1593	ATP6V0A1	1.14349675482301e-116	0.815343776949042	0.084	0.036	2.47807181737694e-112	1	ATP6V0A1
1594	SLC30A9	1.49691028606651e-116	0.626551874299602	0.135	0.071	3.24395428093473e-112	1	SLC30A9
1595	BHLHE41	2.10631299506675e-116	0.935889687734945	0.077	0.032	4.56459089160916e-112	1	BHLHE41
1596	LOC100505938	3.59589548710287e-116	1.39916214117372	0.047	0.014	7.79266511010064e-112	1	LOC100505938
1597	SPINK2	9.96742738220244e-116	4.60884468675288	0.016	0.001	2.16004118799709e-111	1	SPINK2
1598	RCAN31	1.82795967705417e-115	0.604410120998475	0.125	0.063	3.96137141614409e-111	1	RCAN3
1599	WBSCR221	2.28868970074616e-115	0.418945315462815	0.282	0.184	4.959819450487e-111	1	WBSCR22
1600	INSM1	2.62134692640958e-115	1.66194781504483	0.043	0.012	5.6807209242222e-111	1	INSM1
1601	ZHX11	2.69958954520133e-115	0.504453571022496	0.157	0.087	5.85028050340581e-111	1	ZHX1
1602	MTPN	5.71287546648453e-115	0.426757140468476	0.174	0.099	1.23803724234186e-110	1	MTPN
1603	BCL2L13	5.96928801313704e-115	0.676616391748852	0.092	0.041	1.29360440532693e-110	1	BCL2L13
1604	GOLGA2	6.65744660181449e-115	0.408320361271115	0.274	0.177	1.44273525307922e-110	1	GOLGA2
1605	G3BP2	7.95907465942578e-115	0.443529396809842	0.248	0.157	1.72481106944416e-110	1	G3BP2
1606	DLG2	8.17880889377791e-115	2.39905823450324	0.023	0.003	1.77242967537061e-110	1	DLG2
1607	TMEM9B	1.37424928785187e-114	0.560723396958406	0.134	0.07	2.97813563170379e-110	1	TMEM9B
1608	ATP6V1B2	1.42726974380454e-114	0.42892551686166	0.16	0.089	3.09303626179881e-110	1	ATP6V1B2
1609	SNHG191	1.57443313681108e-114	0.979405321317332	0.071	0.028	3.41195405078329e-110	1	SNHG19
1610	KISS1R	1.79991293874072e-114	2.04118384159686	0.032	0.007	3.90059132954502e-110	1	KISS1R
1611	APLP2	2.01481157587946e-114	0.313013387487747	0.548	0.427	4.36629816608839e-110	1	APLP2
1612	DNALI11	4.42236546576265e-114	0.658364962977995	0.094	0.043	9.58370820085424e-110	1	DNALI1
1613	FGD4	5.39021915018831e-114	0.908536770022124	0.072	0.029	1.16811439203731e-109	1	FGD4
1614	PSIP1	5.56503601227939e-114	0.573880674643897	0.137	0.072	1.20599895422107e-109	1	PSIP1
1615	RAB39B	5.60249267305741e-114	1.09752820459644	0.061	0.022	1.21411618717827e-109	1	RAB39B
1616	ST181	7.807269426414e-114	0.834078939912493	0.094	0.043	1.69191335739818e-109	1	ST18
1617	LACTB2	1.40731017203885e-113	0.691789217333583	0.098	0.046	3.04978187382539e-109	1	LACTB2
1618	RIMS21	4.49043112243452e-113	0.818969016654179	0.101	0.047	9.73121328542785e-109	1	RIMS2
1619	USP1	5.54282836422907e-113	0.501991267111148	0.174	0.1	1.20118633481208e-108	1	USP1
1620	LMBRD1	5.68827303671465e-113	0.546572872554489	0.146	0.08	1.23270564978643e-108	1	LMBRD1
1621	CENPC	8.09307962426644e-113	0.612825489358324	0.126	0.065	1.75385128537478e-108	1	CENPC
1622	CCNC	8.1649994708075e-113	0.48232578511589	0.137	0.073	1.76943703531869e-108	1	CCNC
1623	SLCO5A1	9.41225608635056e-113	2.13247799075756	0.027	0.005	2.03973001647303e-108	1	SLCO5A1
1624	MIR4458HG	1.26147235606063e-112	0.739353191994226	0.105	0.051	2.73373674281898e-108	1	MIR4458HG
1625	C12orf65	1.40121376134411e-112	0.604591396085709	0.113	0.056	3.03657034220882e-108	1	C12orf65
1626	DNAJC7	1.73988250229816e-112	0.424143360693835	0.193	0.114	3.77049937073034e-108	1	DNAJC7
1627	HPF1	4.28069053420632e-112	0.629987529277536	0.117	0.059	9.27668445667852e-108	1	HPF1
1628	DGKB	6.08724677515788e-112	3.25134167998487	0.019	0.002	1.31916724864446e-107	1	DGKB
1629	GSTO21	6.1848497926918e-112	0.691035610110477	0.099	0.047	1.34031879857424e-107	1	GSTO2
1630	PITHD1	6.24619835709267e-112	0.683586696912474	0.105	0.051	1.35361364596555e-107	1	PITHD1
1631	HSPB11	1.99428830448345e-111	0.579910846498719	0.12	0.061	4.32182218464609e-107	1	HSPB11
1632	SLIRP	4.2913018635306e-111	0.448431327553614	0.245	0.157	9.29968026845716e-107	1	SLIRP
1633	SMPDL3A	4.43426132289583e-111	0.946870571450041	0.054	0.019	9.60948771284755e-107	1	SMPDL3A
1634	SCFD1	6.40650791992616e-111	0.479170735896687	0.193	0.115	1.3883543313272e-106	1	SCFD1
1635	ARHGAP24	8.39458530339105e-111	1.19660181180039	0.054	0.019	1.81919058109787e-106	1	ARHGAP24
1636	TBC1D4	1.27829894379314e-110	1.27351235364516	0.046	0.014	2.77020164109411e-106	1	TBC1D4
1637	TRIQK	3.20669421994257e-110	0.771456008718791	0.086	0.038	6.94922704403755e-106	1	TRIQK
1638	CPLX21	3.83027146973894e-110	0.784996819867257	0.094	0.043	8.30058130207126e-106	1	CPLX2
1639	RUFY31	5.80512430156133e-110	0.40472325856871	0.214	0.13	1.25802848739136e-105	1	RUFY3
1640	RPAIN	5.92252319899793e-110	0.385849509452281	0.181	0.105	1.28347000245484e-105	1	RPAIN
1641	TCTA1	9.07102255074406e-110	0.72666663484547	0.095	0.044	1.96578129697175e-105	1	TCTA
1642	DCTN3	1.95829620128858e-109	0.410338027524916	0.193	0.115	4.24382369781249e-105	1	DCTN3
1643	SMCO41	4.6183159836904e-109	0.614991961999248	0.126	0.066	1.00083525682555e-104	1	SMCO4
1644	TBCC	4.74528099341354e-109	0.660597260394874	0.099	0.047	1.02834984408265e-104	1	TBCC
1645	TMEM5	8.0308331126855e-109	0.694142253224041	0.106	0.052	1.74036184385007e-104	1	TMEM5
1646	MRPL49	1.71071224829212e-108	0.652760379928498	0.09	0.041	3.70728451327385e-104	1	MRPL49
1647	PHYHIPL	2.70728239262883e-108	1.11425834005319	0.054	0.019	5.86695167306595e-104	1	PHYHIPL
1648	SAYSD1	3.15551409734057e-108	1.02683577476763	0.051	0.017	6.83831460034674e-104	1	SAYSD1
1649	SBDSP1	4.54184456081812e-108	0.602306169562329	0.11	0.055	9.84263134774895e-104	1	SBDSP1
1650	LIN7B	4.90471595372314e-108	1.00296135078911	0.066	0.026	1.06290099433134e-103	1	LIN7B
1651	PLPP5	4.92838050471497e-108	0.445791003724221	0.213	0.131	1.06802933917678e-103	1	PLPP5
1652	ERP44	4.988650510934e-108	0.392790326515457	0.209	0.128	1.08109045222451e-103	1	ERP44
1653	C22orf39	6.79111267346246e-108	0.730397122606998	0.092	0.043	1.47170202746605e-103	1	C22orf39
1654	SOCS2	8.81863599654699e-108	0.92483432438734	0.059	0.022	1.9110866068117e-103	1	SOCS2
1655	NT5DC1	1.07920107960746e-107	0.700638677579934	0.091	0.042	2.33873665961732e-103	1	NT5DC1
1656	EDIL31	1.18034028644117e-107	0.66212328086081	0.108	0.054	2.55791543474666e-103	1	EDIL3
1657	SLC2A2	1.1977335572328e-107	4.0472117615082	0.015	0.001	2.59560839187921e-103	1	SLC2A2
1658	TMEM14A	1.40965536509499e-107	0.497634846572275	0.138	0.075	3.05486414169736e-103	1	TMEM14A
1659	C2orf74	1.56801746644343e-107	0.663337733681496	0.108	0.054	3.39805065152956e-103	1	C2orf74
1660	PEG101	2.41940666730638e-107	0.113411867388463	0.226	0.14	5.24309618871965e-103	1	PEG10
1661	CALM11	4.4884105655936e-107	0.218294781188894	0.77	0.687	9.72683453669788e-103	1	CALM1
1662	RAD17	6.78591302748029e-107	0.628574034740096	0.112	0.056	1.47057521218525e-102	1	RAD17
1663	SLCO1A2	8.01400668703874e-107	4.9654397847882	0.015	0.001	1.73671538914817e-102	1	SLCO1A2
1664	PRDX3	1.25624479967099e-106	0.354138733608525	0.228	0.143	2.72240810536701e-102	1	PRDX3
1665	ANKRD65	1.40969571648967e-106	1.01580302284237	0.058	0.021	3.05495158720477e-102	1	ANKRD65
1666	SOBP	1.46174503034004e-106	1.57385789359809	0.035	0.009	3.1677476552499e-102	1	SOBP
1667	ALPK3	1.72761491099974e-106	0.980548115548284	0.063	0.024	3.74391427362754e-102	1	ALPK3
1668	DHRS4-AS1	3.11184971674572e-106	0.767606246035248	0.072	0.03	6.74368952115965e-102	1	DHRS4-AS1
1669	NFE2L1	3.13124283699357e-106	0.403854040657909	0.172	0.1	6.78571635204877e-102	1	NFE2L1
1670	TMEM196	3.43381768907325e-106	1.37045687722541	0.046	0.015	7.44142631399065e-102	1	TMEM196
1671	FAM13C	4.06106626228508e-106	1.584895014201	0.032	0.007	8.800736696998e-102	1	FAM13C
1672	DLEU1	6.21364662824758e-106	1.23704529690497	0.044	0.014	1.34655936080753e-101	1	DLEU1
1673	CDIP11	6.61724484950624e-106	0.853727803883651	0.07	0.029	1.4340231313365e-101	1	CDIP1
1674	EMC2	9.19583211724596e-106	0.429920964042528	0.163	0.093	1.99282877812837e-101	1	EMC2
1675	KIAA1586	1.05199159050049e-105	0.709507544928277	0.088	0.04	2.27977097577362e-101	1	KIAA1586
1676	ENPP4	1.15418599265415e-105	0.869965074883862	0.073	0.031	2.5012364646808e-101	1	ENPP4
1677	LOC100506844	1.15492799112023e-105	0.766445208862521	0.068	0.027	2.50284444955664e-101	1	LOC100506844
1678	PAK31	1.67561288735987e-105	0.292376087993461	0.307	0.205	3.63122068819758e-101	1	PAK3
1679	RIMBP2	1.90930066019757e-105	1.44310311230045	0.045	0.014	4.13764546071415e-101	1	RIMBP2
1680	ELP4	4.04454372392853e-105	0.777057937602784	0.071	0.029	8.76493070412553e-101	1	ELP4
1681	CHURC1	5.11025884063439e-105	0.336754387706035	0.259	0.168	1.10744419335388e-100	1	CHURC1
1682	ZNF33A	1.20428883138956e-104	0.525641044417518	0.139	0.076	2.60981432650431e-100	1	ZNF33A
1683	BBS4	2.33001456449474e-104	0.678770895387971	0.086	0.039	5.04937456271655e-100	1	BBS4
1684	TNFRSF11A	2.43966945880757e-104	1.51618773358289	0.032	0.007	5.28700768418188e-100	1	TNFRSF11A
1685	APC	4.72291325524993e-104	0.460564480503931	0.139	0.076	1.02350253154521e-99	1	APC
1686	ARMCX3	4.81718031444509e-104	0.282516199880092	0.218	0.136	1.04393114594339e-99	1	ARMCX3
1687	FBXO9	6.02740374670198e-104	0.400269989952451	0.197	0.12	1.30619866594779e-99	1	FBXO9
1688	ANAPC5	7.06805776353805e-104	0.560618077435814	0.125	0.067	1.53171879793633e-99	1	ANAPC5
1689	XPC	7.27998842368622e-104	0.472892368640959	0.168	0.098	1.57764629129704e-99	1	XPC
1690	HSP90AA11	9.97776194271509e-104	0.104333404975015	0.831	0.758	2.16228079060579e-99	1	HSP90AA1
1691	ANXA71	2.6063498972377e-103	0.345573235681258	0.245	0.157	5.64822086230381e-99	1	ANXA7
1692	CISD1	4.67816911301854e-103	0.434869462214737	0.177	0.104	1.01380602848225e-98	1	CISD1
1693	KRBA2	4.68074000470279e-103	1.29651691829838	0.042	0.012	1.01436316641914e-98	1	KRBA2
1694	NOL8	5.03373244222981e-103	0.46529386014057	0.129	0.069	1.09086015755562e-98	1	NOL8
1695	RTCB	5.26966415426969e-103	0.484871674363251	0.131	0.07	1.14198891887178e-98	1	RTCB
1696	FAM155A	5.93855114588866e-103	1.94698581682521	0.031	0.007	1.28694341882553e-98	1	FAM155A
1697	OCIAD2	6.79888839354022e-103	0.166828101618513	0.224	0.139	1.4733871037641e-98	1	OCIAD2
1698	LMBRD2	7.05308972109518e-103	1.23499789983044	0.047	0.016	1.52847507345854e-98	1	LMBRD2
1699	MTURN	8.07922393810482e-103	0.962501167129883	0.054	0.019	1.75084861962669e-98	1	MTURN
1700	DAPL1	8.39737653298186e-103	2.19214511196044	0.02	0.002	1.8197954684625e-98	1	DAPL1
1701	GLRA3	1.22655295366981e-102	2.32715416611777	0.021	0.003	2.65806290589785e-98	1	GLRA3
1702	CACNA1D	1.32402031167715e-102	1.02295688743815	0.056	0.021	2.86928441743555e-98	1	CACNA1D
1703	KCNK17	1.56437538372408e-102	1.50571021466304	0.04	0.012	3.39015789406844e-98	1	KCNK17
1704	THAP5	1.66317352087754e-102	0.630782735982743	0.103	0.051	3.60426333709372e-98	1	THAP5
1705	ATP6V1H	1.76548803531228e-102	0.549064366407414	0.12	0.063	3.82598912132523e-98	1	ATP6V1H
1706	N4BP2L2	1.90032337264116e-102	0.333816392284908	0.276	0.183	4.11819078085066e-98	1	N4BP2L2
1707	PRR34-AS1	2.21941916867644e-102	0.932247167513619	0.067	0.027	4.8097032804387e-98	1	PRR34-AS1
1708	ORMDL1	2.28175017272695e-102	0.383251592326809	0.166	0.097	4.94478079931658e-98	1	ORMDL1
1709	CDC42EP31	2.68270064221048e-102	0.414339047878224	0.159	0.091	5.81368056173434e-98	1	CDC42EP3
1710	PIN11	3.06378510080787e-102	0.48178672851088	0.14	0.077	6.63952869196073e-98	1	PIN1
1711	TUBA4A	5.28976443650453e-102	0.32235314569458	0.211	0.13	1.1463448510349e-97	1	TUBA4A
1712	C1orf27	6.12861884309186e-102	0.540811560723719	0.128	0.069	1.32813298948644e-97	1	C1orf27
1713	PCM1	6.6457008651198e-102	0.351937929229884	0.289	0.194	1.44018983448011e-97	1	PCM1
1714	SLC7A5	7.44164078343605e-102	1.53213573161433	0.039	0.011	1.61267797417843e-97	1	SLC7A5
1715	ANKRD39	9.45524813440708e-102	0.784767564039101	0.071	0.03	2.04904682320736e-97	1	ANKRD39
1716	A1BG	9.8068285918846e-102	0.679332047573659	0.108	0.054	2.12523782414731e-97	1	A1BG
1717	TRIM2	1.18075676142412e-101	0.870660969398998	0.069	0.029	2.55881797768222e-97	1	TRIM2
1718	SRP54	2.61610348346054e-101	0.411624803343378	0.162	0.094	5.66935785900733e-97	1	SRP54
1719	CRBN	2.96445836135107e-101	0.487567793931868	0.121	0.064	6.4242777148839e-97	1	CRBN
1720	NPM2	3.01113590731976e-101	0.956414035602717	0.063	0.025	6.52543262475265e-97	1	NPM2
1721	CTNNA2	3.36161534030603e-101	2.58174121793817	0.02	0.003	7.2849566039772e-97	1	CTNNA2
1722	KIAA13241	3.92724167295749e-101	0.343040815531546	0.191	0.115	8.51072542946618e-97	1	KIAA1324
1723	SBDS	1.02670967234272e-100	0.328632258219538	0.335	0.232	2.22498253093391e-96	1	SBDS
1724	YWHAQ	1.55405371756475e-100	0.387887459020036	0.179	0.107	3.36778981133458e-96	1	YWHAQ
1725	C6orf1	1.79521804309535e-100	0.383760163661994	0.155	0.088	3.89041702119192e-96	1	C6orf1
1726	AMZ2P1	2.22717396955086e-100	0.797854366164975	0.064	0.026	4.82650870941366e-96	1	AMZ2P1
1727	HILPDA	2.41200585782232e-100	0.842491890064405	0.172	0.105	5.22705789448676e-96	1	HILPDA
1728	TRMT11	2.45112023764575e-100	0.58543449810459	0.103	0.051	5.31182266700211e-96	1	TRMT11
1729	EIF3H	7.17637640297514e-100	0.315237257102733	0.38	0.273	1.55519253028874e-95	1	EIF3H
1730	ATXN7L3B	1.02425220809956e-99	0.378724740219464	0.192	0.117	2.21965696017255e-95	1	ATXN7L3B
1731	TSPYL1	1.19444948797004e-99	0.626471654030135	0.092	0.044	2.58849148537988e-95	1	TSPYL1
1732	TMEM171	1.71042305776802e-99	1.15703797528607	0.052	0.018	3.70665780848908e-95	1	TMEM17
1733	IFT74	2.84783801482402e-99	0.497234569171646	0.126	0.068	6.17154976192513e-95	1	IFT74
1734	UROD	5.95807977115206e-99	0.470822794815727	0.12	0.064	1.29117546720636e-94	1	UROD
1735	BPIFC	6.40324392876249e-99	4.25773994301841	0.014	0.001	1.38764699180212e-94	1	BPIFC
1736	LAMTOR3	6.86774248413259e-99	0.321315642557821	0.165	0.096	1.48830847373637e-94	1	LAMTOR3
1737	USP11	7.65666459672557e-99	0.555936379842422	0.109	0.056	1.6592757847564e-94	1	USP11
1738	EPHX21	2.16118344096886e-98	1.04940771726636	0.051	0.018	4.68350063492361e-94	1	EPHX2
1739	ABRACL	2.78297631292066e-98	0.43966092501344	0.107	0.055	6.03098796773036e-94	1	ABRACL
1740	DHPS	2.83784488721988e-98	0.525229835526064	0.11	0.057	6.14989365509421e-94	1	DHPS
1741	CYP27A1	3.35976171454854e-98	1.23149867250682	0.037	0.011	7.28093961159815e-94	1	CYP27A1
1742	NRDC	4.74278683948253e-98	0.339366217288418	0.236	0.152	1.02780933598426e-93	1	NRDC
1743	PLA2G12A	5.38581033364635e-98	0.608457942110077	0.108	0.056	1.1671589574045e-93	1	PLA2G12A
1744	CYP51A1	5.95799171746461e-98	0.284566918347741	0.254	0.167	1.29115638509176e-93	1	CYP51A1
1745	ADCK3	6.4160001319581e-98	1.24083287524863	0.039	0.011	1.39041138859664e-93	1	ADCK3
1746	CDK5RAP2	1.00060556599747e-97	0.651752419955593	0.094	0.046	2.16841232207312e-93	1	CDK5RAP2
1747	GLRB	1.08693011048559e-97	1.26976323378193	0.038	0.011	2.35548624243333e-93	1	GLRB
1748	UFL1	1.74249317318322e-97	0.362173736293013	0.239	0.155	3.77615695560535e-93	1	UFL1
1749	DISP3	1.81791672516707e-97	3.57209311184581	0.015	0.001	3.93960733510957e-93	1	DISP3
1750	DGCR2	1.88771734846635e-97	1.02164145559712	0.047	0.016	4.09087226586143e-93	1	DGCR2
1751	MINPP1	2.69968211369614e-97	0.589547038773173	0.075	0.033	5.8504811085909e-93	1	MINPP1
1752	APBB2	3.31533739184185e-97	1.21407640467606	0.046	0.016	7.18466766186047e-93	1	APBB2
1753	PRPS11	4.69301861946734e-97	0.841760315895492	0.067	0.028	1.01702406502477e-92	1	PRPS1
1754	MAML3	4.95648028903998e-97	1.29567479858413	0.038	0.011	1.07411884343785e-92	1	MAML3
1755	NDUFA71	1.06544843302815e-96	0.363565019907398	0.23	0.148	2.3089332992153e-92	1	NDUFA7
1756	ARV1	1.39504211827609e-96	0.779339919022687	0.072	0.032	3.02319577451612e-92	1	ARV1
1757	RIN2	1.73757952621757e-96	0.71152051136172	0.082	0.038	3.76550859126609e-92	1	RIN2
1758	UBL5	1.90353025652169e-96	0.338460093117552	0.33	0.233	4.12514041890815e-92	1	UBL5
1759	SYNE4	2.57768003382614e-96	0.821187684875073	0.064	0.026	5.58609040130462e-92	1	SYNE4
1760	TMEM70	4.49180014069542e-96	0.478184709042064	0.12	0.064	9.73418008490103e-92	1	TMEM70
1761	KRIT1	6.60755120041543e-96	0.508696603732674	0.117	0.062	1.43192242064203e-91	1	KRIT1
1762	GNPDA1	9.89469992471042e-96	0.480450765473833	0.115	0.061	2.144280420684e-91	1	GNPDA1
1763	RRM2B	1.20550050121291e-95	0.803324600801646	0.076	0.034	2.6124401361785e-91	1	RRM2B
1764	LRRC42	1.42795819958295e-95	0.709632125473176	0.077	0.035	3.09452821431621e-91	1	LRRC42
1765	MRPL40	1.87304818414043e-95	0.461153285719416	0.132	0.073	4.05908271985072e-91	1	MRPL40
1766	NANS	2.10937648674806e-95	0.461480038998556	0.135	0.075	4.57122978443172e-91	1	NANS
1767	HIRIP3	2.26305531880717e-95	0.683953109800281	0.093	0.046	4.90426718138701e-91	1	HIRIP3
1768	MED27	3.85479752151794e-95	0.944234974976771	0.059	0.023	8.35373170888152e-91	1	MED27
1769	CERK	3.86186032222173e-95	0.655993615437239	0.091	0.044	8.3690375042867e-91	1	CERK
1770	CDKN2A1	4.35420173268288e-95	1.26213118399214	0.046	0.015	9.43599057489708e-91	1	CDKN2A
1771	UFC1	4.4166757585082e-95	0.345096456784083	0.207	0.13	9.57137803626312e-91	1	UFC1
1772	SEC23B	5.98241570140262e-95	0.632317093630126	0.101	0.051	1.29644930665096e-90	1	SEC23B
1773	ST13	8.64801882882398e-95	0.365504656908835	0.226	0.146	1.87411216039445e-90	1	ST13
1774	APCDD1L	1.02635243118504e-94	2.50485434762723	0.02	0.003	2.22420835362109e-90	1	APCDD1L
1775	PCMT1	1.5424083623188e-94	0.352332576351106	0.25	0.165	3.34255316198107e-90	1	PCMT1
1776	ZC3H6	1.82145851483415e-94	0.538551937062763	0.114	0.06	3.94728274749708e-90	1	ZC3H6
1777	LYRM7	1.87132507196097e-94	0.981797304945764	0.061	0.025	4.05534856344661e-90	1	LYRM7
1778	LMNTD1	2.66053817055129e-94	5.38789359493703	0.012	0	5.76565226940169e-90	1	LMNTD1
1779	KAT6B	2.94588569669572e-94	0.478813932228407	0.144	0.083	6.3840288933093e-90	1	KAT6B
1780	ATPIF1	4.88042253040928e-94	0.282045547276629	0.33	0.231	1.05763636656499e-89	1	ATPIF1
1781	NPDC11	5.3880976777668e-94	0.323936365769753	0.216	0.137	1.16765464774884e-89	1	NPDC1
1782	CHL1	5.52671258301867e-94	2.48563427435887	0.019	0.003	1.19769388386598e-89	1	CHL1
1783	GNG7	1.06369426167635e-93	1.08618939557087	0.036	0.01	2.30513183447881e-89	1	GNG7
1784	TP53BP1	1.1693011383774e-93	0.589569469589679	0.097	0.049	2.53399249697766e-89	1	TP53BP1
1785	VPS37A	1.8331806793392e-93	0.544360586797823	0.108	0.056	3.97268585019598e-89	1	VPS37A
1786	SLC39A6	1.86038680441273e-93	0.45596331120084	0.16	0.095	4.03164424384283e-89	1	SLC39A6
1787	SERGEF	2.22623642913756e-93	0.658718427924263	0.074	0.033	4.824476965584e-89	1	SERGEF
1788	ZBTB8OS	2.32814470901534e-93	0.483729134606522	0.117	0.063	5.04532239890713e-89	1	ZBTB8OS
1789	SLC29A1	2.44827506300834e-93	0.586937319999186	0.108	0.057	5.30565688904538e-89	1	SLC29A1
1790	SCRN3	2.45969945838642e-93	1.07481847340908	0.051	0.019	5.33041469626921e-89	1	SCRN3
1791	MDH21	2.69320153019391e-93	0.329550372344725	0.286	0.196	5.83643703608323e-89	1	MDH2
1792	AKAP8L	3.63210753200179e-93	0.449287477832242	0.142	0.081	7.87114023260109e-89	1	AKAP8L
1793	CTXN2	3.77378813727862e-93	1.70677190516452	0.029	0.007	8.17817627229649e-89	1	CTXN2
1794	SLC6A17	5.83247632885006e-93	2.47579865773708	0.021	0.003	1.2639559452251e-88	1	SLC6A17
1795	RAB3IP1	6.58104128702901e-93	0.340693735030537	0.152	0.088	1.42617745731206e-88	1	RAB3IP
1796	TSNAX	8.90407737717833e-93	0.52805030584411	0.1	0.051	1.92960260840832e-88	1	TSNAX
1797	TSPYL4	1.37900326737888e-92	0.601893118633126	0.08	0.037	2.98843798073676e-88	1	TSPYL4
1798	PCYOX1	1.49292089742447e-92	0.496793270594172	0.127	0.07	3.23530887680857e-88	1	PCYOX1
1799	ARL4D	2.42848171331428e-92	0.991255795245033	0.049	0.018	5.26276272092337e-88	1	ARL4D
1800	RIC3	2.49858320619323e-92	0.922759741924642	0.045	0.016	5.41467966614136e-88	1	RIC3
1801	BRCAT54	2.52604437145829e-92	1.40698340410037	0.033	0.009	5.47419075738726e-88	1	BRCAT54
1802	EID1	2.55117840758166e-92	0.279932195239896	0.527	0.413	5.52865872707023e-88	1	EID1
1803	EPM2AIP1	5.39746526034183e-92	0.667325405919326	0.095	0.048	1.16968469656868e-87	1	EPM2AIP1
1804	FGF14-AS2	6.18512292947513e-92	1.38914569288874	0.034	0.01	1.34037799004655e-87	1	FGF14-AS2
1805	OTUD3	6.25525726203515e-92	1.23734272796932	0.042	0.014	1.35557680125564e-87	1	OTUD3
1806	TTC3	9.3963982515496e-92	0.301557522518868	0.416	0.306	2.03629346509331e-87	1	TTC3
1807	CEP70	1.14566103798492e-91	0.510434008835911	0.089	0.043	2.48276203541713e-87	1	CEP70
1808	FAM174B	1.1904783640903e-91	0.865161011753953	0.06	0.024	2.5798856628201e-87	1	FAM174B
1809	FMN2	1.22241993452276e-91	1.86044545759178	0.027	0.006	2.64910624010427e-87	1	FMN2
1810	XBP11	1.56228404213869e-91	0.250555922529305	0.312	0.216	3.38562574771874e-87	1	XBP1
1811	NKIRAS1	1.74051079592585e-91	0.687182367232024	0.076	0.035	3.77186094585092e-87	1	NKIRAS1
1812	MED29	2.04805775679416e-91	0.500250521546086	0.09	0.044	4.43834596474863e-87	1	MED29
1813	NSG1	2.17464063636008e-91	1.54808458659771	0.036	0.011	4.71266372305594e-87	1	NSG1
1814	STXBP5L	2.37212721520586e-91	1.62888421330797	0.033	0.009	5.14063688807261e-87	1	STXBP5L
1815	ATP6V0B1	2.5165984777217e-91	0.279578696732568	0.356	0.254	5.45372056107069e-87	1	ATP6V0B
1816	ST3GAL6	2.95926496952421e-91	0.683162150198021	0.065	0.028	6.41302311545591e-87	1	ST3GAL6
1817	RRAGD	3.42208060819451e-91	0.38360146460058	0.154	0.091	7.41599088601833e-87	1	RRAGD
1818	AMZ21	3.99317513796356e-91	0.512580294663612	0.102	0.053	8.65360984148083e-87	1	AMZ2
1819	HSD17B141	5.48923193063283e-91	0.493451175683535	0.092	0.045	1.18957145168744e-86	1	HSD17B14
1820	ERMN	6.8041128832772e-91	2.93506672202727	0.016	0.002	1.474519302935e-86	1	ERMN
1821	SYT51	7.55177897104045e-91	0.731284320976653	0.079	0.037	1.63654602081418e-86	1	SYT5
1822	DNAJC3	7.84859981796829e-91	0.264639191402428	0.293	0.2	1.70087006655191e-86	1	DNAJC3
1823	DNAH5	8.28316782525626e-91	1.27927103395014	0.039	0.012	1.79504529941128e-86	1	DNAH5
1824	KRT10	1.03514478615062e-90	0.30920958847959	0.269	0.182	2.24326226606701e-86	1	KRT10
1825	ARID5B	1.43838810360964e-90	0.365209160612082	0.19	0.119	3.11713085933245e-86	1	ARID5B
1826	UBL3	1.5038732039503e-90	0.402306597729307	0.137	0.078	3.25904362028069e-86	1	UBL3
1827	SLC27A2	1.81868351392867e-90	3.05037373555123	0.015	0.001	3.94126904303481e-86	1	SLC27A2
1828	RALYL	2.04023488135029e-90	2.31133530691397	0.018	0.003	4.42139301137422e-86	1	RALYL
1829	EEF1E1	2.22297536832579e-90	0.659123676667645	0.085	0.041	4.81740992069882e-86	1	EEF1E1
1830	SLC45A3	2.26390996335555e-90	2.964186510342	0.015	0.001	4.90611928158781e-86	1	SLC45A3
1831	PCNT	2.58700432138085e-90	0.643124118609958	0.099	0.051	5.60629706486444e-86	1	PCNT
1832	P4HTM1	2.71833414269735e-90	0.461986499580045	0.134	0.076	5.89090192063942e-86	1	P4HTM
1833	NUDT7	3.18301707438022e-90	1.38650852929434	0.032	0.008	6.89791630188937e-86	1	NUDT7
1834	SCRN11	3.28877583496699e-90	0.458702900964048	0.133	0.075	7.12710611195695e-86	1	SCRN1
1835	ETNK1	3.71936756048549e-90	0.530440997061958	0.087	0.042	8.06024144032812e-86	1	ETNK1
1836	RCBTB2	8.96204432656808e-90	1.69372114059052	0.024	0.005	1.94216462601057e-85	1	RCBTB2
1837	IGSF11	9.66948633378882e-90	3.41440828592952	0.013	0.001	2.09547438339538e-85	1	IGSF11
1838	KIAA0586	2.23622790561745e-89	0.794517255682102	0.076	0.035	4.84612949426357e-85	1	KIAA0586
1839	FAM177A1	2.39748885974237e-89	0.356371266798916	0.209	0.134	5.19559810794769e-85	1	FAM177A1
1840	MBP1	2.62813939205817e-89	0.417043112120622	0.13	0.073	5.69544087652925e-85	1	MBP
1841	PJA2	2.84960794999784e-89	0.28645537678018	0.187	0.116	6.17538538844033e-85	1	PJA2
1842	TMED10	3.44287060066037e-89	0.336189310459289	0.349	0.251	7.46104487869108e-85	1	TMED10
1843	ZNF667-AS1	4.23062620295496e-89	0.776970357539495	0.068	0.03	9.16819004442369e-85	1	ZNF667-AS1
1844	TMX1	4.26499493931137e-89	0.382690253135902	0.163	0.098	9.24267053298168e-85	1	TMX1
1845	USP2	4.64894861423658e-89	0.85980201823047	0.05	0.019	1.00747365419121e-84	1	USP2
1846	MAPRE3	5.0929886854351e-89	0.846102046047226	0.068	0.03	1.10370157802064e-84	1	MAPRE3
1847	LINC00493	5.22171867341432e-89	0.348885439679371	0.17	0.104	1.13159865371562e-84	1	LINC00493
1848	TMED41	5.28596047341176e-89	0.278310843962075	0.277	0.188	1.14552049419306e-84	1	TMED4
1849	C19orf70	5.57083140890546e-89	0.34477754942685	0.197	0.124	1.2072548746239e-84	1	C19orf70
1850	SCAPER	6.35073906034355e-89	0.467502854627047	0.141	0.081	1.37626866176705e-84	1	SCAPER
1851	TXLNA	6.7359997986971e-89	0.639110836641212	0.097	0.049	1.45975851637565e-84	1	TXLNA
1852	TMEM126B	8.00633299588137e-89	0.457746603747306	0.129	0.072	1.73505242353745e-84	1	TMEM126B
1853	VOPP1	8.38167416655435e-89	0.775513062790931	0.051	0.019	1.81639260863399e-84	1	VOPP1
1854	SPATS2	1.00020625761317e-88	0.657260417558349	0.086	0.042	2.16754698087349e-84	1	SPATS2
1855	BEST3	1.02795207714238e-88	3.57945251503198	0.013	0.001	2.22767494637526e-84	1	BEST3
1856	PTPN1	1.59697714421141e-88	0.467509396475932	0.145	0.085	3.46080916922055e-84	1	PTPN1
1857	PHTF2	2.15561845696925e-88	0.600713885201684	0.103	0.054	4.67144075809806e-84	1	PHTF2
1858	C1orf43	2.16878799650511e-88	0.307122489467342	0.295	0.204	4.69998046722623e-84	1	C1orf43
1859	PRNP	2.8108992850646e-88	0.366702922538395	0.19	0.12	6.0914998406635e-84	1	PRNP
1860	DUT	3.35388290621024e-88	0.295608902205479	0.205	0.131	7.26819964604822e-84	1	DUT
1861	TUBB2A	3.7190092722904e-88	0.649008540263322	0.075	0.035	8.05946499398052e-84	1	TUBB2A
1862	NDUFA31	4.07965150267564e-88	0.392821066694235	0.172	0.106	8.84101277144839e-84	1	NDUFA3
1863	AKAP11	4.8612462151446e-88	0.592984649078118	0.103	0.054	1.05348066728399e-83	1	AKAP11
1864	TMEM99	5.74403885934654e-88	0.791959683358974	0.06	0.025	1.24479066120899e-83	1	TMEM99
1865	UBXN4	7.23578126819099e-88	0.298919953055559	0.516	0.408	1.56806615862967e-83	1	UBXN4
1866	NDUFB6	9.52911915256755e-88	0.267089139359926	0.252	0.169	2.06505541155291e-83	1	NDUFB6
1867	SYTL1	1.19020483486333e-87	1.30790935027528	0.035	0.01	2.57929289763233e-83	1	SYTL1
1868	SHOC2	1.918658281207e-87	0.39697479296752	0.174	0.107	4.1579243612037e-83	1	SHOC2
1869	GTF3C1	2.06289372549845e-87	0.868150931038643	0.064	0.028	4.47049699252769e-83	1	GTF3C1
1870	ZCRB1	2.9203807086915e-87	0.281581335611906	0.259	0.175	6.32875703380534e-83	1	ZCRB1
1871	RTBDN1	3.34775201366907e-87	1.612873722861	0.028	0.007	7.25491338882225e-83	1	RTBDN
1872	CADPS	3.45869970269088e-87	0.978440303325769	0.055	0.022	7.49534812570141e-83	1	CADPS
1873	CD72	4.34444346276071e-87	2.33807695335691	0.02	0.003	9.41484342814874e-83	1	CD72
1874	FXR1	4.43968014967175e-87	0.259439393879569	0.258	0.173	9.62123085235364e-83	1	FXR1
1875	MSI2	6.22566484387025e-87	0.570847788453884	0.095	0.049	1.34916382831512e-82	1	MSI2
1876	TMEM200A	9.02859407227206e-87	1.05780857372219	0.049	0.018	1.95658662140208e-82	1	TMEM200A
1877	LARP1B	1.22249215687318e-86	0.373410736655272	0.164	0.1	2.64926275315986e-82	1	LARP1B
1878	RRAGB	1.36808195278845e-86	0.795433430387524	0.058	0.024	2.96477039988784e-82	1	RRAGB
1879	DCAF8	1.4162539210565e-86	0.444475323962773	0.139	0.081	3.06916387232155e-82	1	DCAF8
1880	LINC00476	1.47046313575882e-86	0.969951966597052	0.052	0.02	3.18664066150294e-82	1	LINC00476
1881	NOV	1.73476184367149e-86	1.206563718421	0.031	0.008	3.75940239142048e-82	1	NOV
1882	SEC22B	1.96125264259882e-86	0.553986541328396	0.101	0.053	4.2502306017759e-82	1	SEC22B
1883	COPS4	2.65133757612665e-86	0.539153037509442	0.1	0.052	5.74571366122407e-82	1	COPS4
1884	SFTPA1	3.49805431392814e-86	4.44702991984091	0.011	0	7.58063350371367e-82	1	SFTPA1
1885	ELOVL4	3.61450285671345e-86	0.79234797231731	0.066	0.029	7.83298914078371e-82	1	ELOVL4
1886	OLA1	4.07209491992353e-86	0.379617182274726	0.144	0.084	8.82463690096627e-82	1	OLA1
1887	RAB261	6.04423598843736e-86	0.887371812691078	0.052	0.02	1.30984638105426e-81	1	RAB26
1888	NAPG	6.74730506435047e-86	0.413255459669382	0.158	0.095	1.46220848049539e-81	1	NAPG
1889	EMC3	1.20653695896764e-85	0.267703543728318	0.177	0.11	2.61468624377878e-81	1	EMC3
1890	CDK5RAP3	1.39840610453215e-85	0.362054707234989	0.135	0.078	3.03048586913163e-81	1	CDK5RAP3
1891	CAMKK1	1.55003867954463e-85	2.09087854341263	0.022	0.004	3.35908882244118e-81	1	CAMKK1
1892	TMEM126A	1.7495256497136e-85	0.342268835016719	0.124	0.07	3.79139703549433e-81	1	TMEM126A
1893	DCXR	2.12796314563847e-85	0.467833115847876	0.105	0.056	4.61150893291312e-81	1	DCXR
1894	LINC00467	2.80738138639721e-85	0.739830852376007	0.082	0.04	6.08387620246138e-81	1	LINC00467
1895	GDA	3.13008524953597e-85	1.14661278626158	0.046	0.017	6.78320774426939e-81	1	GDA
1896	POLR2K	3.47969119074774e-85	0.341972331225071	0.174	0.107	7.54083877946944e-81	1	POLR2K
1897	IER3IP1	7.40326117551068e-85	0.272807116617443	0.242	0.161	1.60436072934492e-80	1	IER3IP1
1898	ZBTB38	8.28117275509875e-85	0.329249314631522	0.232	0.154	1.79461294775745e-80	1	ZBTB38
1899	WSCD2	8.67005300718391e-85	3.52908488898224	0.013	0.001	1.87888718718683e-80	1	WSCD2
1900	PPL	1.03071817022874e-84	0.83470951244962	0.055	0.022	2.23366934670271e-80	1	PPL
1901	ASCL2	1.10958810550845e-84	1.87726927009971	0.021	0.004	2.40458838344737e-80	1	ASCL2
1902	ARL14EP	1.12528348202834e-84	0.413299137011229	0.125	0.07	2.43860183390362e-80	1	ARL14EP
1903	SSR41	1.7949438958077e-84	0.250061422385686	0.603	0.495	3.88982291660487e-80	1	SSR4
1904	GRIN2A	1.97616400775128e-84	3.3268071264826	0.014	0.001	4.28254502119779e-80	1	GRIN2A
1905	ZNF91	2.27273782674466e-84	0.666797241335019	0.079	0.038	4.92525014433835e-80	1	ZNF91
1906	TXLNG	2.33808219844867e-84	0.589122544255237	0.099	0.052	5.06685793225811e-80	1	TXLNG
1907	TOMM5	3.39170068857459e-84	0.343115282835034	0.192	0.122	7.35015456221e-80	1	TOMM5
1908	FAM135A	3.49370717655264e-84	0.865256617779292	0.055	0.023	7.57121282230723e-80	1	FAM135A
1909	MIS18BP1	3.7029992962148e-84	0.486870147022451	0.094	0.048	8.0247697748271e-80	1	MIS18BP1
1910	TUBA8	6.40377956221276e-84	1.63663588484594	0.027	0.007	1.38776306892713e-79	1	TUBA8
1911	SMAD9	6.57437233488979e-84	1.10910135067971	0.038	0.013	1.42473222869397e-79	1	SMAD9
1912	CTB-12O2.1	6.77271297998839e-84	4.09884318295951	0.012	0.001	1.46771462989328e-79	1	CTB-12O2.1
1913	ISL11	6.94479082247528e-84	0.269295272541448	0.209	0.134	1.50500561913862e-79	1	ISL1
1914	MAP3K13	7.80314271277683e-84	0.254810061498184	0.184	0.115	1.69101905728587e-79	1	MAP3K13
1915	ZNF540	7.92212028139656e-84	1.7182784807856	0.024	0.005	1.71680268618145e-79	1	ZNF540
1916	MPHOSPH8	8.14867618646276e-84	0.287480130882224	0.227	0.15	1.76589961636835e-79	1	MPHOSPH8
1917	SEC62	8.28375439395875e-84	0.290705064942709	0.472	0.364	1.7951724147148e-79	1	SEC62
1918	GOPC	1.18163076778882e-83	0.455291221528753	0.114	0.063	2.56071203687514e-79	1	GOPC
1919	COMTD1	1.24846176313858e-83	0.26885776092516	0.114	0.063	2.70554148689761e-79	1	COMTD1
1920	PAIP2	1.2564395985399e-83	0.2828985175936	0.281	0.195	2.72283025399581e-79	1	PAIP2
1921	CDKN2C	1.46458686247857e-83	1.05880064042179	0.039	0.013	3.1739061896773e-79	1	CDKN2C
1922	CCDC91	1.50463810034612e-83	0.327969191060517	0.187	0.118	3.26070122726008e-79	1	CCDC91
1923	CYB5D2	1.92642398008454e-83	0.566142600055529	0.083	0.041	4.17475340724122e-79	1	CYB5D2
1924	PPA11	3.15600044161744e-83	0.235037388870086	0.265	0.179	6.83936855702916e-79	1	PPA1
1925	C21orf91	6.92420874790656e-83	1.09508080293145	0.032	0.009	1.50054527775883e-78	1	C21orf91
1926	SPCS2	9.38054613891352e-83	0.366068070331676	0.139	0.082	2.03285815376395e-78	1	SPCS2
1927	KATNAL1	1.06704641377439e-82	1.06986946870359	0.039	0.013	2.31239628329048e-78	1	KATNAL1
1928	SLC27A6	1.28438998643415e-82	4.30080855687306	0.011	0.001	2.78340153960145e-78	1	SLC27A6
1929	GAMT1	1.36307670851693e-82	0.567883856161277	0.079	0.038	2.95392353502705e-78	1	GAMT
1930	TIMMDC1	1.50383348176895e-82	0.35201266659446	0.159	0.097	3.2589575383415e-78	1	TIMMDC1
1931	SMIM18	2.39675506082567e-82	2.55439698517007	0.016	0.002	5.19400789231532e-78	1	SMIM18
1932	MAP91	2.91801447485392e-82	0.329276791788383	0.171	0.106	6.32362916845594e-78	1	MAP9
1933	ZNF365	4.57711367722094e-82	1.77224200043371	0.025	0.006	9.91906304990549e-78	1	ZNF365
1934	TRAPPC2L	5.27251109950757e-82	0.379374157987291	0.119	0.067	1.14260588037429e-77	1	TRAPPC2L
1935	SELK1	5.70214704008341e-82	0.235941963257125	0.366	0.267	1.23571228505648e-77	1	SELK
1936	DDX25	6.18757644108001e-82	1.27105421546638	0.032	0.009	1.34090969054645e-77	1	DDX25
1937	SLC8A1	6.35132831340882e-82	1.75720801221443	0.022	0.004	1.37639635879883e-77	1	SLC8A1
1938	CHCHD7	6.61793106397925e-82	0.414439242455447	0.128	0.074	1.43417184087494e-77	1	CHCHD7
1939	CXXC41	6.86045794953499e-82	1.02798010030038	0.05	0.02	1.48672984224373e-77	1	CXXC4
1940	RPA3	7.93697689160501e-82	0.438187025683897	0.115	0.064	1.72002226217972e-77	1	RPA3
1941	ZNF302	9.53156408473789e-82	0.800514633422418	0.059	0.025	2.06558525280355e-77	1	ZNF302
1942	BBS2	1.37421230056752e-81	0.872000531130028	0.055	0.023	2.97805547655987e-77	1	BBS2
1943	LRIF1	1.77316097891382e-81	0.486908269849422	0.097	0.051	3.84261715740413e-77	1	LRIF1
1944	SDR39U11	1.86175926459742e-81	0.419691384863416	0.113	0.062	4.03461850230908e-77	1	SDR39U1
1945	WDR83OS	2.36323549727575e-81	0.285031425441686	0.282	0.196	5.12136764614628e-77	1	WDR83OS
1946	MSANTD41	2.56466161148661e-81	0.388917252366193	0.117	0.065	5.55787817825263e-77	1	MSANTD4
1947	ACSL1	2.99068794315934e-81	0.879935537120758	0.054	0.022	6.4811198416206e-77	1	ACSL1
1948	DGKD	3.08014335404643e-81	0.772199137080428	0.044	0.016	6.67497866255401e-77	1	DGKD
1949	SYT14	3.30212937277704e-81	1.0127365948546	0.038	0.013	7.15604456374513e-77	1	SYT14
1950	TOX1	3.61786992981664e-81	0.85771745849464	0.069	0.032	7.84028592490564e-77	1	TOX
1951	NDUFAF2	3.89222684740123e-81	0.498184188699747	0.119	0.067	8.4348448010032e-77	1	NDUFAF2
1952	CLDN3	4.00248583554629e-81	0.185648006193092	0.158	0.096	8.67378705421237e-77	1	CLDN3
1953	AKAIN1	4.02605873682751e-81	1.35986179139549	0.034	0.01	8.7248718885789e-77	1	AKAIN1
1954	TMEM38B	4.17332642738191e-81	0.544366942426311	0.078	0.038	9.04401570077934e-77	1	TMEM38B
1955	TCEAL6	5.67776724905889e-81	1.27423040990708	0.04	0.014	1.23042894054355e-76	1	TCEAL6
1956	C15orf40	5.94342806785106e-81	0.496964768402054	0.091	0.047	1.288000296584e-76	1	C15orf40
1957	TF	6.0363151278617e-81	2.97160733640957	0.013	0.001	1.30812985135891e-76	1	TF
1958	CNGA3	6.58280524678973e-81	2.21209088925761	0.017	0.003	1.4265597250318e-76	1	CNGA3
1959	TOMM20	8.42212023724177e-81	0.262151002776849	0.243	0.164	1.82515767661266e-76	1	TOMM20
1960	RANGRF	8.66994767380606e-81	0.741638691516973	0.065	0.03	1.87886436039051e-76	1	RANGRF
1961	ACVR1B	9.15522293228546e-81	1.06012013665437	0.034	0.01	1.98402836165558e-76	1	ACVR1B
1962	GIGYF2	9.54282002976862e-81	0.344420273369219	0.217	0.143	2.06802452865116e-76	1	GIGYF2
1963	BORCS7	1.85243188377055e-80	0.577244498198911	0.083	0.042	4.01440513531917e-76	1	BORCS7
1964	SKP1	2.50155772997322e-80	0.271551992017527	0.401	0.3	5.42112575662497e-76	1	SKP1
1965	TTC1	2.53156407079924e-80	0.217687738394271	0.234	0.156	5.48615249782904e-76	1	TTC1
1966	MT1X	2.54790188521877e-80	0.735112431948713	0.101	0.055	5.5215581754576e-76	1	MT1X
1967	DNAJC22	2.68782878609454e-80	1.38743188316493	0.034	0.011	5.82479376234548e-76	1	DNAJC22
1968	ATP1B1	2.86341613441817e-80	0.106227095955306	0.515	0.389	6.20530910489763e-76	1	ATP1B1
1969	MLLT111	3.10994555294545e-80	0.549298822885359	0.093	0.049	6.73956300778807e-76	1	MLLT11
1970	DST	3.21266850716805e-80	0.174759064794263	0.315	0.222	6.96217392188389e-76	1	DST
1971	CYB561	3.34216545526812e-80	0.532298044667485	0.089	0.046	7.24280675811154e-76	1	CYB561
1972	CEP63	3.61389788323305e-80	0.367149277588491	0.151	0.092	7.83167810275434e-76	1	CEP63
1973	RAB15	4.97870123861696e-80	1.8631428691181	0.023	0.005	1.07893434542068e-75	1	RAB15
1974	DNAJC24	5.6162627648242e-80	0.807603337156587	0.057	0.024	1.21710030376505e-75	1	DNAJC24
1975	EIF3E	5.75341049747185e-80	0.26561150184269	0.222	0.147	1.24682158890712e-75	1	EIF3E
1976	GPALPP1	6.36894410274732e-80	0.466324377735263	0.09	0.046	1.38021387650637e-75	1	GPALPP1
1977	TSPAN12	6.57136263861091e-80	0.730358811685416	0.048	0.019	1.42407999741337e-75	1	TSPAN12
1978	SEMA6D	7.48003063657341e-80	1.80203603143872	0.021	0.004	1.62099743925182e-75	1	SEMA6D
1979	DAAM1	7.79352043428661e-80	0.262627364911959	0.159	0.097	1.68893381331425e-75	1	DAAM1
1980	TMEM252	8.32042931041442e-80	0.600339634059426	0.062	0.027	1.80312023585991e-75	1	TMEM25
1981	RASSF4	8.98721217748055e-80	0.636389165084666	0.085	0.043	1.94761875098181e-75	1	RASSF4
1982	PPME1	9.66783898488283e-80	0.420031813126775	0.124	0.071	2.09511738641396e-75	1	PPME1
1983	UBXN1	1.06982589633171e-79	0.222277694694858	0.229	0.153	2.31841969994044e-75	1	UBXN1
1984	PPP1R3C1	1.26773424271071e-79	0.854610373576659	0.042	0.015	2.74730687737838e-75	1	PPP1R3C
1985	SLC43A2	1.41042833416478e-79	1.15222547424923	0.035	0.011	3.0565392429685e-75	1	SLC43A2
1986	OARD1	1.59158027123464e-79	0.460621810336389	0.103	0.056	3.4491136057926e-75	1	OARD1
1987	RTN3	2.12465099072879e-79	0.240832703864334	0.233	0.156	4.60433116200837e-75	1	RTN3
1988	NEBL1	2.31892049877492e-79	0.765173804401761	0.068	0.032	5.02533261289514e-75	1	NEBL
1989	JAKMIP21	2.42082261381563e-79	0.739953909880101	0.065	0.029	5.24616468639986e-75	1	JAKMIP2
1990	MRPL42	4.79109891479152e-79	0.484354271000394	0.121	0.069	1.03827904582447e-74	1	MRPL42
1991	KIAA1279	5.47430701128405e-79	0.470816185982746	0.116	0.065	1.18633707241537e-74	1	KIAA1279
1992	TRMT6	5.82992160825672e-79	0.460082156863791	0.094	0.05	1.26340231172531e-74	1	TRMT6
1993	UNC50	6.67572751659972e-79	0.493962557864629	0.097	0.052	1.44669691012232e-74	1	UNC50
1994	FBXO16	7.44389261544366e-79	1.36624291226741	0.034	0.011	1.61316596869279e-74	1	FBXO16
1995	TOMM6	7.96707410772885e-79	0.280608876716658	0.228	0.152	1.72654462988592e-74	1	TOMM6
1996	FUBP1	9.43114750779463e-79	0.274101895906821	0.205	0.134	2.04382397641418e-74	1	FUBP1
1997	NUPR21	1.02305991018504e-78	0.756090399700813	0.066	0.03	2.21707313136199e-74	1	NUPR2
1998	ABCG1	1.1344859933496e-78	1.08388969967339	0.032	0.009	2.45854459618792e-74	1	ABCG1
1999	EIF3L	1.26927280596007e-78	0.229489499949161	0.221	0.146	2.75064109779608e-74	1	EIF3L
[truncated: 17,970 more rows]
