# Supplementary material for: Identification of a pancreatic stellate cell gene signature and lncRNA interactions associated with type 2 diabetes progression
Source: Front Endocrinol (Lausanne). 2025 Jan 13;15:1532609. doi: 10.3389/fendo.2024.1532609 (PMC11769806; doi:10.3389/fendo.2024.1532609)
Supplement: Supplementary file 11 [file DataSheet7.csv]

	X	p_val	avg_log2FC	pct.1	pct.2	p_val_adj	cluster	gene
1	IRX2	0	3.51837519905666	0.843	0.09	0	0	IRX2
2	FAP	0	2.20678590367323	0.854	0.147	0	0	FAP
3	F10	0	3.47110926178818	0.913	0.253	0	0	F10
4	SLC38A4	0	3.03358245750942	0.869	0.217	0	0	SLC38A4
5	VGF	0	2.97764628127853	0.925	0.298	0	0	VGF
6	PAPPA2	0	3.23054175451901	0.706	0.081	0	0	PAPPA2
7	PPP1R1A	0	2.69569677898783	0.87	0.261	0	0	PPP1R1A
8	LOXL4	0	3.70772793655154	0.87	0.271	0	0	LOXL4
9	POPDC3	0	3.54543733057754	0.643	0.045	0	0	POPDC3
10	RGS4	0	2.96960473202334	0.893	0.307	0	0	RGS4
11	CRYBA2	0	3.88174565074389	0.966	0.467	0	0	CRYBA2
12	SLC7A2	0	2.69683165317103	0.944	0.453	0	0	SLC7A2
13	TMEM176A	0	2.32759256026141	0.963	0.474	0	0	TMEM176A
14	SLC22A17	0	2.34485378919987	0.955	0.476	0	0	SLC22A17
15	GC	0	2.76844643596855	0.965	0.527	0	0	GC
16	KIAA1324	0	2.11922931024207	0.97	0.557	0	0	KIAA1324
17	PCSK2	0	2.94776834888725	0.99	0.588	0	0	PCSK2
18	TMEM176B	0	2.59125363616803	0.976	0.609	0	0	TMEM176B
19	CHGA	0	2.6837456924176	0.989	0.65	0	0	CHGA
20	GPX3	0	2.88443216147074	0.978	0.653	0	0	GPX3
21	PEMT	0	2.67048083498837	0.952	0.629	0	0	PEMT
22	TM4SF4	0	2.89852631413338	0.986	0.724	0	0	TM4SF4
23	SPINT2	0	1.68952376084403	0.99	0.8	0	0	SPINT2
24	CLU	0	1.86787674707208	0.998	0.891	0	0	CLU
25	CHGB	0	2.5335142559385	0.998	0.892	0	0	CHGB
26	TTR	0	3.46986420768012	1	0.977	0	0	TTR
27	GCG	0	3.9519235657023	1	0.979	0	0	GCG
28	FXYD3	3.60601168789282e-306	2.52646085822867	0.88	0.323	9.02115943960147e-302	0	FXYD3
29	CRH	4.40253859010785e-306	3.88277956537007	0.695	0.105	1.10138307908728e-301	0	CRH
30	FEV	1.40689170579697e-301	2.21823095724635	0.765	0.135	3.51962098039229e-297	0	FEV
31	GPR119	2.28140751147095e-301	3.23248852717116	0.673	0.086	5.70739717144687e-297	0	GPR119
32	SLC7A8	2.1253795191084e-300	2.23241511551002	0.949	0.498	5.31706194295348e-296	0	SLC7A8
33	ARX	2.70127794311705e-298	1.84552978408153	0.82	0.162	6.75778703029593e-294	0	ARX
34	SERPINE2	5.98606450113414e-298	2.28344626804532	0.858	0.255	1.49753375624873e-293	0	SERPINE2
35	MAFB	6.64640318020105e-298	2.34460175715222	0.95	0.43	1.6627306835909e-293	0	MAFB
36	ALDH1A1	8.36029602788134e-296	2.18800615730311	0.984	0.793	2.09149525729507e-291	0	ALDH1A1
37	DPP4	1.06841112861443e-294	3.30957367202783	0.72	0.127	2.67284412045472e-290	0	DPP4
38	PTPRT	3.94346861023136e-294	3.18956732735504	0.595	0.045	9.86537542221579e-290	0	PTPRT
39	SCG5	5.5617785092793e-294	1.85628430151982	0.994	0.763	1.3913901296664e-289	0	SCG5
40	PTPRN2	2.92655402973675e-293	2.15931754694094	0.955	0.54	7.32136021619244e-289	0	PTPRN2
41	SSR4	8.029895525845e-291	1.37014220723305	0.99	0.778	2.00883896370064e-286	0	SSR4
42	GLS	7.55569392501266e-288	2.35633744664583	0.941	0.561	1.89020794922042e-283	0	GLS
43	PLCE1	4.35484095445252e-287	3.41796630334065	0.744	0.173	1.08945056157539e-282	0	PLCE1
44	EGFEM1P	1.99169722278841e-284	2.38477076831565	0.646	0.074	4.98262894224975e-280	0	EGFEM1P
45	FXYD6	9.07967747790371e-284	2.33303707699214	0.91	0.428	2.27146291464717e-279	0	FXYD6
46	SMIM24	6.9314756521518e-283	2.37045890798755	0.893	0.339	1.73404726389881e-278	0	SMIM24
47	KCTD12	2.07952176527542e-276	2.50895569622146	0.847	0.281	5.20233960018952e-272	0	KCTD12
48	NAA20	3.73368582103445e-275	1.90473004170143	0.958	0.672	9.34056181848187e-271	0	NAA20
49	GRIA3	4.62676730298161e-275	2.18953576564284	0.836	0.237	1.15747837618691e-270	0	GRIA3
50	FSTL5	1.88485929493985e-271	2.94476585181034	0.696	0.122	4.71535249815103e-267	0	FSTL5
51	C5orf38	1.89521906046803e-270	3.98113278969625	0.521	0.027	4.74126952357287e-266	0	C5orf38
52	CNTN1	5.0054377249799e-269	2.04994900201013	0.901	0.322	1.25221035565822e-264	0	CNTN1
53	KIAA1244	4.84678886056929e-265	2.05695742348191	0.942	0.552	1.21252116924862e-260	0	KIAA1244
54	TMED3	2.35501574056093e-263	1.81335425123017	0.958	0.665	5.89154287816129e-259	0	TMED3
55	CPLX2	2.52152204648071e-262	2.16630732613285	0.857	0.286	6.30809170368079e-258	0	CPLX2
56	MIR6887	1.21872421193684e-261	3.21660567654268	0.685	0.14	3.0488823610024e-257	0	MIR6887
57	SPOCK3	5.87174594460999e-260	3.19424167011422	0.572	0.057	1.46893468296308e-255	0	SPOCK3
58	RFX6	2.74863420064074e-258	2.02558783277229	0.858	0.285	6.87625817974294e-254	0	RFX6
59	QDPR	4.87955023796764e-257	1.95156518787202	0.946	0.619	1.22071708303236e-252	0	QDPR
60	KCNH6	1.97490718454843e-256	1.97050832418237	0.743	0.149	4.94062530358481e-252	0	KCNH6
61	CPE	2.31821579890657e-256	1.70073976082351	0.995	0.757	5.79948046412457e-252	0	CPE
62	NGFRAP1	6.08223708430682e-255	1.40617271359764	0.97	0.699	1.52159325138104e-250	0	NGFRAP1
63	ELL2	4.82368392734261e-254	1.94982674321959	0.918	0.52	1.2067410081033e-249	0	ELL2
64	HSD17B14	1.84031959956685e-253	1.70470862046766	0.844	0.302	4.60392754223638e-249	0	HSD17B14
65	LRPAP1	6.65850957905768e-253	1.48821474477064	0.97	0.712	1.66575934139286e-248	0	LRPAP1
66	CD99L2	1.04284778483884e-251	2.36581313856716	0.837	0.354	2.60889230333131e-247	0	CD99L2
67	PDE3B	1.35320562701959e-250	2.34046801585655	0.746	0.187	3.3853145171149e-246	0	PDE3B
68	SCG2	7.3417520430209e-249	1.70639562081712	0.979	0.641	1.83668610860254e-244	0	SCG2
69	QPCT	9.70449992487239e-249	1.7945156879364	0.969	0.591	2.42777474620533e-244	0	QPCT
70	ATP5EP2	2.84714896844802e-246	1.33553188079609	0.966	0.665	7.12271257436641e-242	0	ATP5EP2
71	DPM3	1.49391251055221e-243	2.13754132560718	0.932	0.525	3.73732092764846e-239	0	DPM3
72	SLC7A14	5.00215787878057e-243	2.1722478359968	0.664	0.122	1.25138983653453e-238	0	SLC7A14
73	SPTSSB	1.59858648847674e-241	2.57446813762953	0.734	0.177	3.99918381822227e-237	0	SPTSSB
74	BEX1	3.43336960060653e-241	1.56187659499385	0.968	0.544	8.58926072983737e-237	0	BEX1
75	FKBP2	1.03297098241082e-240	1.66043226850737	0.971	0.682	2.58418350669716e-236	0	FKBP2
76	CFC1	1.43458988020071e-240	2.90310804563278	0.655	0.13	3.58891350329811e-236	0	CFC1
77	RAB3B	3.31143810883979e-240	1.62137018521726	0.957	0.47	8.28422471688451e-236	0	RAB3B
78	GNG4	5.93296083769981e-239	1.4726772020861	0.871	0.282	1.48424881276736e-234	0	GNG4
79	IGFBPL1	2.35583749109728e-238	2.61468693006011	0.683	0.149	5.89359865147806e-234	0	IGFBPL1
80	TSPAN7	1.55949366485395e-237	1.83980943670164	0.934	0.493	3.90138530136513e-233	0	TSPAN7
81	ENPP2	3.33954722672741e-237	1.75860709950337	0.953	0.485	8.35454529710396e-233	0	ENPP2
82	MOB1B	7.48440647203882e-235	2.2262579321427	0.873	0.387	1.87237396710995e-230	0	MOB1B
83	SLC29A4	5.80549354338759e-234	2.12174007209711	0.862	0.361	1.45236031974927e-229	0	SLC29A4
84	APLP1	1.48729804171188e-233	1.6854226775947	0.946	0.479	3.7207735109506e-229	0	APLP1
85	FXYD5	1.87161246167805e-233	2.56777712541471	0.85	0.422	4.68221289537998e-229	0	FXYD5
86	PTPRN	1.02281180134601e-231	1.63489127085879	0.984	0.588	2.55876828342732e-227	0	PTPRN
87	COX8A	8.81490992476669e-231	1.49142835584776	0.979	0.721	2.20522601587888e-226	0	COX8A
88	SLC30A8	3.61975191675541e-228	1.63073710253296	0.932	0.486	9.05553337014701e-224	0	SLC30A8
89	FAR2P2	1.1238277543161e-225	2.15870002470938	0.692	0.169	2.8114798929726e-221	0	FAR2P2
90	COX17	1.19026458528108e-225	1.48072980634095	0.935	0.605	2.97768491299767e-221	0	COX17
91	IGFBP2	2.55737632031875e-225	1.55615513643881	0.832	0.264	6.39778834054142e-221	0	IGFBP2
92	CHID1	2.59305455444091e-225	1.57901905865998	0.923	0.591	6.48704457884483e-221	0	CHID1
93	FAM84A	4.13237437874538e-223	3.11654819132864	0.632	0.135	1.03379609833073e-218	0	FAM84A
94	PARM1	4.46756303474493e-223	1.75824840011182	0.947	0.491	1.11765024440214e-218	0	PARM1
95	VSTM2L	5.0215798695656e-223	1.87367201843851	0.549	0.074	1.25624863596923e-218	0	VSTM2L
96	SSX2IP	1.89780344548682e-221	2.18661167122548	0.824	0.335	4.74773487957437e-217	0	SSX2IP
97	SMOC1	2.00142917149881e-221	2.54241156363111	0.703	0.193	5.00697535833858e-217	0	SMOC1
98	PLD3	6.46511496343929e-220	1.57003459466119	0.969	0.68	1.61737781040361e-215	0	PLD3
99	GNAS	1.02481025156685e-219	1.32749713153371	0.998	0.912	2.5637678063448e-215	0	GNAS
100	WFS1	7.28263339988273e-219	1.85873222364235	0.926	0.569	1.82189639764866e-214	0	WFS1
101	SEZ6L	1.51116318034018e-218	2.2743754882642	0.756	0.22	3.78047692825703e-214	0	SEZ6L
102	ADCY1	4.6235166058205e-217	2.62187648833715	0.654	0.15	1.15666514927811e-212	0	ADCY1
103	PGR	1.20645810368198e-214	2.38404103244737	0.729	0.201	3.0181962379812e-210	0	PGR
104	PALLD	2.79045606813643e-214	1.9093205106668	0.882	0.467	6.9808839456569e-210	0	PALLD
105	SSTR2	2.27441341999891e-213	1.91975810852759	0.792	0.266	5.68990005281128e-209	0	SSTR2
106	PCSK1N	3.36240398018825e-213	1.57914245955088	0.992	0.665	8.41172603723694e-209	0	PCSK1N
107	ABHD15	6.39350412499398e-213	2.57340415692862	0.713	0.216	1.59946292694974e-208	0	ABHD15
108	SYNDIG1	1.06791394908513e-212	4.03213386398431	0.469	0.043	2.67160032642628e-208	0	SYNDIG1
109	PDK3	2.18264629841314e-212	1.63197554713957	0.904	0.443	5.46032624474014e-208	0	PDK3
110	CYSTM1	2.17935634758145e-210	1.14405272753397	0.967	0.75	5.45209577474452e-206	0	CYSTM1
111	PPP2R2B	4.89930188944862e-209	2.66754642734654	0.571	0.098	1.22565835368336e-204	0	PPP2R2B
112	KIAA1377	8.41615051441194e-209	1.16456663799307	0.826	0.283	2.10546837419044e-204	0	KIAA1377
113	GCH1	3.06601542594956e-208	2.11208480798714	0.837	0.383	7.67025079109802e-204	0	GCH1
114	NEUROD1	7.19510114635356e-208	1.51949098367033	0.938	0.428	1.79999845378327e-203	0	NEUROD1
115	SEZ6L2	8.44145616681275e-207	1.71194662497378	0.956	0.675	2.11179908925155e-202	0	SEZ6L2
116	NUCB1	1.29069546052214e-206	1.49692988726425	0.952	0.648	3.22893283358824e-202	0	NUCB1
117	ISL1	7.06950376707902e-206	1.47718943760348	0.904	0.365	1.76857775741016e-201	0	ISL1
118	ERP29	8.29083360436286e-206	1.28700153775745	0.97	0.681	2.07411784280346e-201	0	ERP29
119	KCNJ6	5.87622367053983e-204	2.0276014588014	0.699	0.194	1.47005487565895e-199	0	KCNJ6
120	SCG3	1.55455683325453e-203	1.15890569252899	0.976	0.533	3.88903482975285e-199	0	SCG3
121	KCNMB2	1.75271930808362e-203	1.83346973042567	0.808	0.277	4.38477789303278e-199	0	KCNMB2
122	FKBP11	5.57029430938487e-203	2.04861839099566	0.817	0.353	1.39352052737881e-198	0	FKBP11
123	PCDH17	7.90394511015903e-203	1.79650098014673	0.809	0.3	1.97732994820848e-198	0	PCDH17
124	RAB3C	3.54297994491181e-202	2.61678160060029	0.667	0.178	8.86347292818587e-198	0	RAB3C
125	A1CF	3.82370522991193e-202	1.9479568351648	0.784	0.281	9.56576337367067e-198	0	A1CF
126	COTL1	1.27676973835255e-201	1.99841086239724	0.83	0.393	3.19409485443658e-197	0	COTL1
127	ATP5E	2.35462830301803e-200	1.50943546173046	0.957	0.628	5.8905736256602e-196	0	ATP5E
128	HLA-A	2.61866370261922e-200	1.21821771329133	0.991	0.799	6.55111098484249e-196	0	HLA-A
129	ATP6V0B	1.00113679810398e-198	1.23476513048145	0.982	0.73	2.50454392781674e-194	0	ATP6V0B
130	KCNK16	1.20074583582929e-197	1.4718998458703	0.786	0.247	3.00390585749413e-193	0	KCNK16
131	GPR64	1.93252589372042e-197	3.72192471895998	0.487	0.063	4.83460002832038e-193	0	GPR64
132	EDIL3	2.33304968994634e-196	2.07646521554882	0.728	0.215	5.83659040933877e-192	0	EDIL3
133	MPC2	2.50444874519938e-196	1.44172627992158	0.935	0.621	6.26537942586529e-192	0	MPC2
134	ARRDC4	3.21057167338659e-196	2.29018006756267	0.747	0.28	8.03188715531124e-192	0	ARRDC4
135	CALM1	4.8350724755462e-196	1.03482194328059	0.989	0.825	1.20959008120739e-191	0	CALM1
136	VWA5B2	1.16941847469628e-195	1.11304670333521	0.78	0.259	2.92553419814768e-191	0	VWA5B2
137	LPPR1	4.18939560654649e-195	2.39259429487161	0.511	0.073	1.04806109888973e-190	0	LPPR1
138	CNPY2	5.36795415670813e-195	1.14688177202108	0.955	0.702	1.34290109138367e-190	0	CNPY2
139	RIMBP2	8.96799131139576e-193	1.93979735392968	0.724	0.221	2.24352238637188e-188	0	RIMBP2
140	EMC10	3.23353791168071e-192	1.53679502365807	0.939	0.593	8.08934179365163e-188	0	EMC10
141	KCNIP1	5.608287351709e-192	2.71243310059502	0.488	0.065	1.40302524677704e-187	0	KCNIP1
142	TUBA1B	2.84554767199134e-191	1.28844249396237	0.961	0.688	7.11870661102074e-187	0	TUBA1B
143	SCGB2A1	3.64559609782823e-191	1.62610990672054	0.857	0.346	9.12018775793689e-187	0	SCGB2A1
144	SDC2	2.75349426113702e-190	1.58432533774836	0.854	0.425	6.88841659308648e-186	0	SDC2
145	RAMP2	1.26775083864704e-189	2.0319249914201	0.478	0.061	3.17153227304331e-185	0	RAMP2
146	BSG	4.18806079688906e-189	1.16085336748516	0.987	0.756	1.04772716955774e-184	0	BSG
147	NUCB2	6.65690981690276e-189	1.56203566612434	0.929	0.605	1.66535912889456e-184	0	NUCB2
148	SCD	1.14886436970444e-188	1.46245462950717	0.927	0.551	2.8741139936896e-184	0	SCD
149	PYROXD2	3.02040583570055e-188	1.81826844738058	0.521	0.089	7.55614927917205e-184	0	PYROXD2
150	SCGN	3.3810411439152e-187	1.22920545237606	0.971	0.553	8.45835062973265e-183	0	SCGN
151	CST3	4.13365870537131e-187	1.1228885044841	0.985	0.74	1.03411739832274e-182	0	CST3
152	MTMR7	3.83383203142526e-186	1.92980766957536	0.673	0.184	9.59109759301657e-182	0	MTMR7
153	TUSC3	2.19592968881608e-185	1.24496417060434	0.964	0.666	5.49355730251119e-181	0	TUSC3
154	TMEM178B	8.44355371942584e-185	2.30593005132306	0.598	0.14	2.11232383398876e-180	0	TMEM178B
155	NDUFA7	1.9037499969026e-184	1.17791481481333	0.942	0.621	4.76261136725122e-180	0	NDUFA7
156	LRP11	2.56329213377636e-181	1.91879990683547	0.84	0.419	6.41258793106831e-177	0	LRP11
157	IFI27L2	1.84160550524975e-180	1.40819219412356	0.908	0.539	4.60714449248331e-176	0	IFI27L2
158	GNAI1	2.26919438756915e-179	1.47060014893174	0.879	0.444	5.67684359938175e-175	0	GNAI1
159	GLT1D1	8.07652078367094e-179	2.60342078875121	0.378	0.023	2.02050320445096e-174	0	GLT1D1
160	PAX6	1.50775896304228e-178	1.02056698984108	0.953	0.459	3.77196059784286e-174	0	PAX6
161	ASXL3	6.32406198576272e-178	1.68800413715389	0.572	0.128	1.58209058697826e-173	0	ASXL3
162	P4HTM	8.00324559276801e-178	1.4464804981836	0.923	0.592	2.00217194994277e-173	0	P4HTM
163	CCDC86	1.22867503256224e-177	2.33210644695303	0.73	0.298	3.07377632896095e-173	0	CCDC86
164	HMGB3	1.56455554833184e-176	2.30430226609023	0.728	0.281	3.91404861526176e-172	0	HMGB3
165	RIIAD1	1.95009948525221e-176	2.49429436596801	0.515	0.093	4.87856388225546e-172	0	RIIAD1
166	PAPSS2	2.31800010657715e-176	1.53820969969405	0.915	0.547	5.79894086662405e-172	0	PAPSS2
167	NENF	7.3953329181521e-176	1.5346518555821	0.927	0.578	1.85009043613411e-171	0	NENF
168	SERPINA10	5.14392539710765e-175	3.37219853608642	0.462	0.064	1.28685581659442e-170	0	SERPINA10
169	MIR7-3HG	7.99900749377537e-175	1.46936627424456	0.838	0.34	2.00111170471778e-170	0	MIR7-3HG
170	EGFL7	9.98562984315856e-175	2.26783006923646	0.707	0.265	2.49810501786298e-170	0	EGFL7
171	H2AFJ	4.62470979041295e-174	1.44946659403977	0.927	0.564	1.15696364826761e-169	0	H2AFJ
172	TRMT112	6.28154998450388e-174	1.17545890471336	0.936	0.617	1.57145535962334e-169	0	TRMT112
173	PIGT	2.51030654726669e-173	1.67607529759043	0.833	0.502	6.28003388929707e-169	0	PIGT
174	APOH	1.33865692639209e-172	2.7710444189032	0.545	0.115	3.34891803275508e-168	0	APOH
175	CALY	1.66341711943873e-172	2.07754698592866	0.664	0.194	4.16137060769988e-168	0	CALY
176	FABP5	1.69725907062213e-172	2.48271691321342	0.551	0.114	4.24603301697538e-168	0	FABP5
177	C4orf48	1.86227882429302e-172	1.55601913444627	0.961	0.637	4.65886293473384e-168	0	C4orf48
178	MAGED1	3.48225742112117e-172	1.23357292615335	0.946	0.65	8.71156339041882e-168	0	MAGED1
179	CUTA	4.14495896045376e-172	1.15038233481572	0.971	0.724	1.03694438313672e-167	0	CUTA
180	PLIN3	4.37174687888313e-172	1.67098024008382	0.843	0.417	1.09367991669019e-167	0	PLIN3
181	CELF3	7.24977421970456e-172	1.70392319840134	0.711	0.238	1.81367601654349e-167	0	CELF3
182	MAN1A1	7.49150174005092e-172	1.47721358139877	0.895	0.508	1.87414899030854e-167	0	MAN1A1
183	NPDC1	2.2906736201021e-171	1.34706849991028	0.927	0.611	5.73057819540942e-167	0	NPDC1
184	NDUFA13	2.98343278608403e-171	1.10503754133412	0.979	0.726	7.46365380094642e-167	0	NDUFA13
185	PAM	3.35856964499857e-171	1.12413878482418	0.966	0.661	8.40213368089293e-167	0	PAM
186	ATP6AP1	1.1220105169284e-170	1.17120225064262	0.973	0.726	2.80693371019978e-166	0	ATP6AP1
187	FAM46C	2.17970485971218e-170	1.71481637686502	0.761	0.297	5.45296764754195e-166	0	FAM46C
188	WNT4	2.41540483734558e-170	1.71484431677791	0.763	0.297	6.04261828158743e-166	0	WNT4
189	KIF1A	4.65449649365607e-170	1.27916200658541	0.906	0.456	1.16441538781794e-165	0	KIF1A
190	SYP	1.12547716885264e-169	1.93083293910179	0.718	0.238	2.81560623331864e-165	0	SYP
191	TP53I13	8.38075131025299e-169	1.84391690652168	0.791	0.378	2.09661255528599e-164	0	TP53I13
192	MYH10	1.49770288386839e-168	1.47364388763036	0.849	0.444	3.74680330457356e-164	0	MYH10
193	GPC6	2.56482309897922e-168	1.56489763477821	0.652	0.179	6.41641794671633e-164	0	GPC6
194	IQSEC3	2.3810625189124e-167	1.22296886775322	0.542	0.114	5.95670410356315e-163	0	IQSEC3
195	GCNT1	4.06180480949867e-167	2.16384921761301	0.694	0.229	1.01614170919228e-162	0	GCNT1
196	NUPR1L	2.81276996201507e-166	1.76509434147719	0.7	0.256	7.03670661397309e-162	0	NUPR1L
197	KCNMA1	1.45157625949955e-165	2.00037641292224	0.742	0.264	3.63140832839001e-161	0	KCNMA1
198	GNG2	2.8251147050176e-165	1.54563042558699	0.794	0.301	7.06758945754253e-161	0	GNG2
199	SERPINI1	3.70789071922354e-165	2.36626319520262	0.693	0.249	9.27603021228154e-161	0	SERPINI1
200	BEX2	4.73636322770962e-165	1.16758281794378	0.914	0.538	1.18489598867611e-160	0	BEX2
201	TMEM9	7.37463155953497e-165	1.38486262432787	0.93	0.599	1.84491157724886e-160	0	TMEM9
202	TIMP1	3.30116565217564e-164	0.185746938427116	0.973	0.748	8.2585261120478e-160	0	TIMP1
203	LEPREL2	2.30327800919028e-163	2.08819602604989	0.723	0.295	5.76211059559132e-159	0	LEPREL2
204	INA	5.23960707280018e-163	1.48597249007262	0.786	0.284	1.31079250140242e-158	0	INA
205	UQCC2	2.74258180767344e-162	1.28081068688984	0.897	0.56	6.86111690825665e-158	0	UQCC2
206	VAMP2	5.84356432391035e-162	1.17897015236082	0.939	0.62	1.46188448691265e-157	0	VAMP2
207	PLK2	2.63047474609633e-161	1.48677001011278	0.887	0.512	6.58065867230919e-157	0	PLK2
208	PRDX4	2.80347933295541e-161	1.24691357718959	0.948	0.649	7.01346424725455e-157	0	PRDX4
209	CNNM1	5.27011419239116e-161	1.69203129285927	0.644	0.2	1.3184244675105e-156	0	CNNM1
210	SH3GL2	9.07249807095047e-161	1.31129653575237	0.762	0.272	2.26966684240968e-156	0	SH3GL2
211	VKORC1	1.21985944105003e-160	1.03761968062256	0.946	0.651	3.05172236367486e-156	0	VKORC1
212	TCEAL2	1.74916412347968e-160	1.55145485550439	0.732	0.251	4.37588388770912e-156	0	TCEAL2
213	KIF12	2.31463925210765e-160	1.36454786248466	0.826	0.41	5.79053301699771e-156	0	KIF12
214	NEURL1	4.92393155171489e-160	1.25962243938771	0.837	0.396	1.23181995629251e-155	0	NEURL1
215	SMARCA1	5.21968882028452e-160	1.54159294857606	0.879	0.51	1.30580955217058e-155	0	SMARCA1
216	RTN1	1.55313033680493e-159	1.47968766433726	0.742	0.256	3.8854661635849e-155	0	RTN1
217	C2CD4B	1.99086700196773e-159	2.97500250322591	0.593	0.172	4.98055197882267e-155	0	C2CD4B
218	A1BG	3.09306557883603e-157	1.78447712970554	0.727	0.269	7.73792215857409e-153	0	A1BG
219	SSTR3	4.15515658357849e-156	2.04650257345591	0.583	0.153	1.03949552251383e-151	0	SSTR3
220	TUBA4A	7.7989328716331e-156	1.24789862107633	0.902	0.533	1.95105903649645e-151	0	TUBA4A
221	PFN2	1.47243899328733e-155	0.991128994193628	0.931	0.602	3.68360062950691e-151	0	PFN2
222	UQCR11	1.70644662643636e-155	0.888229634267364	0.974	0.726	4.26901752535584e-151	0	UQCR11
223	CD82	2.32171521942727e-155	1.53927297133411	0.829	0.462	5.80823496444119e-151	0	CD82
224	ST8SIA3	3.5404820988385e-155	1.31039150717749	0.708	0.243	8.85722406666428e-151	0	ST8SIA3
225	KIF19	4.12800393022717e-155	3.37675359951591	0.373	0.037	1.03270274322493e-150	0	KIF19
226	REC8	1.46695360435043e-154	1.40131291722141	0.707	0.264	3.66987783200347e-150	0	REC8
227	RUNDC3A	2.49858470643372e-154	1.26363307271257	0.718	0.256	6.25070936008524e-150	0	RUNDC3A
228	IFI6	9.31751036280361e-154	1.00979836095327	0.952	0.612	2.33096156746258e-149	0	IFI6
229	C1orf122	2.82055500467075e-153	1.64351935875332	0.845	0.512	7.05618245518482e-149	0	C1orf122
230	NDUFB8	5.37031657116643e-153	0.978753774305781	0.967	0.686	1.34349209660871e-148	0	NDUFB8
231	MLLT11	7.67596450457973e-153	1.58518408116776	0.691	0.24	1.92029604011071e-148	0	MLLT11
232	ATRAID	1.42172500287119e-152	1.10297060308446	0.956	0.682	3.55672943968285e-148	0	ATRAID
233	NPC1L1	6.55887499406531e-152	2.16092138164762	0.52	0.119	1.64083375726532e-147	0	NPC1L1
234	PHTF2	1.00965992042905e-151	1.80854165554299	0.751	0.329	2.52586622293735e-147	0	PHTF2
235	TSPAN2	1.29479103466309e-151	1.33022236855997	0.759	0.299	3.23917873141665e-147	0	TSPAN2
236	OAZ1	2.7578530373686e-151	0.891995278970757	0.987	0.777	6.89932094358502e-147	0	OAZ1
237	TMEM164	3.32550966842703e-151	2.20059426246288	0.656	0.236	8.3194275375039e-147	0	TMEM164
238	SYT5	3.55196659042806e-151	2.00349507659166	0.583	0.164	8.88595481927388e-147	0	SYT5
239	PLCE1-AS1	1.06338182140521e-150	5.15097552288417	0.295	0.011	2.66026230260942e-146	0	PLCE1-AS1
240	PDZK1	2.11568331463266e-150	1.19826293394276	0.608	0.167	5.29280494821653e-146	0	PDZK1
241	CACNB2	2.22956867412251e-150	1.7446728951318	0.698	0.258	5.57771195205229e-146	0	CACNB2
242	KIF5C	3.57243137289794e-150	1.36484474762371	0.753	0.277	8.93715156557878e-146	0	KIF5C
243	RABAC1	1.43657801610921e-149	1.2463825987511	0.953	0.689	3.59388722290041e-145	0	RABAC1
244	CD63	1.38762972295667e-148	0.900627547552247	0.994	0.851	3.47143327792069e-144	0	CD63
245	NFASC	1.47437405750392e-148	1.39059499498071	0.73	0.272	3.68844157965757e-144	0	NFASC
246	PARVB	1.03707230512364e-147	1.55110921202099	0.749	0.285	2.5944437857278e-143	0	PARVB
247	SYNGR4	1.27130416068613e-147	2.72369733192582	0.509	0.117	3.18042161878849e-143	0	SYNGR4
248	YIPF2	2.31169715575895e-147	1.41856006041863	0.827	0.505	5.78317277456216e-143	0	YIPF2
249	ITPR1	5.30326207788129e-147	1.71966041961042	0.62	0.197	1.32671707402356e-142	0	ITPR1
250	PTGER3	7.60130965440532e-147	2.10551161105936	0.392	0.049	1.90161963624258e-142	0	PTGER3
251	GPR114	1.67293135453765e-146	1.31137966408525	0.449	0.081	4.18517236964684e-142	0	GPR114
252	STMN2	5.41447562904738e-146	1.03209971342999	0.813	0.322	1.35453936811878e-141	0	STMN2
253	USH1C	6.31285042600395e-146	1.18549009475748	0.847	0.406	1.57928579107341e-141	0	USH1C
254	GNAZ	1.16030355132964e-145	1.62442963400435	0.728	0.298	2.90273139436137e-141	0	GNAZ
255	STXBP1	2.55255297368164e-145	1.10844518440974	0.912	0.568	6.38572177425935e-141	0	STXBP1
256	NDUFB2	6.71786634387005e-145	0.897266496826776	0.958	0.674	1.68060862324597e-140	0	NDUFB2
257	APBB1	7.69296376401566e-145	1.26400606943556	0.8	0.4	1.9245487448438e-140	0	APBB1
258	PCBD1	1.29534162059256e-144	1.15878125768821	0.898	0.569	3.24055613223642e-140	0	PCBD1
259	KCNA5	1.90216629378485e-144	2.26735949586714	0.521	0.124	4.75864941716155e-140	0	KCNA5
260	C10orf10	1.90598855628811e-144	2.66496079949765	0.866	0.582	4.76821157126597e-140	0	C10orf10
261	CALM3	2.19188495308812e-144	1.11685057952421	0.934	0.612	5.48343858714055e-140	0	CALM3
262	TMEM86B	2.43915673764694e-144	2.08778243442934	0.534	0.134	6.10203841057134e-140	0	TMEM86B
263	ANKH	8.49865636456442e-144	1.21740593951632	0.842	0.419	2.12610886272308e-139	0	ANKH
264	HPS1	1.00749640035651e-143	1.40968467114167	0.861	0.497	2.52045374477188e-139	0	HPS1
265	SYT7	4.35914885860154e-143	0.941868448063165	0.848	0.375	1.09052826995635e-138	0	SYT7
266	ENPP1	5.08652977079613e-143	1.8200623037055	0.632	0.22	1.27249715276007e-138	0	ENPP1
267	BTBD11	1.08677720075127e-142	2.33729750517828	0.367	0.044	2.71879052311944e-138	0	BTBD11
268	RIN2	1.11778374776347e-142	1.41675872948541	0.89	0.578	2.79635960177987e-138	0	RIN2
269	LOC100507661	1.38261964280043e-142	1.92599451002605	0.319	0.023	3.45889956039383e-138	0	LOC100507661
270	GNAO1	1.83623075800954e-142	1.35057258766703	0.704	0.24	4.59369848731248e-138	0	GNAO1
271	POU6F2	2.36501614941358e-142	2.22114171372942	0.432	0.077	5.91656090098796e-138	0	POU6F2
272	PHPT1	4.29615894840337e-142	0.965721051921835	0.959	0.672	1.07477008412207e-137	0	PHPT1
273	UNC13A	4.53203061199797e-142	0.890174830757023	0.719	0.262	1.13377809820353e-137	0	UNC13A
274	SLC35F3	7.60286443345441e-142	2.30161237282018	0.508	0.123	1.90200859531729e-137	0	SLC35F3
275	MLIP	1.01238028082492e-141	2.01230813155309	0.469	0.097	2.5326717485397e-137	0	MLIP
276	NOL4	2.05714100277649e-141	1.50588724497274	0.693	0.243	5.14634964664595e-137	0	NOL4
277	SPINK4	2.40693338230416e-141	3.99153848838932	0.344	0.035	6.02142524251032e-137	0	SPINK4
278	LGI3	2.48876371716533e-141	3.18822971340656	0.428	0.077	6.22614019123251e-137	0	LGI3
279	CAMK2N1	2.91955285340777e-141	0.925909933647314	0.892	0.485	7.30384537337023e-137	0	CAMK2N1
280	SNAP25	3.40398766351188e-141	1.08785627837553	0.877	0.406	8.51575593780767e-137	0	SNAP25
281	ABHD14A	2.6636519864922e-140	0.939880011713707	0.76	0.366	6.66365817460753e-136	0	ABHD14A
282	CYP4F24P	3.08019209204688e-140	1.5202886258158	0.422	0.07	7.70571655667368e-136	0	CYP4F24P
283	CNIH2	4.53176224446671e-140	1.3491251746506	0.595	0.179	1.13371096069824e-135	0	CNIH2
284	CERCAM	5.0974991181702e-140	1.2504283944628	0.712	0.306	1.27524135439264e-135	0	CERCAM
285	SLC37A4	7.02257223769634e-140	1.40389974119351	0.85	0.52	1.75683689670449e-135	0	SLC37A4
286	FADS2	2.97029687686971e-139	1.40643579359484	0.768	0.34	7.43079169686495e-135	0	FADS2
287	RHBDD2	3.07884547896523e-139	1.10892231681341	0.948	0.656	7.70234773472731e-135	0	RHBDD2
288	NME4	1.28450738475461e-138	1.22661153875327	0.858	0.519	3.2134521244406e-134	0	NME4
289	KCNJ3	1.41013365645493e-138	1.28122909107597	0.68	0.25	3.5277313683533e-134	0	KCNJ3
290	PHLDB3	3.29603605506717e-138	2.15512460701089	0.586	0.193	8.24569339896154e-134	0	PHLDB3
291	CDC42EP3	3.45585244180913e-138	1.02737378461746	0.822	0.436	8.64550605367389e-134	0	CDC42EP3
292	SSTR1	3.87067387248524e-138	1.38130333705655	0.585	0.167	9.68326482679634e-134	0	SSTR1
293	LINC01420	6.25244893339319e-138	1.2330054903377	0.876	0.56	1.56417514966698e-133	0	LINC01420
294	DYNLRB1	6.48485491675884e-138	1.01005306504136	0.946	0.63	1.62231615452556e-133	0	DYNLRB1
295	HS6ST3	9.82007997672492e-138	1.58278942496095	0.566	0.163	2.45668940777727e-133	0	HS6ST3
296	TPD52	2.08068527172854e-137	0.99239109700809	0.941	0.666	5.2052503442833e-133	0	TPD52
297	LINC01370	6.35644803710161e-137	2.17304680239281	0.477	0.101	1.59019260544171e-132	0	LINC01370
298	PAK3	8.54397106088707e-137	1.44682486078733	0.755	0.337	2.13744524030212e-132	0	PAK3
299	PRDX2	8.78119296986202e-137	0.881142951699261	0.964	0.707	2.19679104527038e-132	0	PRDX2
300	ERO1LB	9.89659176508181e-137	0.71884690693723	0.95	0.6	2.47583036187052e-132	0	ERO1LB
301	GALNT13	1.03421336946468e-136	2.21615709467306	0.426	0.077	2.5872915863898e-132	0	GALNT13
302	IL6R	1.03443620701949e-136	1.4730071442297	0.693	0.267	2.58784905910066e-132	0	IL6R
303	CACNA2D2	1.0747474850641e-136	1.60587671195425	0.641	0.227	2.68869578338487e-132	0	CACNA2D2
304	CD320	1.68903269210189e-136	1.12173818650472	0.834	0.482	4.22545308583131e-132	0	CD320
305	ABCG2	5.50334852273313e-136	3.42338947550659	0.307	0.023	1.37677269993215e-131	0	ABCG2
306	GRM4	8.79676326537185e-136	1.85254228844747	0.512	0.129	2.20068626609808e-131	0	GRM4
307	HEPACAM2	9.55482107712404e-136	1.16785004317451	0.811	0.343	2.39032958886412e-131	0	HEPACAM2
308	CRELD1	1.88721883310243e-135	1.66096159464226	0.774	0.409	4.72125535477236e-131	0	CRELD1
309	FAM213A	2.01266595046582e-135	1.00344644282233	0.91	0.6	5.03508640828035e-131	0	FAM213A
310	SNTG1	2.92357424383749e-135	1.84466656555657	0.428	0.075	7.31390568580825e-131	0	SNTG1
311	STC2	4.23712349537163e-135	1.60755938144061	0.537	0.142	1.06000118483712e-130	0	STC2
312	SPC25	7.71042382642796e-135	1.98315036977329	0.428	0.077	1.92891672865748e-130	0	SPC25
313	ARHGAP1	8.39735611442069e-135	0.983632876979794	0.91	0.598	2.10076657914462e-130	0	ARHGAP1
314	KCNK17	1.78443069754767e-134	2.17336908617618	0.497	0.126	4.464110276055e-130	0	KCNK17
315	ROMO1	1.89753008510347e-134	0.933101086839341	0.961	0.673	4.74705101390335e-130	0	ROMO1
316	C12orf75	3.28240981021279e-134	0.951256487920391	0.922	0.549	8.21160462220934e-130	0	C12orf75
317	SMARCA2	7.41402500257954e-134	1.36097370032905	0.847	0.486	1.85476663489532e-129	0	SMARCA2
318	MAPK8IP2	8.50875937895272e-134	1.51743279836044	0.661	0.251	2.1286363338326e-129	0	MAPK8IP2
319	FGF12	9.24336163948079e-134	1.76851664010752	0.645	0.242	2.31241178134891e-129	0	FGF12
320	SYT4	1.21867179104532e-133	1.47869967386136	0.74	0.28	3.04875121965808e-129	0	SYT4
321	MZT2B	1.23488836477237e-133	1.2028126767954	0.861	0.502	3.08932022215104e-129	0	MZT2B
322	DPP6	1.31106939696901e-133	1.19778754987442	0.782	0.328	3.27990231039737e-129	0	DPP6
323	CAMK2G	3.29777193824545e-133	1.60374662445049	0.74	0.367	8.25003605790865e-129	0	CAMK2G
324	CACNG4	8.53525365967648e-133	2.84485208862605	0.358	0.048	2.13526440804127e-128	0	CACNG4
325	STAT4	1.06972151606319e-132	1.71282401759974	0.5	0.12	2.67612231673528e-128	0	STAT4
326	NDUFB1	1.3278190700126e-132	0.987729555162651	0.922	0.614	3.32180496745053e-128	0	NDUFB1
327	IDI1	2.06430243528109e-132	1.12755541024821	0.886	0.54	5.1642654023427e-128	0	IDI1
328	TIMM17B	2.12778957483208e-132	1.21973979758887	0.865	0.542	5.32309117935741e-128	0	TIMM17B
329	KCNC1	2.81643835558032e-132	2.41860965432386	0.317	0.029	7.0458838341553e-128	0	KCNC1
330	CCDC108	1.72585146541239e-131	1.82605668590544	0.556	0.174	4.31756261102217e-127	0	CCDC108
331	C3orf14	2.2157399045783e-131	0.989959869842593	0.833	0.435	5.54311651928353e-127	0	C3orf14
332	TMEM258	4.33179436598125e-131	0.885379718168312	0.951	0.667	1.08368499653753e-126	0	TMEM258
333	GDA	5.14604487362502e-131	1.38476202055668	0.672	0.249	1.28738604603477e-126	0	GDA
334	STK32B	6.80450018126837e-131	2.46016548659052	0.329	0.036	1.70228181034791e-126	0	STK32B
335	CAMK2B	8.38642519303257e-131	0.98621842633653	0.76	0.302	2.09803199054096e-126	0	CAMK2B
336	CRTAC1	2.41377621975505e-130	3.31408797451345	0.36	0.051	6.03854396896122e-126	0	CRTAC1
337	STMN1	3.13483894316961e-130	0.766112008793367	0.898	0.535	7.84242658412743e-126	0	STMN1
338	RGS7	4.88686589231656e-130	1.92131645973505	0.517	0.134	1.22254724028083e-125	0	RGS7
339	RAB26	7.33890803214694e-130	1.12435225034766	0.748	0.331	1.8359746224022e-125	0	RAB26
340	GDI1	7.82430067901163e-130	1.05448700898678	0.93	0.619	1.95740530086834e-125	0	GDI1
341	SV2A	1.27740763331323e-129	1.78702423021543	0.613	0.215	3.19569067625971e-125	0	SV2A
342	LDLRAP1	1.2789724887092e-129	1.50308250215608	0.773	0.402	3.19960547500381e-125	0	LDLRAP1
343	BAIAP2L2	2.04421652558537e-129	2.92849149579991	0.322	0.034	5.11401648205693e-125	0	BAIAP2L2
344	REEP4	2.19486165956397e-129	1.51783778855779	0.744	0.379	5.49088541373119e-125	0	REEP4
345	DACH1	2.94291742455229e-129	1.70521736030006	0.624	0.216	7.36229652100247e-125	0	DACH1
346	GPAA1	4.30857278036909e-129	1.12824649847497	0.903	0.583	1.07787565246493e-124	0	GPAA1
347	ST18	5.00458479407273e-129	0.923788884716261	0.706	0.256	1.25199697793318e-124	0	ST18
348	C2CD4A	5.2876716823137e-129	2.87602634907169	0.44	0.097	1.32281682476442e-124	0	C2CD4A
349	HLA-E	6.50208964956785e-129	1.10018981644173	0.949	0.656	1.62662776763239e-124	0	HLA-E
350	CD81	8.54734356776801e-129	1.21642428453866	0.924	0.635	2.13828894034852e-124	0	CD81
351	CD46	8.60714232570553e-129	1.00155638517828	0.963	0.712	2.15324879562175e-124	0	CD46
352	TMED4	1.80982382626332e-128	1.11867209312893	0.875	0.552	4.52763626616294e-124	0	TMED4
353	ATP6AP2	2.00973970915667e-128	1.15185491840137	0.941	0.67	5.02776583039725e-124	0	ATP6AP2
354	KCNK3	2.47456218293305e-128	1.14603691696194	0.764	0.337	6.19061221304361e-124	0	KCNK3
355	UNC80	4.00696288014611e-128	0.814896896566595	0.729	0.268	1.00242190372615e-123	0	UNC80
356	LMO1	8.73996962144562e-128	1.1883481226824	0.607	0.193	2.18647820019705e-123	0	LMO1
357	OSBPL6	1.47417370182297e-127	1.96810171462596	0.493	0.125	3.68794034985053e-123	0	OSBPL6
358	DPP7	1.83553370434218e-127	0.994630496836188	0.95	0.663	4.59195466815283e-123	0	DPP7
359	YIF1A	2.19850429999286e-127	1.24656546368938	0.894	0.587	5.49999820729215e-123	0	YIF1A
360	CSGALNACT1	2.63278918853737e-127	1.87277375434071	0.568	0.181	6.58644871296394e-123	0	CSGALNACT1
361	UBL5	3.59823939225911e-127	0.7556301991511	0.961	0.682	9.00171548761463e-123	0	UBL5
362	HSF4	3.6653861885362e-127	1.10677883756532	0.6	0.21	9.16969662786101e-123	0	HSF4
363	ZSCAN16-AS1	4.44499054081053e-127	1.55253958706885	0.751	0.393	1.11200328359457e-122	0	ZSCAN16-AS1
364	SLC29A1	5.35270079692888e-127	1.10615696966849	0.881	0.55	1.3390851583677e-122	0	SLC29A1
365	LPPR2	7.58637894676072e-127	1.53486553841914	0.735	0.382	1.89788442111113e-122	0	LPPR2
366	TMEM59L	1.01992183092313e-126	1.86562155833548	0.633	0.237	2.5515384444204e-122	0	TMEM59L
367	CNTN4	1.09686773728021e-126	1.02887406064413	0.596	0.2	2.74403401835389e-122	0	CNTN4
368	HIGD1A	1.78401250740018e-126	1.01386767340268	0.88	0.498	4.46306408976304e-122	0	HIGD1A
369	BCAM	1.85824551500228e-126	1.57912881806225	0.795	0.416	4.6487728048812e-122	0	BCAM
370	SLC25A53	1.86483650900269e-126	2.15267876180494	0.524	0.151	4.66526149457203e-122	0	SLC25A53
371	TMA7	2.31955127993577e-126	1.01406548851303	0.871	0.539	5.80282143701532e-122	0	TMA7
372	CD200	1.13788531232345e-125	1.09346488699102	0.746	0.298	2.84664768583958e-121	0	CD200
373	FCGRT	1.52865673733443e-125	1.19843173705275	0.882	0.519	3.82424055978954e-121	0	FCGRT
374	SIL1	1.7168186370409e-125	1.30058729565642	0.875	0.55	4.29496518428521e-121	0	SIL1
375	IRX1	2.24402495046529e-125	3.38150211039118	0.251	0.009	5.61387721857902e-121	0	IRX1
376	GADD45G	4.98161991681105e-125	2.40680471296225	0.572	0.201	1.24625185458862e-120	0	GADD45G
377	FAM96B	5.27971276017591e-125	1.08748578744093	0.91	0.599	1.32082574121321e-120	0	FAM96B
378	LAMTOR4	5.87854460480049e-125	0.961077128828939	0.933	0.637	1.47063550378294e-120	0	LAMTOR4
379	SHFM1	9.627645379436e-125	0.989910042458261	0.922	0.616	2.40854804457351e-120	0	SHFM1
380	ATP5L	1.07786734948678e-124	0.741149590725201	0.973	0.701	2.69650074821107e-120	0	ATP5L
381	CSRNP3	1.65498918727576e-124	1.50139083805486	0.61	0.209	4.14028644980777e-120	0	CSRNP3
382	CADPS	5.61494673629344e-124	0.757108957437348	0.825	0.384	1.40469122501853e-119	0	CADPS
383	HEXA	6.61630459536941e-124	1.01042401540763	0.94	0.634	1.65520092062356e-119	0	HEXA
384	NDUFA1	1.16561209620957e-123	0.808098968652908	0.966	0.703	2.91601178108748e-119	0	NDUFA1
385	MALAT1	1.30845403946919e-123	0.468445387813878	0.999	0.992	3.27335947054008e-119	0	MALAT1
386	WDR83OS	2.81642471848859e-123	0.860385006793663	0.954	0.663	7.04584971824291e-119	0	WDR83OS
387	CRIP2	9.04852013629836e-123	0.780899333381972	0.914	0.545	2.26366828249776e-118	0	CRIP2
388	BEX5	1.21993429329536e-122	1.35896715239442	0.737	0.354	3.051909621537e-118	0	BEX5
389	ABLIM1	1.36390411472995e-122	1.23028359325172	0.853	0.488	3.41207892381992e-118	0	ABLIM1
390	CRIP1	1.44899660790079e-122	1.96885255760141	0.459	0.111	3.62495481398541e-118	0	CRIP1
391	CCND3	1.72253474556012e-122	1.46052056432518	0.805	0.456	4.30926517296776e-118	0	CCND3
392	NDUFC1	2.1119205369079e-122	0.75063959770713	0.942	0.63	5.2833916071825e-118	0	NDUFC1
393	PPM1K	1.30270743278001e-121	1.45212107780374	0.71	0.324	3.25898318458576e-117	0	PPM1K
394	ETFDH	2.12120038412521e-121	1.32830084073029	0.769	0.402	5.30660700096604e-117	0	ETFDH
395	C6orf1	2.20275663925464e-121	1.26998179560889	0.847	0.508	5.51063628442334e-117	0	C6orf1
396	C1orf168	3.9636438776862e-121	1.53552020019842	0.452	0.105	9.91584788880757e-117	0	C1orf168
397	MBOAT4	4.0053816198896e-121	2.46044023113132	0.464	0.116	1.00202631984778e-116	0	MBOAT4
398	NHP2L1	8.3868306115101e-121	0.922303088973671	0.934	0.641	2.09813341408148e-116	0	NHP2L1
399	COA3	1.24488319759069e-120	0.88036064723655	0.928	0.646	3.11432429541262e-116	0	COA3
400	CHST9	2.25350683383912e-120	1.30055458335712	0.716	0.305	5.63759804621534e-116	0	CHST9
401	EPB41L3	2.36133516230452e-120	0.791162613388777	0.705	0.263	5.90735217553722e-116	0	EPB41L3
402	GGA2	4.3192329172188e-120	1.03063649560147	0.841	0.516	1.08054249890063e-115	0	GGA2
403	TMX4	6.08727899012091e-120	1.24011097175698	0.851	0.5	1.52285458495855e-115	0	TMX4
404	CPLX1	7.21422135049783e-120	2.11879183259745	0.447	0.109	1.80478175525404e-115	0	CPLX1
405	CRMP1	1.11174469473452e-119	1.20642638911487	0.758	0.358	2.78125170281735e-115	0	CRMP1
406	DNAJC12	1.70480148963101e-119	1.10398162487832	0.789	0.381	4.26490188660991e-115	0	DNAJC12
407	ANK2	1.96100352143516e-119	1.72697667592255	0.384	0.07	4.90584250957433e-115	0	ANK2
408	RASGRF1	3.20153559038811e-119	1.45958518664193	0.524	0.144	8.00928158647393e-115	0	RASGRF1
409	CNIH3	3.47637062006967e-119	3.15845222638315	0.375	0.068	8.6968363802283e-115	0	CNIH3
410	UNC79	3.58709465969767e-119	0.89517253072623	0.636	0.239	8.97383471016566e-115	0	UNC79
411	ATP2B1	4.59355634589135e-119	1.1647907033775	0.835	0.487	1.14916999105164e-114	0	ATP2B1
412	ATP5G2	6.39661098206612e-119	0.82486712859728	0.963	0.69	1.60024016938348e-114	0	ATP5G2
413	CDK5R2	1.40534584172996e-118	1.64387581399389	0.584	0.2	3.51575369225585e-114	0	CDK5R2
414	PDK4	1.77630796309228e-118	2.60057093356707	0.766	0.477	4.44378963126796e-114	0	PDK4
415	TMEM141	4.47882170443695e-118	1.11015914129192	0.873	0.549	1.12046682579899e-113	0	TMEM141
416	COX7A2	7.92437180556519e-118	0.719597335916152	0.972	0.727	1.98244009459824e-113	0	COX7A2
417	TCEAL3	1.07993043728707e-117	1.1348528008821	0.795	0.448	2.70166197496106e-113	0	TCEAL3
418	STMN3	1.78605545190721e-117	1.49397602890019	0.657	0.264	4.46817492403627e-113	0	STMN3
419	PTP4A3	2.86069871275904e-117	1.6240011580091	0.699	0.333	7.15660996970929e-113	0	PTP4A3
420	PSD	5.48448580136298e-117	1.66962080657943	0.595	0.212	1.37205381292698e-112	0	PSD
421	MAGI2-AS3	5.66933259551699e-117	1.08895089223698	0.658	0.254	1.41829693542048e-112	0	MAGI2-AS3
422	CLIP3	6.39819904249613e-117	1.56094346998892	0.613	0.223	1.60063745446126e-112	0	CLIP3
423	SLC3A2	6.70305022713526e-117	0.865436772292334	0.946	0.686	1.67690207532243e-112	0	SLC3A2
424	CORO7	1.00655865347649e-116	1.94924535189783	0.654	0.302	2.51810778340214e-112	0	CORO7
425	ANXA7	1.47804103474755e-116	0.95196797575582	0.94	0.668	3.69761525662794e-112	0	ANXA7
426	SUMF2	1.49524706147242e-116	1.14766283821927	0.872	0.553	3.74065957368556e-112	0	SUMF2
427	KLHL41	1.81203363869727e-116	3.78108949698706	0.392	0.084	4.53316455392896e-112	0	KLHL41
428	PODXL2	1.8903257889324e-116	1.53710029366919	0.677	0.301	4.72902802617218e-112	0	PODXL2
429	HOPX	2.1578804605954e-116	1.43472033610863	0.55	0.17	5.39836954827151e-112	0	HOPX
430	ANAPC11	2.73735570679444e-116	0.914931136649771	0.934	0.616	6.84804277168766e-112	0	ANAPC11
431	NDUFA3	2.76432803973466e-116	1.10552021854827	0.941	0.631	6.91551945700421e-112	0	NDUFA3
432	DNM1	3.08232508005702e-116	0.706355301767779	0.68	0.285	7.71105265277865e-112	0	DNM1
433	SERF2	3.28527827423778e-116	0.690704569671209	0.986	0.833	8.21878065866065e-112	0	SERF2
434	CKMT1B	4.06258677041235e-116	2.02734195302489	0.559	0.198	1.01633733235406e-111	0	CKMT1B
435	GAA	6.27216552772779e-116	1.19212338726844	0.877	0.57	1.56910765007166e-111	0	GAA
436	RCN3	9.40010182791522e-116	0.471281865646342	0.44	0.098	2.35162347428955e-111	0	RCN3
437	SMDT1	9.99663982656753e-116	0.972889354354558	0.903	0.599	2.5008593854124e-111	0	SMDT1
438	ARL2	1.62419073878782e-115	1.01351384465517	0.909	0.591	4.0632379712255e-111	0	ARL2
439	PDIA3	3.43902996221159e-115	0.947836459365727	0.95	0.724	8.60342125646475e-111	0	PDIA3
440	MUC13	3.58170306644111e-115	0.993538759459277	0.741	0.349	8.96034656131572e-111	0	MUC13
441	ZDHHC14	3.61464545773571e-115	1.56904292167185	0.591	0.219	9.04275854161742e-111	0	ZDHHC14
442	SEPT3	3.97321097738499e-115	2.05150270370866	0.5	0.148	9.93978190212403e-111	0	SEPT3
443	BACE1	3.9986165486906e-115	1.17539181596244	0.794	0.466	1.00033390198593e-110	0	BACE1
444	LINC00116	5.71291174206634e-115	1.12101134901868	0.824	0.495	1.42919913051274e-110	0	LINC00116
445	ASPHD1	6.38086003353374e-115	1.55117137829935	0.621	0.26	1.59629975458914e-110	0	ASPHD1
446	NDUFB11	7.12922780198838e-115	0.884067362730643	0.931	0.623	1.78351891922343e-110	0	NDUFB11
447	STX1A	8.16370770769374e-115	0.78632867037984	0.801	0.37	2.04231475723374e-110	0	STX1A
448	PNMA2	9.11214010740914e-115	0.930367742828536	0.722	0.287	2.27958409067054e-110	0	PNMA2
449	P4HA2	1.00085987824317e-114	1.15239269034353	0.828	0.499	2.50385115740094e-110	0	P4HA2
450	SIPA1L3	1.38742029631901e-114	1.53135990209399	0.769	0.398	3.47090935530127e-110	0	SIPA1L3
451	BNIP3	1.60361214091614e-114	0.765642101348853	0.878	0.547	4.01175649292992e-110	0	BNIP3
452	PREX1	1.7087993461054e-114	1.28762948072515	0.465	0.118	4.27490332415187e-110	0	PREX1
453	ABCC8	2.13095146848875e-114	0.432329029398582	0.94	0.507	5.33100128871832e-110	0	ABCC8
454	GPX4	2.51626388907466e-114	0.80638482215836	0.977	0.749	6.29493737129808e-110	0	GPX4
455	PDZD2	3.92818459895466e-114	2.17041889212754	0.452	0.116	9.82713941120488e-110	0	PDZD2
456	TPP1	5.64379045562954e-114	0.991082566060119	0.925	0.658	1.41190705828484e-109	0	TPP1
457	TXNDC11	6.04225523852115e-114	1.71735000042842	0.756	0.423	1.51159099302084e-109	0	TXNDC11
458	TMEM147	6.33239925937549e-114	0.929123125778176	0.951	0.664	1.58417632271797e-109	0	TMEM147
459	RGS9	8.1200837735789e-114	1.00473683601817	0.62	0.224	2.03140135763623e-109	0	RGS9
460	PRKCE	8.44857689239182e-114	1.37335791369786	0.595	0.225	2.11358048116966e-109	0	PRKCE
461	NDUFAF3	8.52050552219222e-114	1.10121818053896	0.901	0.593	2.13157486648683e-109	0	NDUFAF3
462	DAPK2	1.23864429013694e-113	1.52746671462124	0.589	0.217	3.09871642063559e-109	0	DAPK2
463	GSTA4	2.28613444733917e-113	1.17793946632332	0.818	0.469	5.71922254690841e-109	0	GSTA4
464	HERC5	3.2917114815576e-113	1.70230107058817	0.485	0.139	8.23487461341264e-109	0	HERC5
465	MBOAT2	6.82075315484704e-113	1.74169080372714	0.579	0.207	1.70634781674808e-108	0	MBOAT2
466	SCN3B	7.31952203872773e-113	1.14053738682038	0.546	0.177	1.83112482842852e-108	0	SCN3B
467	ACLY	8.32467712861836e-113	0.977397432973261	0.933	0.637	2.08258447726646e-108	0	ACLY
468	ATP9A	2.04106301982735e-112	0.98348751691555	0.837	0.512	5.10612735670207e-108	0	ATP9A
469	SMPD1	2.36133797810222e-112	1.24820849890872	0.823	0.495	5.90735921981832e-108	0	SMPD1
470	CKB	2.62632828754191e-112	0.86215868876793	0.857	0.477	6.5702854769436e-108	0	CKB
471	CPQ	2.89622123599108e-112	1.33380436504751	0.844	0.521	7.24547666607889e-108	0	CPQ
472	FAM174B	4.40013248546816e-112	1.05869491562971	0.821	0.434	1.10078114388957e-107	0	FAM174B
473	SNCA	4.90525379459896e-112	1.86632200464085	0.51	0.155	1.22714734179482e-107	0	SNCA
474	C9orf16	5.77090058723543e-112	1.27559267736655	0.856	0.55	1.44370619990869e-107	0	C9orf16
475	ATP5J2	7.28758571412114e-112	0.910952419783104	0.936	0.617	1.82313531810169e-107	0	ATP5J2
476	OCRL	7.48243034578376e-112	1.80151828296498	0.662	0.302	1.87187959960472e-107	0	OCRL
477	PLOD3	9.61815777763975e-112	1.39874991639996	0.787	0.467	2.40617453123214e-107	0	PLOD3
478	ATOX1	9.73841501904076e-112	1.08084628525597	0.882	0.562	2.43625928531343e-107	0	ATOX1
479	C21orf58	1.50945675742261e-111	1.11286067091095	0.656	0.27	3.77620797004414e-107	0	C21orf58
480	NRXN1	1.90135744441532e-111	0.684073709839381	0.661	0.247	4.7566259186938e-107	0	NRXN1
481	COPZ1	4.05386394090252e-111	0.893749007531171	0.921	0.62	1.01415514209558e-106	0	COPZ1
482	NT5DC3	1.44151722416745e-110	1.93887867415676	0.57	0.212	3.6062436396997e-106	0	NT5DC3
483	REEP2	1.5055357377361e-110	1.76873728436769	0.557	0.188	3.76639875509439e-106	0	REEP2
484	PET100	1.60560774560818e-110	1.09737830093825	0.85	0.53	4.01674889718799e-106	0	PET100
485	COPE	1.6856633646146e-110	0.903445963455809	0.938	0.666	4.21702403925635e-106	0	COPE
486	MIR6796	2.69568455116793e-110	1.5734687969317	0.627	0.284	6.74379404165682e-106	0	MIR6796
487	RAP1GAP2	3.13824621102924e-110	0.855468482690602	0.813	0.429	7.85095054613185e-106	0	RAP1GAP2
488	MAOB	3.17157546425764e-110	1.61758978037746	0.508	0.149	7.93433033893334e-106	0	MAOB
489	TMOD1	4.08003779847685e-110	0.834393085911013	0.798	0.369	1.02070305604495e-105	0	TMOD1
490	LOC100129534	4.95867424870227e-110	1.16695670979855	0.689	0.335	1.24051153679785e-105	0	LOC100129534
491	LOC389332	8.60475343655403e-110	2.58962279515434	0.397	0.087	2.15265116722272e-105	0	LOC389332
492	SPCS1	9.10251553082021e-110	0.926197949288046	0.928	0.643	2.27717631034529e-105	0	SPCS1
493	ANXA6	1.23950928880677e-109	1.12255482500124	0.766	0.409	3.10088038780789e-105	0	ANXA6
494	NKX2-2	1.24526252273535e-109	0.670201673093772	0.687	0.265	3.11527325312702e-105	0	NKX2-2
495	SLC4A10	1.36760725131592e-109	0.712941302490403	0.603	0.198	3.42134306061703e-105	0	SLC4A10
496	FHL1	4.22962999961728e-109	1.40522436188729	0.637	0.25	1.05812653700425e-104	0	FHL1
497	POLR2L	4.2920075580034e-109	0.946336022339439	0.946	0.653	1.07373153078571e-104	0	POLR2L
498	RIMS2	4.70829406044196e-109	0.749043778007322	0.672	0.261	1.17787392510076e-104	0	RIMS2
499	NPC2	5.6692052004017e-109	0.715321508834314	0.973	0.721	1.41826506498449e-104	0	NPC2
500	ATPIF1	5.8478083600086e-109	0.745310165178672	0.955	0.682	1.46294621742335e-104	0	ATPIF1
501	HMP19	5.86015100898344e-109	2.02894003046369	0.383	0.075	1.46603397791739e-104	0	HMP19
502	IFI27L1	6.22085949749865e-109	1.58210958730639	0.63	0.28	1.55627242048924e-104	0	IFI27L1
503	KRTCAP2	8.19561298890411e-109	0.98710123574183	0.947	0.639	2.05029650143414e-104	0	KRTCAP2
504	EPHX2	1.38473061271479e-108	1.06175808619936	0.773	0.401	3.46418057382859e-104	0	EPHX2
505	HLA-G	2.83306422044727e-108	1.08016946801146	0.865	0.524	7.08747676029293e-104	0	HLA-G
506	HMGN2	2.95754468194038e-108	0.828169653904989	0.865	0.531	7.39888953081025e-104	0	HMGN2
507	KL	3.34544831003029e-108	1.94162345311293	0.411	0.093	8.36930803720278e-104	0	KL
508	RPS6KA3	3.49820291089561e-108	1.51609819999704	0.767	0.412	8.75145422218756e-104	0	RPS6KA3
509	MAPK10	8.08433540456336e-108	1.2308544639727	0.585	0.209	2.02245818815962e-103	0	MAPK10
510	PLA2G16	1.01019106756683e-107	1.16889863117982	0.809	0.476	2.52719499373195e-103	0	PLA2G16
511	FAM131C	1.01757188352792e-107	1.67778024831021	0.549	0.198	2.5456595810218e-103	0	FAM131C
512	GLI3	1.62638283465686e-107	2.07040118651146	0.303	0.04	4.06872193746107e-103	0	GLI3
513	GLB1	2.30112828047848e-107	1.03954369859343	0.904	0.602	5.756732619273e-103	0	GLB1
514	EMB	3.06119134306601e-107	1.41807099529448	0.538	0.177	7.65818238294823e-103	0	EMB
515	MAT1A	4.33015645537335e-107	2.180112790624	0.445	0.122	1.08327524044075e-102	0	MAT1A
516	SLC8A2	4.90432977794588e-107	1.72129612653987	0.457	0.127	1.22691618054872e-102	0	SLC8A2
517	MZT2A	7.73517609668625e-107	1.14783180828975	0.788	0.45	1.935109004108e-102	0	MZT2A
518	RIPPLY2	8.10687011596114e-107	1.9067446739707	0.476	0.139	2.02809569691e-102	0	RIPPLY2
519	DCAKD	1.08920806625108e-106	1.01139986030564	0.824	0.475	2.72487181934032e-102	0	DCAKD
520	HNF1A-AS1	1.17483500560119e-106	1.0201055844459	0.565	0.2	2.9390847335125e-102	0	HNF1A-AS1
521	ADRBK2	1.32234679162202e-106	1.58170862062515	0.641	0.274	3.3081149686008e-102	0	ADRBK2
522	LOC101929532	2.26412535112604e-106	3.28998399885919	0.235	0.015	5.66416239091203e-102	0	LOC101929532
523	SELK	2.66776734518838e-106	0.906615829473105	0.909	0.602	6.67395356745778e-102	0	SELK
524	CREB3L2	3.04415924774205e-106	1.22659899419339	0.786	0.445	7.61557319007629e-102	0	CREB3L2
525	FEZ1	4.22632706903348e-106	2.08035057366808	0.401	0.091	1.0573002428601e-101	0	FEZ1
526	ADCY7	5.79624414502352e-106	2.80803940791193	0.402	0.098	1.45004639776053e-101	0	ADCY7
527	CKMT1A	6.49879369387179e-106	1.72470117000368	0.526	0.187	1.62580321839591e-101	0	CKMT1A
528	TBL1X	8.74469230158531e-106	1.27390196337201	0.716	0.36	2.1876596730876e-101	0	TBL1X
529	C14orf2	2.77992754892638e-105	0.622945501310512	0.943	0.654	6.95454474914912e-101	0	C14orf2
530	ESYT1	6.31694418956521e-105	1.06556796222072	0.869	0.551	1.58030992790353e-100	0	ESYT1
531	NUCKS1	6.54164833483933e-105	0.858058178142063	0.934	0.634	1.63652416392676e-100	0	NUCKS1
532	FOXJ1	6.58963440858866e-105	1.8199977065042	0.372	0.081	1.64852883999663e-100	0	FOXJ1
533	GPER1	7.85919594732912e-105	3.05831088401844	0.336	0.062	1.96613505014333e-100	0	GPER1
534	AKR7A2	1.9496733465793e-104	1.10332677933804	0.843	0.539	4.87749781113742e-100	0	AKR7A2
535	COL27A1	2.0181616218154e-104	0.891598038342192	0.432	0.113	5.04883492929559e-100	0	COL27A1
536	MARCH4	2.02763515138405e-104	2.10182548840038	0.44	0.119	5.07253485821747e-100	0	MARCH4
537	IER3IP1	3.00710572254972e-104	0.849029316220821	0.902	0.591	7.52287638610263e-100	0	IER3IP1
538	PRDX5	3.05593864897163e-104	0.685862724650604	0.98	0.784	7.64504171813233e-100	0	PRDX5
539	LDB2	3.14808014131599e-104	1.92314061923937	0.331	0.057	7.87555208953021e-100	0	LDB2
540	SNED1	3.59138490082634e-104	0.941020981490103	0.568	0.212	8.98456760639726e-100	0	SNED1
541	RNASE4	4.0295164625126e-104	1.39189080575177	0.746	0.381	1.00806413342678e-99	0	RNASE4
542	MIA2	7.52389891161772e-104	1.4298196541477	0.606	0.249	1.8822537907194e-99	0	MIA2
543	GOLT1A	9.7030342899486e-104	1.74492415583196	0.618	0.286	2.42740808831644e-99	0	GOLT1A
544	ZFR2	1.56315505669521e-103	2.28167593428903	0.342	0.061	3.91054500533441e-99	0	ZFR2
545	MMAB	1.78392868639397e-103	1.10159101464395	0.766	0.428	4.46285439475181e-99	0	MMAB
546	TTC39A	2.37793274637672e-103	1.19996280077388	0.803	0.448	5.94887435161065e-99	0	TTC39A
547	FADS1	2.47125224898505e-103	1.11149198838841	0.772	0.414	6.18233175128589e-99	0	FADS1
548	MAMLD1	3.59111190965611e-103	2.30546715966848	0.441	0.123	8.98388466438669e-99	0	MAMLD1
549	AMER3	3.98370261180512e-103	1.63512338092417	0.487	0.15	9.96602882395287e-99	0	AMER3
550	MYL6B	5.92502235555217e-103	1.18169035727727	0.841	0.501	1.48226284268849e-98	0	MYL6B
551	PRAF2	6.21566794122458e-103	1.37250474512713	0.761	0.441	1.55497364885615e-98	0	PRAF2
552	HTR1F	7.94452727344822e-103	2.01824310128892	0.412	0.102	1.98748238799854e-98	0	HTR1F
553	MCOLN3	8.7389056938501e-103	2.04296529698781	0.523	0.184	2.18621203743048e-98	0	MCOLN3
554	HAX1	9.36681605976545e-103	0.745928246714705	0.866	0.565	2.34329637367152e-98	0	HAX1
555	PPP1R3E	1.00691733216502e-102	1.23820787269826	0.593	0.243	2.51900508987724e-98	0	PPP1R3E
556	C14orf1	1.09627925838611e-102	0.880005185424864	0.832	0.516	2.74256182070454e-98	0	C14orf1
557	DPYSL2	1.41822581821491e-102	0.710554388707478	0.9	0.535	3.54797552942823e-98	0	DPYSL2
558	IDS	3.43473985480375e-102	0.883613970124805	0.931	0.634	8.59268869476255e-98	0	IDS
559	CCDC153	4.84614864236547e-102	2.89739444310431	0.333	0.062	1.21236100586057e-97	0	CCDC153
560	SYN1	9.07309412716382e-102	1.72014370403204	0.5	0.162	2.26981595779257e-97	0	SYN1
561	ADAMTSL2	1.15038335443044e-101	1.09618040385272	0.615	0.247	2.87791403777863e-97	0	ADAMTSL2
562	CRELD2	1.50685161112389e-101	1.38402131814864	0.718	0.389	3.76969067554864e-97	0	CRELD2
563	NOMO1	2.03013378385345e-101	1.08609341705178	0.774	0.437	5.07878568706618e-97	0	NOMO1
564	PIN1	3.16328889638155e-101	0.926707367008636	0.885	0.588	7.91359983207773e-97	0	PIN1
565	ECH1	4.70491221361347e-101	0.738586422948176	0.952	0.717	1.17702788847968e-96	0	ECH1
566	MAP3K15	5.23815132243409e-101	1.52726356319827	0.367	0.077	1.31042831633334e-96	0	MAP3K15
567	NPNT	5.33698966222961e-101	0.854256726731545	0.717	0.333	1.33515470379998e-96	0	NPNT
568	CELSR3	5.56682514958476e-101	1.33152652451877	0.539	0.193	1.39265264767162e-96	0	CELSR3
569	DUSP26	6.25340843337586e-101	1.03959615879119	0.707	0.301	1.56441518777764e-96	0	DUSP26
570	ARL3	1.09757227550256e-100	1.05315581262775	0.838	0.524	2.74579656162474e-96	0	ARL3
571	SNX29	1.28951546367898e-100	0.978382847802296	0.596	0.243	3.22598083548571e-96	0	SNX29
572	SCARB1	1.38407967171061e-100	1.44716631723543	0.652	0.296	3.46255211471843e-96	0	SCARB1
573	OGFOD3	1.42650022074468e-100	1.55569188777941	0.678	0.361	3.56867560223697e-96	0	OGFOD3
574	PDE4D	1.45680639196798e-100	1.37175231084123	0.532	0.184	3.64449255078628e-96	0	PDE4D
575	SLC36A4	2.33143364693262e-100	1.11633575132695	0.742	0.393	5.83254755453132e-96	0	SLC36A4
576	COL9A2	2.79010837656297e-100	1.7926258810892	0.432	0.117	6.98001412564758e-96	0	COL9A2
577	ATP5I	2.86365680316791e-100	0.678962481162417	0.961	0.698	7.16401022448517e-96	0	ATP5I
578	PMVK	3.43145053087924e-100	1.23131586331698	0.805	0.505	8.58445979310059e-96	0	PMVK
579	FAM127A	4.61960690510153e-100	0.810179935195435	0.917	0.623	1.15568705944925e-95	0	FAM127A
580	NME3	1.76883379193042e-99	1.07325227953345	0.809	0.505	4.42509149727233e-95	0	NME3
581	BVES	2.16714358941826e-99	2.99685057123399	0.25	0.025	5.42154311764766e-95	0	BVES
582	STX16	3.03062778527056e-99	0.718722081637974	0.777	0.465	7.58172153041136e-95	0	STX16
583	NAA38	3.70312021028927e-99	0.979229624034304	0.921	0.651	9.26409583008068e-95	0	NAA38
584	CDIP1	4.53351263831883e-99	1.19268508770686	0.785	0.46	1.13414885672822e-94	0	CDIP1
585	LSM7	5.23985765356946e-99	0.83860314053266	0.845	0.531	1.31085518919347e-94	0	LSM7
586	CAPZB	8.18287534781374e-99	0.670785099667879	0.91	0.622	2.04710992576256e-94	0	CAPZB
587	RCAN2	9.90552978409423e-99	1.20339355238657	0.738	0.363	2.47806638608685e-94	0	RCAN2
588	PRPF8	1.29614841837729e-98	0.990400409246065	0.873	0.594	3.24257449825446e-94	0	PRPF8
589	SESN3	1.44458976881286e-98	1.58030492591757	0.596	0.24	3.61393022463914e-94	0	SESN3
590	DZIP3	1.67861224571361e-98	1.10474168599467	0.751	0.4	4.19938425510175e-94	0	DZIP3
591	DNAJA4	2.29460757621506e-98	1.58033993235226	0.571	0.226	5.74041977341722e-94	0	DNAJA4
592	SLC38A10	3.49094447624434e-98	1.11819238847071	0.828	0.543	8.73329579622047e-94	0	SLC38A10
593	ROBO2	4.38665527581223e-98	1.1150711444824	0.502	0.156	1.09740955034995e-93	0	ROBO2
594	DGUOK	4.98491944367457e-98	0.73560965202229	0.874	0.573	1.24707729722407e-93	0	DGUOK
595	MAPRE3	5.65341235814588e-98	1.0415118880718	0.761	0.42	1.41431416963736e-93	0	MAPRE3
596	CBX6	6.17008297069811e-98	0.92411009339134	0.798	0.474	1.54356965677955e-93	0	CBX6
597	BSN	7.15131462197649e-98	1.05846978370769	0.519	0.18	1.78904437897986e-93	0	BSN
598	SEC11C	1.18568114604623e-97	0.477303936212036	0.944	0.671	2.96621852306386e-93	0	SEC11C
599	FASN	1.29443375496552e-97	1.31676697589488	0.719	0.398	3.23828492479724e-93	0	FASN
600	ITM2B	1.42323837969983e-97	0.627433577060488	0.981	0.808	3.56051545449507e-93	0	ITM2B
601	ZKSCAN1	1.49901220013731e-97	0.740721538012467	0.921	0.661	3.75007882108352e-93	0	ZKSCAN1
602	UBE2QL1	1.94265785397378e-97	1.21225220232846	0.492	0.153	4.85994715328622e-93	0	UBE2QL1
603	TOLLIP	2.79366994486645e-97	0.884542450368419	0.882	0.57	6.9889241010724e-93	0	TOLLIP
604	ANG	3.6263811809216e-97	1.42619729780943	0.563	0.233	9.07211780031157e-93	0	ANG
605	VSTM2A	4.70711112690421e-97	5.11607301992673	0.208	0.011	1.17757799061763e-92	0	VSTM2A
606	IMMP1L	5.06558427663527e-97	1.06368735843936	0.679	0.335	1.26725721848585e-92	0	IMMP1L
607	NRSN2	7.13346511908171e-97	1.22582458514387	0.754	0.433	1.78457896884067e-92	0	NRSN2
608	OS9	9.47697260251633e-97	0.876957976635986	0.924	0.667	2.37085423597151e-92	0	OS9
609	CHPF	9.60240287006242e-97	1.08450704872711	0.849	0.528	2.40223312600352e-92	0	CHPF
610	C18orf42	9.74621917480566e-97	1.69959475683069	0.437	0.124	2.43821165096113e-92	0	C18orf42
611	SDF2L1	9.84736436631291e-97	0.900236199656037	0.751	0.444	2.4635151435205e-92	0	SDF2L1
612	ABHD14B	1.14735989232978e-96	1.19552252089933	0.773	0.455	2.87035024264142e-92	0	ABHD14B
613	TBCA	1.229731431995e-96	0.71284933021502	0.898	0.597	3.0764191234219e-92	0	TBCA
614	SLC35F4	1.2383947725196e-96	3.59642160323113	0.281	0.041	3.09809220241227e-92	0	SLC35F4
615	B2M	1.32632181854889e-96	0.574634632768552	1	0.96	3.31805929346375e-92	0	B2M
616	PRKAG2-AS1	1.43510672312437e-96	2.62779975654945	0.383	0.1	3.59020648924024e-92	0	PRKAG2-AS1
617	GSTO2	2.2100065326185e-96	1.32822792188696	0.753	0.423	5.5287733426517e-92	0	GSTO2
618	SPRED3	3.49716994330095e-96	1.61049344747557	0.313	0.056	8.74887004715598e-92	0	SPRED3
619	RPS15	3.56503105773177e-96	0.872143577683468	0.958	0.645	8.91863819712758e-92	0	RPS15
620	ATP6V0A1	7.19735236593321e-96	0.959481697929593	0.858	0.542	1.80056164138551e-91	0	ATP6V0A1
621	HMGCLL1	9.28867367096906e-96	0.921264495617099	0.635	0.242	2.32374749226633e-91	0	HMGCLL1
622	ATP5G1	1.14125103128159e-95	0.695355610603627	0.883	0.577	2.85506770495716e-91	0	ATP5G1
623	ZNF467	6.02175624620629e-95	1.75112976127651	0.522	0.198	1.50646276011343e-90	0	ZNF467
624	UQCR10	7.20521400171239e-95	0.568337085001092	0.957	0.661	1.80252838680839e-90	0	UQCR10
625	PEG10	7.79170708535356e-95	0.824204191384447	0.783	0.409	1.9492513615429e-90	0	PEG10
626	TSTD1	8.84012224367107e-95	0.812306822900278	0.911	0.58	2.21153338169919e-90	0	TSTD1
627	TIAM1	9.39665063022659e-95	1.68953269802859	0.514	0.178	2.35076008816379e-90	0	TIAM1
628	MMP16	1.59018422631032e-94	1.90580596846482	0.294	0.046	3.97816387896054e-90	0	MMP16
629	B3GNT1	1.69556819981679e-94	1.37816441118711	0.682	0.349	4.24180296548167e-90	0	B3GNT1
630	CPNE3	2.26516355179383e-94	1.02625614385054	0.869	0.577	5.66675965752262e-90	0	CPNE3
631	CXXC4	2.32589376507942e-94	0.754095912226188	0.657	0.274	5.81868843209918e-90	0	CXXC4
632	HECW2	2.56655336490308e-94	1.53948881688579	0.266	0.034	6.42074655297803e-90	0	HECW2
633	LGMN	2.93942229565492e-94	1.05152771021442	0.858	0.553	7.35355275703992e-90	0	LGMN
634	UPB1	3.89571494293009e-94	3.11384163951181	0.202	0.011	9.7459100727282e-90	0	UPB1
635	GPRASP1	4.52341750057979e-94	1.3298268456692	0.602	0.239	1.13162335612005e-89	0	GPRASP1
636	UBB	6.24424786432395e-94	0.676514206214611	0.985	0.803	1.56212348821792e-89	0	UBB
637	KCNQ1OT1	9.40259155943688e-94	0.520824660038722	0.752	0.444	2.35224633042432e-89	0	KCNQ1OT1
638	GUK1	1.51265216123453e-93	0.692058528610695	0.959	0.697	3.78420191176043e-89	0	GUK1
639	FDPS	1.63217981549149e-93	0.959433758511199	0.872	0.562	4.08322424441506e-89	0	FDPS
640	TRNP1	2.18935165696343e-93	1.5282231996741	0.57	0.241	5.47710104022542e-89	0	TRNP1
641	CAMTA1	2.21133785292455e-93	0.909095076508463	0.849	0.523	5.53210390666134e-89	0	CAMTA1
642	TMEM63C	3.06868009960071e-93	0.729064438648191	0.505	0.174	7.67691700517109e-89	0	TMEM63C
643	KIAA1549L	3.86176188652054e-93	1.17785739805357	0.392	0.103	9.66096971150843e-89	0	KIAA1549L
644	SNRPG	4.53734049750287e-93	0.745158805314461	0.883	0.557	1.13510647226029e-88	0	SNRPG
645	SEPT6	9.87485165839446e-93	1.13520058913871	0.572	0.23	2.47039163938054e-88	0	SEPT6
646	INSM1	1.14695416269705e-92	0.750040922844716	0.6	0.226	2.86933522881921e-88	0	INSM1
647	NECAB2	1.54985822626319e-92	1.6676380785505	0.385	0.097	3.87728032464261e-88	0	NECAB2
648	KCTD13	2.85606325343787e-92	1.61392415848567	0.664	0.353	7.14501344112553e-88	0	KCTD13
649	SAMD5	2.91060547766476e-92	0.881138366893981	0.582	0.226	7.28146172347393e-88	0	SAMD5
650	NDRG1	3.57586259533422e-92	1.05223694398601	0.757	0.41	8.94573545474761e-88	0	NDRG1
651	ASPH	5.30416881327383e-92	1.4531929842681	0.881	0.657	1.32694391201672e-87	0	ASPH
652	ALPK3	6.77689412065815e-92	1.00942682787859	0.664	0.307	1.69537560216505e-87	0	ALPK3
653	RGAG4	7.33498026226403e-92	1.09942553332637	0.505	0.177	1.83499201221059e-87	0	RGAG4
654	C6orf48	1.45476107522112e-91	0.718207798362604	0.91	0.623	3.63937578188069e-87	0	C6orf48
655	AK2	3.08203552623517e-91	0.678719760953989	0.878	0.582	7.71032827598253e-87	0	AK2
656	FAM167A	3.69708465725251e-91	1.67236317059693	0.538	0.209	9.24899668704862e-87	0	FAM167A
657	NRCAM	5.16201010901163e-91	1.06234055292467	0.72	0.353	1.29138006897144e-86	0	NRCAM
658	PDXDC1	6.93315525806295e-91	0.811653162479959	0.892	0.585	1.73446745090961e-86	0	PDXDC1
659	LIN7B	9.59472185006936e-91	1.58151475074846	0.622	0.298	2.40031156523185e-86	0	LIN7B
660	PRKCG	1.22429648086253e-90	1.25920509236262	0.235	0.024	3.06282250617378e-86	0	PRKCG
661	C19orf70	1.67527857518466e-90	0.854219003696648	0.905	0.597	4.19104441153945e-86	0	C19orf70
662	TCEAL5	1.838410898439e-90	1.93631171159939	0.414	0.118	4.59915254462484e-86	0	TCEAL5
663	ATP6V0C	1.98219616116018e-90	0.750363031091079	0.962	0.682	4.95886013637442e-86	0	ATP6V0C
664	MAPRE1	2.78440313407318e-90	0.987157408504141	0.874	0.572	6.96574132051088e-86	0	MAPRE1
665	MYO3A	3.05279612467407e-90	0.866027312985576	0.597	0.232	7.63718006509712e-86	0	MYO3A
666	FAM46A	4.39134050927272e-90	1.09148262326375	0.789	0.471	1.09858165520476e-85	0	FAM46A
667	OST4	6.67266650418449e-90	0.686668240312479	0.937	0.627	1.66930097935183e-85	0	OST4
668	WBSCR22	8.49162965303985e-90	0.992897548331747	0.842	0.568	2.12435099030098e-85	0	WBSCR22
669	MAGED2	8.62765033317638e-90	0.686100942226341	0.944	0.692	2.15837928385073e-85	0	MAGED2
670	CD164	9.34779918267578e-90	0.790792871655923	0.952	0.696	2.33853892153e-85	0	CD164
671	AP3B2	1.27238395332544e-89	1.26591263311697	0.5	0.176	3.18312293603425e-85	0	AP3B2
672	ERLEC1	1.35271671141184e-89	0.776524069881239	0.886	0.61	3.38409139693901e-85	0	ERLEC1
673	C19orf10	1.55491505510808e-89	0.888285273389535	0.93	0.66	3.88993099336389e-85	0	C19orf10
674	C15orf48	1.92504542021408e-89	0.130816967656131	0.856	0.489	4.81588612774956e-85	0	C15orf48
675	CELF4	3.54348714107294e-89	0.818225350275172	0.676	0.302	8.86474178082216e-85	0	CELF4
676	UXT	4.62201553472189e-89	0.684047565644842	0.871	0.565	1.15628962632138e-84	0	UXT
677	TERF2IP	6.45873800491398e-89	0.813489416725233	0.888	0.607	1.61578248668933e-84	0	TERF2IP
678	TRAPPC9	7.52798798412293e-89	1.33098006067681	0.646	0.328	1.88327675398803e-84	0	TRAPPC9
679	NPTN	7.76658304601025e-89	0.774249019182442	0.904	0.611	1.94296608062038e-84	0	NPTN
680	GPD1	7.90254970715529e-89	2.04247729907469	0.391	0.107	1.97698086023904e-84	0	GPD1
681	RPH3AL	2.0098050416511e-88	1.09192427730018	0.731	0.407	5.02792927269855e-84	0	RPH3AL
682	RBX1	2.05352109302493e-88	0.728318023775469	0.936	0.638	5.13729371842046e-84	0	RBX1
683	BEX4	4.35227643681569e-88	0.719698548456752	0.896	0.581	1.08880899619818e-83	0	BEX4
684	G6PC3	4.38108284637399e-88	0.95960821136565	0.805	0.504	1.09601549567738e-83	0	G6PC3
685	PPP6R2	5.4343468890286e-88	0.880281704193985	0.777	0.461	1.35951056122829e-83	0	PPP6R2
686	GRN	6.28527758042031e-88	0.703681513585968	0.972	0.732	1.57238789229375e-83	0	GRN
687	HAGH	6.3013407512012e-88	0.916815646455877	0.839	0.548	1.576406415728e-83	0	HAGH
688	SMCO4	6.67501997192411e-88	1.20510165659523	0.718	0.405	1.66988974637625e-83	0	SMCO4
689	DGAT2	7.09308290401869e-88	3.70004365629792	0.271	0.044	1.77447655009836e-83	0	DGAT2
690	CDH10	7.68985516119396e-88	1.58935358380865	0.434	0.135	1.92377106567589e-83	0	CDH10
691	KCNH2	9.9334119774928e-88	0.656113386656879	0.644	0.267	2.48504167440937e-83	0	KCNH2
692	APH1B	1.09491869919254e-87	1.01927254603462	0.732	0.404	2.73915810976997e-83	0	APH1B
693	G6PC2	1.244056872002e-87	0.597282284675699	0.782	0.445	3.1122570766874e-83	0	G6PC2
694	PLCXD3	1.53348725109223e-87	0.534509805213677	0.689	0.294	3.83632505605743e-83	0	PLCXD3
695	NAV1	2.07689495657488e-87	0.764207578234463	0.792	0.463	5.19576811286338e-83	0	NAV1
696	PPL	2.08688480390184e-87	0.848045778247018	0.844	0.51	5.22075971392123e-83	0	PPL
697	MSANTD1	2.26602671220103e-87	4.1541148478445	0.194	0.012	5.66891902591333e-83	0	MSANTD1
698	SNRPD2	2.63247117143453e-87	0.612171335300848	0.959	0.681	6.58565312957776e-83	0	SNRPD2
699	USP11	2.80788713992256e-87	0.624151336595837	0.867	0.563	7.02449125794426e-83	0	USP11
700	FBLN7	3.81551903278743e-87	1.7458481938541	0.44	0.145	9.54528396432432e-83	0	FBLN7
701	BCAT2	3.89795638803108e-87	1.12014935198245	0.831	0.549	9.75151749593735e-83	0	BCAT2
702	MDK	4.35205788973454e-87	0.703914818490944	0.888	0.581	1.08875432227489e-82	0	MDK
703	SCAMP5	4.9739415450003e-87	1.12291564799163	0.763	0.441	1.24433095631272e-82	0	SCAMP5
704	PDIA3P1	7.54910079273228e-87	0.776265762182149	0.905	0.63	1.88855854531783e-82	0	PDIA3P1
705	ITM2C	9.02740761547191e-87	0.774672376930758	0.922	0.644	2.25838656316261e-82	0	ITM2C
706	TCEB2	9.2723515753108e-87	0.67561669327043	0.968	0.686	2.3196641935955e-82	0	TCEB2
707	HLA-H	1.37298503020562e-86	0.675096551600327	0.907	0.579	3.4347966500654e-82	0	HLA-H
708	MAP7D2	1.81546257001037e-86	0.991612730129994	0.49	0.17	4.54174271139494e-82	0	MAP7D2
709	LOC100287592	3.02825275818192e-86	2.03575753302403	0.409	0.121	7.57577992514371e-82	0	LOC100287592
710	CBFA2T2	4.98975912158951e-86	0.650684178260234	0.717	0.393	1.24828803944805e-81	0	CBFA2T2
711	CORO2B	6.55067643156498e-86	2.08229872217368	0.278	0.047	1.63878272288461e-81	0	CORO2B
712	MINOS1	1.06927639549432e-85	0.851897225277056	0.903	0.586	2.67500875860815e-81	0	MINOS1
713	TCTA	1.83608482930883e-85	1.33722113882169	0.734	0.454	4.59333341748191e-81	0	TCTA
714	LHPP	2.28365687220113e-85	1.4559325931251	0.645	0.349	5.71302439718557e-81	0	LHPP
715	MRPL53	2.36414165399731e-85	0.94069307645882	0.821	0.527	5.91437317580508e-81	0	MRPL53
716	TRAPPC4	3.00778995135001e-85	0.759272187142336	0.878	0.614	7.52458812129232e-81	0	TRAPPC4
717	CERK	3.11451177844041e-85	0.749632113566509	0.793	0.495	7.79157411612437e-81	0	CERK
718	ATP6V1G1	4.30043485320818e-85	0.605754976922838	0.954	0.701	1.07583978722709e-80	0	ATP6V1G1
719	RAB11A	4.51390979019558e-85	0.716986346644426	0.937	0.664	1.12924481221323e-80	0	RAB11A
720	QSOX2	4.60985522440012e-85	1.64796672543431	0.552	0.247	1.15324748148818e-80	0	QSOX2
721	C1orf21	5.03285109106081e-85	1.7055116202217	0.478	0.169	1.25906835745068e-80	0	C1orf21
722	PDXP	6.26467354722633e-85	1.8749685671996	0.517	0.212	1.56723338130961e-80	0	PDXP
723	KDELR1	8.09586570431962e-85	0.746869050520871	0.925	0.607	2.02534272324964e-80	0	KDELR1
724	PLAC8	9.78309015729957e-85	1.07959996219188	0.469	0.155	2.44743566465163e-80	0	PLAC8
725	DPM2	1.26430322087406e-84	0.816991998329813	0.796	0.512	3.16290736766065e-80	0	DPM2
726	NCALD	2.0491013063441e-84	1.25219372964303	0.651	0.312	5.12623673808103e-80	0	NCALD
727	SNAP91	2.07294555308997e-84	1.20088360021853	0.521	0.189	5.18588789016519e-80	0	SNAP91
728	CPNE8	2.60642415288304e-84	1.13127114883732	0.625	0.292	6.52049130326749e-80	0	CPNE8
729	ATP6V1B2	2.67429272153341e-84	0.619867634440797	0.91	0.621	6.69027810146013e-80	0	ATP6V1B2
730	VWA7	3.02958194111005e-84	1.97664423224485	0.43	0.147	7.57910514207501e-80	0	VWA7
731	TMEM60	3.786762908655e-84	1.31548802215271	0.715	0.414	9.4733447685822e-80	0	TMEM60
732	COX6B1	5.65333448070448e-84	0.560302651133668	0.969	0.689	1.41429468703784e-79	0	COX6B1
733	LAGE3	7.00963920564569e-84	1.24458441210271	0.711	0.411	1.75360144007638e-79	0	LAGE3
734	ADRB1	7.1699383420388e-84	3.18271097301038	0.234	0.03	1.79370347502785e-79	0	ADRB1
735	CES4A	7.19533630741975e-84	1.40876337100954	0.455	0.155	1.8000572840272e-79	0	CES4A
736	CECR1	7.37118797681538e-84	1.02605986727559	0.668	0.343	1.8440500961599e-79	0	CECR1
737	NT5C3A	7.45741704265741e-84	1.01980303849103	0.735	0.419	1.8656220215616e-79	0	NT5C3A
738	PRUNE	8.08929676223951e-84	1.25636813836658	0.686	0.364	2.02369937100946e-79	0	PRUNE
739	SCRN1	8.81243251903159e-84	0.731401344919468	0.826	0.514	2.20460624328613e-79	0	SCRN1
740	RAMP2-AS1	9.04414935330381e-84	1.55461130777943	0.223	0.024	2.26257484371601e-79	0	RAMP2-AS1
741	ATP6V0E2	1.07207364344269e-83	0.886509089783408	0.848	0.528	2.68200663380058e-79	0	ATP6V0E2
742	SLC25A1	1.14999464080652e-83	0.867873535753181	0.853	0.562	2.87694159290566e-79	0	SLC25A1
743	NISCH	1.28814580733588e-83	0.68234676579112	0.772	0.478	3.22255436621218e-79	0	NISCH
744	DBI	1.7750531152932e-83	0.588523989665954	0.945	0.676	4.44065037852899e-79	0	DBI
745	VIL1	1.79605479311721e-83	1.29793709805657	0.556	0.24	4.49319027594132e-79	0	VIL1
746	SGSM1	1.85923726429503e-83	1.50626928071533	0.492	0.185	4.65125386408688e-79	0	SGSM1
747	ENO2	2.11930709013091e-83	0.641781846519009	0.837	0.453	5.3018705473805e-79	0	ENO2
748	AHI1	2.43355751313531e-83	0.325734416808835	0.856	0.567	6.08803083061059e-79	0	AHI1
749	GNPTG	2.45529128422643e-83	0.894444146323435	0.861	0.589	6.14240220574927e-79	0	GNPTG
750	PRPS1	2.48408894308768e-83	1.20943296859721	0.657	0.349	6.21444530892246e-79	0	PRPS1
751	JSRP1	2.89474695416431e-83	2.25733997563704	0.356	0.094	7.24178845523285e-79	0	JSRP1
752	FBXL16	3.84527523786215e-83	1.32496898449639	0.505	0.186	9.61972506255973e-79	0	FBXL16
753	SRBD1	5.06890608280621e-83	1.21790122747267	0.631	0.306	1.26808823473563e-78	0	SRBD1
754	ATP6V1F	6.32541672811839e-83	0.600394932780158	0.912	0.633	1.58242950287338e-78	0	ATP6V1F
755	LSM4	8.38918920581214e-83	0.77476809088331	0.886	0.584	2.09872346361802e-78	0	LSM4
756	VWA5A	8.61450648616513e-83	0.671403405092805	0.837	0.528	2.15509108764393e-78	0	VWA5A
757	ATP2A3	1.0406427794415e-82	0.403362250265451	0.825	0.418	2.60337604132881e-78	0	ATP2A3
758	PCP4	1.04108997186914e-82	0.596961794064724	0.649	0.283	2.60449478262503e-78	0	PCP4
759	C7orf50	1.0702749900659e-82	0.633641182229079	0.84	0.556	2.67750694264787e-78	0	C7orf50
760	CALCOCO2	1.42023416597412e-82	0.80877517658591	0.871	0.598	3.55299981301745e-78	0	CALCOCO2
761	FNDC3A	1.46846117073018e-82	0.845126132053093	0.865	0.586	3.67364931081569e-78	0	FNDC3A
762	GOLGA2	1.58679841338921e-82	0.8085885405791	0.834	0.538	3.96969359077578e-78	0	GOLGA2
763	NMB	2.16626218962874e-82	1.00913164387119	0.592	0.271	5.41933811979421e-78	0	NMB
764	BTD	2.77001602478029e-82	1.01258012530142	0.681	0.378	6.92974908919284e-78	0	BTD
765	DRAP1	3.17123143440074e-82	0.91980071006614	0.831	0.543	7.93346967944033e-78	0	DRAP1
766	ACVR1C	3.21627543093867e-82	1.21676392741053	0.448	0.147	8.04615624557926e-78	0	ACVR1C
767	LOC653602	3.40566430368937e-82	3.34882939815909	0.245	0.035	8.51995038853969e-78	0	LOC653602
768	FRRS1L	5.65872087220347e-82	2.831116316781	0.267	0.046	1.41564220059914e-77	0	FRRS1L
769	SMAP2	8.32255521421139e-82	1.29953636297447	0.609	0.302	2.08205363793926e-77	0	SMAP2
770	RAB27A	9.22178442294288e-82	1.61486323404391	0.597	0.273	2.30701380908762e-77	0	RAB27A
771	PPIB	3.14317618418403e-81	0.684407440701233	0.926	0.635	7.86328385997318e-77	0	PPIB
772	CXorf57	3.40162687835258e-81	0.933676678627762	0.548	0.215	8.50984996157465e-77	0	CXorf57
773	TOMM6	3.50019066330151e-81	0.772447522824211	0.884	0.593	8.75642698238139e-77	0	TOMM6
774	HINT1	5.21184828967989e-81	0.62451215519597	0.97	0.698	1.30384808662922e-76	0	HINT1
775	PPT1	5.35266704099013e-81	0.642831144750422	0.914	0.65	1.3390767136445e-76	0	PPT1
776	PTPLA	8.83966432110242e-81	1.76536259074984	0.481	0.187	2.21141882321019e-76	0	PTPLA
777	LYST	1.1460874240417e-80	1.08705990341202	0.627	0.302	2.86716690872511e-76	0	LYST
778	FKBP8	1.58665981213031e-80	0.859217488139885	0.849	0.543	3.9693468520064e-76	0	FKBP8
779	DDX24	2.22453601931638e-80	0.60718081591211	0.905	0.644	5.56512175952379e-76	0	DDX24
780	SNORA12	2.75005124374446e-80	1.10506854038602	0.558	0.26	6.87980319647553e-76	0	SNORA12
781	TMEM61	2.9343579974281e-80	1.63356887925633	0.496	0.198	7.34088340216587e-76	0	TMEM61
782	PVR	4.86483230679706e-80	0.825737631755386	0.795	0.488	1.21703509819142e-75	0	PVR
783	SF3B2	5.26194278317058e-80	0.680193228969248	0.92	0.633	1.31638022606578e-75	0	SF3B2
784	KLHL42	6.53980928889294e-80	0.823957285647753	0.714	0.397	1.63606408980235e-75	0	KLHL42
785	PELI3	7.57995178243739e-80	1.82794752004922	0.513	0.227	1.89627653741236e-75	0	PELI3
786	GFOD2	7.99341013262717e-80	1.59127328276131	0.655	0.356	1.99971141287934e-75	0	GFOD2
787	SLC50A1	9.24463944993723e-80	0.951106951175017	0.762	0.46	2.3127314511908e-75	0	SLC50A1
788	HCN3	1.06225294433609e-79	1.35395029918268	0.373	0.109	2.6574381908456e-75	0	HCN3
789	MAPK12	1.51345480396065e-79	1.84075217240533	0.343	0.089	3.78620988306836e-75	0	MAPK12
790	SMIM4	1.92310732742458e-79	1.192309181563	0.778	0.476	4.81103760101806e-75	0	SMIM4
791	PRUNE2	1.95852824484439e-79	0.6378993712411	0.629	0.26	4.89965011012722e-75	0	PRUNE2
792	ARSA	3.66336837307188e-79	0.861307259070352	0.836	0.542	9.16464865891392e-75	0	ARSA
793	CALR	3.66690536783255e-79	0.640314608777744	0.982	0.748	9.17349715870668e-75	0	CALR
794	NDUFS7	3.96524723387609e-79	0.56191455096137	0.912	0.642	9.91985900498781e-75	0	NDUFS7
795	NDUFA2	4.56242890695895e-79	0.709600099021902	0.898	0.591	1.14138283965392e-74	0	NDUFA2
796	MBOAT7	5.68118967704485e-79	1.03202589455358	0.762	0.472	1.42126322150631e-74	0	MBOAT7
797	PLP2	7.28056235533824e-79	0.715367466435125	0.867	0.556	1.82137828443497e-74	0	PLP2
798	GRIK2	9.2885179163298e-79	1.54346944770758	0.35	0.093	2.32370852712823e-74	0	GRIK2
799	WSB2	9.85157836429321e-79	0.481382372216523	0.906	0.607	2.46456935939523e-74	0	WSB2
800	IFIH1	1.27523425655741e-78	1.41991385776979	0.571	0.258	3.19025353962968e-74	0	IFIH1
801	NDUFS6	1.79503826118567e-78	0.734987081115464	0.901	0.61	4.4906472180082e-74	0	NDUFS6
802	MYO16	1.99891530470343e-78	1.94865127197655	0.286	0.058	5.00068641777657e-74	0	MYO16
803	CEACAM1	2.02434007009647e-78	1.2143720066897	0.557	0.241	5.06429155336033e-74	0	CEACAM1
804	KLHL3	2.33669804261781e-78	0.949545575895955	0.491	0.191	5.84571749321697e-74	0	KLHL3
805	SSBP4	2.67632095262468e-78	1.03305018835439	0.665	0.36	6.69535212718116e-74	0	SSBP4
806	LOC284889	3.18753082612899e-78	0.53366517968316	0.943	0.625	7.9742458677269e-74	0	LOC284889
807	PKM	3.34611676212e-78	0.442712107201416	0.968	0.747	8.3709803037956e-74	0	PKM
808	DCXR	4.56990635352935e-78	0.851493163057633	0.829	0.536	1.14325347246244e-73	0	DCXR
809	DDB1	5.0561469335472e-78	0.805206615446498	0.854	0.566	1.2648962783655e-73	0	DDB1
810	WDR59	5.26493326955795e-78	1.34586220871479	0.633	0.34	1.31712835604531e-73	0	WDR59
811	ELP4	5.84313121478852e-78	1.11627469284439	0.628	0.305	1.46177613600364e-73	0	ELP4
812	MAP1LC3A	8.07972615600534e-78	0.886584346879761	0.797	0.48	2.02130509244786e-73	0	MAP1LC3A
813	CTSA	1.01499537221059e-77	0.588910488515755	0.939	0.683	2.53921392265923e-73	0	CTSA
814	NEDD8	1.06841473423801e-77	0.678305078539387	0.908	0.614	2.67285314064323e-73	0	NEDD8
815	TMEM179	1.11697673457333e-77	1.20860507685259	0.453	0.16	2.79434069688211e-73	0	TMEM179
816	POLR2I	1.12942357873744e-77	0.883768240729138	0.849	0.55	2.82547896692746e-73	0	POLR2I
817	HOOK1	1.21335602852498e-77	0.799427085756197	0.753	0.423	3.03545277656094e-73	0	HOOK1
818	SPTBN4	1.49123080022267e-77	1.1106321963078	0.506	0.193	3.73061209291706e-73	0	SPTBN4
819	HPN	1.58403351369166e-77	1.52364464734146	0.597	0.307	3.96277664120244e-73	0	HPN
820	SCP2	1.74355713711207e-77	0.728133020578706	0.918	0.64	4.36185688991326e-73	0	SCP2
821	MARCH8	2.00334164718397e-77	1.45569837079049	0.612	0.326	5.01175979876014e-73	0	MARCH8
822	NEBL	2.27995745526436e-77	0.804204291688808	0.633	0.301	5.70376956583485e-73	0	NEBL
823	CTBS	2.36380285809009e-77	1.02278535827893	0.742	0.451	5.91352561008399e-73	0	CTBS
824	RGS17	2.85324336837256e-77	1.09263628391745	0.535	0.217	7.13795893465763e-73	0	RGS17
825	DNPH1	2.90051351369419e-77	0.721500269669786	0.841	0.531	7.25621465720875e-73	0	DNPH1
826	SEC13	3.05366231563511e-77	0.732744662944179	0.849	0.578	7.63934701502435e-73	0	SEC13
827	ARPP19	3.22086076825776e-77	0.755413740199774	0.886	0.581	8.05762738395043e-73	0	ARPP19
828	GABARAP	4.1024973347214e-77	0.602660355638321	0.983	0.77	1.02632175822725e-72	0	GABARAP
829	YWHAE	6.55014556639941e-77	0.597944746983767	0.965	0.72	1.63864991634614e-72	0	YWHAE
830	PPAPDC1B	8.79660653940105e-77	0.631475439882533	0.843	0.554	2.20064705796196e-72	0	PPAPDC1B
831	FBXL15	1.0739097383549e-76	0.867533809269304	0.741	0.484	2.68659999244246e-72	0	FBXL15
832	KLB	1.10883137925831e-76	2.17376259304069	0.303	0.07	2.77396346149051e-72	0	KLB
833	VSNL1	1.17153325956364e-76	2.87354153385848	0.254	0.044	2.93082475545036e-72	0	VSNL1
834	ARNT2	1.42631793783497e-76	1.34468031393652	0.525	0.221	3.56821958508174e-72	0	ARNT2
835	ADORA2A-AS1	1.5123587333521e-76	3.61854147979844	0.17	0.01	3.78346784322696e-72	0	ADORA2A-AS1
836	FKBP1B	1.51754430059912e-76	1.37293397325572	0.513	0.226	3.79644057680883e-72	0	FKBP1B
837	GCHFR	1.5501065777519e-76	1.06472770400444	0.624	0.312	3.87790162556192e-72	0	GCHFR
838	C18orf32	1.76049150703515e-76	0.918045754281539	0.76	0.46	4.40422160314984e-72	0	C18orf32
839	IL10RA	1.82396493631476e-76	2.71088085742422	0.22	0.029	4.56301308117863e-72	0	IL10RA
840	PAFAH1B3	1.99085052632322e-76	0.858373925496265	0.769	0.467	4.9805107617028e-72	0	PAFAH1B3
841	EPB41L4B	3.25316397060825e-76	1.02767913454867	0.636	0.308	8.13844030527066e-72	0	EPB41L4B
842	TMEM59	3.48675857673844e-76	0.614120787550126	0.973	0.78	8.72282393142656e-72	0	TMEM59
843	JAKMIP2	4.3758552552128e-76	1.25619436486246	0.47	0.173	1.09470770919659e-71	0	JAKMIP2
844	TSPYL2	4.50709779481369e-76	0.893949806050995	0.666	0.354	1.12754065532854e-71	0	TSPYL2
845	TECR	4.67876147805183e-76	0.739579303329365	0.878	0.597	1.17048575896423e-71	0	TECR
846	LINC00493	4.78505632688847e-76	0.722286606883561	0.849	0.556	1.19707754129769e-71	0	LINC00493
847	SH3PXD2A	5.24181760998079e-76	0.427756853807879	0.647	0.311	1.31134551148889e-71	0	SH3PXD2A
848	TMEM205	6.55193491910543e-76	0.637055187873341	0.89	0.605	1.6390975587126e-71	0	TMEM205
849	SYT17	7.30446891024493e-76	0.877172681602961	0.531	0.219	1.82735898727597e-71	0	SYT17
850	LPPR5	8.51533698740296e-76	3.01560683899415	0.175	0.012	2.1302818541386e-71	0	LPPR5
851	FAM135B	9.00658833839635e-76	2.74503595495524	0.268	0.052	2.25317820461661e-71	0	FAM135B
852	KCNK1	1.09683269619733e-75	1.38146304784277	0.632	0.323	2.74394635607686e-71	0	KCNK1
853	OGT	1.14745457424467e-75	0.667853400530276	0.849	0.58	2.87058710838789e-71	0	OGT
854	LAT2	1.40348410688641e-75	1.25113233687794	0.313	0.074	3.51109619019773e-71	0	LAT2
855	PCK2	1.7971597429932e-75	0.980790196719319	0.672	0.368	4.49595452904608e-71	0	PCK2
856	SURF4	1.82856683129179e-75	0.508688470325767	0.934	0.672	4.57452564184268e-71	0	SURF4
857	HSBP1	2.01295909005301e-75	0.611560436706921	0.946	0.679	5.03581975558562e-71	0	HSBP1
858	NAT16	2.74919958061745e-75	2.52255936764352	0.295	0.068	6.87767259083068e-71	0	NAT16
859	LAMP1	3.08888103238231e-75	0.659834314071806	0.905	0.593	7.72745367871081e-71	0	LAMP1
860	MRPL41	3.19533000265697e-75	0.655771074116776	0.896	0.582	7.99375706764694e-71	0	MRPL41
861	LSAMP	5.67067563630062e-75	1.12795633761075	0.486	0.188	1.41863292393333e-70	0	LSAMP
862	SCAND1	5.97608851779736e-75	0.712812926583074	0.899	0.592	1.49503806449737e-70	0	SCAND1
863	C3orf80	6.45237794606413e-75	1.77832116629071	0.258	0.046	1.61419139076686e-70	0	C3orf80
864	PARK7	7.35490760156682e-75	0.547853663701846	0.945	0.679	1.83997723468397e-70	0	PARK7
865	TMEM80	7.53700654189991e-75	1.23044256972822	0.673	0.384	1.8855329265871e-70	0	TMEM80
866	GABRB3	7.90547475938207e-75	0.702038338242659	0.677	0.341	1.97771262055461e-70	0	GABRB3
867	PPP3CB	8.65215315231135e-75	1.16613172766169	0.701	0.409	2.16450915411373e-70	0	PPP3CB
868	TGFBR3L	9.2718161987695e-75	2.5244360685786	0.336	0.094	2.31953025844617e-70	0	TGFBR3L
869	CLIP4	9.57944585355767e-75	0.708169108438588	0.674	0.361	2.39648996918452e-70	0	CLIP4
870	LIMCH1	1.02094165856302e-74	0.713020654272501	0.824	0.498	2.5540897472271e-70	0	LIMCH1
871	TUNAR	1.04176940121864e-74	0.91571725558811	0.487	0.18	2.60619451102868e-70	0	TUNAR
872	TOPORS-AS1	1.05715943079519e-74	0.893032275780246	0.65	0.361	2.64469574802032e-70	0	TOPORS-AS1
873	FAM63A	1.06706431664252e-74	0.958312661288565	0.66	0.351	2.6694748009446e-70	0	FAM63A
874	GNB2	1.09612157300149e-74	0.794898297448699	0.868	0.554	2.74216733917784e-70	0	GNB2
875	PSMD8	1.16381619988219e-74	0.60727893809746	0.907	0.631	2.91151898724526e-70	0	PSMD8
876	ATP6V0D1	1.17439037723932e-74	0.774074098829655	0.918	0.644	2.93797240673961e-70	0	ATP6V0D1
877	HLA-C	1.31534001977166e-74	0.335878276290052	0.983	0.742	3.29058612746277e-70	0	HLA-C
878	HAO1	2.11118187946101e-74	3.44037906074156	0.178	0.014	5.28154370784762e-70	0	HAO1
879	PI4KB	3.08695788401008e-74	0.911696640539269	0.755	0.481	7.72264253842802e-70	0	PI4KB
880	TMEM200A	3.48918758692028e-74	1.2202963806167	0.497	0.193	8.72890058619846e-70	0	TMEM200A
881	CD55	3.68891876497595e-74	0.679197985754084	0.789	0.477	9.22856807434034e-70	0	CD55
882	SLC16A12	3.74264171042808e-74	0.894912781368325	0.558	0.242	9.36296676697793e-70	0	SLC16A12
883	ZNHIT1	4.08052727470755e-74	0.485866933113206	0.882	0.593	1.02082550831359e-69	0	ZNHIT1
884	BLOC1S1	4.18214556701105e-74	0.714265637517206	0.866	0.568	1.04624735649915e-69	0	BLOC1S1
885	TOMM34	4.36977969415827e-74	0.950447522113903	0.806	0.519	1.09318778608758e-69	0	TOMM34
886	HSPE1	4.7967758034503e-74	0.732090696899478	0.865	0.558	1.20000940274916e-69	0	HSPE1
887	SNHG8	5.64731340562976e-74	0.661898236987881	0.843	0.552	1.4127883946864e-69	0	SNHG8
888	TCEAL4	6.3857536421571e-74	0.583530298607573	0.898	0.619	1.59752398865844e-69	0	TCEAL4
889	BAIAP3	7.71442324568066e-74	0.568799841575027	0.604	0.273	1.92991726337193e-69	0	BAIAP3
890	GUSB	9.39049509183704e-74	0.740365575945513	0.796	0.51	2.34922015712487e-69	0	GUSB
891	LMCD1	1.21377593659411e-73	1.24520466201037	0.506	0.209	3.03650326057747e-69	0	LMCD1
892	MYL6	1.32492860525948e-73	0.475578971103959	0.988	0.839	3.31457389177765e-69	0	MYL6
893	NGRN	1.8740815555905e-73	0.686223724620767	0.91	0.625	4.68838982762076e-69	0	NGRN
894	ZSCAN1	1.95221821720136e-73	1.27663101017002	0.319	0.084	4.88386431397263e-69	0	ZSCAN1
895	USMG5	2.05153800792163e-73	0.40775613422731	0.937	0.649	5.13233263441753e-69	0	USMG5
896	COX6C	2.55397540458406e-73	0.508017954779851	0.958	0.735	6.38928026964794e-69	0	COX6C
897	NMNAT2	2.74079301812309e-73	1.0082145273139	0.541	0.229	6.85664189343853e-69	0	NMNAT2
898	GRINA	2.86955923736399e-73	0.746071912861582	0.883	0.591	7.1787763441135e-69	0	GRINA
899	LGALSL	3.0031011088503e-73	1.70087035369816	0.468	0.191	7.51285804401079e-69	0	LGALSL
900	UCP2	3.22922026353354e-73	1.23606016360459	0.553	0.258	8.07854033328185e-69	0	UCP2
901	LINC00261	4.41233591909815e-73	1.17909697766604	0.628	0.32	1.10383407688078e-68	0	LINC00261
902	FKBP5	4.50818335586181e-73	1.11724293576796	0.598	0.291	1.12781223013595e-68	0	FKBP5
903	LRRC4	5.31492848473932e-73	2.47454140034484	0.252	0.047	1.32963565902723e-68	0	LRRC4
904	EPHA4	6.4356159125836e-73	2.79047703578396	0.185	0.017	1.60999803285104e-68	0	EPHA4
905	KCNJ11	6.97316232579282e-73	1.19125087431219	0.503	0.208	1.74447601904359e-68	0	KCNJ11
906	USP25	7.72733222900696e-73	1.53891981007885	0.563	0.264	1.93314670373067e-68	0	USP25
907	PFDN2	9.7186472074379e-73	0.805091195928788	0.823	0.544	2.43131397188474e-68	0	PFDN2
908	FTL	1.06662860263389e-72	0.66097838873142	0.998	0.95	2.66838477520922e-68	0	FTL
909	USP18	1.18930960748588e-72	1.69626932180024	0.367	0.114	2.97529584504743e-68	0	USP18
910	SSR2	1.40812790577828e-72	0.720717404073086	0.926	0.639	3.52271358188553e-68	0	SSR2
911	PLA2G4C	1.66395393901647e-72	1.02851584939063	0.578	0.282	4.16271356923749e-68	0	PLA2G4C
912	TEX30	1.71802861798568e-72	1.2937819834546	0.539	0.243	4.29799219361477e-68	0	TEX30
913	MAP1B	2.49259741007552e-72	0.256531134869348	0.935	0.569	6.23573094078592e-68	0	MAP1B
914	SVIP	2.80454896843018e-72	0.702904960970934	0.855	0.542	7.01614015432179e-68	0	SVIP
915	CYB5R3	2.81676879835347e-72	0.650438113079277	0.915	0.647	7.04671050284087e-68	0	CYB5R3
916	SLC35G2	5.08710324681007e-72	1.1754373872928	0.601	0.286	1.27264061925448e-67	0	SLC35G2
917	SESN2	6.37023035094845e-72	1.20720309803063	0.649	0.36	1.59364052689677e-67	0	SESN2
918	UQCRQ	6.73956627421626e-72	0.498131900167269	0.971	0.731	1.68603729482068e-67	0	UQCRQ
919	TENM4	6.77635975693238e-72	1.71267033999358	0.3	0.074	1.69524192039177e-67	0	TENM4
920	TMEM8A	6.79323183571307e-72	1.0844807204058	0.753	0.48	1.69946280834034e-67	0	TMEM8A
921	LARP1	1.07986393514719e-71	0.696229132415676	0.88	0.63	2.70149560655773e-67	0	LARP1
922	ARF1	1.12275054932662e-71	0.555769677645606	0.974	0.742	2.80878504925039e-67	0	ARF1
923	CD14	1.13392799186778e-71	1.46787424224221	0.474	0.191	2.83674765725563e-67	0	CD14
924	TMEM106C	1.19987568110981e-71	0.729074662696577	0.797	0.481	3.00172899143241e-67	0	TMEM106C
925	H1FX	1.25411261386077e-71	1.21389401542598	0.745	0.457	3.13741352609548e-67	0	H1FX
926	FIS1	1.4194027871837e-71	0.579562434570497	0.915	0.647	3.55091995269746e-67	0	FIS1
927	CHMP2A	1.88025989110458e-71	0.476269012975541	0.933	0.641	4.70384616957633e-67	0	CHMP2A
928	LTBP3	1.95858177260572e-71	0.85916094231137	0.757	0.468	4.89978402052772e-67	0	LTBP3
929	CSTB	2.34088818105955e-71	0.609465173790687	0.942	0.668	5.85619996255667e-67	0	CSTB
930	TMEM74B	2.41034977279244e-71	0.605806806291298	0.329	0.087	6.02997202659485e-67	0	TMEM74B
931	LBH	2.43939378216043e-71	0.479399500804057	0.611	0.268	6.10263142483075e-67	0	LBH
932	HIPK2	2.55465565026812e-71	0.786890322604332	0.825	0.547	6.39098204027575e-67	0	HIPK2
933	PMM1	3.01349379062721e-71	1.15679039485782	0.652	0.379	7.53885741601209e-67	0	PMM1
934	ARFIP2	3.5585725526107e-71	0.897412876515843	0.766	0.487	8.90248095486618e-67	0	ARFIP2
935	LINC00665	3.68147301020704e-71	1.5277714250949	0.559	0.267	9.20994102963496e-67	0	LINC00665
936	CMIP	5.4905028257641e-71	0.403009280014153	0.618	0.304	1.37355909192141e-66	0	CMIP
937	ATP5D	5.6345506178251e-71	0.609371758697924	0.91	0.614	1.4095955280613e-66	0	ATP5D
938	FBLL1	5.79835337111018e-71	2.3008350994082	0.302	0.076	1.45057406285063e-66	0	FBLL1
939	FAM210B	5.8266972131827e-71	0.987211042562655	0.74	0.449	1.45766484182192e-66	0	FAM210B
940	RAD23A	8.07363775962129e-71	0.60497671480932	0.913	0.62	2.01978195832446e-66	0	RAD23A
941	ROGDI	1.3000355393578e-70	1.00793541019512	0.726	0.446	3.2522989088114e-66	0	ROGDI
942	FBXO17	1.49815692352985e-70	1.18340529203031	0.572	0.283	3.74793917559462e-66	0	FBXO17
943	NDUFAB1	1.54150081924826e-70	0.634856284136154	0.909	0.628	3.85637259951336e-66	0	NDUFAB1
944	STK32A	1.59296878215001e-70	1.43101158858791	0.322	0.086	3.98513000230467e-66	0	STK32A
945	SESN1	1.73170900710974e-70	0.945179182300571	0.629	0.315	4.33221642308643e-66	0	SESN1
946	FOXP4	1.8327026619403e-70	0.866485077327039	0.687	0.394	4.58487224937605e-66	0	FOXP4
947	WNK3	1.89642947087952e-70	1.40982036286342	0.43	0.157	4.74429760729929e-66	0	WNK3
948	EI24	2.12708172494249e-70	0.69831725935298	0.841	0.543	5.32132035128863e-66	0	EI24
949	NDUFS8	2.17472639459971e-70	0.551333367317924	0.925	0.645	5.44051302137009e-66	0	NDUFS8
950	COX16	2.71707673532673e-70	0.784225905346069	0.813	0.527	6.79731086876687e-66	0	COX16
951	DYNLT3	2.75823053485284e-70	0.98413027120469	0.801	0.497	6.90026532904135e-66	0	DYNLT3
952	GRSF1	3.67304103542572e-70	0.63932592530389	0.873	0.593	9.18884675832453e-66	0	GRSF1
953	IDNK	4.01726658501205e-70	1.36423606462246	0.534	0.252	1.00499958157246e-65	0	IDNK
954	HMGN3	4.75974932827937e-70	0.531584177988245	0.911	0.672	1.19074648945565e-65	0	HMGN3
955	DOPEY2	7.63149642334351e-70	1.05929210611159	0.519	0.233	1.90917146022785e-65	0	DOPEY2
956	TXNL4A	9.53425816138146e-70	0.60696550212703	0.792	0.505	2.3851853642328e-65	0	TXNL4A
957	ZBTB41	1.01977214553538e-69	1.12620459305089	0.623	0.322	2.55116397648585e-65	0	ZBTB41
958	SGCZ	1.12901759400873e-69	3.83561563415728	0.173	0.016	2.82446331493163e-65	0	SGCZ
959	TCF25	1.17956427002509e-69	0.510199816562217	0.893	0.624	2.95091593432176e-65	0	TCF25
960	GABARAPL2	1.25478250632426e-69	0.497833264810958	0.924	0.659	3.13908939607141e-65	0	GABARAPL2
961	KIF21A	1.48866939827721e-69	0.772367291634914	0.758	0.45	3.72420423367009e-65	0	KIF21A
962	YIPF6	1.5981360441726e-69	0.791589268309666	0.828	0.537	3.99805694170659e-65	0	YIPF6
963	CAMK2D	1.98939959098159e-69	0.69438181826486	0.784	0.467	4.97688095675864e-65	0	CAMK2D
964	GCK	2.71762808772115e-69	1.44658932806703	0.497	0.203	6.798690187052e-65	0	GCK
965	MANEAL	3.46082637335759e-69	1.44468879313352	0.533	0.252	8.65794933822869e-65	0	MANEAL
966	METRN	4.04446764606989e-69	1.06305493329031	0.682	0.416	1.0118044710173e-64	0	METRN
967	C14orf132	4.39767039113302e-69	0.761036080831603	0.676	0.338	1.10016520174975e-64	0	C14orf132
968	DPY30	4.91789293848051e-69	0.648397107154491	0.85	0.555	1.23030927641967e-64	0	DPY30
969	PNMA1	6.4429774641676e-69	0.875748337548115	0.772	0.46	1.61183967221081e-64	0	PNMA1
970	FAM110B	6.75344935698901e-69	1.29993327579033	0.487	0.209	1.68951042563794e-64	0	FAM110B
971	COX7A2L	7.72265147855518e-69	0.639168060665709	0.922	0.627	1.93197572039015e-64	0	COX7A2L
972	MRC1	8.72808728776299e-69	3.27031430852488	0.134	0.003	2.18350559677967e-64	0	MRC1
973	P2RX4	9.89612134706561e-69	0.760768722848375	0.774	0.47	2.4757126773954e-64	0	P2RX4
974	TCN2	9.9231139327317e-69	1.75793345401636	0.485	0.213	2.48246541255149e-64	0	TCN2
975	DCTN3	9.93668071423979e-69	0.528292512315399	0.848	0.581	2.48585941428137e-64	0	DCTN3
976	C16orf45	1.01038716035132e-68	0.664562909915518	0.712	0.419	2.52768555905091e-64	0	C16orf45
977	ABHD12	1.62720708065079e-68	0.737046813741061	0.859	0.563	4.07078395366407e-64	0	ABHD12
978	LAMTOR5	1.68903025416354e-68	0.579943698942733	0.932	0.657	4.22544698684094e-64	0	LAMTOR5
979	VEGFB	1.7232084533185e-68	1.04580770759544	0.67	0.399	4.3109505876669e-64	0	VEGFB
980	TMEM208	1.80081225591187e-68	0.710607311688564	0.848	0.564	4.50509202061472e-64	0	TMEM208
981	BCAS4	2.34061169093979e-68	1.65217192806517	0.47	0.198	5.85550826722407e-64	0	BCAS4
982	MDH2	2.39515130475588e-68	0.52956055374762	0.958	0.698	5.99195001910779e-64	0	MDH2
983	DMTN	2.43907486006335e-68	1.21476766589422	0.672	0.394	6.10183357742048e-64	0	DMTN
984	BOLA3	3.14797329741269e-68	1.01246389007014	0.737	0.463	7.87528479813732e-64	0	BOLA3
985	TMEM56	3.19712184448951e-68	1.46451501181979	0.526	0.244	7.99823971835942e-64	0	TMEM56
986	MVK	3.4937663190676e-68	1.31195169028312	0.541	0.265	8.74035520041141e-64	0	MVK
987	GM2A	3.55137296086778e-68	1.28086024889696	0.592	0.304	8.88446973620293e-64	0	GM2A
988	PMF1	3.59826442751877e-68	0.788169768994645	0.776	0.498	9.00177811832371e-64	0	PMF1
989	MFSD3	5.08560743228782e-68	0.984170816685394	0.619	0.342	1.27226641133544e-63	0	MFSD3
990	RAB3GAP2	5.94367090008098e-68	0.79259639888721	0.741	0.463	1.48692814907326e-63	0	RAB3GAP2
991	C12orf57	6.44622774215334e-68	0.566072405618036	0.836	0.545	1.6126527942545e-63	0	C12orf57
992	TOX3	8.07699598314062e-68	1.02309506637489	0.429	0.162	2.02062208510229e-63	0	TOX3
993	CHCHD7	8.23299217625053e-68	0.85930207127017	0.728	0.435	2.0596476527326e-63	0	CHCHD7
994	B3GAT3	8.37099661709388e-68	1.09372665694967	0.672	0.418	2.09417222369838e-63	0	B3GAT3
995	CYB5D2	1.01263608025109e-67	0.889068587831334	0.736	0.478	2.53331168196416e-63	0	CYB5D2
996	COX14	1.05902598016595e-67	0.724317879017101	0.858	0.572	2.64936529458116e-63	0	COX14
997	SYDE2	1.11942007945875e-67	2.01443013456026	0.287	0.072	2.80045321278196e-63	0	SYDE2
998	SOWAHA	1.23112841218323e-67	1.53828071045347	0.425	0.159	3.0799139487588e-63	0	SOWAHA
999	LCLAT1	1.30797205824399e-67	1.39648359708439	0.623	0.338	3.27215369810898e-63	0	LCLAT1
1000	FLNB	1.41540698603309e-67	0.625127707392295	0.827	0.527	3.54092365695897e-63	0	FLNB
1001	CDS2	1.55958040952923e-67	0.640355352949027	0.874	0.589	3.90160231051928e-63	0	CDS2
1002	SNHG6	2.56823406089768e-67	0.741601266585133	0.781	0.484	6.42495115014772e-63	0	SNHG6
1003	PFDN5	3.32386161403744e-67	0.552607311142632	0.962	0.701	8.31530459983747e-63	0	PFDN5
1004	SRPR	3.36118594351082e-67	0.734676686264666	0.884	0.618	8.40867887488102e-63	0	SRPR
1005	LPPR4	3.3915910227214e-67	2.05803089675607	0.305	0.079	8.48474326154212e-63	0	LPPR4
1006	TTC3	3.57648982213695e-67	0.456917226740908	0.936	0.699	8.94730458804e-63	0	TTC3
1007	STON2	3.77852961718648e-67	1.30961889857454	0.456	0.176	9.45274754331541e-63	0	STON2
1008	LOC283177	4.26307070275112e-67	1.83575511582741	0.287	0.07	1.06649239770725e-62	0	LOC283177
1009	SLC5A1	4.68353379859969e-67	1.11598971649319	0.408	0.147	1.17167965039568e-62	0	SLC5A1
1010	TUBG2	5.64770737530034e-67	1.2165058322859	0.584	0.313	1.41288695407889e-62	0	TUBG2
1011	NAPA	6.59157924895624e-67	0.574671779453305	0.923	0.647	1.64901538071138e-62	0	NAPA
1012	LINC00948	8.44647373355269e-67	0.90163318895096	0.551	0.233	2.11305433392288e-62	0	LINC00948
1013	NDUFA11	8.58224155868334e-67	0.531723557962326	0.934	0.655	2.14701937073581e-62	0	NDUFA11
1014	CPT1C	8.63952609974675e-67	1.17905643876306	0.376	0.123	2.16135024437364e-62	0	CPT1C
1015	KLC2	9.18316482676423e-67	1.12505372718587	0.664	0.4	2.29735234471161e-62	0	KLC2
1016	CEACAM19	9.77957462172673e-67	0.725400995165721	0.407	0.149	2.44655618311738e-62	0	CEACAM19
1017	SEC61B	9.78275026710738e-67	0.551395598332824	0.926	0.626	2.44735063432225e-62	0	SEC61B
1018	SLC35B1	1.38493626037747e-66	0.800031323250832	0.797	0.518	3.46469504258631e-62	0	SLC35B1
1019	NOP10	1.60314781478345e-66	0.546007636519087	0.91	0.613	4.01059488824375e-62	0	NOP10
1020	PSMB3	1.66522424871767e-66	0.626345078079014	0.917	0.627	4.16589150301699e-62	0	PSMB3
1021	PDE4DIP	1.6752736747655e-66	0.622396471066506	0.832	0.514	4.19103215216085e-62	0	PDE4DIP
1022	ABLIM2	1.98879093663932e-66	1.18299638512174	0.505	0.222	4.97535828619059e-62	0	ABLIM2
1023	ANAPC13	2.0472353411974e-66	0.749051493415487	0.845	0.564	5.12156865307353e-62	0	ANAPC13
1024	ETFB	2.06567511411677e-66	0.659262669210133	0.837	0.562	5.16769943298593e-62	0	ETFB
1025	SORBS3	2.068823921198e-66	0.732568746534293	0.713	0.442	5.17557680366104e-62	0	SORBS3
1026	CCDC88A	3.09151356389204e-66	0.665853223668649	0.572	0.276	7.73403948278872e-62	0	CCDC88A
1027	GRIA2	3.25569268405158e-66	0.815527381876286	0.506	0.207	8.14476638769184e-62	0	GRIA2
1028	ISCA2	3.49257230989099e-66	0.765840708575016	0.77	0.479	8.73736814765429e-62	0	ISCA2
1029	RAI2	4.52272685049574e-66	1.47942304815845	0.56	0.282	1.13145057618852e-61	0	RAI2
1030	SSH2	4.59147073374639e-66	1.51885921667554	0.573	0.303	1.14864823346134e-61	0	SSH2
1031	TP53TG1	4.90611846041993e-66	0.862432136452705	0.677	0.404	1.22736365524325e-61	0	TP53TG1
1032	RNASEH2C	5.32120633532318e-66	0.702170217104348	0.825	0.548	1.3312061889078e-61	0	RNASEH2C
1033	GPR137B	6.01335449763633e-66	1.01111785161819	0.551	0.26	1.50436089467368e-61	0	GPR137B
1034	DTD1	6.02562996433278e-66	0.778337270964155	0.742	0.461	1.50743184817713e-61	0	DTD1
1035	TTC8	6.11516208340222e-66	0.854810846634772	0.689	0.375	1.52983009840473e-61	0	TTC8
1036	FGF14	6.4379542485873e-66	1.30256074179123	0.437	0.161	1.61058301436908e-61	0	FGF14
1037	IRF6	6.84393379609118e-66	0.872110364851082	0.707	0.404	1.71214691776813e-61	0	IRF6
1038	SYTL1	6.93811461141199e-66	1.11824053184326	0.554	0.273	1.73570813233694e-61	0	SYTL1
1039	SLC25A39	7.17043967343086e-66	0.644503619956304	0.898	0.606	1.7938288931022e-61	0	SLC25A39
1040	RPL3	8.52804822551758e-66	0.498885075957521	0.977	0.764	2.13346182457773e-61	0	RPL3
1041	SELT	8.92270748086258e-66	0.711427738242173	0.873	0.6	2.23219373048739e-61	0	SELT
1042	FBXW7	8.93634901438528e-66	0.524535875945892	0.65	0.356	2.23560643292877e-61	0	FBXW7
1043	AQP7	9.58816780247267e-66	2.41193975814319	0.272	0.065	2.39867193914459e-61	0	AQP7
1044	CAPNS1	1.14200607894554e-65	0.718790441675399	0.853	0.569	2.85695660769807e-61	0	CAPNS1
1045	GAMT	1.14503305312751e-65	0.68696571579019	0.788	0.489	2.8645291890091e-61	0	GAMT
1046	EZR	1.17475168895681e-65	0.368229347332663	0.947	0.656	2.93887630026325e-61	0	EZR
1047	LINC00263	1.3101280765818e-65	0.880000041206056	0.519	0.229	3.27754740918468e-61	0	LINC00263
1048	PRKAR1A	1.31261826178413e-65	0.533352453532197	0.946	0.695	3.28377710550537e-61	0	PRKAR1A
1049	SYT11	1.38360504356687e-65	0.653712468138355	0.696	0.367	3.46136473749125e-61	0	SYT11
1050	SLC17A5	1.43119146987325e-65	0.806159043596294	0.723	0.431	3.5804117001819e-61	0	SLC17A5
1051	IFI30	1.4485386343408e-65	0.422028414383719	0.779	0.475	3.62380910153037e-61	0	IFI30
1052	ZNF462	2.31452434346507e-65	0.984312984271574	0.529	0.238	5.79024555004656e-61	0	ZNF462
1053	RCN1	2.35613407970581e-65	0.516062810736228	0.823	0.509	5.89434062720002e-61	0	RCN1
1054	HECTD4	2.46580404441025e-65	0.733918783368539	0.723	0.456	6.16870197790113e-61	0	HECTD4
1055	SEMA3E	2.88057997419645e-65	0.990879166297733	0.484	0.191	7.20634692144727e-61	0	SEMA3E
1056	TUBA1A	2.88598846983905e-65	0.551035444950355	0.922	0.63	7.21987735499635e-61	0	TUBA1A
1057	TMEM175	4.25419599863756e-65	1.07451738796843	0.692	0.421	1.06427221297916e-60	0	TMEM175
1058	AIG1	5.27866461022003e-65	0.799159461865641	0.786	0.495	1.32056352553874e-60	0	AIG1
1059	CTSL	6.12050240651936e-65	0.570368900225018	0.863	0.581	1.53116608703895e-60	0	CTSL
1060	SEC14L1	6.18472884801678e-65	0.866076221293069	0.602	0.338	1.54723361590836e-60	0	SEC14L1
1061	TMEM219	6.30187564002063e-65	0.624125770464319	0.879	0.614	1.57654022886396e-60	0	TMEM219
1062	PCLO	6.59537325956095e-65	0.199340540444636	0.767	0.423	1.64996452834436e-60	0	PCLO
1063	HTATSF1	6.60681906936827e-65	0.631066656169822	0.755	0.476	1.65282792658386e-60	0	HTATSF1
1064	HMGCR	7.59005549993961e-65	1.04302002334699	0.722	0.422	1.89880418441989e-60	0	HMGCR
1065	PYCR1	7.86093986927508e-65	1.11103381276693	0.559	0.269	1.96657132709655e-60	0	PYCR1
1066	RFX2	7.91850675786441e-65	1.11266372737416	0.392	0.14	1.98097283561494e-60	0	RFX2
1067	REEP3	7.98781229863055e-65	0.585788357084635	0.863	0.595	1.99831100274841e-60	0	REEP3
1068	SSU72	8.28303091586301e-65	0.660396501812614	0.885	0.609	2.07216584422145e-60	0	SSU72
1069	SYNE4	8.85720701055612e-65	1.03932380316041	0.613	0.335	2.21580747783083e-60	0	SYNE4
1070	MXRA7	8.98825552513345e-65	0.636085594118602	0.768	0.461	2.24859188472264e-60	0	MXRA7
1071	FAM134A	1.11255490402487e-64	0.94007827907493	0.791	0.523	2.78327860339902e-60	0	FAM134A
1072	C7orf55	1.17515783781225e-64	0.850255909146455	0.675	0.402	2.93989236285491e-60	0	C7orf55
1073	AP2S1	1.20308494970906e-64	0.532123728740974	0.872	0.566	3.00975761868716e-60	0	AP2S1
1074	PNPLA6	1.30787917677867e-64	0.993560895813138	0.711	0.435	3.2719213365472e-60	0	PNPLA6
1075	NEU1	1.6410666469818e-64	0.833076516051325	0.895	0.629	4.10545643075437e-60	0	NEU1
1076	SNX22	1.73183357517571e-64	0.573802660867608	0.795	0.484	4.33252805501708e-60	0	SNX22
1077	DAP	1.87292062732073e-64	0.537041936940711	0.902	0.613	4.68548553336827e-60	0	DAP
1078	LSS	1.92243668679532e-64	0.486415875203562	0.728	0.449	4.80935985935584e-60	0	LSS
1079	UBE2M	2.02344890489451e-64	0.703719427090415	0.59	0.326	5.0620621253746e-60	0	UBE2M
1080	MAGIX	2.65022943734476e-64	1.47522379354777	0.487	0.224	6.63007898340538e-60	0	MAGIX
1081	TSPAN33	2.9838000744545e-64	1.77001217331683	0.44	0.186	7.46457264626282e-60	0	TSPAN33
1082	C1orf86	3.36646896781505e-64	0.710402710664595	0.791	0.509	8.4218954167829e-60	0	C1orf86
1083	GLG1	3.43066015478598e-64	0.632874349863214	0.927	0.657	8.58248250922809e-60	0	GLG1
1084	ACACA	3.59084047955787e-64	0.933522984517407	0.638	0.359	8.98320562770991e-60	0	ACACA
1085	SLC6A19	3.60232937072796e-64	4.2936151965023	0.157	0.014	9.01194738675014e-60	0	SLC6A19
1086	RTBDN	3.86902776987042e-64	1.81189738572863	0.39	0.142	9.67914677188482e-60	0	RTBDN
1087	ATXN2	3.88565816233303e-64	0.747909081384607	0.752	0.484	9.72075102470855e-60	0	ATXN2
1088	SCARB2	4.06842653559386e-64	0.583061676159261	0.914	0.635	1.01779826640952e-59	0	SCARB2
1089	DNAJC6	4.91917828632163e-64	1.13895328244404	0.481	0.198	1.23063083188908e-59	0	DNAJC6
1090	SLC16A9	5.63798070326678e-64	0.914406542296796	0.465	0.184	1.41045363253625e-59	0	SLC16A9
1091	MISP	6.02361670423765e-64	0.874175081599012	0.518	0.23	1.50692819089913e-59	0	MISP
1092	COX6A1	6.42712638168801e-64	0.446948566223699	0.938	0.644	1.60787420690689e-59	0	COX6A1
1093	CMC2	7.9030685104363e-64	0.847816711837686	0.779	0.499	1.97711064925585e-59	0	CMC2
1094	FAM135A	8.09025850253401e-64	0.894240730435265	0.553	0.268	2.02393996957893e-59	0	FAM135A
1095	SH3RF1	8.2662191367149e-64	0.811871466403879	0.665	0.355	2.06796004143197e-59	0	SH3RF1
1096	SLC6A4	9.49465701032715e-64	0.734154441480143	0.39	0.129	2.37527834427354e-59	0	SLC6A4
1097	SLIRP	9.68011355250249e-64	0.471054261023101	0.923	0.643	2.42167400742955e-59	0	SLIRP
1098	SREBF2	1.00713275886346e-63	0.590518833029184	0.829	0.538	2.51954402284873e-59	0	SREBF2
1099	HIGD2A	1.2656379839492e-63	0.582816056758375	0.883	0.571	3.16624654444572e-59	0	HIGD2A
1100	FFAR1	1.46233902918616e-63	0.708850938306891	0.48	0.181	3.65833354931502e-59	0	FFAR1
1101	PSMB6	1.5644905988825e-63	0.497982240030699	0.927	0.655	3.91388613122434e-59	0	PSMB6
1102	GJA3	2.11439781256553e-63	4.27410801263345	0.144	0.009	5.28958900769519e-59	0	GJA3
1103	CCDC64	2.11809740487889e-63	1.36334506595552	0.422	0.171	5.29884427778553e-59	0	CCDC64
1104	CHRNB2	2.257577566244e-63	1.71179922537966	0.342	0.109	5.64778179747261e-59	0	CHRNB2
1105	NMNAT3	2.26401706613562e-63	1.92842440378878	0.393	0.15	5.66389149435148e-59	0	NMNAT3
1106	PTPN13	2.27303304681451e-63	1.11066563757916	0.523	0.237	5.68644677321586e-59	0	PTPN13
1107	C17orf89	2.66082069144688e-63	0.800955634444096	0.72	0.468	6.65657512379266e-59	0	C17orf89
1108	PER2	2.95883811062936e-63	0.618575869792388	0.625	0.326	7.40212530136147e-59	0	PER2
1109	LINC00643	3.34217641248912e-63	0.846340868329603	0.511	0.215	8.36112273112403e-59	0	LINC00643
1110	R3HDM2	3.99959229323715e-63	0.51761891053711	0.819	0.536	1.00057800399914e-58	0	R3HDM2
1111	EIF1B	4.14694085084221e-63	0.456666510505622	0.849	0.569	1.0374401926552e-58	0	EIF1B
1112	NIPSNAP3A	4.32514781208396e-63	0.798076199865793	0.732	0.448	1.08202222814904e-58	0	NIPSNAP3A
1113	KCNC4	4.51063473786489e-63	1.7259262766432	0.414	0.164	1.12842549237166e-58	0	KCNC4
1114	ACOT13	5.92536417907523e-63	0.771255774930988	0.792	0.519	1.48234835667925e-58	0	ACOT13
1115	C11orf31	6.96655983071822e-63	0.609007499307044	0.894	0.616	1.74282427285078e-58	0	C11orf31
1116	RAB1B	7.70906376782078e-63	0.672496226018095	0.878	0.588	1.92857648279573e-58	0	RAB1B
1117	MTCH1	8.04812300444501e-63	0.604658341783558	0.932	0.647	2.01339893202201e-58	0	MTCH1
1118	ATP6V1E1	8.25795464757487e-63	0.522981178992832	0.887	0.622	2.06589251418381e-58	0	ATP6V1E1
1119	PTPLAD1	8.49070437687423e-63	0.666354263178536	0.885	0.617	2.12411951396263e-58	0	PTPLAD1
1120	FAM174A	8.73305119389728e-63	0.890248701649498	0.704	0.43	2.18474741717728e-58	0	FAM174A
1121	TOMM5	8.94326410664537e-63	0.641309221409626	0.879	0.601	2.23733638155947e-58	0	TOMM5
1122	RPL41	9.7023916880066e-63	0.810664988400137	0.776	0.474	2.42724732858861e-58	0	RPL41
1123	PCDHB4	1.02478304604617e-62	1.13197398722423	0.325	0.102	2.5636997462937e-58	0	PCDHB4
1124	JTB	1.16546086204204e-62	0.588239339234396	0.92	0.643	2.91563343857058e-58	0	JTB
1125	SLC12A5	1.45792750491124e-62	1.40316441967889	0.343	0.117	3.64729723903646e-58	0	SLC12A5
1126	VPS28	1.62776036434756e-62	0.659257644502544	0.851	0.577	4.07216810348828e-58	0	VPS28
1127	MYT1	1.89037933412549e-62	0.91787088296865	0.297	0.083	4.72916198018175e-58	0	MYT1
1128	TBCB	2.12924940072183e-62	0.468909585146179	0.881	0.613	5.3267432257858e-58	0	TBCB
1129	HNF4A	2.16414671548453e-62	0.880863699689993	0.677	0.369	5.41404583812765e-58	0	HNF4A
1130	TPCN1	2.49841118607366e-62	0.69483809990573	0.657	0.387	6.25027526420048e-58	0	TPCN1
1131	CITED2	2.61289645327155e-62	1.63870468658194	0.63	0.355	6.53668305714944e-58	0	CITED2
1132	TMEM260	2.71248605808703e-62	0.976832880931856	0.544	0.272	6.78582637151632e-58	0	TMEM260
1133	CCDC57	3.64784958631749e-62	0.616595508029422	0.557	0.28	9.12582531009047e-58	0	CCDC57
1134	LINC01014	5.20785672238579e-62	0.951081494667115	0.373	0.125	1.30284951623925e-57	0	LINC01014
1135	AK1	5.88531759166565e-62	0.6513949601596	0.799	0.516	1.472329901907e-57	0	AK1
1136	CACNA1D	6.13143240695564e-62	0.40366822506326	0.64	0.314	1.53390044524809e-57	0	CACNA1D
1137	MRPL57	6.72079301400863e-62	0.72687657627915	0.843	0.569	1.68134078831454e-57	0	MRPL57
1138	DDX25	1.02484541129933e-61	1.11780915496442	0.408	0.153	2.56385576544754e-57	0	DDX25
1139	ST8SIA1	1.08383610215668e-61	3.87871714533603	0.153	0.014	2.71143277676536e-57	0	ST8SIA1
1140	LOC730102	1.09845951351606e-61	0.880360711466496	0.417	0.163	2.74801616496314e-57	0	LOC730102
1141	NDUFB6	1.13755572708209e-61	0.582017859080791	0.908	0.618	2.84582316244126e-57	0	NDUFB6
1142	FLVCR1	1.14322053914823e-61	1.20206015878006	0.539	0.26	2.85999482278713e-57	0	FLVCR1
1143	ARL1	1.46088064403699e-61	0.878786772287316	0.833	0.555	3.65468510718735e-57	0	ARL1
1144	LARP4B	1.48436480636754e-61	0.55064784934551	0.774	0.484	3.71343543608969e-57	0	LARP4B
1145	LINC00657	1.61440555212389e-61	0.320396532938632	0.839	0.561	4.03875836974834e-57	0	LINC00657
1146	DNAJC4	1.91965467457168e-61	0.89989989846436	0.695	0.446	4.80240009937598e-57	0	DNAJC4
1147	MAN1C1	1.9440707646475e-61	1.24172521062097	0.478	0.208	4.86348183191866e-57	0	MAN1C1
1148	RPL8	2.07346751503072e-61	0.494505910416693	0.985	0.778	5.18719368235234e-57	0	RPL8
1149	SOX5	2.53873334614032e-61	0.983448542987562	0.333	0.102	6.35114921203925e-57	0	SOX5
1150	GNAI2	2.65027132801703e-61	0.611028358910265	0.869	0.582	6.6301837813002e-57	0	GNAI2
1151	MYEOV2	2.68097848593245e-61	0.592834530813783	0.868	0.591	6.70700387825722e-57	0	MYEOV2
1152	TRAPPC1	2.85106443369695e-61	0.641771540260481	0.886	0.581	7.13250789377965e-57	0	TRAPPC1
1153	LOC100996255	3.59438773769648e-61	0.656924425780931	0.484	0.226	8.99207980339529e-57	0	LOC100996255
1154	PLXDC2	4.35288681811847e-61	0.58042762018909	0.32	0.092	1.0889616952887e-56	0	PLXDC2
1155	RNF150	4.42451794580467e-61	2.10819892237405	0.286	0.079	1.10688165450195e-56	0	RNF150
1156	PTPRJ	4.6326302138865e-61	1.28261242390709	0.592	0.313	1.15894510060798e-56	0	PTPRJ
1157	PTOV1	5.07484540763281e-61	0.614070592378672	0.854	0.587	1.2695740756275e-56	0	PTOV1
1158	UBE2S	5.97153563623804e-61	1.27158684330854	0.428	0.176	1.49389907011767e-56	0	UBE2S
1159	TFF3	8.23509494924862e-61	0.308275841911124	0.412	0.15	2.06017370345353e-56	0	TFF3
1160	ISYNA1	1.12357608841972e-60	0.226386164128031	0.801	0.498	2.81085030039963e-56	0	ISYNA1
1161	TOX	1.33961118835907e-60	0.778788526939144	0.54	0.247	3.35130530991787e-56	0	TOX
1162	MEIS3	1.34455312660544e-60	1.15356249513386	0.367	0.134	3.36366855682882e-56	0	MEIS3
1163	APOA1BP	2.01880622595643e-60	0.589671833853062	0.886	0.619	5.05044753547519e-56	0	APOA1BP
1164	PEG3	2.07607894354541e-60	1.31019317183402	0.439	0.178	5.19372669306755e-56	0	PEG3
1165	TNRC6B	2.55545147947162e-60	0.519091396468197	0.911	0.665	6.39297296619415e-56	0	TNRC6B
1166	PPP6R1	2.62094422739479e-60	0.934429247266916	0.657	0.395	6.55681617367355e-56	0	PPP6R1
1167	ARF3	3.54794860668809e-60	0.679122959986066	0.825	0.542	8.87590302935158e-56	0	ARF3
1168	KIRREL2	3.85026597951954e-60	1.70194624310892	0.392	0.153	9.63221040096403e-56	0	KIRREL2
1169	SPTB	3.87169213421782e-60	0.587794589744303	0.578	0.304	9.68581221217272e-56	0	SPTB
1170	C19orf81	4.24638666112574e-60	2.12381327776934	0.259	0.064	1.06231855101383e-55	0	C19orf81
1171	TRAPPC5	4.3355252205025e-60	0.61365481493275	0.882	0.597	1.08461834441311e-55	0	TRAPPC5
1172	LOC642366	4.47824669332576e-60	0.641290275177268	0.401	0.148	1.1203229752693e-55	0	LOC642366
1173	CMTM8	4.58924159230383e-60	0.696387516857773	0.687	0.407	1.14809056914665e-55	0	CMTM8
1174	PGRMC2	4.81178104465618e-60	0.990582756951299	0.72	0.449	1.20376326394164e-55	0	PGRMC2
1175	LMAN1	5.37265784965459e-60	0.593769783758366	0.889	0.624	1.34407781424809e-55	0	LMAN1
1176	OTUB1	5.90055198716815e-60	0.178746915351766	0.873	0.609	1.47614109062986e-55	0	OTUB1
1177	BTBD3	5.99011779233842e-60	0.623744893907806	0.706	0.42	1.4985477681093e-55	0	BTBD3
1178	TMEM261	6.00347681932285e-60	0.607004606112165	0.798	0.516	1.50188979589e-55	0	TMEM261
1179	TMEM45B	6.34233498904551e-60	1.46755803162074	0.526	0.261	1.58666194420952e-55	0	TMEM45B
1180	TNFRSF21	6.70662058205788e-60	0.386251742811012	0.86	0.553	1.67779527101342e-55	0	TNFRSF21
1181	PIGY+PYURF	8.36267416378553e-60	0.478062420487609	0.886	0.598	2.09209019555423e-55	0	PIGY+PYURF
1182	SAR1B	9.43728246269871e-60	0.693531129698619	0.849	0.56	2.36092495369334e-55	0	SAR1B
1183	NEK1	1.08374504072008e-59	0.830487273483933	0.603	0.316	2.71120496836943e-55	0	NEK1
1184	FBXW4	1.16915558772186e-59	0.550893093314779	0.623	0.365	2.92487653380378e-55	0	FBXW4
1185	HSD11B1L	2.07366085388169e-59	1.28866299166654	0.502	0.241	5.18767735815582e-55	0	HSD11B1L
1186	EIF1AY	2.14339297021917e-59	1.13202494832753	0.52	0.244	5.3621261935973e-55	0	EIF1AY
1187	RPL36	2.54630305074522e-59	0.437375629046816	0.977	0.726	6.37008634204931e-55	0	RPL36
1188	LYSMD2	2.67678455242692e-59	0.715522604409098	0.682	0.392	6.69651191480643e-55	0	LYSMD2
1189	RBCK1	2.75492916900214e-59	0.812319577087863	0.753	0.518	6.89200630209266e-55	0	RBCK1
1190	ICA1	2.92026451231054e-59	0.310468223332983	0.805	0.515	7.30562573044728e-55	0	ICA1
1191	MEAF6	3.03360641527076e-59	0.571781211018724	0.857	0.571	7.58917316908286e-55	0	MEAF6
1192	SCAMP1	3.37493513783912e-59	0.652182038977514	0.82	0.537	8.44307523433212e-55	0	SCAMP1
1193	C2orf54	3.52184113830415e-59	2.02611431812542	0.243	0.057	8.8105899756955e-55	0	C2orf54
1194	SLC40A1	4.30459721583108e-59	0.538475623683984	0.765	0.446	1.07688108548446e-54	0	SLC40A1
1195	CLSTN3	4.55614478224344e-59	0.95619238396508	0.59	0.342	1.13981074017384e-54	0	CLSTN3
1196	HDLBP	5.88642886897288e-59	0.471255143482658	0.937	0.688	1.47260791015095e-54	0	HDLBP
1197	TCEAL1	5.98873680335306e-59	0.87400150593922	0.654	0.389	1.49820228609484e-54	0	TCEAL1
1198	ZNRF1	6.63080783987912e-59	1.4398051176499	0.506	0.255	1.65882919730256e-54	0	ZNRF1
1199	FAM83B	7.4875364204317e-59	1.62725710564946	0.337	0.111	1.8731569862994e-54	0	FAM83B
1200	FBXO2	8.25761827705247e-59	0.780481528075566	0.645	0.365	2.06580836437022e-54	0	FBXO2
1201	LHFPL4	8.85810603513744e-59	1.34237046354462	0.338	0.112	2.21603238681033e-54	0	LHFPL4
1202	TRAK1	1.00867867135368e-58	0.839265345841479	0.705	0.44	2.52341143212551e-54	0	TRAK1
1203	PPFIA3	1.19452074275543e-58	0.282798027270966	0.444	0.19	2.98833254215126e-54	0	PPFIA3
1204	AP2A1	1.27723024459782e-58	0.859607540165154	0.705	0.422	3.19524690291037e-54	0	AP2A1
1205	RGS11	1.83190548823178e-58	0.517793154331284	0.44	0.186	4.58287795990946e-54	0	RGS11
1206	NDUFB7	2.22713074507207e-58	0.276640865017798	0.916	0.635	5.57161298494679e-54	0	NDUFB7
1207	CTBP1	2.23556603397027e-58	0.304504327161264	0.901	0.633	5.59271554718342e-54	0	CTBP1
1208	CMBL	2.86873878575012e-58	0.889346055679292	0.625	0.342	7.17672382031107e-54	0	CMBL
1209	MIR3917	3.35242767933061e-58	1.49563068187695	0.433	0.179	8.38676832538138e-54	0	MIR3917
1210	LOC100131564	3.37570974824499e-58	0.785204102732604	0.669	0.386	8.44501307718448e-54	0	LOC100131564
1211	NDUFB9	3.47902609501428e-58	0.448941584348405	0.926	0.658	8.70347958189722e-54	0	NDUFB9
1212	BANF1	3.74768062043336e-58	0.429994993688569	0.865	0.551	9.37557260813813e-54	0	BANF1
1213	GTF2H5	4.1816721132943e-58	0.560376949100411	0.796	0.503	1.04612891258283e-53	0	GTF2H5
1214	NHP2	4.52026428868807e-58	0.65449501523949	0.868	0.604	1.13083451710109e-53	0	NHP2
1215	POMGNT1	4.60670979042267e-58	0.825106943167248	0.691	0.427	1.15246058827004e-53	0	POMGNT1
1216	FLOT1	4.64398539419506e-58	0.596543958199215	0.877	0.617	1.16178582606578e-53	0	FLOT1
1217	ARL6IP4	6.02745933573813e-58	0.559006377440251	0.904	0.629	1.50788950202161e-53	0	ARL6IP4
1218	CTAGE5	6.34947519231281e-58	0.919947899237306	0.756	0.484	1.58844820886089e-53	0	CTAGE5
1219	EPG5	7.15006499472452e-58	0.943319994787982	0.538	0.277	1.78873175973023e-53	0	EPG5
1220	POLR3GL	7.31845428698806e-58	0.989609923088669	0.657	0.393	1.8308577089758e-53	0	POLR3GL
1221	EVA1A	7.52260506351949e-58	1.640364907691	0.463	0.215	1.88193010874067e-53	0	EVA1A
1222	NAT14	7.70766770181484e-58	1.72377413701696	0.459	0.212	1.92822722896302e-53	0	NAT14
1223	ABHD16A	8.52042104427277e-58	0.841395257318164	0.726	0.464	2.13155373264572e-53	0	ABHD16A
1224	USP13	8.69521851479058e-58	1.36169612358907	0.424	0.177	2.17528281584516e-53	0	USP13
1225	MSI1	9.89071904380917e-58	0.595899787897666	0.524	0.252	2.47436118318974e-53	0	MSI1
1226	SMIM7	1.0051839469398e-57	0.564690765338618	0.797	0.53	2.51466868005931e-53	0	SMIM7
1227	SEC22C	1.5761512690089e-57	1.07317104296121	0.715	0.458	3.94305762967956e-53	0	SEC22C
1228	LOC645513	1.80968826677584e-57	1.44921143346254	0.413	0.174	4.52729713699311e-53	0	LOC645513
1229	GDAP1L1	1.86820611793465e-57	2.05613784751662	0.31	0.099	4.67369124523711e-53	0	GDAP1L1
1230	NUDT14	2.10627632617099e-57	0.803240160171315	0.739	0.473	5.26927148518197e-53	0	NUDT14
1231	RAB2A	2.32060587645756e-57	0.513160917285798	0.921	0.649	5.80545972113388e-53	0	RAB2A
1232	PDLIM2	2.46878383079355e-57	1.25987055933418	0.5	0.249	6.17615650949621e-53	0	PDLIM2
1233	HMGN5	2.86297139602912e-57	0.92876365865634	0.572	0.309	7.16229554144605e-53	0	HMGN5
1234	ARMCX1	2.90691448333641e-57	1.01030825189926	0.622	0.339	7.2722279629627e-53	0	ARMCX1
1235	GATA6-AS1	3.35081246789324e-57	1.19783729365448	0.379	0.144	8.38272755092852e-53	0	GATA6-AS1
1236	PHC2	3.49926234149783e-57	0.781675056907837	0.665	0.406	8.75410459972512e-53	0	PHC2
1237	POLR2J	3.77427748287069e-57	0.648191680812546	0.791	0.528	9.44210997889762e-53	0	POLR2J
1238	DLGAP3	4.38629871150941e-57	2.53113082396557	0.261	0.071	1.09732034865831e-52	0	DLGAP3
1239	NDFIP1	4.8722269177355e-57	0.484125231739955	0.921	0.626	1.21888500800989e-52	0	NDFIP1
1240	MRPL55	5.11115189406217e-57	0.774652980922676	0.752	0.501	1.27865686933753e-52	0	MRPL55
1241	MAP7	5.30384811669585e-57	0.612572375643986	0.73	0.454	1.3268636833538e-52	0	MAP7
1242	TSEN34	5.57889338697646e-57	0.760913664267375	0.734	0.472	1.3956717586199e-52	0	TSEN34
1243	LSM2	5.58662119634669e-57	0.921289778812294	0.701	0.439	1.39760502469005e-52	0	LSM2
1244	MRFAP1	5.91328706285312e-57	0.498017400410106	0.943	0.66	1.47932702451397e-52	0	MRFAP1
1245	RPAIN	6.38208502759274e-57	0.458352860109661	0.796	0.537	1.59660621135288e-52	0	RPAIN
1246	SEC24D	6.42672632814689e-57	0.745916181363184	0.739	0.458	1.60777412551251e-52	0	SEC24D
1247	ITPK1	7.87018509203299e-57	0.613677906976301	0.616	0.35	1.96888420447389e-52	0	ITPK1
1248	DIP2B	8.33766137097585e-57	0.70860121887791	0.636	0.356	2.08583274517703e-52	0	DIP2B
1249	PAPOLA	9.38399864375481e-57	0.606224130765227	0.893	0.625	2.34759494070814e-52	0	PAPOLA
1250	ZNF706	9.76730935207466e-57	0.593147059436837	0.874	0.58	2.44348778060852e-52	0	ZNF706
1251	CMTM6	1.09449297045936e-56	0.535381774100611	0.867	0.572	2.73809306419819e-52	0	CMTM6
1252	TXNDC12	1.1026530938506e-56	0.589510524323704	0.814	0.534	2.75850724488604e-52	0	TXNDC12
1253	CIRBP	1.14679034460219e-56	0.404495755480237	0.958	0.708	2.86892540509131e-52	0	CIRBP
1254	STARD3	1.20384523105116e-56	0.833958716003093	0.656	0.402	3.01165961452068e-52	0	STARD3
1255	CERS6	1.32825648482251e-56	1.03497977656145	0.597	0.326	3.32289924808048e-52	0	CERS6
1256	POLD2	1.4024979211836e-56	0.917577595347221	0.743	0.481	3.50862904942501e-52	0	POLD2
1257	MAGEH1	1.43442948267212e-56	0.895745887449104	0.703	0.442	3.58851223680084e-52	0	MAGEH1
1258	EEF1A2	1.45374571524443e-56	0.808032171050901	0.502	0.231	3.63683565582699e-52	0	EEF1A2
1259	AMPD2	1.60010312640892e-56	0.571144947803481	0.712	0.451	4.0029779913372e-52	0	AMPD2
1260	PTS	1.73646794724036e-56	0.596295583577826	0.795	0.527	4.3441218636112e-52	0	PTS
1261	PPP1R3F	1.8955106992943e-56	1.88934463846827	0.333	0.119	4.74199911642456e-52	0	PPP1R3F
1262	PLXNA2	2.10435338240392e-56	1.02892474458807	0.533	0.272	5.26446085675988e-52	0	PLXNA2
1263	TMEM14A	2.31726256457121e-56	0.710146599619567	0.794	0.533	5.7970957577878e-52	0	TMEM14A
1264	DMXL2	2.95928999650398e-56	0.796900245986979	0.575	0.302	7.40325578425401e-52	0	DMXL2
1265	NT5DC2	2.99918886252409e-56	0.947053294308168	0.523	0.259	7.50307077737651e-52	0	NT5DC2
1266	SQLE	3.28032154644475e-56	0.536843142168787	0.728	0.43	8.20638041274082e-52	0	SQLE
1267	ALCAM	3.59390246785309e-56	0.448604056429166	0.841	0.55	8.99086580382809e-52	0	ALCAM
1268	MAGI2	3.71025631476488e-56	1.07919878624739	0.386	0.144	9.2819482226473e-52	0	MAGI2
1269	UGGT2	3.73947244027481e-56	0.792575287755542	0.709	0.428	9.3550382038355e-52	0	UGGT2
1270	C19orf53	3.82189570246483e-56	0.65270954802754	0.861	0.575	9.56123647885626e-52	0	C19orf53
1271	CERKL	4.25581796533831e-56	1.31387023808717	0.335	0.113	1.06467798038869e-51	0	CERKL
1272	MTSS1	4.93350145585524e-56	0.870235175757348	0.689	0.401	1.23421405921131e-51	0	MTSS1
1273	UNQ6494	5.26623878586593e-56	3.26862172525777	0.13	0.009	1.31745495706008e-51	0	UNQ6494
1274	MRPL28	5.28922687799615e-56	0.752161038001948	0.789	0.522	1.3232058880683e-51	0	MRPL28
1275	RHOA	5.44849714233745e-56	0.484539564944648	0.958	0.714	1.36305053009856e-51	0	RHOA
1276	SSBP3	5.8265040111525e-56	0.937839983873388	0.579	0.312	1.45761650847002e-51	0	SSBP3
1277	GNE	6.38967039003109e-56	1.3057137266713	0.512	0.255	1.59850384147408e-51	0	GNE
1278	EMC7	6.43196604633081e-56	0.630193826664069	0.852	0.579	1.60908494581058e-51	0	EMC7
1279	AARS	1.20108463187022e-55	0.659613078027994	0.826	0.547	3.00475342354972e-51	0	AARS
1280	SSBP2	1.20111865156172e-55	0.619924302471202	0.719	0.441	3.00483853061195e-51	0	SSBP2
1281	FAM105A	1.59602325367492e-55	0.132290912876197	0.547	0.253	3.99277137371855e-51	0	FAM105A
1282	GNB1	2.00377758589544e-55	0.421572838069667	0.879	0.587	5.01285038663463e-51	0	GNB1
1283	CHAC2	2.05499682651413e-55	1.42640249090466	0.319	0.108	5.14098556089039e-51	0	CHAC2
1284	TMED5	2.06045294199549e-55	0.76160042791542	0.73	0.448	5.15463512499012e-51	0	TMED5
1285	CLOCK	2.15242170160623e-55	0.984190413141072	0.656	0.389	5.38471337090831e-51	0	CLOCK
1286	FAM222A	2.20741861047871e-55	1.24260431569221	0.44	0.188	5.52229913783458e-51	0	FAM222A
1287	TMEM145	2.31591802566517e-55	0.389169714531042	0.276	0.079	5.79373212480656e-51	0	TMEM145
1288	SDK1	2.33628177767383e-55	1.06344504109205	0.506	0.238	5.84467612320662e-51	0	SDK1
1289	VEGFA	2.36776949858359e-55	0.538117982869758	0.759	0.486	5.92344895460656e-51	0	VEGFA
1290	TBL1Y	2.41652329710489e-55	2.63355849868741	0.199	0.038	6.04541633236729e-51	0	TBL1Y
1291	IRF2BP2	2.4804287061961e-55	0.668059018451288	0.825	0.55	6.20528849429079e-51	0	IRF2BP2
1292	CHD6	2.79572702593068e-55	0.375769170737045	0.747	0.488	6.99407030077079e-51	0	CHD6
1293	PITRM1	2.8594907478117e-55	0.65695618649574	0.752	0.481	7.15358800380052e-51	0	PITRM1
1294	H2AFZ	3.24721516723253e-55	0.408417831524053	0.929	0.655	8.12355818386562e-51	0	H2AFZ
1295	CAND2	3.87624171034307e-55	1.46498556029866	0.343	0.124	9.69719388676526e-51	0	CAND2
1296	TBC1D30	4.45933902950049e-55	1.51076107362568	0.373	0.151	1.11559284501014e-50	0	TBC1D30
1297	PROX1	4.54000758903832e-55	0.740949216294484	0.608	0.315	1.13577369854972e-50	0	PROX1
1298	ZNF814	4.81625986159057e-55	0.530895288605584	0.533	0.267	1.20488372957411e-50	0	ZNF814
1299	EIF3K	4.91536777793598e-55	0.382719550879141	0.904	0.621	1.22967755700624e-50	0	EIF3K
1300	UROS	5.01198598179269e-55	0.854541190422577	0.74	0.483	1.25384853306508e-50	0	UROS
1301	NDUFV3	5.83265318640441e-55	0.659583469956239	0.768	0.512	1.45915484764279e-50	0	NDUFV3
1302	PRMT1	5.87798061496658e-55	0.603773131997421	0.845	0.573	1.47049441044619e-50	0	PRMT1
1303	NME1	6.32391777602805e-55	0.656296951261784	0.735	0.465	1.58205451002894e-50	0	NME1
1304	AACS	6.45109050797188e-55	0.730016367502822	0.688	0.418	1.61386931237932e-50	0	AACS
1305	MAP6	6.45343365071272e-55	0.705730123277201	0.543	0.256	1.6144554963988e-50	0	MAP6
1306	VOPP1	6.89702023653971e-55	0.977216914581683	0.709	0.443	1.72542755257514e-50	0	VOPP1
1307	ZRANB2	7.23100262265225e-55	0.32529352430451	0.838	0.583	1.80897992610891e-50	0	ZRANB2
1308	DHCR7	8.91473829627091e-55	0.674542320783142	0.712	0.428	2.23020007957809e-50	0	DHCR7
1309	GNS	9.30781290871037e-55	0.539489525586049	0.891	0.61	2.32853555537207e-50	0	GNS
1310	ABCA5	9.34158487439258e-55	0.389841185240207	0.739	0.457	2.33698428802679e-50	0	ABCA5
1311	SREBF1	9.39124767227194e-55	0.812200078039755	0.693	0.442	2.34940843017227e-50	0	SREBF1
1312	SAP18	9.41914077209216e-55	0.441854147063861	0.944	0.673	2.3563864469543e-50	0	SAP18
1313	ATP2A2	1.13355702877077e-54	0.474005274978758	0.804	0.528	2.83581961887583e-50	0	ATP2A2
1314	DYNC1I1	1.21608591626193e-54	0.872142956891224	0.487	0.215	3.04228213671247e-50	0	DYNC1I1
1315	RAD21	1.33902700355142e-54	0.693755588274687	0.847	0.568	3.34984385478459e-50	0	RAD21
1316	OAZ2	1.58084591146294e-54	0.491319146353335	0.832	0.555	3.95480221670683e-50	0	OAZ2
1317	UBQLN2	1.59089111946312e-54	0.869093859096014	0.749	0.468	3.97993231356089e-50	0	UBQLN2
1318	COX7A1	1.62900783270488e-54	1.2222301744617	0.492	0.262	4.07528889507779e-50	0	COX7A1
1319	LINC01214	1.8542854512198e-54	5.4632242195813	0.115	0.005	4.63886591331658e-50	0	LINC01214
1320	PAK6	1.87959401901866e-54	1.71658052642419	0.407	0.172	4.70218035737898e-50	0	PAK6
1321	GSE1	1.96636864759205e-54	0.66948005647986	0.752	0.485	4.91926444568103e-50	0	GSE1
1322	TMEM14B	1.96810689269712e-54	0.595320070125441	0.812	0.539	4.92361301346039e-50	0	TMEM14B
1323	DIP2C	2.02194145259571e-54	0.449856793350997	0.678	0.394	5.05829093195869e-50	0	DIP2C
1324	MRPL33	2.29961312694201e-54	0.49783099712252	0.892	0.606	5.75294215967084e-50	0	MRPL33
1325	PPP2CB	2.42208073620457e-54	0.676739038705402	0.735	0.46	6.05931937776298e-50	0	PPP2CB
1326	CLPTM1L	2.84605448547739e-54	0.868561412321445	0.667	0.415	7.11997450631878e-50	0	CLPTM1L
1327	ARF5	3.44138499398809e-54	0.4394891713817	0.912	0.637	8.60931283946e-50	0	ARF5
1328	CLEC11A	3.81920383686883e-54	1.36308964115256	0.453	0.207	9.55450223869475e-50	0	CLEC11A
1329	CORO6	3.85760554772598e-54	2.4105379997217	0.152	0.019	9.65057179874608e-50	0	CORO6
1330	KDELR2	4.12207299581708e-54	0.575703703488382	0.907	0.63	1.03121900136356e-49	0	KDELR2
1331	CBX5	4.15391107067502e-54	0.527004891136902	0.832	0.558	1.03918393255077e-49	0	CBX5
1332	RBM6	4.38214948097593e-54	0.30679145499584	0.887	0.635	1.09628233565575e-49	0	RBM6
1333	RPL38	4.47532875181455e-54	0.355841981668899	0.958	0.686	1.11959299384144e-49	0	RPL38
1334	RPS19BP1	4.68055523075615e-54	0.60623073911805	0.814	0.54	1.17093450207827e-49	0	RPS19BP1
1335	BRS3	5.39032752962872e-54	4.34569585705511	0.123	0.008	1.34849823808722e-49	0	BRS3
1336	RPS11	6.26822408124794e-54	0.289472473993884	0.98	0.721	1.5681216184058e-49	0	RPS11
1337	CHCHD2	6.48279746783218e-54	0.508580020968591	0.946	0.641	1.62180144252758e-49	0	CHCHD2
1338	C1orf210	6.63446211322642e-54	1.00164701766479	0.612	0.346	1.65974338686585e-49	0	C1orf210
1339	MANEA	6.67560268890452e-54	0.868796341487486	0.448	0.205	1.67003552468324e-49	0	MANEA
1340	RUFY3	6.84766161679053e-54	0.367034149217657	0.844	0.573	1.71307950667249e-49	0	RUFY3
1341	EPOR	6.90458935534311e-54	0.803898468284762	0.524	0.267	1.72732111902618e-49	0	EPOR
1342	ITFG1	7.39773519950866e-54	0.651359442170286	0.863	0.587	1.85069141486108e-49	0	ITFG1
1343	ATXN10	7.93335821763113e-54	0.444181112389069	0.854	0.593	1.98468822530478e-49	0	ATXN10
1344	SMIM22	8.08832210381908e-54	0.616277104595765	0.77	0.499	2.02345554071242e-49	0	SMIM22
1345	VPS26B	8.27003092955892e-54	1.0140636608831	0.661	0.414	2.06891363764776e-49	0	VPS26B
1346	ATP6V1D	9.91777848725675e-54	0.419726026351363	0.89	0.611	2.48113064415702e-49	0	ATP6V1D
1347	PIGK	1.01037185219926e-53	0.920125227983869	0.677	0.403	2.52764726264688e-49	0	PIGK
1348	HSD17B10	1.03587447309612e-53	0.605419343565055	0.791	0.546	2.59144716934456e-49	0	HSD17B10
1349	ACTL6B	1.06285686529077e-53	0.878103597456174	0.392	0.159	2.65894901989792e-49	0	ACTL6B
1350	FGFR1	1.07419101665066e-53	0.522614380653228	0.777	0.519	2.68730366635495e-49	0	FGFR1
1351	WNK1	1.08116166476e-53	0.690726074965571	0.8	0.542	2.70474213673009e-49	0	WNK1
1352	HSP90AB1	1.08216468509125e-53	0.375733924985546	0.98	0.821	2.70725139269279e-49	0	HSP90AB1
1353	MICAL1	1.16283976005836e-53	0.5586429944852	0.556	0.301	2.90907622773801e-49	0	MICAL1
1354	CTNND2	1.25568905208182e-53	1.52803160618005	0.402	0.179	3.14135730159308e-49	0	CTNND2
1355	GIT1	1.2733322660693e-53	0.964065870397039	0.547	0.3	3.18549533002557e-49	0	GIT1
1356	NDUFC2	1.30998064104416e-53	0.46859740104867	0.879	0.581	3.27717856970018e-49	0	NDUFC2
1357	CSTF3	1.32698782078129e-53	1.00769242777574	0.624	0.381	3.31972543124856e-49	0	CSTF3
1358	CLTC	1.61430749025213e-53	0.538277106193588	0.918	0.658	4.03851304836374e-49	0	CLTC
1359	TOMM7	1.71232633537526e-53	0.440412517334656	0.91	0.627	4.28372679320829e-49	0	TOMM7
1360	CA11	1.931414728931e-53	1.19227930722522	0.447	0.209	4.83182022736669e-49	0	CA11
1361	SCOC	2.39605677089176e-53	0.564948820011045	0.876	0.588	5.99421522373992e-49	0	SCOC
1362	FFAR2	2.43238453514967e-53	3.18371202017387	0.191	0.037	6.08509639158393e-49	0	FFAR2
1363	UBA1	2.44012451307949e-53	0.482669903198388	0.891	0.612	6.10445949437096e-49	0	UBA1
1364	SORBS1	2.64518845149184e-53	1.28551812486424	0.382	0.152	6.61746794909714e-49	0	SORBS1
1365	LRRC41	2.87134411013209e-53	0.790728486727706	0.749	0.491	7.18324156031744e-49	0	LRRC41
1366	CNNM3	3.34553056684179e-53	0.978912768432236	0.669	0.416	8.3695138190681e-49	0	CNNM3
1367	SEC62	3.53691772265869e-53	0.507123662781848	0.924	0.656	8.84830706677525e-49	0	SEC62
1368	LOC728392	3.86470907248934e-53	0.315746827215849	0.581	0.281	9.66834268664659e-49	0	LOC728392
1369	FDFT1	4.03359457529783e-53	0.19211303488885	0.917	0.65	1.00908435490226e-48	0	FDFT1
1370	ID4	4.48569502201757e-53	0.450830039229557	0.618	0.325	1.12218632365813e-48	0	ID4
1371	LOC100129361	5.82677736948263e-53	0.702379684128905	0.741	0.501	1.45768489452347e-48	0	LOC100129361
1372	RINL	6.35475890700192e-53	1.14646780782794	0.468	0.23	1.58977003576467e-48	0	RINL
1373	HLTF	6.56673369765995e-53	0.635995920022854	0.73	0.457	1.64279976914359e-48	0	HLTF
1374	PPP1R14C	8.56858645905033e-53	1.58159550141649	0.325	0.113	2.14360327446062e-48	0	PPP1R14C
1375	WNK4	8.95436937722733e-53	1.10396076785683	0.261	0.072	2.24011458710096e-48	0	WNK4
1376	OBSL1	9.29168165460444e-53	0.434898897591397	0.702	0.445	2.32449999953239e-48	0	OBSL1
1377	SNRNP27	1.08176113160833e-52	0.55339904445106	0.803	0.529	2.70624182294455e-48	0	SNRNP27
1378	COX11	1.20701827837963e-52	0.715280600313878	0.712	0.45	3.01959762702231e-48	0	COX11
1379	NDUFB4	1.22587381841066e-52	0.422981268460285	0.944	0.656	3.06676853151796e-48	0	NDUFB4
1380	CCT7	1.51326895140834e-52	0.527894441280715	0.912	0.665	3.78574493573825e-48	0	CCT7
1381	MAN2C1	1.52870901888391e-52	0.738788408776887	0.672	0.427	3.82437135254187e-48	0	MAN2C1
1382	VTRNA1-3	1.63351974907798e-52	1.68488720764564	0.367	0.143	4.08657635626838e-48	0	VTRNA1-3
1383	VPS37A	1.9398933005504e-52	0.517036463372761	0.753	0.466	4.85303106998695e-48	0	VPS37A
1384	MRPS26	1.96180898690001e-52	0.483511557641785	0.789	0.525	4.90785754252774e-48	0	MRPS26
1385	MAF	1.97047046896824e-52	1.37861171275446	0.405	0.172	4.92952597221785e-48	0	MAF
1386	CCDC124	1.97435420825662e-52	0.647288569621961	0.76	0.498	4.93924192279557e-48	0	CCDC124
1387	CCDC107	2.01167736852835e-52	1.38871685089367	0.566	0.336	5.03261327284736e-48	0	CCDC107
1388	IGF1R	2.03866122202459e-52	0.356697429921089	0.729	0.474	5.10011877913893e-48	0	IGF1R
1389	B9D1	2.11949056858238e-52	1.19491209083728	0.593	0.355	5.30232955542254e-48	0	B9D1
1390	NUP210	2.19889447910722e-52	0.931290110103544	0.513	0.272	5.50097431838253e-48	0	NUP210
1391	PPP2R1A	2.2214092587255e-52	0.456832966314667	0.928	0.656	5.55729954255358e-48	0	PPP2R1A
1392	ARVCF	2.39165494522246e-52	0.71045095879643	0.595	0.337	5.98320317646303e-48	0	ARVCF
1393	STXBP6	2.52554711492292e-52	0.894873624357153	0.492	0.238	6.31816121740267e-48	0	STXBP6
1394	CHCHD10	2.52935408328017e-52	0.350314251314286	0.73	0.453	6.32768511014201e-48	0	CHCHD10
1395	RAB9B	2.65921075071411e-52	1.14324168714259	0.367	0.14	6.65254753506149e-48	0	RAB9B
1396	TSTD3	2.81633190476402e-52	1.34269624241087	0.473	0.234	7.04561752614816e-48	0	TSTD3
1397	FUCA1	2.9301769121971e-52	0.556457191669345	0.783	0.509	7.33042358124349e-48	0	FUCA1
1398	ENSA	3.15270936590119e-52	0.475074109286139	0.881	0.583	7.887133020675e-48	0	ENSA
1399	HLA-B	3.25699016067147e-52	0.20569018357561	0.982	0.77	8.1480122849518e-48	0	HLA-B
1400	DOCK3	3.62296359993359e-52	0.831099929344108	0.283	0.087	9.06356803795386e-48	0	DOCK3
1401	DNMT1	3.78254729345285e-52	0.546864308440009	0.664	0.407	9.462798564031e-48	0	DNMT1
1402	PARP6	4.09016978852789e-52	0.69344758186081	0.673	0.419	1.02323777599602e-47	0	PARP6
1403	AP1G2	5.03396205425146e-52	0.3325726407063	0.79	0.519	1.25934628711209e-47	0	AP1G2
1404	NAPB	5.46337898745503e-52	0.905999950341117	0.521	0.265	1.36677352129163e-47	0	NAPB
1405	COX7B	5.88822069390412e-52	0.311397784612208	0.938	0.651	1.47305617099399e-47	0	COX7B
1406	PRRG2	6.29073210516142e-52	1.4088881493629	0.52	0.287	1.57375245074823e-47	0	PRRG2
1407	NAAA	6.48401670004951e-52	1.08366682680323	0.561	0.311	1.62210645785139e-47	0	NAAA
1408	ARPC4	6.95381302890955e-52	0.483004436529823	0.904	0.614	1.7396354054423e-47	0	ARPC4
1409	POLR2E	7.33231478397654e-52	0.524476489762787	0.852	0.571	1.83432518950741e-47	0	POLR2E
1410	HIST2H2BE	7.46340986009939e-52	1.37594495564698	0.472	0.233	1.86712124470106e-47	0	HIST2H2BE
1411	KCNB2	7.60826808277953e-52	0.879325470772182	0.316	0.108	1.90336042626896e-47	0	KCNB2
1412	RAB11B	7.67149244311076e-52	0.357916983882056	0.855	0.585	1.91917726449302e-47	0	RAB11B
1413	PCNT	8.82794010119356e-52	0.503932906046144	0.689	0.425	2.20848577511559e-47	0	PCNT
1414	FAM50A	9.3305466479049e-52	0.639093069355609	0.813	0.554	2.33422285490637e-47	0	FAM50A
1415	C15orf61	9.83924335007473e-52	0.763359575298564	0.68	0.412	2.4614835088882e-47	0	C15orf61
1416	GRIN3A	9.89890668628423e-52	2.47666833410819	0.14	0.016	2.47640948570773e-47	0	GRIN3A
1417	MAOA	1.01560096101609e-51	0.970497588504617	0.574	0.305	2.54072892417396e-47	0	MAOA
1418	EPCAM	1.04826249931551e-51	0.391097331899753	0.966	0.731	2.62243829453762e-47	0	EPCAM
1419	UBQLN1	1.18451297275995e-51	0.621829952898492	0.825	0.558	2.96329610395356e-47	0	UBQLN1
1420	POLR2F	1.19137522875909e-51	0.618747113937298	0.837	0.574	2.98046340978662e-47	0	POLR2F
1421	ULK4	1.33338407042363e-51	1.53828173675622	0.283	0.088	3.3357269289788e-47	0	ULK4
1422	CDH18	1.43594012977427e-51	1.83996663817991	0.201	0.042	3.59229142265629e-47	0	CDH18
1423	FOXA3	1.73305335397855e-51	1.43484622859128	0.429	0.194	4.33557957564815e-47	0	FOXA3
1424	VPS13C	1.9473143836004e-51	0.424298730690101	0.848	0.595	4.87159639345313e-47	0	VPS13C
1425	TTC37	2.01116432306573e-51	0.518992123470193	0.823	0.55	5.03132978701354e-47	0	TTC37
1426	MRPL51	2.07237844551938e-51	0.463334748504899	0.885	0.594	5.18446915715584e-47	0	MRPL51
1427	HLA-J	2.08210895406519e-51	0.733048843419573	0.64	0.36	5.20881197038489e-47	0	HLA-J
1428	NDUFB3	2.12728747262336e-51	0.41923561043719	0.88	0.586	5.32183507026185e-47	0	NDUFB3
1429	MRPS21	2.32734112716577e-51	0.383486129934591	0.898	0.62	5.82230929783062e-47	0	MRPS21
1430	EP300-AS1	2.51349258420821e-51	1.37598775549146	0.199	0.043	6.28800439791368e-47	0	EP300-AS1
1431	FAM117A	2.53438133337e-51	1.32296005944932	0.438	0.206	6.34026178169173e-47	0	FAM117A
1432	LIPA	2.58127970919718e-51	0.712969400105714	0.714	0.44	6.45758744849858e-47	0	LIPA
1433	EID1	2.70218550223772e-51	0.454594326349825	0.94	0.682	6.7600574709481e-47	0	EID1
1434	VDAC3	2.72704158642356e-51	0.49330738823973	0.872	0.584	6.82223993675583e-47	0	VDAC3
1435	ABCA2	2.85216281982981e-51	0.519932270293844	0.608	0.352	7.13525572636823e-47	0	ABCA2
1436	SERPIND1	2.86223286288864e-51	4.24656007506682	0.151	0.021	7.16044795308851e-47	0	SERPIND1
1437	SDF4	2.87830086957355e-51	0.557722806954386	0.852	0.584	7.20064528541215e-47	0	SDF4
1438	SGSM3	3.30204945603389e-51	0.779620392974465	0.705	0.464	8.26073712415999e-47	0	SGSM3
1439	SEZ6	3.3237640207468e-51	1.20156025236292	0.363	0.139	8.31506045070228e-47	0	SEZ6
1440	RAB29	4.00970455472375e-51	0.737607028755991	0.708	0.449	1.00310778845524e-46	0	RAB29
1441	MORF4L1	4.31055402173678e-51	0.48042222874183	0.892	0.595	1.07837129961789e-46	0	MORF4L1
1442	MARK1	4.59463519198943e-51	0.898004008098074	0.489	0.237	1.14943988597999e-46	0	MARK1
1443	LOC283683	4.65021719713628e-51	1.01091187907412	0.287	0.09	1.16334483620758e-46	0	LOC283683
1444	SOD1	4.7788817225381e-51	0.440341840750231	0.959	0.706	1.19553284052736e-46	0	SOD1
1445	SLC25A33	5.36509582265077e-51	1.17123368943032	0.443	0.215	1.34218602195254e-46	0	SLC25A33
1446	SEMA5A	5.53304269104012e-51	1.01864926388141	0.572	0.323	1.38420129001751e-46	0	SEMA5A
1447	TLE2	5.60747237104251e-51	0.680607290755703	0.618	0.38	1.40282136306371e-46	0	TLE2
1448	NUCB1-AS1	6.91217071088618e-51	1.24181293079689	0.405	0.177	1.7292177467424e-46	0	NUCB1-AS1
1449	DSP	7.7128470260611e-51	0.553805511982591	0.943	0.717	1.9295229405097e-46	0	DSP
1450	LINC00936	7.97702080814461e-51	1.72764370733336	0.407	0.181	1.99561129557354e-46	0	LINC00936
1451	POLR2A	8.52479940895303e-51	0.536128731156043	0.822	0.563	2.13264906813778e-46	0	POLR2A
1452	SEC22B	9.21082391371865e-51	0.592721681958002	0.873	0.606	2.304271818495e-46	0	SEC22B
1453	MLF2	9.22946844894853e-51	0.311269216337865	0.909	0.621	2.30893612187345e-46	0	MLF2
1454	GCLM	9.38896894216635e-51	0.40591304932089	0.779	0.488	2.34883836026176e-46	0	GCLM
1455	PRLHR	9.77474242897439e-51	3.13920131424654	0.152	0.021	2.44534731345652e-46	0	PRLHR
1456	CYC1	1.12792180252837e-50	0.402161924452661	0.867	0.592	2.82172197338522e-46	0	CYC1
1457	NDUFS5	1.1597749070533e-50	0.380589305111469	0.943	0.66	2.90140888497525e-46	0	NDUFS5
1458	TLE6	1.1754807709098e-50	1.77260555786361	0.265	0.082	2.94070024458505e-46	0	TLE6
1459	DTX3	1.23495514396609e-50	0.945038662263336	0.611	0.363	3.08948728365998e-46	0	DTX3
1460	TMEM132D	1.32452853564005e-50	1.1763891136233	0.309	0.103	3.31357303761072e-46	0	TMEM132D
1461	GANAB	1.32745277602754e-50	0.578104488222334	0.85	0.561	3.32088860978809e-46	0	GANAB
1462	ORMDL2	1.48519896623668e-50	0.600851653170622	0.794	0.544	3.71552225383429e-46	0	ORMDL2
1463	TMCO3	1.51273633652491e-50	0.517196684641991	0.81	0.535	3.78441249308437e-46	0	TMCO3
1464	RAB7A	1.55396312748313e-50	0.441966822659223	0.936	0.679	3.88754955602455e-46	0	RAB7A
1465	PAIP2	1.74589626225976e-50	0.375374239026741	0.91	0.647	4.36770867929525e-46	0	PAIP2
1466	ANKRD65	1.80795701149048e-50	0.701702580302568	0.587	0.332	4.52296605564573e-46	0	ANKRD65
1467	MRPL20	1.8197087691613e-50	0.498107339528754	0.843	0.577	4.55236542781083e-46	0	MRPL20
1468	SREK1IP1	1.96765220515139e-50	0.532973149398059	0.717	0.472	4.92247552162723e-46	0	SREK1IP1
1469	BUD31	1.99512965291189e-50	0.567301720082015	0.81	0.537	4.99121585268966e-46	0	BUD31
1470	FIBP	2.11172970772793e-50	0.752555656560652	0.761	0.515	5.28291420982295e-46	0	FIBP
1471	SNRPB	2.18719899109843e-50	0.447689755252462	0.902	0.658	5.47171571603093e-46	0	SNRPB
1472	GADD45GIP1	2.2288140950276e-50	0.469721462671332	0.855	0.582	5.57582422153056e-46	0	GADD45GIP1
1473	GYG1	2.62893745281102e-50	0.657279231369441	0.699	0.441	6.57681282569733e-46	0	GYG1
1474	CDK10	2.63866451809643e-50	0.916876092798517	0.537	0.305	6.60114702492183e-46	0	CDK10
1475	TRAPPC6A	2.64269099658026e-50	0.443539076759735	0.645	0.391	6.61122006614484e-46	0	TRAPPC6A
1476	PDXDC2P	2.75463746765037e-50	0.336501225416615	0.568	0.306	6.89127655282094e-46	0	PDXDC2P
1477	POLR2K	2.93824424697875e-50	0.567660602077228	0.849	0.567	7.35060563266674e-46	0	POLR2K
1478	CCDC151	3.19140385214607e-50	2.67451975342302	0.228	0.06	7.98393501691382e-46	0	CCDC151
1479	GPR142	3.23374018673614e-50	1.98587789034357	0.247	0.069	8.0898478251578e-46	0	GPR142
1480	WSB1	3.4887612723763e-50	0.316851136352435	0.901	0.667	8.72783407510379e-46	0	WSB1
1481	MRPS34	3.80714961577935e-50	0.569169124485772	0.774	0.533	9.52434619379521e-46	0	MRPS34
1482	MAP3K9	5.07059973696025e-50	0.932913762364992	0.495	0.249	1.26851193619535e-45	0	MAP3K9
1483	MIEN1	5.14879452373258e-50	0.551679567092719	0.883	0.619	1.28807392600218e-45	0	MIEN1
1484	DNHD1	5.21344179386981e-50	0.865930436808411	0.372	0.151	1.30424673357241e-45	0	DNHD1
1485	FAM173A	5.21405492731548e-50	1.06827972796074	0.637	0.397	1.30440012116651e-45	0	FAM173A
1486	ATAD3C	5.42024996617096e-50	1.02459317118867	0.424	0.197	1.35598393403699e-45	0	ATAD3C
1487	RPS8	5.62177961167072e-50	0.37398299350759	0.961	0.668	1.40640060545166e-45	0	RPS8
1488	TMEM42	5.64652793398892e-50	0.737044832348436	0.615	0.372	1.41259189324601e-45	0	TMEM42
1489	GRAMD3	5.96341580079951e-50	1.11402647960324	0.567	0.314	1.49186773088601e-45	0	GRAMD3
1490	VLDLR	6.66873642668521e-50	0.914770439159858	0.596	0.34	1.66831779186384e-45	0	VLDLR
1491	YTHDC1	6.85284363067979e-50	0.325674195988286	0.816	0.558	1.71437589108716e-45	0	YTHDC1
1492	UBE2O	6.90929320016874e-50	1.22556002069875	0.543	0.303	1.72849787988621e-45	0	UBE2O
1493	DNAJC8	7.21567103975964e-50	0.528298794183452	0.849	0.564	1.80514442401667e-45	0	DNAJC8
1494	CPNE1	7.7821670703609e-50	0.5148222892231	0.813	0.551	1.94686473599219e-45	0	CPNE1
1495	TMBIM6	8.44130349505752e-50	0.380130172711458	0.984	0.819	2.11176089535854e-45	0	TMBIM6
1496	ENTPD6	8.54659558835268e-50	0.665325497806508	0.713	0.459	2.13810181833819e-45	0	ENTPD6
1497	PCMT1	9.41807377106874e-50	0.461236870915954	0.853	0.6	2.35611951530827e-45	0	PCMT1
1498	ZFAND2B	9.57810169460053e-50	0.728886789437201	0.703	0.461	2.39615370093821e-45	0	ZFAND2B
1499	EPM2AIP1	1.07547281785357e-49	0.861527850349384	0.698	0.447	2.69051034842427e-45	0	EPM2AIP1
1500	FAM179A	1.19544435723964e-49	1.07284258733007	0.223	0.057	2.9906431485064e-45	0	FAM179A
1501	PNMAL1	1.25824878550493e-49	0.887388791293493	0.547	0.279	3.14776098669768e-45	0	PNMAL1
1502	DDR1	1.36157804284699e-49	0.407207191434958	0.919	0.636	3.40625978979033e-45	0	DDR1
1503	HS3ST3B1	1.43945021860709e-49	3.59667798186962	0.134	0.015	3.60107261188935e-45	0	HS3ST3B1
1504	RHBDL1	1.46117445957506e-49	2.39883337455247	0.238	0.066	3.65542014551892e-45	0	RHBDL1
1505	FOXO1	1.60900303204698e-49	0.841532759906612	0.614	0.365	4.02524288527192e-45	0	FOXO1
1506	NAGLU	1.62794276145841e-49	0.603618609611706	0.669	0.423	4.07262440634049e-45	0	NAGLU
1507	ATP5H	1.86809785180429e-49	0.301773381837886	0.907	0.616	4.67342039585878e-45	0	ATP5H
1508	TMEM198	1.97552310908087e-49	1.22149252450666	0.381	0.165	4.94216616198761e-45	0	TMEM198
1509	NPTXR	2.04373878030123e-49	0.803776344619193	0.429	0.202	5.1128213066796e-45	0	NPTXR
1510	MPP2	2.20139192434889e-49	1.24344414694139	0.428	0.197	5.50722217714362e-45	0	MPP2
1511	LPHN1	2.30834347732372e-49	0.425603179898022	0.56	0.308	5.77478287722076e-45	0	LPHN1
1512	AP2M1	2.46656054519137e-49	0.395445364606902	0.924	0.651	6.17059451590525e-45	0	AP2M1
1513	SUZ12P1	2.84589705130575e-49	1.05331130684924	0.381	0.16	7.11958065325159e-45	0	SUZ12P1
1514	CCM2	3.16448677787662e-49	1.15416546721289	0.587	0.36	7.91659657221394e-45	0	CCM2
1515	ZCCHC11	3.64653796849361e-49	0.397066764049355	0.736	0.479	9.12254403578047e-45	0	ZCCHC11
1516	DEAF1	4.10068697662535e-49	1.03355969218972	0.581	0.351	1.02586886094236e-44	0	DEAF1
1517	SNRPC	4.55607538971446e-49	0.367911607617728	0.848	0.564	1.13979338024487e-44	0	SNRPC
1518	PIGP	4.76956364802872e-49	0.738419435058249	0.695	0.443	1.19320173782734e-44	0	PIGP
1519	MDP1	4.96644144639549e-49	0.80662726661129	0.531	0.297	1.24245465664476e-44	0	MDP1
1520	TIMM13	5.02218763795509e-49	0.494543264271969	0.863	0.579	1.25640068138722e-44	0	TIMM13
1521	AURKAIP1	5.07218230532489e-49	0.439474283921367	0.837	0.568	1.26890784732313e-44	0	AURKAIP1
1522	HAGHL	5.11132624928737e-49	1.37084196611689	0.376	0.159	1.27870048778422e-44	0	HAGHL
1523	STIP1	5.90698420704859e-49	0.455844878930631	0.826	0.571	1.47775023907735e-44	0	STIP1
1524	WBP11	5.9931748252567e-49	0.600042576269032	0.773	0.518	1.49931254603447e-44	0	WBP11
1525	TXNDC15	6.00032510400178e-49	1.01105978418318	0.645	0.405	1.50110133126812e-44	0	TXNDC15
1526	MEF2A	6.01221405863278e-49	0.542862381487861	0.687	0.438	1.50407559104816e-44	0	MEF2A
1527	HOOK2	6.09174729728343e-49	0.479028258878577	0.801	0.521	1.5239724213614e-44	0	HOOK2
1528	TMEM263	6.42917140201464e-49	0.46638512606783	0.775	0.506	1.608385809642e-44	0	TMEM263
1529	MLST8	7.53890574496797e-49	0.944652693035524	0.69	0.459	1.88600805021864e-44	0	MLST8
1530	RPARP-AS1	7.60778389390997e-49	0.895326750056433	0.569	0.321	1.90323929673946e-44	0	RPARP-AS1
1531	AAED1	8.10584934741567e-49	1.2603095900738	0.464	0.237	2.02784033124298e-44	0	AAED1
1532	BPTF	8.96504322497248e-49	0.125101976147354	0.813	0.558	2.24278486359137e-44	0	BPTF
1533	EML5	1.09410438792107e-48	0.730867206111818	0.392	0.165	2.73712094726214e-44	0	EML5
1534	STAT5B	1.10707519218824e-48	1.08407313829415	0.541	0.307	2.76957000829731e-44	0	STAT5B
1535	PRKACA	1.16934918792729e-48	1.20672765771725	0.533	0.301	2.92536086343771e-44	0	PRKACA
1536	F13A1	1.27102062354693e-48	4.53102795348152	0.102	0.005	3.17971229392735e-44	0	F13A1
1537	XRN1	1.58158685247004e-48	0.333600003947414	0.712	0.437	3.95665582882429e-44	0	XRN1
1538	SEC61G	1.7469038929257e-48	0.403733583940819	0.897	0.605	4.37022946893222e-44	0	SEC61G
1539	TMEM230	2.06790669089796e-48	0.423454232626712	0.873	0.598	5.17328216861942e-44	0	TMEM230
1540	COPG1	2.06996022967994e-48	0.512360371672131	0.887	0.618	5.17841950659031e-44	0	COPG1
1541	CHKA	2.28703290268161e-48	0.437321349003343	0.672	0.41	5.72147021263857e-44	0	CHKA
1542	SRSF5	2.35994645477101e-48	0.463265951344566	0.9	0.649	5.90387804590063e-44	0	SRSF5
1543	AQP4-AS1	2.5352186892335e-48	2.0514271687079	0.191	0.041	6.34235659485545e-44	0	AQP4-AS1
1544	C16orf58	2.57629511276816e-48	0.797766696883506	0.638	0.414	6.44511748361211e-44	0	C16orf58
1545	ADAMTS18	2.7164922314096e-48	2.62281080478883	0.13	0.014	6.79584861531738e-44	0	ADAMTS18
1546	USP2	3.99223385485553e-48	0.984547298758371	0.606	0.355	9.98737143469208e-44	0	USP2
1547	MYO5A	4.00796562299838e-48	0.728015407754993	0.539	0.3	1.00267275990551e-43	0	MYO5A
1548	ASNA1	4.43409397666344e-48	0.677286854444284	0.791	0.526	1.10927729014189e-43	0	ASNA1
1549	ZCCHC18	4.44986192827996e-48	2.14252592486764	0.263	0.084	1.1132219585978e-43	0	ZCCHC18
1550	HNRNPA3	4.62782095913432e-48	0.698815215290516	0.687	0.435	1.15774196934663e-43	0	HNRNPA3
1551	RNF157-AS1	5.18158424069168e-48	1.91763509494643	0.287	0.098	1.29627692949384e-43	0	RNF157-AS1
1552	TPRG1L	5.32181346693855e-48	0.947336356773474	0.628	0.404	1.33135807502402e-43	0	TPRG1L
1553	MRPL40	6.30134826960917e-48	0.665555307299274	0.743	0.495	1.57640829660813e-43	0	MRPL40
1554	FAM178A	6.52931011061638e-48	0.736395630026988	0.651	0.405	1.6334375103729e-43	0	FAM178A
1555	FOXA2	7.30302328088949e-48	0.612303409189189	0.674	0.431	1.82699733418012e-43	0	FOXA2
1556	NPM2	7.73553748385746e-48	0.792065590507433	0.511	0.272	1.93519941233662e-43	0	NPM2
1557	TMED10	8.15011558550451e-48	0.410665047363883	0.949	0.695	2.03891441602566e-43	0	TMED10
1558	DHX30	9.97879977889089e-48	0.669368304182325	0.755	0.513	2.49639634068513e-43	0	DHX30
1559	S100Z	1.11563901961069e-47	2.23875583014202	0.164	0.029	2.79099413536005e-43	0	S100Z
1560	FAU	1.17464980197912e-47	0.472657864368796	0.955	0.677	2.93862140961116e-43	0	FAU
1561	ACP1	1.21615527136326e-47	0.463629486847515	0.878	0.602	3.04245564236946e-43	0	ACP1
1562	HSD17B12	1.30785291528856e-47	0.589815044990889	0.837	0.56	3.27185563817738e-43	0	HSD17B12
1563	KIF13A	1.31558026574099e-47	0.726560868560381	0.52	0.271	3.29118715080422e-43	0	KIF13A
1564	B3GNT9	1.47526285622704e-47	1.38609185153194	0.422	0.201	3.69066508742319e-43	0	B3GNT9
1565	AES	1.62798637069821e-47	0.393187082530471	0.922	0.651	4.0727335035757e-43	0	AES
1566	CCDC186	2.11740960071526e-47	0.471591127421586	0.763	0.492	5.29712359810935e-43	0	CCDC186
1567	SLC25A4	2.32945278672069e-47	0.465611559484136	0.849	0.571	5.82759203653914e-43	0	SLC25A4
1568	NDUFB5	2.34365317454777e-47	0.532480464014301	0.841	0.556	5.86311714676615e-43	0	NDUFB5
1569	SLC39A3	2.55221173861186e-47	0.932725739398115	0.649	0.416	6.38486810648529e-43	0	SLC39A3
1570	MED28	2.58313595123362e-47	0.754348546281069	0.651	0.397	6.46223120920116e-43	0	MED28
1571	CNPY3	2.59539022512506e-47	0.777257159337788	0.733	0.491	6.49288772619536e-43	0	CNPY3
1572	ADAMTS2	2.83606988723289e-47	1.10257605566735	0.402	0.172	7.09499603689053e-43	0	ADAMTS2
1573	YBX1	2.98856368733637e-47	0.419398356622781	0.854	0.549	7.47648977660939e-43	0	YBX1
1574	UFC1	3.02720903650574e-47	0.192144630311984	0.866	0.594	7.5731688466264e-43	0	UFC1
1575	SPRYD3	3.13175205895586e-47	0.594955043348888	0.773	0.516	7.83470412588989e-43	0	SPRYD3
1576	NAP1L3	3.16500696758805e-47	0.695320938977503	0.377	0.153	7.91789793081502e-43	0	NAP1L3
1577	BAD	3.20892991328076e-47	0.741121038077172	0.722	0.483	8.02777996405449e-43	0	BAD
1578	SIM1	3.52829294639554e-47	1.39422166579358	0.362	0.148	8.82673046399773e-43	0	SIM1
1579	PTP4A1	4.09854315950074e-47	0.382735441390246	0.858	0.588	1.0253325422123e-42	0	PTP4A1
1580	LDOC1	4.29873091761724e-47	0.81019900647065	0.68	0.44	1.07541351366031e-42	0	LDOC1
1581	BVES-AS1	4.45218122654764e-47	3.77509502870774	0.106	0.007	1.11380217744542e-42	0	BVES-AS1
1582	LINC00473	4.59309632096911e-47	1.76732616441654	0.181	0.037	1.14905490661684e-42	0	LINC00473
1583	KIAA1279	4.99703244406933e-47	0.502328742294573	0.705	0.444	1.25010760653282e-42	0	KIAA1279
1584	SIAE	5.03453689652565e-47	0.570284988787426	0.657	0.402	1.25949009540382e-42	0	SIAE
1585	SEPN1	5.05442766554271e-47	0.653467140360064	0.6	0.351	1.26446616908882e-42	0	SEPN1
1586	MAP3K4	5.30398742972491e-47	0.757395083745036	0.545	0.302	1.32689853529428e-42	0	MAP3K4
1587	ITFG3	5.42132508768114e-47	0.537178641177707	0.798	0.551	1.35625289718519e-42	0	ITFG3
1588	CISD1	6.12075308578863e-47	0.501399354417597	0.799	0.54	1.53122879947174e-42	0	CISD1
1589	ACMSD	8.22304047176118e-47	3.02929411656482	0.168	0.032	2.0571580348205e-42	0	ACMSD
1590	SPIRE2	8.83738396304765e-47	0.763950446047414	0.337	0.135	2.21084834603563e-42	0	SPIRE2
1591	TMEM160	9.38067674358395e-47	0.511611409665745	0.738	0.484	2.3467639009424e-42	0	TMEM160
1592	ARPC1B	9.8725100013426e-47	0.263571362408967	0.88	0.593	2.46980582703588e-42	0	ARPC1B
1593	CDKN2AIPNL	1.11283762260965e-46	0.699984749948305	0.62	0.395	2.78398588048255e-42	0	CDKN2AIPNL
1594	BAG1	1.13559738439037e-46	0.598199887211929	0.807	0.534	2.84092397652938e-42	0	BAG1
1595	MAP7D3	1.1987062658466e-46	1.02847534182384	0.338	0.131	2.99880346526845e-42	0	MAP7D3
1596	SIDT2	1.31285488637847e-46	1.34829754639529	0.44	0.225	3.28436906925302e-42	0	SIDT2
1597	B3GNT8	1.34439485041543e-46	1.11252345846673	0.367	0.16	3.36327259728428e-42	0	B3GNT8
1598	LOC101927495	1.36264308504687e-46	3.85368033408264	0.113	0.009	3.40892420586176e-42	0	LOC101927495
1599	CERS4	1.42789286458336e-46	0.962679319810594	0.586	0.363	3.57215957932819e-42	0	CERS4
1600	SYCE1L	1.50555329862781e-46	2.00129576593966	0.306	0.116	3.76644268717718e-42	0	SYCE1L
1601	SFXN1	1.51527283571279e-46	0.690145919153142	0.721	0.461	3.79075805310269e-42	0	SFXN1
1602	SLC12A8	1.52021399964103e-46	1.35575026854601	0.44	0.218	3.80311936290197e-42	0	SLC12A8
1603	PHF1	1.56584845789483e-46	0.633818547779393	0.618	0.369	3.9172830871155e-42	0	PHF1
1604	DGCR6L	1.67508894617446e-46	0.949439473220769	0.698	0.465	4.19057001664465e-42	0	DGCR6L
1605	PHKA2	1.92498149253207e-46	0.696105620914492	0.554	0.315	4.81572619986747e-42	0	PHKA2
1606	CDKN1C	2.00545636464591e-46	0.423550467436974	0.655	0.384	5.01705018743468e-42	0	CDKN1C
1607	PNPLA7	2.07248213651335e-46	0.852523513673277	0.372	0.159	5.18472856091544e-42	0	PNPLA7
1608	ALDH9A1	2.32624657624305e-46	0.45400281710431	0.787	0.523	5.81957105978724e-42	0	ALDH9A1
1609	MVD	2.81492797913267e-46	0.684119607731025	0.6	0.366	7.04210532539621e-42	0	MVD
1610	EFNA5	3.22861942300108e-46	0.459285238800963	0.56	0.286	8.0770372105218e-42	0	EFNA5
1611	SCAMP4	3.25255709102249e-46	0.92898012004285	0.693	0.451	8.13692207461095e-42	0	SCAMP4
1612	EIF4A2	3.27107251114735e-46	0.150223956615327	0.952	0.703	8.18324210113733e-42	0	EIF4A2
1613	CTSB	3.94496594724665e-46	0.416977783699886	0.965	0.743	9.86912131022696e-42	0	CTSB
1614	ATP5J	3.99428508781446e-46	0.421930787270556	0.934	0.655	9.99250300418545e-42	0	ATP5J
1615	SGPL1	4.22794530585046e-46	0.606687862434542	0.735	0.463	1.05770507716461e-41	0	SGPL1
1616	ISCU	4.28927853974249e-46	0.415423736163564	0.882	0.622	1.07304881228738e-41	0	ISCU
1617	HCFC2	4.44827004004293e-46	0.724850979554051	0.536	0.286	1.11282371591754e-41	0	HCFC2
1618	ECHDC2	4.88157927473577e-46	0.366812511856443	0.757	0.508	1.22122468716065e-41	0	ECHDC2
1619	MBD4	4.90454254617272e-46	0.713882932449699	0.68	0.433	1.22696940877603e-41	0	MBD4
1620	FRYL	5.05480075510505e-46	0.804644478469352	0.596	0.356	1.26455950490463e-41	0	FRYL
1621	CRIP3	5.21768907629301e-46	1.5195829940979	0.295	0.102	1.30530927621622e-41	0	CRIP3
1622	GTF3C6	5.81807572590957e-46	0.378254048044118	0.784	0.513	1.4555080043508e-41	0	GTF3C6
1623	SNRPF	5.93755122734484e-46	0.231709835669064	0.724	0.48	1.48539719054486e-41	0	SNRPF
1624	EIF3J-AS1	6.08864555203062e-46	0.861609029194163	0.56	0.321	1.5231964577515e-41	0	EIF3J-AS1
1625	GRIK5	6.10729722843916e-46	1.48712883335934	0.301	0.109	1.52786254763862e-41	0	GRIK5
1626	VKORC1L1	6.25444113411037e-46	0.758128045024677	0.545	0.312	1.56467353852039e-41	0	VKORC1L1
1627	SRPK2	6.30556031940572e-46	0.306585467863873	0.737	0.485	1.57746202510573e-41	0	SRPK2
1628	SLC25A22	6.64764580065774e-46	0.885316791865774	0.564	0.344	1.66304154995055e-41	0	SLC25A22
1629	NELFE	7.19841124549472e-46	0.413607251722923	0.789	0.527	1.80082654128541e-41	0	NELFE
1630	GOLGA7B	7.88827330081712e-46	0.915277451916269	0.467	0.24	1.97340933166542e-41	0	GOLGA7B
1631	CDC42SE2	8.31167313774786e-46	0.510446119303673	0.814	0.565	2.07933126887038e-41	0	CDC42SE2
1632	HIRIP3	8.32280725731308e-46	0.918070775068629	0.496	0.271	2.08211669156201e-41	0	HIRIP3
1633	RWDD1	8.84492082652774e-46	0.600094485662538	0.785	0.521	2.21273384317244e-41	0	RWDD1
1634	SMIM6	8.94332887921512e-46	0.990476553553951	0.488	0.253	2.23735258571325e-41	0	SMIM6
1635	MRPL54	9.19603544548633e-46	0.579210897916834	0.727	0.486	2.30057218739732e-41	0	MRPL54
1636	ZSCAN18	9.49802218719534e-46	0.751890286262081	0.625	0.377	2.37612021057066e-41	0	ZSCAN18
1637	CDC42BPA	9.87373891858048e-46	0.4414303512044	0.763	0.522	2.47011326526128e-41	0	CDC42BPA
1638	MPV17	1.01730832990235e-45	0.457075459941657	0.828	0.587	2.54500024891671e-41	0	MPV17
1639	NEFH	1.05898657547412e-45	2.11271870488761	0.158	0.028	2.6492667158636e-41	0	NEFH
1640	BRK1	1.08562973441618e-45	0.321945219095051	0.904	0.609	2.71591990658895e-41	0	BRK1
1641	GSTZ1	1.15230295125671e-45	0.712342826592304	0.56	0.339	2.88271629315891e-41	0	GSTZ1
1642	USP7	1.61512304333788e-45	0.746219615946307	0.696	0.451	4.04055331751838e-41	0	USP7
1643	SIVA1	1.65751004696143e-45	0.435690939491773	0.775	0.523	4.14659288448341e-41	0	SIVA1
1644	GAL3ST1	1.7049466632655e-45	1.53256599039832	0.357	0.153	4.2652650674913e-41	0	GAL3ST1
1645	PTK2	1.71656331668243e-45	0.307716674720445	0.779	0.516	4.29432644934443e-41	0	PTK2
1646	RDH11	1.73334006033106e-45	0.444266405963701	0.889	0.662	4.33629682893022e-41	0	RDH11
1647	UQCRB	1.73954964122197e-45	0.316514188001104	0.925	0.643	4.35183133744501e-41	0	UQCRB
1648	ZHX1	1.81408305582812e-45	0.722447924177172	0.669	0.421	4.5382915807652e-41	0	ZHX1
1649	GNG10	1.84642195532193e-45	1.04351058903714	0.583	0.342	4.61919380562887e-41	0	GNG10
1650	FAM195B	1.91984626523386e-45	0.696988667791078	0.781	0.528	4.80287940173555e-41	0	FAM195B
1651	EIF5	1.94752308998216e-45	0.459995025521746	0.916	0.656	4.87211851420836e-41	0	EIF5
1652	ZNF761	1.98193593628168e-45	0.936231982538872	0.406	0.192	4.95820913179588e-41	0	ZNF761
1653	SRA1	2.00023023996413e-45	0.701421700484556	0.702	0.484	5.00397599131827e-41	0	SRA1
1654	TGOLN2	2.11487688801798e-45	0.459028870398753	0.923	0.655	5.29078751075457e-41	0	TGOLN2
1655	PWARSN	2.14325300826609e-45	0.194711197877569	0.506	0.259	5.36177605077927e-41	0	PWARSN
1656	PSEN2	2.26445852845896e-45	1.20056689027985	0.536	0.312	5.66499590064577e-41	0	PSEN2
1657	HYOU1	2.44715960261879e-45	0.588314745809225	0.851	0.573	6.12205917787142e-41	0	HYOU1
1658	VARS	2.94995194610653e-45	0.8357362496769	0.62	0.393	7.37989478357469e-41	0	VARS
1659	HERC1	3.0130046419942e-45	0.464093515038803	0.716	0.464	7.53763371287689e-41	0	HERC1
1660	IGIP	3.13493795046568e-45	1.17692347041939	0.421	0.202	7.84267427067998e-41	0	IGIP
1661	FAM104B	3.21943314803048e-45	0.906974532775476	0.541	0.309	8.05405590642786e-41	0	FAM104B
1662	CISD3	4.10016110256602e-45	0.351023964556161	0.775	0.53	1.02573730302894e-40	0	CISD3
1663	C1orf43	4.241273173098e-45	0.404237651398074	0.915	0.641	1.06103930971393e-40	0	C1orf43
1664	SC5D	4.29751828995558e-45	0.745107751603411	0.758	0.485	1.07511015059819e-40	0	SC5D
1665	MRPS16	4.31323471794513e-45	0.382735822470986	0.834	0.559	1.07904192938833e-40	0	MRPS16
1666	MAZ	4.53845321640382e-45	0.532369293901176	0.715	0.488	1.13538484114774e-40	0	MAZ
1667	LCN12	4.99000160392866e-45	0.877767823258879	0.268	0.089	1.24834870125483e-40	0	LCN12
1668	HDDC2	6.26758188149483e-45	0.630740458976791	0.727	0.496	1.56796095929356e-40	0	HDDC2
1669	ATG4B	6.27479412803485e-45	0.652234935358025	0.708	0.477	1.56976524701048e-40	0	ATG4B
1670	CRKL	6.37619219269921e-45	0.844187172843172	0.666	0.423	1.59513200084756e-40	0	CRKL
1671	TMEM196	7.44758232836455e-45	0.928007057281049	0.355	0.143	1.86316167108696e-40	0	TMEM196
1672	EMC9	7.59373254214165e-45	1.10974532557442	0.525	0.3	1.89972407006758e-40	0	EMC9
1673	ZFPL1	7.68035254364958e-45	0.564111544546917	0.668	0.433	1.92139379584481e-40	0	ZFPL1
1674	FASTK	7.89082518888573e-45	0.703654072380822	0.716	0.472	1.97404773750354e-40	0	FASTK
1675	ARL15	7.94309607716325e-45	0.653940659945567	0.539	0.297	1.98712434562393e-40	0	ARL15
1676	MIR611	9.162484638956e-45	0.880500127437793	0.488	0.267	2.29217878212762e-40	0	MIR611
1677	WDR6	9.20553634253724e-45	0.392753525456013	0.84	0.596	2.30294902681254e-40	0	WDR6
1678	COG1	9.48920529770954e-45	0.666983669641756	0.642	0.411	2.37391448932799e-40	0	COG1
1679	GHDC	1.10293662555619e-44	0.996664974178334	0.499	0.286	2.75921655615393e-40	0	GHDC
1680	L1CAM	1.2108585005088e-44	1.47828105024335	0.235	0.071	3.02920471072286e-40	0	L1CAM
1681	PLA2G12A	1.25387773118568e-44	0.768886858264614	0.677	0.438	3.13682592010722e-40	0	PLA2G12A
1682	CYP51A1	1.36876875276505e-44	0.26871375548341	0.873	0.595	3.42424878879232e-40	0	CYP51A1
1683	NKIRAS1	1.46487682148296e-44	0.841505603552844	0.495	0.261	3.66468234430393e-40	0	NKIRAS1
1684	DHPS	1.50772292012537e-44	0.661439431443914	0.718	0.489	3.77187042927765e-40	0	DHPS
1685	TCEAL8	1.52128888454116e-44	0.382121503743754	0.836	0.569	3.80580840245663e-40	0	TCEAL8
1686	EDN3	1.53761966698453e-44	0.523672455542872	0.395	0.17	3.84666312089521e-40	0	EDN3
1687	VPS41	1.60664551485848e-44	0.436959107509319	0.752	0.508	4.01934508452147e-40	0	VPS41
1688	UBAP2L	1.62302836658455e-44	0.656462912644572	0.815	0.554	4.06033006468458e-40	0	UBAP2L
1689	FRMPD3	1.72873680508668e-44	1.97978753188593	0.151	0.026	4.32478086528536e-40	0	FRMPD3
1690	PAXBP1-AS1	2.06091276455902e-44	1.4353700914488	0.302	0.111	5.1557854630973e-40	0	PAXBP1-AS1
1691	PVRL1	2.06121467714914e-44	0.807801078937036	0.547	0.315	5.15654075782401e-40	0	PVRL1
1692	MAN2B2	2.06922047042378e-44	0.819369253458714	0.626	0.397	5.17656885085916e-40	0	MAN2B2
1693	DDX17	2.16813641588618e-44	0.269379174360733	0.914	0.672	5.42402687162246e-40	0	DDX17
1694	GOLGA4	2.18189905900379e-44	0.174019805850024	0.893	0.655	5.45845687590979e-40	0	GOLGA4
1695	ETNK2	2.38449737682559e-44	1.24729491170686	0.497	0.274	5.96529708760457e-40	0	ETNK2
1696	LSM3	2.39265698454745e-44	0.523772561609058	0.796	0.541	5.98570997824235e-40	0	LSM3
1697	SQRDL	2.60712787436598e-44	0.633994136701888	0.637	0.371	6.52225180330137e-40	0	SQRDL
1698	RNASET2	2.80977186572377e-44	0.589692964091119	0.585	0.358	7.02920627648116e-40	0	RNASET2
1699	PPP1R9A	3.59232070972777e-44	0.464152427148881	0.725	0.463	8.98690871952595e-40	0	PPP1R9A
1700	IL18BP	3.64643972905696e-44	2.17054775555404	0.253	0.084	9.12229827018179e-40	0	IL18BP
1701	USP27X	3.66948215687998e-44	0.764168037091963	0.23	0.067	9.17994351186666e-40	0	USP27X
1702	PPP3CA	3.71838306597665e-44	0.534488840882053	0.801	0.572	9.30227891615378e-40	0	PPP3CA
1703	ACYP1	4.01776318257782e-44	0.889990619105193	0.537	0.306	1.00512381538549e-39	0	ACYP1
1704	TM2D3	4.02708297385263e-44	0.545435170393968	0.761	0.515	1.00745534756871e-39	0	TM2D3
1705	RAB3A	4.19141745891665e-44	1.09889988271265	0.428	0.211	1.04856690569718e-39	0	RAB3A
1706	LOC101927667	4.23063089179034e-44	1.70355541026814	0.225	0.065	1.05837693019919e-39	0	LOC101927667
1707	SMARCB1	4.41816176338116e-44	0.620955472839688	0.811	0.553	1.10529152834506e-39	0	SMARCB1
1708	SARS	4.52266528399187e-44	0.31536209557662	0.937	0.705	1.13143517409625e-39	0	SARS
1709	SMIM11	4.85208538096715e-44	0.547545565310851	0.616	0.393	1.21384619975655e-39	0	SMIM11
1710	LYNX1	4.8962141106353e-44	1.41177986239494	0.338	0.142	1.22488588405763e-39	0	LYNX1
1711	NKAIN1	5.11176502416986e-44	2.60834693809338	0.162	0.031	1.27881025609657e-39	0	NKAIN1
1712	NDUFB10	5.85731090426885e-44	0.43155632592893	0.886	0.609	1.46532346892094e-39	0	NDUFB10
1713	FBXW5	6.49607984170489e-44	0.447939414677928	0.786	0.54	1.62512429399931e-39	0	FBXW5
1714	TRIM3	6.67933037003479e-44	1.2132333278774	0.392	0.184	1.6709680786716e-39	0	TRIM3
1715	ASH1L	6.87257137512874e-44	0.316626354383044	0.747	0.491	1.71931118091596e-39	0	ASH1L
1716	TPST1	7.43003225497009e-44	0.990096014464751	0.58	0.35	1.85877116922587e-39	0	TPST1
1717	CGRRF1	7.70213148259593e-44	0.786762354166583	0.542	0.312	1.92684223300102e-39	0	CGRRF1
1718	C19orf24	7.74326334353323e-44	0.918906569651134	0.663	0.437	1.93713219065171e-39	0	C19orf24
1719	CFDP1	8.070794044689e-44	0.524061307467878	0.779	0.529	2.01907054615985e-39	0	CFDP1
1720	PROSC	9.05638689433062e-44	0.475561676844814	0.735	0.478	2.26563630935469e-39	0	PROSC
1721	CACYBP	9.3789642890452e-44	0.412142659304558	0.788	0.537	2.34633549619044e-39	0	CACYBP
1722	GPR56	9.95408956157256e-44	0.611823594204344	0.816	0.564	2.49021458561861e-39	0	GPR56
1723	ELOF1	9.99165058690298e-44	0.57478405733509	0.74	0.505	2.49961122732552e-39	0	ELOF1
1724	LRBA	1.12528418239428e-43	0.639129463227877	0.644	0.392	2.81512343909576e-39	0	LRBA
1725	AAK1	1.16647809703035e-43	0.499631020430354	0.796	0.528	2.91817825534083e-39	0	AAK1
1726	NECAP1	1.38682220785823e-43	0.596363355935094	0.65	0.421	3.46941311739895e-39	0	NECAP1
1727	NAALADL1	1.60426842215639e-43	2.05476142529771	0.173	0.037	4.01339831170864e-39	0	NAALADL1
1728	MIR6850	1.75301013790757e-43	0.192751849001429	0.753	0.481	4.38550546200338e-39	0	MIR6850
1729	CELF1	1.83157134985709e-43	0.311336338518225	0.776	0.522	4.58204204593748e-39	0	CELF1
1730	ERGIC3	1.85831009155959e-43	0.451761654542671	0.899	0.63	4.64893435605463e-39	0	ERGIC3
1731	AP3D1	1.94188316035395e-43	0.362349501727677	0.813	0.574	4.85800910225747e-39	0	AP3D1
1732	CCDC158	2.25814478583722e-43	0.974418034500767	0.248	0.079	5.64920081072898e-39	0	CCDC158
1733	DEPTOR	2.35016107280654e-43	0.890424472618669	0.487	0.258	5.87939795584011e-39	0	DEPTOR
1734	RPL35	2.61820803222831e-43	0.261358249142443	0.96	0.655	6.54997103422556e-39	0	RPL35
1735	PNKD	2.67892391889349e-43	0.601691670821655	0.756	0.522	6.70186396789585e-39	0	PNKD
1736	ALKBH7	2.73337462091508e-43	0.793095408399181	0.751	0.519	6.83808328914325e-39	0	ALKBH7
1737	SUMO2	2.96121731218264e-43	0.380631087540366	0.879	0.579	7.40807734988731e-39	0	SUMO2
1738	BIRC6	3.00216081873954e-43	0.544564433252044	0.787	0.533	7.51050572024072e-39	0	BIRC6
1739	GNA12	3.32678689282015e-43	0.91761703507806	0.56	0.328	8.32262276976818e-39	0	GNA12
1740	ARMCX4	3.36086532558767e-43	0.722863905001883	0.488	0.252	8.40787678502268e-39	0	ARMCX4
1741	RFX3	3.90619069599157e-43	0.644718837567714	0.474	0.237	9.77211726416212e-39	0	RFX3
1742	AKAP9	4.09970815047512e-43	0.230409502462398	0.923	0.698	1.02562398800436e-38	0	AKAP9
1743	SMC2	4.19316639782644e-43	0.822233622497744	0.492	0.261	1.04900443774424e-38	0	SMC2
1744	MAPK8IP1	4.51334336771732e-43	0.92285281647748	0.506	0.285	1.12910311030184e-38	0	MAPK8IP1
1745	NFU1	4.55689826552249e-43	0.602874752248275	0.697	0.458	1.13999923908576e-38	0	NFU1
1746	MYO1D	5.02529400009477e-43	0.661305261909424	0.747	0.496	1.25717780000371e-38	0	MYO1D
1747	CCDC159	5.56046521033276e-43	0.748157957731733	0.509	0.287	1.39106158166895e-38	0	CCDC159
1748	PHIP	5.93177170294215e-43	0.374481656719053	0.812	0.569	1.48395132692504e-38	0	PHIP
1749	PRKCSH	6.12015409759038e-43	0.326046962136122	0.829	0.547	1.53107895059419e-38	0	PRKCSH
1750	PPP6R3	6.15896389550073e-43	0.506305060399889	0.752	0.506	1.54078799773742e-38	0	PPP6R3
1751	TK2	6.49788505344802e-43	0.706096449685707	0.692	0.46	1.62557590382109e-38	0	TK2
1752	SUB1	6.79725253914707e-43	0.311514019022444	0.899	0.612	1.70046866771842e-38	0	SUB1
1753	PODN	6.98809636183039e-43	1.24338593229588	0.199	0.05	1.74821206683911e-38	0	PODN
1754	C2orf74	7.07388044830149e-43	0.750201726292854	0.569	0.333	1.76967267175158e-38	0	C2orf74
1755	NBAS	7.10508517357757e-43	0.817859687843721	0.566	0.341	1.7774791578739e-38	0	NBAS
1756	IDUA	7.60290934071769e-43	0.86309372247085	0.487	0.272	1.90201982976734e-38	0	IDUA
1757	RAP1GAP	7.67721985839099e-43	0.169376008501599	0.829	0.536	1.92061009197367e-38	0	RAP1GAP
1758	MZF1	7.77913166906941e-43	0.887929425556703	0.568	0.353	1.94610536965109e-38	0	MZF1
1759	FAM169A	8.8282945090947e-43	0.70053716527745	0.37	0.162	2.20857443734022e-38	0	FAM169A
1760	TMED7	9.32623462518053e-43	0.46370266124359	0.813	0.55	2.33314411618141e-38	0	TMED7
1761	ACAP2	9.76620021232684e-43	0.667297231393695	0.688	0.446	2.44321030711781e-38	0	ACAP2
1762	MCF2L	1.00909408698957e-42	0.802387568716269	0.509	0.279	2.52445067742181e-38	0	MCF2L
1763	TRAPPC2L	1.03718392943731e-42	0.762446085207949	0.759	0.524	2.59472303627333e-38	0	TRAPPC2L
1764	TRIM59	1.12849555178196e-42	1.77615458509424	0.343	0.146	2.82315732189292e-38	0	TRIM59
1765	SNRPD1	1.15158623028438e-42	0.486643415999703	0.762	0.508	2.88092327230243e-38	0	SNRPD1
1766	AP1B1	1.29368448981269e-42	0.661887410924175	0.757	0.519	3.23641048816441e-38	0	AP1B1
1767	CCDC12	1.29428746382067e-42	0.388131135862972	0.797	0.557	3.23791894824017e-38	0	CCDC12
1768	MANF	1.40799289600261e-42	0.766250121796333	0.62	0.395	3.52237582792973e-38	0	MANF
1769	TRIB3	1.59010803930097e-42	0.203342938834334	0.589	0.338	3.97797328191922e-38	0	TRIB3
1770	PPP4R4	1.67555851625863e-42	0.887047132724466	0.295	0.109	4.19174474012421e-38	0	PPP4R4
1771	IGLL3P	1.77081525454644e-42	2.52833385437901	0.188	0.048	4.43004852229883e-38	0	IGLL3P
1772	SCFD1	1.79147961489947e-42	0.404926550642734	0.768	0.522	4.481744552594e-38	0	SCFD1
1773	WRB	1.95623422736665e-42	0.692531423719737	0.733	0.493	4.89391116660314e-38	0	WRB
1774	SLC9A7	2.11055185775018e-42	0.82294031909155	0.468	0.243	5.27996758253362e-38	0	SLC9A7
1775	PEBP1	2.31756905975333e-42	0.30558425087394	0.976	0.791	5.7978625167849e-38	0	PEBP1
1776	NDRG3	2.39237193528426e-42	0.509028784654839	0.631	0.398	5.98499687050064e-38	0	NDRG3
1777	ZNF580	2.44600509708731e-42	0.691352782601087	0.67	0.44	6.11917095138333e-38	0	ZNF580
1778	FDX1L	2.54590157258947e-42	0.961335586516652	0.607	0.395	6.36908196414708e-38	0	FDX1L
1779	UBE2K	2.834312112524e-42	0.568742124324575	0.748	0.489	7.09059861190129e-38	0	UBE2K
1780	CAMTA2	3.35153429488701e-42	0.472539695511202	0.639	0.425	8.38453334551883e-38	0	CAMTA2
1781	ABCD3	3.51213825773349e-42	0.533045056612168	0.74	0.473	8.78631627937188e-38	0	ABCD3
1782	PFKM	3.6184539583937e-42	0.488844711245445	0.694	0.437	9.05228626771352e-38	0	PFKM
1783	PGRMC1	3.91879857338816e-42	0.468626908031771	0.807	0.547	9.80365839104515e-38	0	PGRMC1
1784	C12orf73	4.13380793753506e-42	1.33834065248007	0.447	0.241	1.03415473173315e-37	0	C12orf73
1785	FAM3A	4.41401376731605e-42	0.769072428548707	0.614	0.393	1.10425382416946e-37	0	FAM3A
1786	TMEM25	4.42019477277092e-42	0.503219098927267	0.654	0.415	1.1058001263041e-37	0	TMEM25
1787	RAP2B	4.92499365379515e-42	0.345738165264104	0.645	0.375	1.23208566236993e-37	0	RAP2B
1788	MYO10	5.08814683344632e-42	0.41275302685822	0.707	0.433	1.27290169332326e-37	0	MYO10
1789	NDUFA5	5.20108458194773e-42	0.239736104647247	0.854	0.59	1.30115532986586e-37	0	NDUFA5
1790	INSIG1	5.22477600118645e-42	0.412993030312804	0.777	0.522	1.30708221221681e-37	0	INSIG1
1791	PSMF1	5.24310802037828e-42	0.503063025237679	0.82	0.574	1.31166833345804e-37	0	PSMF1
1792	LOC101928891	5.33774944185037e-42	1.69856537195331	0.272	0.098	1.33534477786771e-37	0	LOC101928891
1793	PRLR	5.7535744354141e-42	1.22784355071156	0.348	0.151	1.43937171650755e-37	0	PRLR
1794	CYP4F3	5.79673912196299e-42	1.7092310019276	0.154	0.03	1.45017022614148e-37	0	CYP4F3
1795	VSTM2A-OT1	7.23446288110073e-42	0.88348704299464	0.097	0.007	1.80984557896497e-37	0	VSTM2A-OT1
1796	HDHD2	7.33269010293292e-42	0.719396134871433	0.665	0.423	1.83441908305073e-37	0	HDHD2
1797	ARHGEF9	7.77720455061458e-42	0.87286706994059	0.5	0.275	1.94562326242725e-37	0	ARHGEF9
1798	SUCO	8.01090697512909e-42	0.922639670203044	0.649	0.414	2.00408859796804e-37	0	SUCO
1799	MADD	8.29528119635162e-42	0.410387196816603	0.648	0.419	2.07523049689128e-37	0	MADD
1800	ABI2	8.35411579011662e-42	0.230916225160271	0.673	0.412	2.08994914721347e-37	0	ABI2
1801	ARHGEF10L	8.38415769768517e-42	0.411717184674209	0.614	0.366	2.0974647312299e-37	0	ARHGEF10L
1802	OGDHL	8.55772778856355e-42	0.618411657941994	0.526	0.283	2.14088676086494e-37	0	OGDHL
1803	OTUD6B-AS1	8.69218637321894e-42	0.425330735952651	0.754	0.501	2.17452426498818e-37	0	OTUD6B-AS1
1804	USF2	9.34842582272003e-42	0.836360689409045	0.636	0.416	2.33869568806987e-37	0	USF2
1805	EIF5A	9.47530850124424e-42	0.269137284669878	0.937	0.662	2.37043792775627e-37	0	EIF5A
1806	ROR1	9.67074550018725e-42	0.9139506010769	0.536	0.303	2.41933040178185e-37	0	ROR1
1807	ADIPOR1	1.045897219585e-41	0.498784956251062	0.867	0.606	2.61652107423581e-37	0	ADIPOR1
1808	THOC7	1.09546833113652e-41	0.509515275282879	0.763	0.498	2.74053312400424e-37	0	THOC7
1809	TMED1	1.19870547853665e-41	0.607333355087385	0.7	0.481	2.99880149565514e-37	0	TMED1
1810	LOC81691	1.20914077734462e-41	1.3158803601034	0.212	0.06	3.02490748268304e-37	0	LOC81691
1811	CCDC184	1.23027969504425e-41	1.90445968699293	0.221	0.065	3.0777907130922e-37	0	CCDC184
1812	THRA	1.26746888420238e-41	0.820993446612879	0.566	0.344	3.17082690760909e-37	0	THRA
1813	GDAP1	1.29329537043328e-41	0.556504674736262	0.562	0.318	3.23543702821295e-37	0	GDAP1
1814	SUPT5H	1.34755430419925e-41	0.369397071191076	0.809	0.572	3.37117660281525e-37	0	SUPT5H
1815	H1F0	1.35504878678752e-41	0.358686399991279	0.802	0.547	3.38992554990634e-37	0	H1F0
1816	ATP1B1	1.39296855627376e-41	0.253289776304737	0.935	0.661	3.48478943723006e-37	0	ATP1B1
1817	RNPS1	1.43100727114127e-41	0.411211696966079	0.816	0.563	3.57995089021412e-37	0	RNPS1
1818	ATCAY	1.44256264146064e-41	1.39951381292329	0.222	0.065	3.60885896014207e-37	0	ATCAY
1819	YWHAH	1.45751131715321e-41	0.429493704220509	0.89	0.621	3.64625606212219e-37	0	YWHAH
1820	NDUFS3	1.489336202035e-41	0.431425569022603	0.804	0.547	3.72587237663095e-37	0	NDUFS3
1821	ARCN1	1.59437698387058e-41	0.468537817726149	0.842	0.58	3.98865290054903e-37	0	ARCN1
1822	ACYP2	1.59739676530035e-41	0.885148568506032	0.568	0.344	3.99620748775188e-37	0	ACYP2
1823	SCAMP3	1.6242447656262e-41	0.540800830903433	0.827	0.575	4.06337313016707e-37	0	SCAMP3
1824	CMTM4	1.6506425777674e-41	0.848398953967733	0.615	0.389	4.1294125368007e-37	0	CMTM4
1825	PRKAG2	1.78400750472155e-41	0.827971818599538	0.54	0.305	4.46305157456191e-37	0	PRKAG2
1826	SRSF6	1.88613698453497e-41	0.437898475896706	0.887	0.636	4.71854889421113e-37	0	SRSF6
1827	GPI	1.94828914017892e-41	0.235065582958229	0.935	0.674	4.87403494198561e-37	0	GPI
1828	SIK3	2.12873082231589e-41	0.621600354098085	0.516	0.291	5.32544589818767e-37	0	SIK3
1829	KPNA6	2.20427223037133e-41	0.468152512549639	0.837	0.577	5.51442783871995e-37	0	KPNA6
1830	C8orf76	2.21287811333633e-41	0.696889692333114	0.501	0.284	5.5359571761335e-37	0	C8orf76
1831	LOC653513	2.37804776149006e-41	0.7586705833911	0.369	0.167	5.94916208491968e-37	0	LOC653513
1832	TCTEX1D2	2.40290753172701e-41	0.846072446169946	0.523	0.296	6.01135377212147e-37	0	TCTEX1D2
1833	CLPP	2.50941175370776e-41	0.613146940273605	0.718	0.476	6.27779538425069e-37	0	CLPP
1834	EPS15	2.52387897705772e-41	0.583630131829377	0.728	0.489	6.31398803690531e-37	0	EPS15
1835	CLCN6	2.57342056206881e-41	0.644856474290084	0.528	0.306	6.43792622012754e-37	0	CLCN6
1836	TSR2	2.63916662724966e-41	0.569154974308721	0.754	0.519	6.60240315139047e-37	0	TSR2
1837	NELFCD	2.71440052884975e-41	0.626170422008558	0.733	0.495	6.79061580302343e-37	0	NELFCD
1838	COX5B	2.85326083595273e-41	0.131880503380573	0.958	0.681	7.13800263330294e-37	0	COX5B
1839	C1QTNF4	2.90926565772091e-41	1.24570412106163	0.325	0.133	7.27810989592041e-37	0	C1QTNF4
1840	NCSTN	2.9142730935891e-41	0.631364010302863	0.807	0.561	7.29063699823186e-37	0	NCSTN
1841	WDR83	2.99096917861337e-41	0.589296847919514	0.745	0.47	7.48250759413706e-37	0	WDR83
1842	COX7C	3.09023589070386e-41	0.194181326758373	0.962	0.695	7.73084312777384e-37	0	COX7C
1843	PTGER4	3.1929410955844e-41	2.61603693734105	0.202	0.057	7.98778073882349e-37	0	PTGER4
1844	ARHGDIA	3.20012505260622e-41	0.345353552624355	0.863	0.588	8.00575284410498e-37	0	ARHGDIA
1845	ZNF85	3.25239778098812e-41	1.60850180533194	0.319	0.131	8.13652352869797e-37	0	ZNF85
1846	NPSR1-AS1	3.35606501911923e-41	1.76964929223696	0.114	0.013	8.39586785833058e-37	0	NPSR1-AS1
1847	CLCN5	3.40786252607126e-41	1.19708198775126	0.391	0.181	8.52544968147247e-37	0	CLCN5
1848	COL26A1	3.66277205205008e-41	2.32255588656326	0.102	0.009	9.16315684261369e-37	0	COL26A1
1849	TTC7B	3.72263806936392e-41	1.16618842976333	0.43	0.216	9.31292365812772e-37	0	TTC7B
1850	SON	3.79880917327495e-41	0.327459156017952	0.937	0.727	9.50348090878194e-37	0	SON
1851	PSENEN	4.01387154659308e-41	0.325501082990865	0.809	0.523	1.00415024481119e-36	0	PSENEN
1852	NBEA	4.22413893919859e-41	0.194938911856673	0.624	0.362	1.05675283841931e-36	0	NBEA
1853	EFCAB14	4.43113904810787e-41	0.625066176332052	0.784	0.527	1.10853805566515e-36	0	EFCAB14
1854	AP1S2	4.44179502355e-41	0.724927638731434	0.428	0.212	1.1112038610415e-36	0	AP1S2
1855	TUBG1	4.50883636680403e-41	0.575378426945958	0.62	0.379	1.12797559388336e-36	0	TUBG1
1856	MAPRE2	4.68102340431459e-41	0.496948985809138	0.746	0.498	1.17105162505738e-36	0	MAPRE2
1857	CUL7	5.37491279346205e-41	0.711924929842645	0.577	0.37	1.3446419335404e-36	0	CUL7
1858	SMPDL3A	5.52338182417922e-41	0.751633174827981	0.558	0.314	1.38178443095492e-36	0	SMPDL3A
1859	SMC3	5.74332032549738e-41	0.356397622264691	0.82	0.555	1.43680644582968e-36	0	SMC3
1860	PHF21B	5.76101858838418e-41	1.30201095460876	0.179	0.043	1.44123402025607e-36	0	PHF21B
1861	C1QL1	6.03802589610692e-41	0.385568623330704	0.457	0.212	1.51053293842907e-36	0	C1QL1
1862	HINT2	6.32032782857702e-41	0.410234236863349	0.784	0.54	1.58115641287511e-36	0	HINT2
1863	LINC00667	6.36014640135247e-41	0.690135145275248	0.647	0.429	1.59111782522635e-36	0	LINC00667
1864	PLEKHB2	6.82471117518739e-41	0.481684933555268	0.825	0.575	1.70733799469663e-36	0	PLEKHB2
1865	MRPL17	7.00392184817835e-41	0.62314603134761	0.702	0.465	1.75217112875878e-36	0	MRPL17
1866	PDE6B	7.01337712915728e-41	0.9986483284148	0.44	0.221	1.75453655640128e-36	0	PDE6B
1867	AKR7A2P1	8.27411742415452e-41	0.506192970989019	0.525	0.3	2.06993595600074e-36	0	AKR7A2P1
1868	PDCD4	1.03037525528526e-40	0.373865035966004	0.888	0.623	2.57768977614714e-36	0	PDCD4
1869	SIGLEC15	1.0859945798023e-40	3.60004570108501	0.123	0.017	2.71683264029141e-36	0	SIGLEC15
1870	FNIP2	1.1002636462513e-40	0.687994408128826	0.58	0.34	2.75252956382687e-36	0	FNIP2
1871	UBR3	1.10283794293971e-40	0.845151575602899	0.589	0.36	2.75896968185227e-36	0	UBR3
1872	FOXRED2	1.3323033770418e-40	0.88467553899116	0.53	0.315	3.33302335834546e-36	0	FOXRED2
1873	RIC3	1.37247232953845e-40	0.343841014743102	0.602	0.366	3.43351402680633e-36	0	RIC3
1874	SEC31A	1.49089491888104e-40	0.274259451459236	0.907	0.648	3.72977181856471e-36	0	SEC31A
1875	EIF4EBP1	1.50049776672874e-40	0.370719734421203	0.814	0.557	3.75379526302528e-36	0	EIF4EBP1
1876	RPS2	1.54477718963012e-40	0.234203208503841	0.928	0.626	3.86456909529766e-36	0	RPS2
1877	HN1L	1.61036270059695e-40	0.485031156227774	0.682	0.43	4.02864436808339e-36	0	HN1L
1878	AKR1B1	1.61598065428856e-40	0.427216237018532	0.779	0.519	4.0426988028337e-36	0	AKR1B1
1879	PARP1	1.6371675796664e-40	0.633387299694854	0.78	0.526	4.09570213405142e-36	0	PARP1
1880	DUSP8	1.63892225994001e-40	0.781970365765581	0.477	0.272	4.10009181769193e-36	0	DUSP8
1881	H2AFY	1.64285988772376e-40	0.352085220651139	0.854	0.586	4.10994258111852e-36	0	H2AFY
1882	REV3L	1.68616748233889e-40	0.331949740992735	0.741	0.487	4.2182851905672e-36	0	REV3L
1883	PLA2G6	1.7467374288329e-40	1.15632670283001	0.363	0.174	4.36981302571126e-36	0	PLA2G6
1884	C1GALT1	2.00153363550312e-40	0.75708326444476	0.652	0.412	5.00723669593814e-36	0	C1GALT1
1885	NCKAP1	2.03200801519626e-40	0.440538340910024	0.816	0.559	5.08347445161648e-36	0	NCKAP1
1886	SPATC1L	2.13076321769344e-40	1.48696743754166	0.393	0.194	5.33053034170368e-36	0	SPATC1L
1887	RPP25	2.29891158775452e-40	0.875223568186744	0.59	0.358	5.75118711908547e-36	0	RPP25
1888	SEC16A	2.4558444039028e-40	0.575969595785322	0.667	0.463	6.14378594524364e-36	0	SEC16A
1889	S100B	2.5731829985584e-40	0.535608334672429	0.256	0.088	6.43733190749355e-36	0	S100B
1890	FAM47E	2.66411370976462e-40	1.17903949571346	0.438	0.222	6.66481326771815e-36	0	FAM47E
1891	GORASP2	2.66554423105826e-40	0.315538007446619	0.846	0.578	6.66839200283846e-36	0	GORASP2
1892	ALDH5A1	2.67292855171611e-40	1.14660686740405	0.416	0.207	6.6868653578282e-36	0	ALDH5A1
1893	GPR148	2.98616333196674e-40	2.00368027847325	0.185	0.047	7.47048480758119e-36	0	GPR148
1894	TCTN1	3.47892861814754e-40	0.676718688987469	0.64	0.403	8.70323572401971e-36	0	TCTN1
1895	CACFD1	3.49472758916644e-40	0.6485413797651	0.706	0.472	8.74276000981769e-36	0	CACFD1
1896	ARHGAP35	3.9457795118036e-40	0.909063101743296	0.633	0.406	9.87115660467906e-36	0	ARHGAP35
1897	TTC3P1	4.37582618679224e-40	0.473365897175039	0.592	0.356	1.09470043714981e-35	0	TTC3P1
1898	SARDH	4.74222994928179e-40	1.3525090134028	0.265	0.098	1.18636366641182e-35	0	SARDH
1899	TNKS	5.0227866304895e-40	0.866721060502697	0.586	0.36	1.25655053134956e-35	0	TNKS
1900	VPS72	5.21505266966158e-40	0.665703566636913	0.696	0.474	1.30464972636924e-35	0	VPS72
1901	RABEP1	5.27681259645713e-40	0.487765015266186	0.719	0.489	1.32010020725568e-35	0	RABEP1
1902	ZDHHC4	5.30614325210464e-40	0.614310192777087	0.737	0.495	1.32743785737902e-35	0	ZDHHC4
1903	RPL22	5.76029569784216e-40	0.175782581620689	0.86	0.572	1.44105317472917e-35	0	RPL22
1904	TBC1D9	6.33280157685192e-40	0.849553765981316	0.57	0.34	1.58427697048105e-35	0	TBC1D9
1905	SLC14A1	6.56075044164547e-40	3.67534636778261	0.107	0.012	1.64130293798645e-35	0	SLC14A1
1906	YIPF3	6.57332941324865e-40	0.363991975097107	0.847	0.576	1.64444981931241e-35	0	YIPF3
1907	ZNF331	7.08039282613918e-40	1.18610514980701	0.534	0.314	1.77130187331524e-35	0	ZNF331
1908	ZNF781	7.43471157702921e-40	1.5403872384798	0.193	0.052	1.8599417952254e-35	0	ZNF781
1909	RPA3	7.47007170950162e-40	0.649035370729333	0.681	0.464	1.86878783956602e-35	0	RPA3
1910	PRRC2A	7.48719482413343e-40	0.473069389667303	0.683	0.456	1.87307152915346e-35	0	PRRC2A
1911	ABCB10	7.70381998092026e-40	1.25900163963553	0.43	0.225	1.92726464462682e-35	0	ABCB10
1912	DHRS4L2	7.92398276281116e-40	0.527221349584988	0.51	0.299	1.98234276777247e-35	0	DHRS4L2
1913	PGAP1	7.99133043470046e-40	1.02905877992048	0.404	0.201	1.99919113484901e-35	0	PGAP1
1914	MRPS33	8.04058703029896e-40	0.402642470098384	0.76	0.516	2.01151365736989e-35	0	MRPS33
1915	PITHD1	8.69964337792829e-40	0.597547591535656	0.687	0.475	2.17638978385632e-35	0	PITHD1
1916	HS2ST1	8.87680995781327e-40	1.0962365476745	0.508	0.282	2.22071154714614e-35	0	HS2ST1
1917	PFKP	9.39579106435148e-40	0.165658238423949	0.76	0.474	2.35054505056881e-35	0	PFKP
1918	MAGEL2	9.99787359682201e-40	1.98850718643482	0.238	0.079	2.50116803771696e-35	0	MAGEL2
1919	SF3B5	1.03794949138699e-39	0.581455758842248	0.831	0.566	2.59663824260284e-35	0	SF3B5
1920	ENAM	1.15359160054936e-39	1.57791339285947	0.29	0.11	2.88594010709434e-35	0	ENAM
1921	PRMT2	1.16235519914558e-39	0.373118104789583	0.902	0.649	2.90786400170249e-35	0	PRMT2
1922	PAK4	1.2278298828709e-39	0.614251302164201	0.641	0.421	3.07166201797813e-35	0	PAK4
1923	NDUFS4	1.25417133495716e-39	0.211221321760334	0.815	0.559	3.13756042866232e-35	0	NDUFS4
1924	POMC	1.32592072170583e-39	1.42829950884318	0.354	0.165	3.31705586949147e-35	0	POMC
1925	DNAJC5	1.41438855146248e-39	0.690954076665101	0.659	0.445	3.53837583919369e-35	0	DNAJC5
1926	RPL26L1	1.4480413423876e-39	0.830709734439654	0.625	0.396	3.62256502625106e-35	0	RPL26L1
1927	FUNDC2	1.45030511646674e-39	0.419031125412397	0.763	0.529	3.62822830986485e-35	0	FUNDC2
1928	CATSPER2	1.49306581727595e-39	1.05486297865567	0.275	0.102	3.73520275507924e-35	0	CATSPER2
1929	DEDD2	1.56174879700558e-39	0.845746422819197	0.596	0.385	3.90702696546885e-35	0	DEDD2
1930	TPK1	1.57644904120863e-39	1.69521369279504	0.259	0.092	3.94380256639162e-35	0	TPK1
1931	CACNA1H	1.73850063635571e-39	0.295193226099101	0.517	0.277	4.34920704197108e-35	0	CACNA1H
1932	MSMO1	1.76066659648667e-39	0.391196361017637	0.783	0.539	4.4046596244307e-35	0	MSMO1
1933	SWI5	1.762002118923e-39	1.1304877266262	0.531	0.322	4.40800070090966e-35	0	SWI5
1934	SERPINA1	1.89728318260132e-39	0.944134823822761	0.801	0.677	4.74643333791372e-35	0	SERPINA1
1935	CALM2	1.98165074333575e-39	0.182556897182979	0.974	0.814	4.95749566460305e-35	0	CALM2
1936	UBR4	2.11020319101392e-39	0.3286119884362	0.8	0.573	5.27909532295953e-35	0	UBR4
1937	RTN4	2.12310932032858e-39	0.376742517556138	0.951	0.713	5.31138258666601e-35	0	RTN4
1938	FAM83F	2.13174300426246e-39	1.32361155115064	0.343	0.158	5.3329814737634e-35	0	FAM83F
1939	KLC1	2.16509483495602e-39	0.340059797119445	0.786	0.516	5.41641774860947e-35	0	KLC1
1940	PPIE	2.46029463514919e-39	0.548557857950155	0.771	0.544	6.15491908875272e-35	0	PPIE
1941	LINC00674	2.46599409653337e-39	0.410930531891624	0.803	0.547	6.16917743129752e-35	0	LINC00674
1942	SUGP2	2.4949240932046e-39	0.50448070583375	0.681	0.452	6.24155160396994e-35	0	SUGP2
1943	PPIG	2.63221112593564e-39	0.224377250076688	0.842	0.59	6.5850025737532e-35	0	PPIG
1944	CKLF	2.68031557708956e-39	1.12689346578236	0.581	0.346	6.70534547920496e-35	0	CKLF
1945	SNHG15	2.73449480326913e-39	1.19165105664967	0.495	0.288	6.84088564933839e-35	0	SNHG15
1946	UBN1	2.81614360177758e-39	0.773717775139106	0.611	0.391	7.04514644856696e-35	0	UBN1
1947	MRPS18C	3.04947035059427e-39	0.513415443192566	0.697	0.465	7.62885997608168e-35	0	MRPS18C
1948	SGCE	3.20287692940432e-39	0.371682027467648	0.682	0.413	8.01263721429079e-35	0	SGCE
1949	PBX3	3.20430566085785e-39	0.696699569690371	0.537	0.297	8.01621147176809e-35	0	PBX3
1950	PREPL	3.21979814211014e-39	0.361206516606198	0.813	0.565	8.05496901211693e-35	0	PREPL
1951	FAM195A	3.36954726376954e-39	0.653448505758737	0.602	0.377	8.42959638977227e-35	0	FAM195A
1952	COBL	3.47017489637189e-39	0.621559532690662	0.512	0.284	8.68133653825355e-35	0	COBL
1953	ODF2L	3.50077620192639e-39	0.326713473061532	0.626	0.383	8.75789182435925e-35	0	ODF2L
1954	MTCH2	3.96962003680361e-39	0.329537162914275	0.849	0.586	9.93079844607159e-35	0	MTCH2
1955	KCNA6	4.19617470786098e-39	1.33791637357932	0.301	0.118	1.04975702666558e-34	0	KCNA6
1956	SPG20	4.43090325087309e-39	0.155049206872008	0.705	0.451	1.10847906627092e-34	0	SPG20
1957	CADM4	4.49380107778535e-39	1.43613211785437	0.332	0.147	1.12421421562956e-34	0	CADM4
1958	AP1G1	4.53281556998846e-39	0.420711116660047	0.81	0.547	1.13397447114401e-34	0	AP1G1
1959	RYBP	4.8901673713985e-39	0.984168646344808	0.552	0.33	1.22337317130276e-34	0	RYBP
1960	SNAP25-AS1	4.98801214090018e-39	2.20374020807787	0.169	0.04	1.247850997289e-34	0	SNAP25-AS1
1961	VAMP3	5.20179396364972e-39	0.438109353277242	0.782	0.524	1.30133279588625e-34	0	VAMP3
1962	FKBP7	5.63211213689838e-39	0.692815970108908	0.404	0.2	1.40898549328787e-34	0	FKBP7
1963	UBE2L3	5.64051503084289e-39	0.386971583539389	0.836	0.565	1.41108764526597e-34	0	UBE2L3
1964	COMMD1	5.6612612797069e-39	0.71683657718232	0.633	0.419	1.41627773434428e-34	0	COMMD1
1965	SCAPER	5.90450705478868e-39	0.357324356430309	0.632	0.405	1.47713052989649e-34	0	SCAPER
1966	MRPL36	6.55263134011422e-39	0.324168725363044	0.682	0.467	1.63927178235637e-34	0	MRPL36
1967	MLYCD	7.0858142140405e-39	0.791743340773764	0.49	0.285	1.77265814192651e-34	0	MLYCD
1968	SLC25A11	7.58504146694708e-39	0.554696595243226	0.77	0.516	1.89754982378615e-34	0	SLC25A11
1969	IVNS1ABP	7.59548058723534e-39	0.559302933829464	0.736	0.483	1.90016137850866e-34	0	IVNS1ABP
1970	LOC646903	7.82381108832208e-39	2.00994994265151	0.187	0.05	1.95728281996554e-34	0	LOC646903
1971	HNRNPD	7.84665495488071e-39	0.177249235218501	0.794	0.542	1.96299767006251e-34	0	HNRNPD
1972	RALGDS	8.07164416715094e-39	0.50470636998349	0.6	0.374	2.01928322129615e-34	0	RALGDS
1973	CA8	8.16501390717318e-39	1.10373651504293	0.329	0.138	2.04264152915751e-34	0	CA8
1974	SNRPE	8.51897637780073e-39	0.356615042225974	0.825	0.544	2.13119232043441e-34	0	SNRPE
1975	RPS9	8.78984590461146e-39	0.274388477040344	0.949	0.658	2.19895574995665e-34	0	RPS9
1976	BLOC1S6	8.9168020815179e-39	0.413663819305851	0.719	0.48	2.23071637673333e-34	0	BLOC1S6
1977	SURF1	9.31525651878687e-39	0.551085527197325	0.713	0.487	2.33039772330491e-34	0	SURF1
1978	CCDC28B	9.3812868882133e-39	0.892984881777665	0.502	0.291	2.34691654082432e-34	0	CCDC28B
1979	SPG7	9.55989075638047e-39	0.260828553426492	0.69	0.477	2.3915978705237e-34	0	SPG7
1980	MAST3	1.00549996762798e-38	0.753728456583656	0.573	0.351	2.51545926901491e-34	0	MAST3
1981	IP6K2	1.01919982212173e-38	0.349722345301092	0.848	0.609	2.54973219500193e-34	0	IP6K2
1982	TAF7	1.07911291619112e-38	0.476397865001214	0.862	0.62	2.69961678243532e-34	0	TAF7
1983	DNASE2	1.108766524431e-38	0.462316230143627	0.753	0.512	2.77380121416904e-34	0	DNASE2
1984	GPBP1	1.2497015046192e-38	0.481635395855005	0.765	0.53	3.12637825410586e-34	0	GPBP1
1985	CHD2	1.28703353417422e-38	0.234938841423955	0.766	0.541	3.21977179244364e-34	0	CHD2
1986	ZBTB8OS	1.40223108531266e-38	0.527355781535586	0.665	0.435	3.50796150612668e-34	0	ZBTB8OS
1987	TRIM46	1.57768909954478e-38	0.845343347492511	0.29	0.112	3.94690482033118e-34	0	TRIM46
1988	SF3B3	1.60715054965959e-38	0.419916071909047	0.729	0.498	4.0206085300834e-34	0	SF3B3
1989	PTMS	1.63895216787955e-38	0.402583129262976	0.769	0.517	4.10016663838426e-34	0	PTMS
1990	LRRC10B	1.64614345206662e-38	1.45077154449199	0.254	0.092	4.11815707403507e-34	0	LRRC10B
1991	PRNP	1.67977629113609e-38	0.428271586195547	0.837	0.572	4.20229634753516e-34	0	PRNP
1992	PI4KA	1.78518117667827e-38	0.436063293512051	0.696	0.473	4.46598774969603e-34	0	PI4KA
1993	PJA2	1.84451024799397e-38	0.328767487322752	0.831	0.585	4.61441128740651e-34	0	PJA2
1994	CHD4	1.87332465158031e-38	0.425235213974399	0.84	0.596	4.68649628085846e-34	0	CHD4
1995	ILF3-AS1	1.94001839483041e-38	0.786710226758011	0.602	0.387	4.85334401834722e-34	0	ILF3-AS1
1996	COLCA2	2.10711200237262e-38	0.91876495360518	0.368	0.174	5.27136209633559e-34	0	COLCA2
1997	GLUD1	2.10877711012428e-38	0.34846515234619	0.723	0.472	5.2755276963979e-34	0	GLUD1
1998	CCS	2.18289774332266e-38	0.676893970186173	0.649	0.438	5.46095528447031e-34	0	CCS
1999	RALGPS1	2.34180224701848e-38	0.471906542170528	0.564	0.333	5.85848668136614e-34	0	RALGPS1
[truncated: 42,978 more rows]
