# Supplementary material for: Identification of a pancreatic stellate cell gene signature and lncRNA interactions associated with type 2 diabetes progression
Source: Front Endocrinol (Lausanne). 2025 Jan 13;15:1532609. doi: 10.3389/fendo.2024.1532609 (PMC11769806; doi:10.3389/fendo.2024.1532609)
Supplement: Supplementary file 12 [file DataSheet8.csv]

	orig.ident	nCount_RNA	nFeature_RNA	percent.mt	tech	unintegrated_clusters	seurat_clusters	cca_clusters
AACCGGCTCATGGCTG-1_1	A0011	8380	4721	0.190930787589499	A0011	28	0	0
AACTAGTGTTGCGGAT-1_1	A0011	3260	2098	0.0920245398773006	A0011	11	3	3
AAGGTGCAGAGGGACT-1_1	A0011	2430	1195	0.0823045267489712	A0011	23	2	2
ACCATAATCCTGGTCT-1_1	A0011	3485	2049	0.0286944045911047	A0011	11	3	3
ACCTGGATCACCGGTA-1_1	A0011	11588	5656	0.0172592336900242	A0011	21	0	0
AGCGCTCAGCTAATTG-1_1	A0011	13826	7306	0.0795602488065963	A0011	11	3	3
AGCTATATCGCTCACT-1_1	A0011	19204	9561	0.0260362424494897	A0011	11	3	3
ATCGCTTGTACCCACC-1_1	A0011	5857	2531	0.204883045927949	A0011	28	0	0
ATTGCAGGTACCGGAT-1_1	A0011	15771	8196	0.0317037600659438	A0011	11	1	1
ATTTGTGAGGACCAGG-1_1	A0011	1017	681	0.0983284169124877	A0011	11	1	1
CAAGGGAGTGCTGTAA-1_1	A0011	619	543	0.484652665589661	A0011	11	2	2
CACAGGGAGACAAACG-1_1	A0011	18728	9504	0.0320375907731739	A0011	11	3	3
CAGGTTAGTACCGTAA-1_1	A0011	3031	1696	0.164962058726493	A0011	21	0	0
CATAACGGTTGGGTTA-1_1	A0011	936	649	0	A0011	11	3	3
CCCATAACATCACTTC-1_1	A0011	3864	2212	0.129399585921325	A0011	11	3	3
CGAAGCCTCATCCTAT-1_1	A0011	11867	6475	0.117974214207466	A0011	11	3	3
CGATTCCTCTGTGAGT-1_1	A0011	11993	6444	0.0917201700992245	A0011	28	0	0
CGTTAAATCCCTGGTT-1_1	A0011	23141	9994	0.00432133442807139	A0011	25	1	1
CTACGAAGTTGCCTCA-1_1	A0011	1183	830	0.084530853761623	A0011	21	0	0
GAACCAAAGGCATGAA-1_1	A0011	17992	9195	0.050022232103157	A0011	11	3	3
GAAGGATGTTTCAGGA-1_1	A0011	6545	3529	0	A0011	11	0	0
GACACCGGTCACGGAT-1_1	A0011	2743	1640	0.2187386073642	A0011	27	1	1
GACTATTCATCGCTCC-1_1	A0011	1618	1103	0	A0011	11	3	3
GCAAGTCGTCAATGTG-1_1	A0011	5315	2996	0	A0011	25	1	1
GCATGAAAGTAGCCAT-1_1	A0011	5256	2842	0.0570776255707763	A0011	28	0	0
GCGAGTGAGCCACAAT-1_1	A0011	10370	4998	0.00964320154291225	A0011	21	1	1
GCTGCAATCATCCTAT-1_1	A0011	10003	5341	0	A0011	11	3	3
GGAGCATAGCAGGCCT-1_1	A0011	14060	7526	0.0782361308677098	A0011	11	0	0
GGCAATCGTACTGATG-1_1	A0011	1825	1137	0	A0011	11	3	3
GGCATTAGTTAGCTGA-1_1	A0011	1418	1012	0.423131170662906	A0011	11	3	3
GGTGATTTCATAACGC-1_1	A0011	4002	2412	0.149925037481259	A0011	11	3	3
GGTTCCCGTACCGGAT-1_1	A0011	8545	4073	0.0117027501462844	A0011	12	2	2
GTAAGGTCATAAGTCT-1_1	A0011	6089	3264	0	A0011	11	1	1
GTCCTAGAGAGGATAT-1_1	A0011	3715	2057	1.04979811574697	A0011	28	0	0
GTCTATGCATAAACCT-1_1	A0011	16407	8444	0.0853294325592735	A0011	11	3	3
GTGAATCTCATGACCG-1_1	A0011	17721	7623	0	A0011	25	2	2
GTGCTCAAGCGATAGA-1_1	A0011	1029	614	1.94363459669582	A0011	23	2	2
GTGTTACAGTCATCCC-1_1	A0011	2412	1649	0.33167495854063	A0011	11	2	2
GTTCACCTCAGCAAGA-1_1	A0011	7373	3122	0.05425200054252	A0011	28	0	0
TACGGATTCCCATAAA-1_1	A0011	3385	2141	0.17725258493353	A0011	11	0	0
TCATGCCTCCAAATCA-1_1	A0011	13217	6754	0	A0011	11	3	3
TCGATTAAGTGCACGC-1_1	A0011	6754	3435	0.0148060408646728	A0011	25	2	2
TCGTGCTTCTTTAGGA-1_1	A0011	1251	841	0.0799360511590727	A0011	11	2	2
TGACTTAAGCATGGTT-1_1	A0011	5388	2937	0.0185597624350408	A0011	11	3	3
TGAGGTGCAGGAATCG-1_1	A0011	9494	4918	0	A0011	11	3	3
TGCTCAACAGGCGAGT-1_1	A0011	8507	4691	0.0470201010932174	A0011	11	3	3
TGTCAATCACAGGATG-1_1	A0011	11235	6086	0.0623052959501558	A0011	11	3	3
TGTTGTAAGCTCCTAC-1_1	A0011	8598	4557	0.0232612235403582	A0011	11	1	1
TTGTCAAAGCCGCAGT-1_1	A0011	1818	1115	0	A0011	11	2	2
AAACGCGCATATAACC-1_2	A0019	10621	5278	0.0659071650503719	A0019	27	3	3
AAAGCCGCAATGAAGC-1_2	A0019	2321	1307	0	A0019	21	0	0
AACCTTGCAGCTTACA-1_2	A0019	5430	2508	0.349907918968692	A0019	21	0	0
AACGGTAAGCGATACT-1_2	A0019	11552	5314	0.00865650969529086	A0019	21	0	0
AATCCTAAGTTTAACG-1_2	A0019	9981	4687	0.0100190361687206	A0019	21	0	0
AATGGCGCATCAGTAT-1_2	A0019	1113	705	3.6837376460018	A0019	21	0	0
AATTAGGCATCCATCT-1_2	A0019	5244	2692	0.07627765064836	A0019	25	2	2
AATTGTGTCCGTTATT-1_2	A0019	12947	5599	0.231713910558431	A0019	21	3	3
ACACCTTGTCAGGCCA-1_2	A0019	1831	1075	0.764609503003823	A0019	25	2	2
ACAGGTAAGAAAGGAA-1_2	A0019	4656	2436	0.322164948453608	A0019	25	2	2
ACCATTAAGTAGGATG-1_2	A0019	4036	2215	0.0743310208126858	A0019	25	2	2
ACGAACAAGCCACAAT-1_2	A0019	16072	6482	0.0311100049776008	A0019	25	3	3
ACGACTTAGACTTACA-1_2	A0019	4339	2267	0.138280709840977	A0019	25	2	2
ACGTACCCAATAACGA-1_2	A0019	2821	1655	0.319035802906771	A0019	27	1	1
AGAAGGTGTCTATCGT-1_2	A0019	11108	5314	0	A0019	28	0	0
AGAGATTAGCACCACA-1_2	A0019	9094	4278	0.0329887838135034	A0019	25	2	2
AGGATCCGTCACCTAT-1_2	A0019	5654	2784	0.389105058365759	A0019	21	0	0
AGTAGCTTCTAAGGTC-1_2	A0019	2505	1519	0.199600798403194	A0019	25	2	2
AGTGCCGGTCATGAGC-1_2	A0019	16222	7149	0	A0019	21	0	0
AGTGTGGCACCCACAG-1_2	A0019	8469	4077	0.0354233085370174	A0019	25	1	1
AGTTTGCAGTCCTTTG-1_2	A0019	4415	2138	1.83465458663647	A0019	27	1	1
ATCACACAGGATTGCT-1_2	A0019	7877	3326	0.279294147518091	A0019	25	3	3
ATCCCGCGTCAGTAAT-1_2	A0019	13168	6103	0.00759416767922236	A0019	21	0	0
ATGAATGCATGCTATG-1_2	A0019	5110	2590	0.0391389432485323	A0019	25	1	1
ATGATGACAAACTGCC-1_2	A0019	2989	1429	0.133824021411843	A0019	21	0	0
ATGCCTGAGCTCATAA-1_2	A0019	13256	5822	0.0754375377187689	A0019	25	2	2
ATGGCCCAGGATAAAC-1_2	A0019	1701	1120	0.17636684303351	A0019	25	2	2
ATGTCAATCGTTCACC-1_2	A0019	12522	5906	0.543044242133845	A0019	28	0	0
CAACCGGGTGATGATT-1_2	A0019	6783	2751	0.25062656641604	A0019	25	1	1
CAATCCTGTTCAAGAT-1_2	A0019	7120	3393	0.098314606741573	A0019	25	2	2
CAGCCAATCCTGATTT-1_2	A0019	8871	4175	0	A0019	21	0	0
CAGCCTTTCCAATAGC-1_2	A0019	2526	1294	0.0395882818685669	A0019	21	0	0
CATATCGCAACGTGCT-1_2	A0019	11709	5301	0.034161755914254	A0019	25	2	2
CATGAGGCAGAAATGC-1_2	A0019	3091	1821	0.647039792947266	A0019	27	1	1
CATGCGCAGTAACGAG-1_2	A0019	11081	4685	0.0180489125530187	A0019	25	2	2
CATTTGTTCTCAATGA-1_2	A0019	16857	7218	0.00593225366316664	A0019	25	1	1
CCGCAAATCATGGTTA-1_2	A0019	1883	1218	1.06213489113117	A0019	27	1	1
CCTAATAAGGCCTAAT-1_2	A0019	14622	6463	0.123102174805088	A0019	27	1	1
CCTACTGGTCTTGCAT-1_2	A0019	5080	2588	0.0393700787401575	A0019	25	2	2
CCTCCTCTCATGAGCT-1_2	A0019	5072	2561	0.0394321766561514	A0019	25	2	2
CCTGGTAAGACTAAGG-1_2	A0019	10923	5180	0	A0019	21	0	0
CGAGGCAAGTCCTGAG-1_2	A0019	10671	5071	0.103083122481492	A0019	21	0	0
CGCACACAGACAACGA-1_2	A0019	8919	4138	0.067272115708039	A0019	21	3	3
CGCCACACACCCACCT-1_2	A0019	6839	3349	0.131598186869425	A0019	25	2	2
CGCTCAGCATGATTGT-1_2	A0019	14508	6240	0.0068927488282327	A0019	25	2	2
CGGTGAACATCTAGCA-1_2	A0019	13614	6360	0.0881445570736007	A0019	21	0	0
CGTTAGTAGAAAGCAT-1_2	A0019	4866	2588	0.020550760378134	A0019	21	0	0
CTACAACAGACCATAC-1_2	A0019	4682	2118	0.405809483126869	A0019	25	1	1
CTATGTTTCATTACGA-1_2	A0019	11379	5089	0.377889093944986	A0019	28	0	0
CTCCATCAGCGGATAA-1_2	A0019	7540	3579	0.013262599469496	A0019	25	1	1
CTCGCTCCACAACAAA-1_2	A0019	9587	4502	0	A0019	25	2	2
CTGTATTTCACAGACT-1_2	A0019	11297	5011	0.115074798619102	A0019	25	3	3
CTGTTCATCGTCAAGT-1_2	A0019	10467	4823	0.114646030381198	A0019	25	1	1
CTTAAGATCCTTGCAC-1_2	A0019	12183	5644	0	A0019	21	0	0
CTTACCGGTGATCAGC-1_2	A0019	6274	3216	0.191265540325151	A0019	21	0	0
CTTATGTTCGTTACTT-1_2	A0019	3180	1803	0.0943396226415094	A0019	25	2	2
CTTGAACAGCCAGGTC-1_2	A0019	917	643	2.07197382769902	A0019	25	2	2
CTTTATCAGTCATTTC-1_2	A0019	7919	2961	0.290440712211138	A0019	27	1	1
GAACACAAGTTGTCTT-1_2	A0019	5346	2559	0.336700336700337	A0019	25	1	1
GACCTCAAGTCCTTCA-1_2	A0019	9596	4237	0.218841183826594	A0019	27	3	3
GACTCACCAGGTTAAA-1_2	A0019	2088	1256	0.0957854406130268	A0019	25	2	2
GAGCAAATCGCTTCTA-1_2	A0019	8100	3644	0.0864197530864198	A0019	21	0	0
GAGCTGCTCTCCATAT-1_2	A0019	11311	5140	0	A0019	21	0	0
GAGTATCTCCCATAGG-1_2	A0019	3784	2146	0.184989429175476	A0019	25	1	1
GATCAAGAGCCTGAGC-1_2	A0019	10261	4462	0.00974563882662509	A0019	25	3	3
GATGACTTCATGTGGT-1_2	A0019	930	666	0.21505376344086	A0019	25	2	2
GATGCATTCGTTATAG-1_2	A0019	19203	8419	0.156225589751601	A0019	21	3	3
GATGCTTAGTCCTGAG-1_2	A0019	16232	7109	0.0184820108427797	A0019	21	0	0
GCAAGCCTCAATGTCA-1_2	A0019	20138	8828	0.0248286820935545	A0019	25	3	3
GCACGCTAGCTGTAAC-1_2	A0019	6517	3047	0.0306889673162498	A0019	25	2	2
GCATCCTTCATAACGC-1_2	A0019	11234	4254	0.907957984689336	A0019	28	3	3
GCCAACATCCCTCAAC-1_2	A0019	4348	2346	0	A0019	25	2	2
GCCACAATCCAAATCA-1_2	A0019	8436	4184	0.0118539592223803	A0019	25	1	1
GCCACACAGCCTGACA-1_2	A0019	6695	3325	0.0298730395817774	A0019	25	2	2
GCCATGATCCAAGTTA-1_2	A0019	1805	1113	0.609418282548477	A0019	25	2	2
GCCTTGCGTATGTGGC-1_2	A0019	10201	3738	0.24507401235173	A0019	25	3	3
GCGGTTGGTACCAGGT-1_2	A0019	8627	4233	0.139098180132143	A0019	28	0	0
GCTGATCCAGGCTTCG-1_2	A0019	2323	1362	0.172191132156694	A0019	21	0	0
GCTTTACGTGCTAGCG-1_2	A0019	1871	1139	0.160342063067878	A0019	25	2	2
GCTTTGTGTTAAGTGT-1_2	A0019	2892	1647	0.0345781466113416	A0019	25	2	2
GGACCTCAGGCTATGT-1_2	A0019	4119	2207	0	A0019	25	2	2
GGAGCGATCCGTTAAA-1_2	A0019	13352	5807	0.299580587177951	A0019	28	3	3
GGCTAGACATTCCTGT-1_2	A0019	1088	673	0.0919117647058823	A0019	25	2	2
GGGTTACGTGTGCAAC-1_2	A0019	6284	3252	0.0318268618714195	A0019	25	1	1
GGTTGCATCACGCATG-1_2	A0019	16975	7986	0.19440353460972	A0019	28	0	0
GTACCTTGTTCGCGCT-1_2	A0019	617	473	2.10696920583468	A0019	25	2	2
GTACTTAAGGAAACTG-1_2	A0019	9470	4295	0.211193241816262	A0019	21	3	3
GTAGGTGCATTGTGGC-1_2	A0019	3998	1996	0.575287643821911	A0019	25	2	2
GTATCGCCAGCACGAA-1_2	A0019	5518	2951	0.163102573396158	A0019	21	0	0
GTCCAAGTCGAGGAAC-1_2	A0019	6559	3034	0.0762311327946333	A0019	25	2	2
GTGATCAGTCCTAATC-1_2	A0019	3995	1942	0.400500625782228	A0019	27	2	2
GTGCACGGTGTTGCAA-1_2	A0019	3816	2023	0.262054507337526	A0019	25	2	2
GTGTTACAGCTGTACG-1_2	A0019	1233	850	2.02757502027575	A0019	25	2	2
GTTACGTAGATAGACG-1_2	A0019	6049	3057	0.0991899487518598	A0019	25	2	2
GTTTCAGCATCTTGAG-1_2	A0019	2133	1124	0.421940928270042	A0019	28	0	0
TAAAGCCTCCCATAAA-1_2	A0019	2448	1418	0.694444444444444	A0019	25	2	2
TAAAGCCTCGCATTAA-1_2	A0019	13331	6480	0.0300052509189108	A0019	28	0	0
TACTCGCTCACCTGTC-1_2	A0019	3802	1723	2.28826933193056	A0019	21	0	0
TAGCCTTGTTTGTGGA-1_2	A0019	8744	4297	0	A0019	25	2	2
TAGGCTTAGGACACTT-1_2	A0019	11667	5030	0.274277877774921	A0019	25	1	1
TATTCGTTCCCTGATC-1_2	A0019	24551	9902	0.0203657692151033	A0019	20	3	3
TCAAGGAAGAGGATAT-1_2	A0019	15740	6786	0.0190597204574333	A0019	21	0	0
TCAGTGAGTTTAGCGA-1_2	A0019	11765	5350	0.0169995750106247	A0019	25	2	2
TCCAGCAAGCTCCTTA-1_2	A0019	3914	2045	0.868676545733265	A0019	27	1	1
TCCATCATCCTTTACG-1_2	A0019	12282	5252	0.301253867448298	A0019	28	0	0
TCCATGCTCTATTGTC-1_2	A0019	9442	4534	0.105909764880322	A0019	21	0	0
TCCATTGTCCTTGAGG-1_2	A0019	11236	5057	0.0266998932004272	A0019	25	2	2
TCCGGTTTCCGGTTGA-1_2	A0019	14376	6473	0.0278241513633834	A0019	21	3	3
TCCTAGTGTTGCTGGG-1_2	A0019	12768	5885	0.12531328320802	A0019	21	0	0
TCCTCTAAGTTAGGCT-1_2	A0019	9159	4409	0.0545911125668741	A0019	21	0	0
TCGTTACGTTACGCAA-1_2	A0019	1718	1105	0	A0019	25	1	1
TCTAATCTCCTTCGTA-1_2	A0019	8820	4226	0.0226757369614512	A0019	21	0	0
TCTTCAAGTCAAACTG-1_2	A0019	4756	2071	0.0630782169890664	A0019	25	1	1
TCTTGTCCATAGCGAG-1_2	A0019	11398	5757	0.429899982453062	A0019	27	3	3
TGATCCTGTTGTGATG-1_2	A0019	11200	4428	0.142857142857143	A0019	27	1	1
TGATCGAGTGCTAGAC-1_2	A0019	6557	3472	0.305017538508464	A0019	21	0	0
TGATTAGTCGGCTATG-1_2	A0019	7864	3841	0.356052899287894	A0019	27	1	1
TGCCTGTTCGCACAAT-1_2	A0019	5724	2843	6.23689727463312	A0019	28	0	0
TGCGCAGGTCAATAGT-1_2	A0019	8072	3500	0.2601585728444	A0019	21	3	3
TGGGCCTAGTTCCTCA-1_2	A0019	4762	2527	0.125997480050399	A0019	25	2	2
TGTAATGTCATGCAAC-1_2	A0019	12149	5862	0.0576179109391719	A0019	21	0	0
TGTTGCACATCAATCG-1_2	A0019	5417	2903	0.0738416097470925	A0019	21	0	0
TGTTGTTTCGGGACCT-1_2	A0019	1772	1163	1.24153498871332	A0019	27	2	2
TTAAAGGCATGCTATG-1_2	A0019	13573	6276	0.014735135931629	A0019	21	0	0
TTAGAAGCACAAGCCT-1_2	A0019	1856	1025	0	A0019	25	2	2
TTAGCAGGTATGGTGC-1_2	A0019	4153	2030	0.0481579581025764	A0019	25	2	2
TTGCTCTCAAGGTATA-1_2	A0019	14947	5054	1.11059075399746	A0019	21	3	3
TTGGATCAGCACAGAA-1_2	A0019	8437	4106	0.0474102169017423	A0019	21	0	0
TTGGATCAGTCAATTG-1_2	A0019	4423	2528	0.520009043635541	A0019	27	1	1
TTGTAAGTCTTGCATT-1_2	A0019	2699	1571	0.148203038162282	A0019	21	0	0
TTTGGCTGTGACATAT-1_2	A0019	1600	961	0.75	A0019	27	2	2
TTTGGTGCAGTCTATG-1_2	A0019	3608	1939	0.277161862527716	A0019	25	2	2
AAAGCACCAAACCTAT-1_3	A0021	19406	9012	0.123673090796661	A0021	28	0	0
AACTACTCATAATCAC-1_3	A0021	12504	5877	0.0159948816378759	A0021	25	1	1
AAGCATGAGCATGAAG-1_3	A0021	16409	7448	0.00609421658845755	A0021	25	1	1
AATTGCTCAATCCTAG-1_3	A0021	10942	5353	0.0822518735148967	A0021	18	2	2
ACCCGCTGTCTTTATG-1_3	A0021	1366	747	0	A0021	21	0	0
ACGTCAAGTGTTGCAA-1_3	A0021	12418	5705	0	A0021	21	0	0
AGAAACCCAGCACGAA-1_3	A0021	20015	9666	0.0499625281039221	A0021	28	0	0
AGACAATAGCATTATG-1_3	A0021	13642	6355	0.0366515173728192	A0021	25	2	2
AGAGAGGAGGTAAGCA-1_3	A0021	9029	4425	0	A0021	21	0	0
AGCTAAACACACTAAT-1_3	A0021	10324	5012	0.0387446726075165	A0021	27	1	1
AGGATCCGTTATGTGG-1_3	A0021	12736	6010	0.141331658291457	A0021	25	1	1
AGGGTTGCAGTGAACG-1_3	A0021	10144	4928	0	A0021	21	0	0
AGTCGCATCCTAAGTA-1_3	A0021	12407	5828	0	A0021	21	0	0
ATGCAAACAATCGCAC-1_3	A0021	15324	7083	0.137039937353171	A0021	25	1	1
ATGTTCAAGTTATTCC-1_3	A0021	15639	7173	0.00639427073342285	A0021	25	1	1
ATTAGCGGTTCGCTTG-1_3	A0021	11317	5317	0.0795263762481223	A0021	25	1	1
ATTTAGCCAAGGTGCA-1_3	A0021	14470	6451	0	A0021	25	2	2
CAAGGTAAGTAGCGGG-1_3	A0021	11391	5177	0.0263365815117198	A0021	25	2	2
CACATACAGGCACAGG-1_3	A0021	16114	7361	0.105498324438377	A0021	25	1	1
CACCTGTTCCTCAGCT-1_3	A0021	10708	5214	0	A0021	21	0	0
CAGCCAATCGTAACGT-1_3	A0021	5009	2619	0.0399281293671391	A0021	25	2	2
CAGGTGGAGGACAATG-1_3	A0021	8100	4096	0	A0021	21	0	0
CAGTATGGTTTAACGG-1_3	A0021	14079	6419	0.0355138859293984	A0021	25	1	1
CATGCAAGTAATCGTG-1_3	A0021	16689	7495	0.0119839415183654	A0021	21	0	0
CCACTTGGTCAATACG-1_3	A0021	13685	6510	0.00730727073438071	A0021	21	0	0
CCGCTAAAGCAAGATG-1_3	A0021	15514	7099	0.0386747453912595	A0021	25	1	1
CCTTCGTAGCCTGATG-1_3	A0021	4862	2533	0.0205676676264912	A0021	21	0	0
CGAAGAATCCACCCTG-1_3	A0021	13998	6487	0	A0021	21	0	0
CGCTAACCAACTAGCC-1_3	A0021	15675	7378	0	A0021	21	0	0
CGGCAATGTTACCTGT-1_3	A0021	14829	6680	0	A0021	25	2	2
CTAACCTGTCACAGAC-1_3	A0021	14941	6847	0.0133859848738371	A0021	25	1	1
CTAGTGAGTGCAATGC-1_3	A0021	6388	3220	0.0626174076393237	A0021	27	1	1
CTATTACTCGTAACGT-1_3	A0021	14326	6867	0.0209409465307832	A0021	25	1	1
CTCACACTCAGGCTAT-1_3	A0021	2608	1436	0	A0021	21	0	0
CTGGCTAAGTGACCTG-1_3	A0021	14818	6719	0.020245647185855	A0021	25	1	1
CTTGAACAGGTGAAGC-1_3	A0021	6494	3357	0.0153988296889436	A0021	21	1	1
GAGAACCAGGCGAATA-1_3	A0021	10559	5150	0.028411781418695	A0021	21	0	0
GAGTCATTCATAACGC-1_3	A0021	3112	1815	0.06426735218509	A0021	25	1	1
GATGCGACATAAACCT-1_3	A0021	5405	2982	0.0925069380203515	A0021	21	3	3
GATGCTTAGCAACAAG-1_3	A0021	7168	3711	0.0558035714285714	A0021	25	1	1
GCAGGACCACGCAACT-1_3	A0021	4926	2612	0	A0021	21	0	0
GCAGGTGAGTGAACCT-1_3	A0021	17934	8392	0.0278800044608007	A0021	28	0	0
GCGCCTTGTTAGAGGG-1_3	A0021	9779	4529	0.010225994477963	A0021	25	2	2
GGACAGCCATCCATCT-1_3	A0021	16330	7430	0.0183710961420698	A0021	25	1	1
GGAGGTTAGGTTTGCG-1_3	A0021	16805	7671	0.0476048795001488	A0021	21	0	0
GGTATTTCAGTTGCGT-1_3	A0021	7144	3541	0.0139977603583427	A0021	21	0	0
GGTGATTTCATAACCA-1_3	A0021	15385	7088	0.0064998375040624	A0021	21	0	0
GGTTATGGTTCAAGAT-1_3	A0021	12983	6104	0.00770238003543095	A0021	25	2	2
GTACTAGGTTAGCATG-1_3	A0021	16876	7832	0.0118511495615075	A0021	21	0	0
GTCAGGCTCGGCTATG-1_3	A0021	17402	8003	0	A0021	21	0	0
GTGCGGTTCAAGCTAC-1_3	A0021	11113	5280	0.0179969405201116	A0021	27	1	1
GTGCGGTTCTGCAAGT-1_3	A0021	13357	6034	0.00748671108781912	A0021	25	1	1
GTGTAACTCTACCTGC-1_3	A0021	9796	4474	0	A0021	25	2	2
GTTCTTGTCGCAACAT-1_3	A0021	16605	7521	0	A0021	25	1	1
GTTGGCCAGCTTCTCA-1_3	A0021	14625	6409	0	A0021	25	2	2
TACCGAAGTAACCAGC-1_3	A0021	15743	7653	0.158800736835419	A0021	27	1	1
TACGCTTGTGCAATAT-1_3	A0021	16184	7708	0.037073652990608	A0021	25	3	3
TACGTACAGCATGGTT-1_3	A0021	16300	7361	0.00613496932515337	A0021	25	1	1
TACTGAGGTCAAGTAT-1_3	A0021	13784	6451	0.00725478816018572	A0021	21	0	0
TAGCGCGGTCCTAGTT-1_3	A0021	11330	5406	0.0176522506619594	A0021	25	1	1
TCGCATTGTTGTCATC-1_3	A0021	9404	4477	0.0425350914504466	A0021	25	2	2
TCGTGCTTCTGGCATG-1_3	A0021	11798	5476	0.00847601288353958	A0021	25	2	2
TGAAACTGTTCCGGCT-1_3	A0021	15028	7200	0.00665424540857067	A0021	21	0	0
TGATCACAGATAAAGC-1_3	A0021	12138	5788	0.0247157686604053	A0021	21	0	0
TGGTTCCTCTCGCCCA-1_3	A0021	5678	2952	0.123282846072561	A0021	25	1	1
TGTGGCTCACAGGGAC-1_3	A0021	19178	8868	0.0521430806132026	A0021	27	1	1
TTAGCGGTCTCACTCA-1_3	A0021	15166	6979	0	A0021	25	1	1
TTGAGGCGTCATTGTC-1_3	A0021	8452	4045	0.106483672503549	A0021	25	2	2
TTGTCCCAGTCATTTC-1_3	A0021	10416	4949	0.00960061443932412	A0021	21	0	0
AAACGTACATAAGCAA-1_4	A0024	24505	9724	1.77106712915731	A0024	27	3	3
AAATGCCTCATAACTG-1_4	A0024	8797	3260	2.28486984199159	A0024	28	0	0
AACAAGCCATTGTGTG-1_4	A0024	13036	6055	0.613685179502915	A0024	28	0	0
AACAGCAAGCTACTGG-1_4	A0024	21659	8748	1.38510549886883	A0024	28	0	0
AACATAGCATGTTGCA-1_4	A0024	6399	3223	0.23441162681669	A0024	27	2	2
AACATTGTCTCTAGCC-1_4	A0024	10734	4510	0.0652133407862866	A0024	21	3	3
AACCGGCTCATAGACC-1_4	A0024	9753	4485	4.58320516764073	A0024	27	1	1
AAGCTAGAGGACCAGG-1_4	A0024	1266	850	8.84676145339652	A0024	27	2	2
AAGGCCCTCGGTCAAT-1_4	A0024	9039	3989	3.97167828299591	A0024	21	3	3
AAGTTACGTGATGATT-1_4	A0024	7798	3958	1.23108489356245	A0024	27	1	1
AATAACCGTGCCGCAA-1_4	A0024	11532	5464	3.32986472424558	A0024	27	1	1
AATAGAGGTTCCATTA-1_4	A0024	10627	4678	2.34308835983815	A0024	28	3	3
AATCAGGAGGGCCACT-1_4	A0024	12058	5799	0.0497594957704429	A0024	21	0	0
AATCTTGAGGCAATAG-1_4	A0024	23443	9213	0.302862261655931	A0024	28	3	3
AATTGGGAGCGATAAG-1_4	A0024	7145	3804	0.0139958012596221	A0024	21	0	0
AATTGGGAGTAAGGGC-1_4	A0024	20405	9391	0.475373682920853	A0024	28	0	0
AATTGTGTCGGTTCCT-1_4	A0024	8377	4332	0.035812343320998	A0024	27	1	1
ACACTTGCAATCCTGA-1_4	A0024	7487	3763	0.988379858421264	A0024	27	2	2
ACAGGATCAGGTTTGC-1_4	A0024	5612	2485	4.70420527441197	A0024	28	0	0
ACATAGCTCGATTTGA-1_4	A0024	14753	6659	0.0338914119162204	A0024	21	0	0
ACCAGCTCAACATAAG-1_4	A0024	21576	9371	0.801816833518725	A0024	28	0	0
ACCAGGACAAGGTATA-1_4	A0024	2252	1355	0.044404973357016	A0024	25	1	1
ACCTCACTCTAAGTGC-1_4	A0024	22094	9415	2.2404272653209	A0024	28	0	0
ACGACAAAGTTACTTC-1_4	A0024	12201	4200	2.08179657405131	A0024	28	3	3
ACGGTTAGTTCGGGAT-1_4	A0024	2886	1712	0.381150381150381	A0024	28	1	1
ACGTTGTAGTAAGAAC-1_4	A0024	14603	6825	0.136958159282339	A0024	21	0	0
ACTAATCCATCAATCG-1_4	A0024	10075	4427	1.67741935483871	A0024	27	1	1
ACTTAGTCATGTCGCG-1_4	A0024	16653	7756	0.216177265357593	A0024	27	3	3
ACTTGCACATGTTGGC-1_4	A0024	7598	3985	1.39510397473019	A0024	25	1	1
ACTTGTAAGTGAAGTG-1_4	A0024	3000	1561	0.5	A0024	21	0	0
AGAAACTAGCCTGAGC-1_4	A0024	12634	5838	0.498654424568624	A0024	21	3	3
AGAAAGGCAGGCTAAG-1_4	A0024	12724	5804	0.471549827098397	A0024	28	3	3
AGAACAAGTCACGGAT-1_4	A0024	9472	4766	0.105574324324324	A0024	21	0	0
AGAACAAGTGTTAGCA-1_4	A0024	4506	2525	0.33288948069241	A0024	28	2	2
AGACACGCATGATTGT-1_4	A0024	8874	4360	0.0563443768311922	A0024	21	0	0
AGAGAGGAGGTTTGCG-1_4	A0024	13525	6293	5.02033271719039	A0024	28	3	3
AGAGGAACAATTGCGC-1_4	A0024	5628	2302	3.89125799573561	A0024	28	1	1
AGCAAATAGTCAGGCC-1_4	A0024	2917	1648	3.08536167295166	A0024	28	3	3
AGCCGCTAGAGAGGAG-1_4	A0024	3953	2245	0.0758917278016696	A0024	21	0	0
AGCGTGCTCCTAAATG-1_4	A0024	9811	4606	3.00682906941188	A0024	28	1	1
AGCTAACTCTCGCCCA-1_4	A0024	5083	2360	3.58056265984655	A0024	27	1	1
AGGATATAGTCGCAAT-1_4	A0024	2048	1195	0.1953125	A0024	21	0	0
AGGTACGCACAAACTT-1_4	A0024	3531	1828	0.396488246955537	A0024	21	0	0
AGGTATTGTAGCCATA-1_4	A0024	3923	2215	0.203925567167984	A0024	21	0	0
AGGTCATTCGCCTAAG-1_4	A0024	20182	9343	0.089188385690219	A0024	27	3	3
AGTAATGCACCAGGTT-1_4	A0024	14021	6143	0.0427929534270024	A0024	27	2	2
AGTCAAGAGATAGACG-1_4	A0024	12373	6002	0	A0024	21	0	0
AGTCCTTGTAGTTAAC-1_4	A0024	3961	2296	0.0504922999242616	A0024	21	1	1
AGTCGCATCAATGACC-1_4	A0024	13444	4737	4.58940791431122	A0024	28	3	3
AGTGCGGAGCGAGGTG-1_4	A0024	11200	5235	0.0357142857142857	A0024	21	1	1
AGTTACATCGGCTATG-1_4	A0024	11744	5158	1.26021798365123	A0024	28	3	3
ATAGGTACATTCCTCG-1_4	A0024	15844	7325	0.00631153749053269	A0024	25	1	1
ATCAAGCTCTTAGCCC-1_4	A0024	14640	6113	1.81693989071038	A0024	21	3	3
ATCAATCCAAGGTGGC-1_4	A0024	24119	9869	1.50918363116215	A0024	28	3	3
ATCACCCTCCTTAATC-1_4	A0024	12663	4480	1.29511174287294	A0024	21	3	3
ATCAGGTTCCCGTTGT-1_4	A0024	18778	8640	0.0319522845883481	A0024	28	0	0
ATCCAACAGTACCGCA-1_4	A0024	6477	3530	0.0771962328238382	A0024	28	0	0
ATCGCCCGTAGTTGGC-1_4	A0024	16705	7475	1.68213109847351	A0024	28	0	0
ATCGCCCGTTCATCTA-1_4	A0024	16480	7584	0.242718446601942	A0024	25	1	1
ATCGGCCAGGTAAGGC-1_4	A0024	5568	2993	0.107758620689655	A0024	28	2	2
ATCGGCCAGTTAGCCG-1_4	A0024	2906	1751	3.37233310392292	A0024	27	1	1
ATGACAACAGCACGTT-1_4	A0024	10587	4686	0.0661188249740248	A0024	28	3	3
ATGCAAACAGTTATCG-1_4	A0024	8160	3780	0.845588235294118	A0024	25	2	2
ATGCAGGCACTCGCTC-1_4	A0024	22771	9556	0.860743928681217	A0024	28	0	0
ATGTAAGCAGGCGAGT-1_4	A0024	3989	2164	0.576585610428679	A0024	21	0	0
ATTACTGAGGGTCTAT-1_4	A0024	7742	4043	2.53164556962025	A0024	27	1	1
ATTGAAGCAGAAATTG-1_4	A0024	12634	5823	0.0395757479816369	A0024	21	0	0
ATTGCAGGTGACATAT-1_4	A0024	14914	6710	0.00670510929328148	A0024	25	1	1
CAAACTGGTCATTGTC-1_4	A0024	9309	4371	4.4258244709421	A0024	27	1	1
CAAATCATCGAAGTGA-1_4	A0024	8985	4235	1.669449081803	A0024	28	0	0
CAAATCATCTGTAAGC-1_4	A0024	7092	3145	0.0141003948110547	A0024	28	1	1
CAACAGGCATTATCCC-1_4	A0024	4437	1916	0.428217263917061	A0024	27	1	1
CAACTAGGTTACGCAA-1_4	A0024	12922	5348	0.727441572511995	A0024	25	0	0
CAATCCCTCAATGACC-1_4	A0024	15605	7497	0.0704902274911887	A0024	28	0	0
CACAAGCGTAACTACG-1_4	A0024	9622	4399	0.0207856994387861	A0024	25	1	1
CAGCATTAGCGTGCAC-1_4	A0024	5722	2618	0.157287661656763	A0024	28	0	0
CAGCTAAGTGCCTCAC-1_4	A0024	15297	6896	0.0196116885663856	A0024	28	1	1
CAGGACACAAGTCGCT-1_4	A0024	13716	6040	0.196850393700787	A0024	21	3	3
CATAGGTTCCGTTAAA-1_4	A0024	13213	6231	0.264890638008022	A0024	21	0	0
CATAGTCAGTTATGTG-1_4	A0024	12779	6021	0	A0024	28	0	0
CATCATAAGGCGGATG-1_4	A0024	16202	8020	0.209850635723985	A0024	21	3	3
CATCCTCAGTATGTGC-1_4	A0024	3782	2006	1.45425700687467	A0024	21	0	0
CATGAGGCAAAGCGGC-1_4	A0024	17726	6782	1.5513934333747	A0024	27	3	3
CATTATCTCGGGACTC-1_4	A0024	2647	1526	2.90895353230072	A0024	25	2	2
CATTGTGCAGCCAGTT-1_4	A0024	1797	1048	0	A0024	21	0	0
CCAACATAGCGGCTGT-1_4	A0024	5871	3123	0.153295861011753	A0024	21	0	0
CCAGACTCAGGTTTGC-1_4	A0024	4503	2135	0.532978014656895	A0024	21	0	0
CCATAATCAGCTACGT-1_4	A0024	15937	5702	1.17964485160319	A0024	28	0	0
CCATCATGTCCGCTGT-1_4	A0024	7358	3666	0.135906496330525	A0024	21	0	0
CCCAATTGTACAAAGA-1_4	A0024	19370	8684	0.201342281879195	A0024	27	1	1
CCCAGCACAATAGCAA-1_4	A0024	12790	5373	2.49413604378421	A0024	28	0	0
CCCAGCACAATTAACC-1_4	A0024	11681	5504	1.07867477099563	A0024	28	1	1
CCCAGCACACTAAGCC-1_4	A0024	8742	4259	0.137268359643102	A0024	21	0	0
CCCATAACAGGCCTTG-1_4	A0024	1099	770	4.54959053685168	A0024	25	2	2
CCCGCAACAGTAGGTG-1_4	A0024	10268	5025	0.0194779898714453	A0024	21	0	0
CCGTTATGTATTGTGG-1_4	A0024	14091	6534	0.809027038535235	A0024	28	1	1
CCTGACTTCGTTTCTG-1_4	A0024	3971	2163	0.025182573659028	A0024	21	0	0
CCTGACTTCTTGTCTG-1_4	A0024	14409	6119	0.714831008397529	A0024	28	0	0
CCTGACTTCTTGTTCG-1_4	A0024	11501	5328	0.0347795843839666	A0024	21	0	0
CCTGGTAAGCTACTGG-1_4	A0024	13606	4916	0.286638247831839	A0024	27	3	3
CCTGTTGGTTACTTGC-1_4	A0024	20967	9253	0.395860161205704	A0024	28	0	0
CCTTCAATCAATACGC-1_4	A0024	15492	5989	1.71701523366899	A0024	28	3	3
CGAAGCCTCGATTTGA-1_4	A0024	3582	1849	0.0837520938023451	A0024	21	0	0
CGAATATGTTTGGTTC-1_4	A0024	7749	3687	0.567815201961543	A0024	27	1	1
CGATGTCCATTATCCC-1_4	A0024	9419	3854	0.435290370527657	A0024	21	3	3
CGATTTGCAACAGGAT-1_4	A0024	3043	1793	2.89188301018731	A0024	27	2	2
CGCAATAGTGCTGGTG-1_4	A0024	19278	8761	0.0726216412490922	A0024	27	3	3
CGCAATAGTTTGTTGC-1_4	A0024	7208	3747	0.499445061043285	A0024	21	0	0
CGCATTACAGGCCTTG-1_4	A0024	8730	4174	1.71821305841924	A0024	27	1	1
CGCATTACATGTTGGC-1_4	A0024	22388	9593	0.232267286046096	A0024	27	3	3
CGCTATGAGGATTGCT-1_4	A0024	1349	854	0.815418828762046	A0024	28	1	1
CGCTTACTCATGAGCT-1_4	A0024	3338	1886	0.269622528460156	A0024	21	0	0
CGGAGCAAGGCTCATG-1_4	A0024	15945	5503	3.91972405142678	A0024	28	0	0
CGGGACAAGGCTGTGC-1_4	A0024	7330	3782	0.0409276944065484	A0024	21	0	0
CGTAATGGTCTAACAG-1_4	A0024	10189	4517	0.0392580233585239	A0024	25	2	2
CGTAATGGTTAGCCAA-1_4	A0024	8385	4273	0.0715563506261181	A0024	21	0	0
CGTAATGGTTGCAGTA-1_4	A0024	2421	1375	0.165220983064849	A0024	25	1	1
CGTACGGGTCGTAATG-1_4	A0024	1374	940	6.40465793304221	A0024	25	2	2
CGTAGTTAGCAGGTGG-1_4	A0024	2060	1301	1.55339805825243	A0024	25	2	2
CGTGACATCATGCATA-1_4	A0024	21505	9366	0.0232504068821204	A0024	25	1	1
CGTTGCAAGGGCCACT-1_4	A0024	17396	7734	0.109220510462175	A0024	21	0	0
CTACAACAGCAAGACA-1_4	A0024	12655	6019	0.0395100750691426	A0024	21	0	0
CTAGTCGAGCTGGACC-1_4	A0024	9696	4810	0.783828382838284	A0024	28	0	0
CTAGTGAGTTTACCGT-1_4	A0024	11413	5207	4.8716376062385	A0024	28	0	0
CTATTACTCAATGTCA-1_4	A0024	4699	2290	1.65992764417961	A0024	27	1	1
CTATTGAAGCAAGATG-1_4	A0024	12283	5716	0.0488480013026134	A0024	21	0	0
CTCACTCAGGAAGCTA-1_4	A0024	6364	3220	1.96417347580138	A0024	27	1	1
CTCATCATCCCTCAAC-1_4	A0024	17181	7683	0.192072638379605	A0024	27	1	1
CTCATTTAGGCTGTGC-1_4	A0024	8096	3933	0.555830039525692	A0024	27	1	1
CTCCGGACAGCCTGCA-1_4	A0024	14682	6757	0.00681106116332925	A0024	21	0	0
CTCTGTTCAGCCTGCA-1_4	A0024	6604	3309	2.04421562689279	A0024	27	1	1
CTGAAACTCTCCATGC-1_4	A0024	4674	2569	1.90415062045357	A0024	25	2	2
CTGTACCTCGTTTCGC-1_4	A0024	12969	5693	2.52139717788573	A0024	28	1	1
CTTAGTTTCCCGAACA-1_4	A0024	24098	9969	1.3735579716159	A0024	28	0	0
CTTGCTCAGTAACTCA-1_4	A0024	4349	2127	0.0919751667049897	A0024	28	0	0
CTTGTTTAGGCTAATC-1_4	A0024	2166	1445	0.0923361034164358	A0024	25	2	2
CTTTGTCCAATCCCTT-1_4	A0024	9676	4130	4.77470028937578	A0024	21	0	0
GAACCAAAGATGCCTG-1_4	A0024	3551	1890	6.30808223035765	A0024	27	2	2
GAACCTGTCCTTGAGG-1_4	A0024	8978	4523	3.00735130318556	A0024	28	3	3
GAAGGCTAGACAGGTA-1_4	A0024	4585	2502	2.3773173391494	A0024	28	1	1
GACACCGGTATTGTGG-1_4	A0024	8592	4181	0.0232774674115456	A0024	21	0	0
GACCGTTCAGTAGCCT-1_4	A0024	12568	5796	0.0477402928071292	A0024	21	0	0
GACCTCAAGTCAATTG-1_4	A0024	11029	5158	0.525886299755191	A0024	25	2	2
GAGCAAGGTCCTAAGA-1_4	A0024	6373	2886	4.51906480464459	A0024	27	1	1
GAGCGAAGTTCCGGGA-1_4	A0024	11726	5943	0.605492068906703	A0024	21	3	3
GAGGTACAGTAACCCG-1_4	A0024	4480	2352	0.111607142857143	A0024	21	0	0
GAGTAACCACTTAGGC-1_4	A0024	3675	1779	0.353741496598639	A0024	21	0	0
GAGTGATCAGCATGAG-1_4	A0024	22160	9225	3.05054151624549	A0024	27	1	1
GAGTTGCGTAGCTGGT-1_4	A0024	8181	4445	0.818970785967486	A0024	28	0	0
GATAACGAGTAGGATG-1_4	A0024	9795	4301	0.622766717713119	A0024	25	2	2
GATCAAGAGCGATAGA-1_4	A0024	1848	1123	0.378787878787879	A0024	21	0	0
GATCAGTTCAAGTGAG-1_4	A0024	3254	1815	4.76336816226183	A0024	25	2	2
GATTACTCACCACAAC-1_4	A0024	3401	1810	1.11731843575419	A0024	25	1	1
GATTATGTCTTGCATT-1_4	A0024	4011	2078	0.074794315632012	A0024	21	0	0
GATTGGTTCAAATCGC-1_4	A0024	3014	1772	0.895819508958195	A0024	21	3	3
GCACTTACAGTAATAG-1_4	A0024	15914	7287	0.0377026517531733	A0024	28	0	0
GCAGGCTTCGTTAGTA-1_4	A0024	10001	4887	0.35996400359964	A0024	27	2	2
GCATATATCCTCGATC-1_4	A0024	1187	750	0.50547598989048	A0024	21	0	0
GCCAATTAGTATTGTG-1_4	A0024	7046	3623	0.212886744252058	A0024	25	1	1
GCCTAATAGGAGGACT-1_4	A0024	2574	1562	6.06060606060606	A0024	25	2	2
GCCTGAGGTTATCGAG-1_4	A0024	3038	1661	0.394996708360764	A0024	21	0	0
GCCTTACTCCTTTACG-1_4	A0024	14689	6826	0.0136156307440942	A0024	21	0	0
GCCTTGCGTACCGAAC-1_4	A0024	16260	7350	0.23370233702337	A0024	21	0	0
GCGGATACATTATGCG-1_4	A0024	10530	5158	0.0379867046533713	A0024	21	0	0
GCGTAACGTGGATTGC-1_4	A0024	4266	1959	1.33614627285513	A0024	28	0	0
GCTAAGCGTAATCGGC-1_4	A0024	1854	1083	10.5177993527508	A0024	25	2	2
GCTAGCCAGGTAACGA-1_4	A0024	4105	2276	0.828258221680877	A0024	21	2	2
GCTAGCGGTGCATTTC-1_4	A0024	4856	2610	4.75700164744646	A0024	25	2	2
GCTGCATCAAGGTATA-1_4	A0024	2785	1452	0	A0024	21	0	0
GCTTGTTGTTACTAGG-1_4	A0024	2651	1358	0.1886080724255	A0024	21	0	0
GGAACCTGTACTTAGG-1_4	A0024	13753	6591	0.0363557042099905	A0024	21	0	0
GGAACGGTCTCCATAT-1_4	A0024	9848	4980	0.771730300568643	A0024	27	1	1
GGAGCGATCGCTTCTA-1_4	A0024	3832	2120	0.130480167014614	A0024	25	2	2
GGAGCGATCTAAGTGC-1_4	A0024	3397	1860	6.91786870768325	A0024	27	1	1
GGAGTGAGTTCAAGAT-1_4	A0024	5054	2675	2.31499802136921	A0024	25	2	2
GGATTGCGTTCTTTAG-1_4	A0024	6624	3491	0.0754830917874396	A0024	25	1	1
GGCCGTTAGCTCATAA-1_4	A0024	8557	3952	0.163608741381325	A0024	27	2	2
GGCCTCTGTGATCATG-1_4	A0024	12212	5659	0.0818866688503112	A0024	21	0	0
GGGAATATCATAACGC-1_4	A0024	1932	1201	0.36231884057971	A0024	21	0	0
GGGCATTGTTGAGGTC-1_4	A0024	17546	7906	0.512937421634561	A0024	27	1	1
GGGCTAACAATCGCAC-1_4	A0024	11415	5448	0.0525624178712221	A0024	21	0	0
GGGTCAACAAGTGAAC-1_4	A0024	3864	1943	5.07246376811594	A0024	21	0	0
GGGTTACGTCAAGTAT-1_4	A0024	3885	1915	0.128700128700129	A0024	21	0	0
GGTAAACCACAGCCAT-1_4	A0024	2531	1376	0.355590675622284	A0024	21	0	0
GGTATGTTCTAACTGA-1_4	A0024	2406	1500	2.24438902743142	A0024	25	2	2
GGTCAATTCCAGGGAG-1_4	A0024	13451	6365	0.0520407404653929	A0024	21	0	0
GGTTGAGCACCAGCAT-1_4	A0024	11726	5524	5.21917107282961	A0024	27	1	1
GGTTGCGGTTTACTTG-1_4	A0024	11153	5393	0.0627633820496727	A0024	21	0	0
GTAATAGCAATTAACC-1_4	A0024	6768	3676	0	A0024	21	1	1
GTACCTTGTAGCTGCG-1_4	A0024	7031	3493	0.568909116768596	A0024	21	0	0
GTACTAATCTTGACCC-1_4	A0024	14773	6835	0.670141474311243	A0024	27	1	1
GTAGTTATCATGGTGT-1_4	A0024	17865	7595	1.78001679261125	A0024	28	1	1
GTCAAACTCGCTCACT-1_4	A0024	20968	8620	0	A0024	25	1	1
GTCATGAGTCATAGAT-1_4	A0024	1270	826	0.393700787401575	A0024	21	0	0
GTCGCAATCCCTCATA-1_4	A0024	6703	3322	0.0298373862449649	A0024	21	0	0
GTCTAACAGTAACCCG-1_4	A0024	792	570	0.757575757575758	A0024	21	0	0
GTCTAATCAGGCATGA-1_4	A0024	21973	9766	0.664451827242525	A0024	27	3	3
GTGCCTTTCGTCATTT-1_4	A0024	18724	5207	0.400555436872463	A0024	21	3	3
GTGCTCCGTGTTAAAC-1_4	A0024	7471	3777	1.03065185383483	A0024	21	0	0
GTTAACCAGCGAAGTA-1_4	A0024	6618	2906	0.0302206104563312	A0024	28	1	1
GTTAACGGTGTTCCCA-1_4	A0024	5241	2868	1.20206067544362	A0024	25	2	2
GTTACCTGTTGCACAA-1_4	A0024	14664	6546	0.00681942171303873	A0024	25	1	1
GTTGTTGCATTCCTCG-1_4	A0024	11449	4969	0.419250589571142	A0024	21	3	3
GTTTCCTCAAACCTAT-1_4	A0024	14281	6117	3.42412996288775	A0024	28	0	0
TAAACAGCAAACTAAG-1_4	A0024	4412	2188	6.84496826835902	A0024	25	1	1
TAAGCCTAGAGAGGCT-1_4	A0024	14600	4959	0.0273972602739726	A0024	25	1	1
TAAGCTATCGGTTAGT-1_4	A0024	21468	9642	0.316750512390535	A0024	28	3	3
TAAGGCTTCATGAGCT-1_4	A0024	12092	5443	3.34105193516374	A0024	27	0	0
TAAGTGCTCATCACTT-1_4	A0024	9009	4458	0.177600177600178	A0024	21	0	0
TACAAGCTCTAGCGAT-1_4	A0024	10275	3641	1.83941605839416	A0024	28	0	0
TACAAGCTCTTGACCC-1_4	A0024	1670	988	0.179640718562874	A0024	21	0	0
TACCGTTGTCAGGAAG-1_4	A0024	5636	2917	4.66643009226402	A0024	28	0	0
TACGCACCAACTCGCG-1_4	A0024	15607	6915	0.0704811943358749	A0024	27	1	1
TACGGTTAGGCCTTAG-1_4	A0024	3091	1659	0	A0024	21	0	0
TACTAAGTCGAAGTGA-1_4	A0024	7485	3889	0.187040748162993	A0024	21	0	0
TACTGAGGTTTGGGTA-1_4	A0024	8823	4376	1.09939929729117	A0024	28	1	1
TACTGGCCACAATTAC-1_4	A0024	13486	5938	0.0963962627910426	A0024	25	1	1
TAGAGCCGTCCTAACT-1_4	A0024	23513	9854	0.774039892825246	A0024	27	1	1
TAGCGGACAGTATGTT-1_4	A0024	4404	2408	0.0681198910081744	A0024	21	0	0
TAGCTAATCATGTTTC-1_4	A0024	18290	6223	1.09349371241115	A0024	28	0	0
TAGGAGTCATAGCTGC-1_4	A0024	10385	3228	1.5214251324025	A0024	20	3	3
TAGGCTGTCCGTTAAA-1_4	A0024	14416	5744	0.561875693673696	A0024	27	3	3
TAGTGAGAGCTGTAAC-1_4	A0024	14503	6557	0.110322002344343	A0024	25	1	1
TAGTGTGGTTCGGTAA-1_4	A0024	8389	3836	0.202646322565264	A0024	27	2	2
TATAGGTGTTAATGAC-1_4	A0024	9642	4708	0.269653598838415	A0024	25	2	2
TATCCAGCAGCCTTGG-1_4	A0024	11607	4075	1.55940380804687	A0024	28	0	0
TATGGATGTTGTCCAT-1_4	A0024	15684	6630	2.1805661820964	A0024	28	3	3
TATGTGATCCTTGCGT-1_4	A0024	13800	6432	0.768115942028985	A0024	27	1	1
TCAAGAACACTGGCTG-1_4	A0024	14767	6406	4.45588135707998	A0024	28	0	0
TCACCTGGTGGAAGGC-1_4	A0024	22265	9316	0.498540309903436	A0024	21	3	3
TCAGCCTTCCGTGACA-1_4	A0024	20263	8315	1.23871095099442	A0024	28	0	0
TCAGTGAGTAACCAGC-1_4	A0024	2240	1372	0.580357142857143	A0024	21	0	0
TCCATATTCGTTACTT-1_4	A0024	6619	3237	0.226620335398096	A0024	21	0	0
TCCTTCAAGAAGGTGC-1_4	A0024	12046	5507	2.41573966461896	A0024	27	1	1
TCCTTCAAGCATTTCT-1_4	A0024	21221	8826	0.876490269073088	A0024	28	0	0
TCCTTGCAGTCATGCG-1_4	A0024	12758	5979	1.55980561216492	A0024	27	1	1
TCGACAAGTTAGTTGG-1_4	A0024	3295	1839	0.0910470409711684	A0024	21	0	0
TCGCATTGTTGTGACA-1_4	A0024	13801	6152	0.934714875733642	A0024	21	3	3
TCGGTTACAGAAATGC-1_4	A0024	11926	5877	0.243166191514338	A0024	28	0	0
TCTAACTTCATGTCAA-1_4	A0024	2955	1553	2.23350253807107	A0024	21	0	0
TCTAAGGGTCCTGATT-1_4	A0024	4819	2316	0.124507159161652	A0024	25	1	1
TCTAAGGGTGTTGCTT-1_4	A0024	13273	6186	0.0527386423566639	A0024	21	0	0
TCTACCTCAAGGTCCT-1_4	A0024	4532	2372	0.0441306266548985	A0024	21	0	0
TCTAGCACATAGCAGG-1_4	A0024	8294	4059	0.0241138172172655	A0024	25	1	1
TGAAGTGAGTACTGGT-1_4	A0024	10830	5437	0.0461680517082179	A0024	21	0	0
TGACCAAGTATTTGCC-1_4	A0024	4108	2260	0.146056475170399	A0024	21	0	0
TGACTTAAGGATGATG-1_4	A0024	16958	7643	1.609859653261	A0024	27	1	1
TGAGAACCAGGCATGA-1_4	A0024	5243	2873	2.84188441731833	A0024	25	2	2
TGAGCCGGTGGATTAT-1_4	A0024	7672	3960	1.27737226277372	A0024	27	1	1
TGAGCTTAGGACAATG-1_4	A0024	9673	4718	0.279127468210483	A0024	21	3	3
TGAGGGAGTAGTTGGC-1_4	A0024	3505	1995	0.14265335235378	A0024	25	1	1
TGAGTGAAGTAACCCG-1_4	A0024	15217	7138	1.42603666951436	A0024	27	1	1
TGATTAGTCATGGCTG-1_4	A0024	20580	8840	0.272108843537415	A0024	28	0	0
TGATTAGTCTAACCAA-1_4	A0024	7037	3285	0.156316612192696	A0024	28	0	0
TGATTGCAGAATGACG-1_4	A0024	2656	1509	5.15813253012048	A0024	25	2	2
TGCACCTTCCTAAGAC-1_4	A0024	19788	8513	0.606428138265616	A0024	27	1	1
TGCCTGTTCCTAGTAA-1_4	A0024	16502	7111	0.0242394861228942	A0024	25	1	1
TGCGCGAGTTTAGCGA-1_4	A0024	11264	4404	0.5859375	A0024	28	3	3
TGCTTCCAGTCAGTAC-1_4	A0024	9881	4729	0.151806497318085	A0024	21	0	0
TGGCGGTTCGGTTAGT-1_4	A0024	5380	2922	0.0557620817843866	A0024	25	2	2
TGTAAGCTCTTGTCTG-1_4	A0024	14931	7481	0.046882325363338	A0024	28	3	3
TGTATCCGTGGACATC-1_4	A0024	10057	4692	0.944615690563786	A0024	7	3	3
TGTCAGTAGTGAACCT-1_4	A0024	12830	5417	5.02727981293843	A0024	28	3	3
TGTGCAAGTAGGATTT-1_4	A0024	14945	6949	1.49882903981265	A0024	27	1	1
TGTGCACCAACAACAA-1_4	A0024	3612	1650	0.719822812846069	A0024	27	1	1
TGTGGCCAGCTGTCAG-1_4	A0024	13599	6361	3.26494595190823	A0024	27	1	1
TGTGGCCAGGGTGAGT-1_4	A0024	3074	1725	1.56148340923878	A0024	25	2	2
TGTGGCGGTCAACAAT-1_4	A0024	6715	3095	7.29709605361132	A0024	27	1	1
TTAGCAATCCGTTAAA-1_4	A0024	11760	5977	0.561224489795918	A0024	21	0	0
TTAGGAACAATTTGGT-1_4	A0024	6465	3381	0.185614849187935	A0024	21	0	0
TTCAGCACAGGTTCAC-1_4	A0024	20009	8935	0.154930281373382	A0024	28	0	0
TTCAGTTTCTATTGTC-1_4	A0024	10244	4932	0.761421319796954	A0024	21	0	0
TTCCCACAGGGATTAG-1_4	A0024	2877	1598	0	A0024	21	0	0
TTCCTCAAGCTCAATA-1_4	A0024	17738	7863	0.0338256849701206	A0024	25	1	1
TTCCTTCTCATAGACC-1_4	A0024	2583	1506	7.89779326364692	A0024	27	2	2
TTGACATCATAGACCC-1_4	A0024	19123	8413	0.183025675887675	A0024	28	0	0
TTGAGGCGTACGGTAC-1_4	A0024	14804	6963	0.0337746554985139	A0024	21	0	0
TTGAGGCGTTTAACGG-1_4	A0024	16790	7611	0.911256700416915	A0024	27	1	1
TTGCACACAGTCTAGC-1_4	A0024	9639	4716	0.0726216412490922	A0024	21	0	0
TTGCAGCCAATCCTGA-1_4	A0024	22690	8941	0.850594975760247	A0024	17	3	3
TTGCGTCTCCGTTAAA-1_4	A0024	17813	7107	0.168416325155785	A0024	28	3	3
TTGGTGAGTCAAAGGG-1_4	A0024	3140	1731	0	A0024	25	1	1
TTGTCAAAGCCTTAAA-1_4	A0024	9342	4482	0.0535217298223079	A0024	21	0	0
TTTATGGAGTAGCTTA-1_4	A0024	21632	9407	0.591715976331361	A0024	21	0	0
TTTCCACCAAGTGTCC-1_4	A0024	2749	1437	0.873044743543106	A0024	21	0	0
TTTCCACCAATGCCCG-1_4	A0024	5558	2744	0.0539762504498021	A0024	21	0	0
TTTGGTAAGCGCTCAA-1_4	A0024	4022	2196	0.149179512680259	A0024	21	0	0
TTTGGTAAGGAGTAAT-1_4	A0024	1952	1090	0.409836065573771	A0024	21	0	0
TTTGTCTAGGTCGATT-1_4	A0024	15197	6379	1.50029611107455	A0024	28	0	0
TTTGTGGCAAATGCCC-1_4	A0024	11161	5298	0.0179195412597437	A0024	21	0	0
AAACCAACACTGACCG-1_5	A0028	7658	2720	0	A0028	25	1	1
AATGTCATCCTCATCA-1_5	A0028	4058	1808	0.00889205050684688	A0028	21	0	0
ACCAATATCACTCGCT-1_5	A0028	5567	2345	0.381340901028734	A0028	27	1	1
ACGCCACAGAGAAGGG-1_5	A0028	2357	1225	0.0256739409499358	A0028	21	0	0
ACTAAAGCAGCAACAG-1_5	A0028	2474	1265	0.0134970981239034	A0028	21	0	0
ACTGAAACATTGTGTG-1_5	A0028	2045	1312	0.1376394828688	A0028	25	1	1
AGGGTTGCAGAAATTG-1_5	A0028	2543	1501	0.887198986058302	A0028	25	1	1
AGGTGAGGTAGTAAGA-1_5	A0028	3373	1901	0.0261780104712042	A0028	28	0	0
ATAACGACACCAACCG-1_5	A0028	11228	4069	0.0627388353390749	A0028	21	3	3
ATCCAACAGGTAGCTT-1_5	A0028	3996	1782	0	A0028	21	0	0
ATTTGCAAGAACCTAC-1_5	A0028	4542	1875	0.0699230846069324	A0028	21	0	0
CAGGTCCAGTTTGAGC-1_5	A0028	1312	912	0.630313690999707	A0028	25	2	2
CCAAGTTAGTTAGCTA-1_5	A0028	5082	2211	0.275103163686382	A0028	21	0	0
CCAGGAACAGCATGTC-1_5	A0028	4820	2261	0.536992840095465	A0028	25	1	1
CCTGTATGTTCCATTA-1_5	A0028	2864	1432	0.00909959506801947	A0028	21	0	0
CCTTCAGGTTAAGCGC-1_5	A0028	2988	1585	0.0659009602711354	A0028	21	0	0
CGAAATGAGGGACCTC-1_5	A0028	5567	2372	0.156995350522311	A0028	28	0	0
CGAAGCGAGTCTATGA-1_5	A0028	1334	863	0	A0028	21	0	0
CGACTAAGTAAAGCGG-1_5	A0028	695	537	0.177525297354873	A0028	25	2	2
CTAGATTCAGGCTACT-1_5	A0028	4224	2093	0.133764351800245	A0028	28	0	0
CTAGTAGGTGTTTGCT-1_5	A0028	782	591	0	A0028	25	2	2
CTTAAGGGTTGTAAAC-1_5	A0028	3721	2007	0.0965466023022651	A0028	28	0	0
CTTAGGAGTGAGCAAG-1_5	A0028	2235	1329	0.0736038273990248	A0028	25	1	1
CTTGCTCAGAGGGACT-1_5	A0028	2858	1456	0	A0028	21	0	0
GAAGTATAGACAAAGT-1_5	A0028	6781	2835	0.192431045542014	A0028	28	0	0
GAGGTAGGTTAATGAC-1_5	A0028	651	535	0.0104155817102385	A0028	27	2	2
GATGAGGGTTCCATTA-1_5	A0028	3026	1599	0.0330469266358229	A0028	21	0	0
GATTCCTGTTTACCGT-1_5	A0028	1424	958	0.10461814377522	A0028	25	2	2
GCATGAAAGTACCGCA-1_5	A0028	510	417	0.0239334649673907	A0028	25	2	2
GCGGTTATCAAGCGCC-1_5	A0028	6423	2726	0.143845089903181	A0028	28	0	0
GCTCACAAGTAAGAAC-1_5	A0028	1179	795	0.121223424095487	A0028	25	2	2
GCTTACCTCTATGACA-1_5	A0028	3935	1949	0.19341023692754	A0028	27	1	1
GCTTTGTGTAGGTTGC-1_5	A0028	891	609	0	A0028	21	0	0
GGTATTGGTAACAGGG-1_5	A0028	2564	1406	0.283412887828162	A0028	27	1	1
GGTCAGGAGGCGTAAA-1_5	A0028	1341	898	0	A0028	21	0	0
GGTCCATCACCAGCAT-1_5	A0028	2509	1271	0.0161786118751011	A0028	21	0	0
GGTGCTTCACTTGTTC-1_5	A0028	11391	3931	0.441126569392603	A0028	25	3	3
GGTTATGGTAGCTGGT-1_5	A0028	1196	868	0.269179004037685	A0028	25	2	2
GGTTTCTGTTACCGGG-1_5	A0028	1541	980	0.384368994234465	A0028	25	2	2
GTACACCCAAGTGTCC-1_5	A0028	2909	1540	0	A0028	21	0	0
GTACCGGGTCTCAGCC-1_5	A0028	11334	3922	0.0166099161199236	A0028	25	3	3
GTAGCTGTCAGTTCCC-1_5	A0028	750	576	0.241060666934512	A0028	25	2	2
GTCCATTGTAAGGTTT-1_5	A0028	4499	2102	0.013444474321054	A0028	25	1	1
GTCGAAGCATGAATAG-1_5	A0028	4508	2101	0.359144582902541	A0028	27	1	1
GTCTAGCCATCGCTCC-1_5	A0028	2338	1147	0.0411692054343351	A0028	28	1	1
GTGGCTTCACAACAAA-1_5	A0028	4970	2234	0.34885484604884	A0028	21	0	0
GTTAAGTGTTGAGGTC-1_5	A0028	2618	1389	0.0182982616651418	A0028	21	0	0
GTTGGCCAGGCCAATT-1_5	A0028	1100	748	0.0971884762235335	A0028	25	1	1
TAAGCTATCCCTGACT-1_5	A0028	9347	3611	0.656636491138595	A0028	27	1	1
TACCTTTAGGGTCCAC-1_5	A0028	9939	3627	0.138148805999605	A0028	27	3	3
TACTCAAAGCTCCTAC-1_5	A0028	3462	1445	0	A0028	21	0	0
TCAGTAGGTAGCTAGC-1_5	A0028	3015	1573	0.008058017727639	A0028	21	0	0
TGAGGGCCACCTACGG-1_5	A0028	10127	4003	0.734201555808059	A0028	21	3	3
TGATTCAAGCGGTTAT-1_5	A0028	3423	1811	0.0738513477870971	A0028	27	1	1
TGCAAGCGTGTAATAC-1_5	A0028	3782	2057	0.0528820729772607	A0028	25	1	1
TGCCTGTTCTAATCTC-1_5	A0028	4761	2015	0.176008665041971	A0028	21	0	0
TGTATCCGTTAGACCA-1_5	A0028	395	328	0.750750750750751	A0028	25	2	2
TGTTGCACAAGGGTTG-1_5	A0028	1070	758	0.00962556550197324	A0028	25	2	2
TTAAGGTGTTTAGCGA-1_5	A0028	1959	1126	0.341571227647177	A0028	21	0	0
TTACCGTGTTGTGATG-1_5	A0028	2068	1319	0.0633312222925903	A0028	21	0	0
TTAGCAGGTGGGTGAA-1_5	A0028	1164	793	1.30548302872063	A0028	25	2	2
TTAGGCGTCATTTGTC-1_5	A0028	1840	1067	0.134132870443428	A0028	25	1	1
TTATCCGTCTGCAAAC-1_5	A0028	3694	1710	0.0337707448861444	A0028	21	0	0
TTGACATCACGCAACT-1_5	A0028	1135	814	1.12142304717711	A0028	27	2	2
TTGGCTTGTTAGCATG-1_5	A0028	8055	3419	0.257374777271827	A0028	27	3	3
TTGTGAGGTAAGCTCA-1_5	A0028	2255	1264	0.00614175162756418	A0028	21	0	0
TTTACGCGTTACCTGT-1_5	A0028	4014	1786	0	A0028	21	0	0
AACAAAGGTGCGCATG-1_6	A0029	20445	9469	0.0244558571777941	A0029	28	0	0
AACGACAAGCGTGCAC-1_6	A0029	7403	3993	0.0675401864109145	A0029	27	1	1
AAGGTCAAGTTAGACC-1_6	A0029	15414	7262	0.0324380433372259	A0029	28	0	0
AATGCATGTTCCGGGA-1_6	A0029	4871	2667	0	A0029	21	0	0
ACAGGTAAGCAAGGGT-1_6	A0029	6212	3196	0.0482936252414681	A0029	25	2	2
ACCCGCTGTGGACATC-1_6	A0029	21514	8437	0.0139444082922748	A0029	25	1	1
ACGACTTAGTTAGCCG-1_6	A0029	16431	7686	0.109549023187877	A0029	28	0	0
ACTAGGCGTAATCGGC-1_6	A0029	7573	4025	0.250891324442097	A0029	28	0	0
ACTGAAACATCACAGC-1_6	A0029	9766	4733	0	A0029	25	1	1
AGCCGGTTCGACCTGA-1_6	A0029	23121	9864	0.0389256520046711	A0029	28	3	3
AGCTTCCTCATCCACC-1_6	A0029	4925	2705	0.121827411167513	A0029	25	2	2
AGGTCTTAGCAAGATG-1_6	A0029	7299	3724	0.054802027675024	A0029	25	1	1
AGGTTTGGTTAGGACC-1_6	A0029	10832	5170	0.0369276218611521	A0029	21	0	0
ATTATCCTCCGTGACA-1_6	A0029	4162	2232	0	A0029	23	3	3
ATTCAACCAGCAAGTG-1_6	A0029	13701	6030	0.0218962119553317	A0029	25	2	2
CAACTAATCGAGCTAT-1_6	A0029	4078	2208	0.0245218244237371	A0029	21	0	0
CAATATGTCACTAGGT-1_6	A0029	9481	4682	0.137116337939036	A0029	25	2	2
CATAATCCAATTGCGC-1_6	A0029	5112	2645	0.0195618153364632	A0029	25	1	1
CATCATGCAGGCTAGA-1_6	A0029	15543	7131	0.160844109888696	A0029	21	0	0
CCAAATCAGTCACGAT-1_6	A0029	13944	6346	0.0860585197934596	A0029	28	0	0
CCACTTGGTCAACAAT-1_6	A0029	14771	6759	0.0270800893642949	A0029	27	1	1
CCATAAGGTTAGAGCC-1_6	A0029	3790	2228	0.0527704485488127	A0029	28	0	0
CCCAAACCAGGAAGCC-1_6	A0029	7749	4109	0.335527164795457	A0029	28	0	0
CCGTTATGTAACCACA-1_6	A0029	14552	6961	0.0343595382078065	A0029	28	0	0
CGCGATTCAAGGTCGA-1_6	A0029	12425	5685	0	A0029	0	3	3
CGCTTACTCACGCATG-1_6	A0029	11204	5149	0.00892538379150304	A0029	25	1	1
CGTTATTTCACATTGA-1_6	A0029	2057	1104	0	A0029	21	0	0
CGTTGCAAGGCCCAGT-1_6	A0029	4635	2469	0	A0029	21	0	0
CTAATCGCATCTTGAG-1_6	A0029	13317	6101	0	A0029	21	0	0
CTACAACAGGAGGGTT-1_6	A0029	15873	6922	0	A0029	25	1	1
CTACCTCAGCTGCACA-1_6	A0029	13242	5946	0.00755172934602024	A0029	21	0	0
CTCACTCAGCCTGATG-1_6	A0029	14366	6629	0.0208826395656411	A0029	25	1	1
CTCGCTCCAAATTCGT-1_6	A0029	20582	9408	0.0777378291711204	A0029	28	0	0
CTTCAAGCAATAGCCC-1_6	A0029	1725	1048	0.115942028985507	A0029	21	0	0
CTTCAGGAGCACGTTG-1_6	A0029	8409	3973	0.0118920204542752	A0029	25	2	2
CTTGCAACAGCCAGAA-1_6	A0029	1145	705	0.174672489082969	A0029	25	2	2
CTTGCATGTGCAATGC-1_6	A0029	11021	5352	0.0725886943108611	A0029	21	0	0
GAAAGCCAGCCTAACG-1_6	A0029	19523	8927	0.0614659632228653	A0029	28	0	0
GAAGGCCCAGTACCGT-1_6	A0029	7016	3606	0.0570125427594071	A0029	21	0	0
GACATAGAGTAACCAC-1_6	A0029	12762	6151	0.0235072872590503	A0029	21	0	0
GACCTGCAGTTATGGC-1_6	A0029	12250	6281	0.0408163265306122	A0029	28	0	0
GACCTTTGTTAACACG-1_6	A0029	15628	7042	0	A0029	25	1	1
GAGCCTTCATAAAGCA-1_6	A0029	3018	1782	0.0662690523525514	A0029	27	1	1
GAGTCATTCCAGGGAG-1_6	A0029	17932	7935	0.044612982377872	A0029	21	1	1
GATTGCAGTTCACTGT-1_6	A0029	15426	7276	0.0648256190846623	A0029	21	0	0
GCAAACCGTAAAGCAA-1_6	A0029	9699	4784	0.0824827301783689	A0029	21	0	0
GCATGAAAGACAAAGT-1_6	A0029	4695	2453	0.0212992545260916	A0029	21	0	0
GCCTCGACATCGTTCT-1_6	A0029	8922	4200	0.0112082492714638	A0029	21	0	0
GCGATATTCCTCACTA-1_6	A0029	11368	5562	0.202322308233638	A0029	27	1	1
GGCCAGTTCCGGTTGA-1_6	A0029	4857	2222	0.288243771875643	A0029	28	0	0
GGCCTAATCACTAAGC-1_6	A0029	10869	5459	0.00920047842487809	A0029	21	2	2
GGCGGTTTCAGCACCA-1_6	A0029	8177	4138	0.0244588479882598	A0029	25	1	1
GGCTGAGAGCATTATG-1_6	A0029	2366	1333	0	A0029	25	2	2
GGCTTCAAGAAAGCAT-1_6	A0029	12082	5717	0	A0029	21	0	0
GGCTTCAAGCCGGTAC-1_6	A0029	14256	6955	0.0841750841750842	A0029	28	0	0
GGGTCAACAAGTGTCC-1_6	A0029	3666	2012	0.190943807965085	A0029	21	0	0
GGTAAACCATGTCAGC-1_6	A0029	1443	958	0.0693000693000693	A0029	25	1	1
GGTTGAGCAGAATGAC-1_6	A0029	12948	5932	0.046339202965709	A0029	25	1	1
GTAAGCTTCTTGTTCG-1_6	A0029	7812	3844	0.0768049155145929	A0029	25	1	1
GTAGCGCTCCTAGTAA-1_6	A0029	23436	9756	0.029868578255675	A0029	21	3	3
GTCCAGGGTCTTTATG-1_6	A0029	5073	2693	0.236546422235364	A0029	28	0	0
GTTCATTTCATGCGTG-1_6	A0029	13316	6128	0.00750976269149895	A0029	25	1	1
GTTTGTAAGGCCCAGT-1_6	A0029	18634	8594	0.0321992057529248	A0029	28	0	0
TACCGAAGTTCCGCAC-1_6	A0029	13248	6329	0.105676328502415	A0029	21	3	3
TATAGCTCAACACTTG-1_6	A0029	8271	4354	0.302260911618909	A0029	28	0	0
TATGGGCGTGTTTGCT-1_6	A0029	9513	4620	0.0105119310417324	A0029	25	1	1
TATTAGCCATTAAGTC-1_6	A0029	16125	7166	0	A0029	21	0	0
TCAAGACTCCTAAGGT-1_6	A0029	12628	5672	0.00791891035793475	A0029	25	1	1
TCACCTCAGGACCGCT-1_6	A0029	20672	9365	0.11609907120743	A0029	28	0	0
TCACGGATCGAGGAAC-1_6	A0029	11908	5761	0.0335908632851864	A0029	27	1	1
TCAGTGAGTTCAAGCA-1_6	A0029	9607	4516	0	A0029	25	1	1
TCTAGCGAGGAAACTG-1_6	A0029	18862	9038	0.0583183119499523	A0029	28	0	0
TGAACAACACTAGCGT-1_6	A0029	17715	7929	0.00564493367202935	A0029	21	0	0
TGATCAATCTTAGTGA-1_6	A0029	9540	4690	0.0314465408805031	A0029	21	0	0
TGCATCCTCTTTGTAC-1_6	A0029	1143	711	0.699912510936133	A0029	25	2	2
TGCCATTGTCGCATAA-1_6	A0029	3813	2004	0.0524521374246001	A0029	21	0	0
TGTCAGTAGCCTTAAA-1_6	A0029	14785	6704	0.00676361176868448	A0029	21	0	0
TTAGGATGTCAAAGGG-1_6	A0029	7081	3735	0.381302075977969	A0029	28	0	0
TTGTTCCCACCAGCAT-1_6	A0029	2007	1209	0.548081714000996	A0029	28	0	0
AAACATGCAAGTAAGC-1_7	A0030	4492	2647	0.133570792520036	A0030	27	1	1
AAACGGATCCTCACAC-1_7	A0030	7707	3816	0.765537822758531	A0030	25	1	1
AACGACAAGATAAAGC-1_7	A0030	2598	1597	1.30869899923018	A0030	27	1	1
AACGCCCAGGTATTGC-1_7	A0030	1153	717	10.928013876843	A0030	27	1	1
AACTACTCAATATACC-1_7	A0030	1310	794	1.6030534351145	A0030	25	2	2
AACTTAGTCCATTACT-1_7	A0030	8229	3896	0.0729128691213999	A0030	25	2	2
AACTTAGTCTATTGTC-1_7	A0030	12364	5579	0.0647039792947266	A0030	25	1	1
AAGCTATGTAACGTGC-1_7	A0030	1229	809	2.03417412530513	A0030	27	2	2
AAGGATTAGGAGTCGG-1_7	A0030	13522	6152	0.369767785830498	A0030	25	1	1
AAGTGTTGTGGTTAGC-1_7	A0030	9241	4495	0.302997511091873	A0030	21	0	0
AATCAGGAGGAACGGT-1_7	A0030	6967	3675	1.17697717812545	A0030	21	0	0
ACACCTTGTTTATTCG-1_7	A0030	8808	4143	1.23751135331517	A0030	21	3	3
ACCATTAAGCAAGGAC-1_7	A0030	15550	6896	1.38263665594855	A0030	27	1	1
ACCTTGCTCAATGTCA-1_7	A0030	8567	4440	1.34236021944671	A0030	28	0	0
ACCTTGCTCACAGGAA-1_7	A0030	16821	7323	0.0475595981213959	A0030	25	1	1
ACGAACAAGGTTTACA-1_7	A0030	5225	2818	1.33971291866029	A0030	25	2	2
ACGAATCTCCTAAGAC-1_7	A0030	9732	4197	4.22318125770654	A0030	25	1	1
ACGTTACAGGTGAAAT-1_7	A0030	4934	2352	1.13498175922173	A0030	21	0	0
ACTAAAGCACTAAGCC-1_7	A0030	6268	3241	3.25462667517549	A0030	25	1	1
ACTAACCAGACAAGTG-1_7	A0030	19940	8811	1.03811434302909	A0030	25	3	3
ACTAACCAGTTATCCT-1_7	A0030	22473	9630	2.20709295599163	A0030	25	1	1
ACTATGTCACATAGCC-1_7	A0030	1857	1140	8.77759827679052	A0030	28	0	0
ACTATGTCACCTACTT-1_7	A0030	5395	2471	0.278035217794254	A0030	21	3	3
ACTCACCTCAATGACC-1_7	A0030	4304	2342	0.162639405204461	A0030	25	1	1
ACTTATCTCATTGACA-1_7	A0030	1054	732	1.61290322580645	A0030	27	2	2
AGACTATGTTAAGCGC-1_7	A0030	3393	1930	0.766283524904214	A0030	25	2	2
AGCGATTTCAGCCAAT-1_7	A0030	1888	1140	0.211864406779661	A0030	25	1	1
AGGAGCTAGCAACAAG-1_7	A0030	1025	733	4.09756097560976	A0030	27	1	1
AGGCAATCATTCCTGT-1_7	A0030	1044	749	5.07662835249042	A0030	25	2	2
AGGCTAGCATTATGAC-1_7	A0030	3970	1989	7.12846347607053	A0030	25	3	3
AGGGCCTTCATTATGG-1_7	A0030	3290	1738	6.0790273556231	A0030	21	0	0
AGGTGAGGTGGAAACG-1_7	A0030	19711	9140	1.07554157576987	A0030	27	3	3
AGTAAACAGCTTAGCG-1_7	A0030	16916	8198	0.230550957673209	A0030	28	3	3
AGTCTTGCAAATTCGT-1_7	A0030	11133	5455	0.655708254738166	A0030	28	0	0
AGTTACTCAGGTCCTG-1_7	A0030	5492	2682	2.13037144938092	A0030	21	0	0
AGTTTGATCTTAGCGG-1_7	A0030	951	593	4.6267087276551	A0030	25	2	2
AGTTTGCAGAATCGCT-1_7	A0030	21144	9267	0.591184260310254	A0030	25	1	1
ATATGCATCATTTGTC-1_7	A0030	7425	3242	4.88888888888889	A0030	21	0	0
ATGATGGAGGGACCTC-1_7	A0030	1816	1001	1.81718061674009	A0030	27	2	2
ATGGCCCAGTTTGAGC-1_7	A0030	1210	717	0.0826446280991736	A0030	21	2	2
ATTTGCGCATAACGGG-1_7	A0030	16507	7097	1.38729024050403	A0030	25	1	1
CAACAGGCATAAGCAA-1_7	A0030	6488	3212	1.14056720098644	A0030	25	1	1
CAATGCCCACGGTTTA-1_7	A0030	6835	3189	1.27286027798098	A0030	25	1	1
CACTTTGTCGCTAGTG-1_7	A0030	16913	7588	0.271980133625022	A0030	25	1	1
CAGGACACAAATTGCT-1_7	A0030	2976	1644	6.61962365591398	A0030	27	1	1
CAGGCTGGTGTTAGCA-1_7	A0030	2417	1436	5.66818369880017	A0030	14	1	1
CAGGGTGAGGCTAGAA-1_7	A0030	12189	5793	0.0328164738698827	A0030	21	0	0
CATAATCCATGCAACC-1_7	A0030	11756	5586	0.69751616195985	A0030	28	0	0
CATAGCTAGCCGCAGT-1_7	A0030	5065	2671	0.0592300098716683	A0030	21	0	0
CATCCTGGTAAATTGC-1_7	A0030	15906	7587	0.641267446246699	A0030	25	1	1
CCATAAATCCTAAATG-1_7	A0030	17289	7412	0.0462721961941119	A0030	25	1	1
CCCGTTGTCCTGAGTG-1_7	A0030	4669	2415	0.214178624973228	A0030	21	0	0
CCGACAGGTCACAAAT-1_7	A0030	4651	2490	0.258009030316061	A0030	27	2	2
CCTATTGTCAACAAGG-1_7	A0030	13573	6277	0.169454063213733	A0030	25	1	1
CCTCAATGTCTTACTA-1_7	A0030	17083	5961	6.02938593923784	A0030	25	1	1
CCTCCTCTCATTAGCA-1_7	A0030	4147	2124	3.06245478659272	A0030	25	1	1
CCTGAGTCACCTACTT-1_7	A0030	3873	1682	0.490575781048283	A0030	25	1	1
CCTGAGTCATCCTAGA-1_7	A0030	15673	6717	1.85031582977094	A0030	25	2	2
CCTTGTTCACAGCCAT-1_7	A0030	7094	3352	4.25711869185227	A0030	25	2	2
CCTTTAGTCATAACGC-1_7	A0030	2746	1202	4.11507647487254	A0030	25	1	1
CGAACCGGTATACTGG-1_7	A0030	16819	7340	3.71603543611392	A0030	18	3	3
CGCTGTGCAAGTTATC-1_7	A0030	15418	6817	0.89505772473732	A0030	25	1	1
CGCTTCTAGTCACGAT-1_7	A0030	4544	2511	1.8705985915493	A0030	27	1	1
CGGAGTCTCTTGGACG-1_7	A0030	1200	750	0.416666666666667	A0030	25	1	1
CGGCCATAGGCTTAGT-1_7	A0030	4335	2280	2.81430219146482	A0030	27	1	1
CGTAATGGTGCATTAG-1_7	A0030	5357	2659	0.448011946985253	A0030	27	2	2
CGTCATTGTTCCATTA-1_7	A0030	7918	4116	2.61429653953018	A0030	25	3	3
CGTGAGGAGCTTTGTT-1_7	A0030	9742	4718	0.420858140012318	A0030	21	0	0
CGTTATCGTCACGGAT-1_7	A0030	3258	1660	0.153468385512584	A0030	25	1	1
CTAATAGTCATGTGGT-1_7	A0030	4933	2518	4.07459963511048	A0030	21	3	3
CTAATCGCACCAAAGG-1_7	A0030	9017	4470	1.38627037817456	A0030	18	2	2
CTAGCTTGTAGCTAAT-1_7	A0030	12874	6690	0.598104707161721	A0030	28	0	0
CTATGTTTCGATAACC-1_7	A0030	5704	2872	1.9109396914446	A0030	25	1	1
CTATTCAGTAAGCTTG-1_7	A0030	14657	6340	0.0136453571672239	A0030	25	1	1
CTCATCATCACAGCCA-1_7	A0030	3331	1928	0.480336235364755	A0030	27	1	1
CTCATCATCCCATAGG-1_7	A0030	9218	4503	0.216966804078976	A0030	27	1	1
CTCTAGCTCGGTCAAT-1_7	A0030	18062	8166	0.282360757391208	A0030	25	1	1
CTGACCAAGCTCAATA-1_7	A0030	13619	6543	0.506645128129819	A0030	28	0	0
CTGGTTTGTTTGCTGT-1_7	A0030	10356	4798	1.68984163769795	A0030	21	3	3
CTGTAACAGAAACTGG-1_7	A0030	12808	6313	0.288881948782011	A0030	25	3	3
CTTCATCCAAAGCTAA-1_7	A0030	8248	4161	1.05480116391853	A0030	25	1	1
CTTGCATGTTGTTGGA-1_7	A0030	14335	6885	1.98814091384723	A0030	25	3	3
GAAGTCAAGATACTTG-1_7	A0030	7632	3450	2.81708595387841	A0030	25	3	3
GAGCGAAGTTTCGCGC-1_7	A0030	4840	2592	1.42561983471074	A0030	18	2	2
GAGCTTGTCCGTGACA-1_7	A0030	4721	2550	1.33446303749206	A0030	18	2	2
GAGGCAAGTGAGCAAG-1_7	A0030	2971	1633	2.42342645573881	A0030	21	0	0
GAGTTACTCTTGAGGT-1_7	A0030	1273	866	0.864100549882168	A0030	25	2	2
GATTAGCTCGTTATAG-1_7	A0030	20131	9364	1.36605235706125	A0030	28	3	3
GATTAGCTCGTTTCGC-1_7	A0030	2793	1525	0.214822771213749	A0030	25	1	1
GATTAGTGTGATCATG-1_7	A0030	1160	780	3.79310344827586	A0030	21	1	1
GCAGCTATCTTAAGTG-1_7	A0030	1572	1087	6.10687022900763	A0030	27	2	2
GCCAACATCAAACCGT-1_7	A0030	4853	2532	1.44240675870596	A0030	21	0	0
GCCACAATCCAAATCA-1_7	A0030	7838	3942	0.76550140341924	A0030	25	1	1
GCCATTACACACCAAC-1_7	A0030	2382	1277	2.93870696893367	A0030	27	2	2
GCCGTGAGTATTCGCT-1_7	A0030	10596	4785	0.736126840317101	A0030	25	2	2
GCGTAACGTTTGGTTC-1_7	A0030	3735	2088	2.03480589022758	A0030	27	1	1
GCTAAGCGTGCTGGTG-1_7	A0030	7674	3900	1.86343497524107	A0030	25	1	1
GCTATTGCAGGTTCAC-1_7	A0030	11638	5418	1.11703041759753	A0030	27	1	1
GCTCAACCAGATAGAC-1_7	A0030	19714	9008	1.16161103784113	A0030	21	3	3
GCTGGATGTTAAATGC-1_7	A0030	2027	1250	4.53872718302911	A0030	25	2	2
GCTGGTTCATCCTGAA-1_7	A0030	7696	3772	1.42931392931393	A0030	27	1	1
GCTGTAAGTTTGCGCC-1_7	A0030	1300	765	1.30769230769231	A0030	21	2	2
GCTTATCGTGTGCACG-1_7	A0030	7074	3455	0.62199604184337	A0030	25	1	1
GCTTTATTCCGCAAGC-1_7	A0030	8221	4143	0.474394842476584	A0030	27	1	1
GGACGAAGTAGTTACG-1_7	A0030	7178	3159	1.35135135135135	A0030	21	3	3
GGACGAAGTTATCCTA-1_7	A0030	963	604	8.20353063343718	A0030	25	2	2
GGATATTGTTAGCATG-1_7	A0030	969	633	0.619195046439629	A0030	25	2	2
GGATGTAAGTCATTAG-1_7	A0030	7374	4049	0.732302685109845	A0030	25	3	3
GGCATTAGTAATGACT-1_7	A0030	8164	4120	1.22488975992161	A0030	27	1	1
GGCCTCTGTCTAGCTT-1_7	A0030	1878	1130	0.479233226837061	A0030	25	2	2
GGCTAGACACCCACCT-1_7	A0030	3181	1594	5.12417478780258	A0030	25	1	1
GGCTATGTCCAGCACA-1_7	A0030	10479	4206	4.76190476190476	A0030	27	0	0
GGTACTAGTCGACTCC-1_7	A0030	1139	783	3.16066725197542	A0030	27	2	2
GGTACTAGTGGATTGC-1_7	A0030	3417	2140	2.83874743927422	A0030	27	1	1
GGTCAGGAGAGGGACT-1_7	A0030	9403	4305	0.10634903754121	A0030	25	2	2
GGTTTCTGTGGTTATG-1_7	A0030	4964	2705	2.33682514101531	A0030	25	3	3
GTAGGAGGTTAAGTGT-1_7	A0030	4261	2281	4.08354846280216	A0030	12	1	1
GTAGTTATCACCTGCT-1_7	A0030	2120	1339	3.67924528301887	A0030	28	0	0
GTAGTTTCACAGCCAT-1_7	A0030	19124	8293	0.0156870947500523	A0030	21	0	0
GTCATCCTCTGCAACG-1_7	A0030	13439	6049	1.3542674306124	A0030	27	1	1
GTCCGTAAGTTCCCGT-1_7	A0030	15569	7026	0.0770762412486351	A0030	21	0	0
GTCGGTTCAGAAATTG-1_7	A0030	983	653	2.13631739572737	A0030	27	2	2
GTGCGCAGTACCTTAC-1_7	A0030	4199	2141	0.190521552750655	A0030	27	2	2
GTGCTGGGTTGCCTCA-1_7	A0030	17252	7760	1.92441456063065	A0030	21	0	0
GTGGATGCACTTAACG-1_7	A0030	2744	1614	1.67638483965015	A0030	27	1	1
GTGGCTTCAGGCTAAG-1_7	A0030	3609	2088	3.10335272928789	A0030	21	2	2
GTGTAACTCAGCTAAC-1_7	A0030	4874	2622	1.64136233073451	A0030	25	1	1
GTTAGGCGTGCTTAGA-1_7	A0030	6619	3567	0.755401117993655	A0030	28	0	0
GTTGCCCGTACTAAAC-1_7	A0030	34815	6882	3.11647278471923	A0030	28	3	3
GTTGCTGAGACTCGCA-1_7	A0030	1586	1045	0.126103404791929	A0030	21	2	2
GTTGGCCAGGAGGTTA-1_7	A0030	19662	8718	0.345844776726681	A0030	21	0	0
GTTTGTAAGTATGTGC-1_7	A0030	2886	1475	4.12335412335412	A0030	27	1	1
TACGCACCATAATCCG-1_7	A0030	15604	5341	2.46090745962574	A0030	18	3	3
TAGCATATCATCCTGC-1_7	A0030	7756	3471	6.52398143372873	A0030	21	0	0
TAGCGCGGTGCTAGCG-1_7	A0030	11285	5727	0.859548072662827	A0030	25	3	3
TAGGAGGGTCGTAATG-1_7	A0030	1609	1021	0.621504039776259	A0030	25	1	1
TAGTTTGAGAGAGCCG-1_7	A0030	7235	3843	4.50587422252937	A0030	18	2	2
TCAGGAGCAGCATGGA-1_7	A0030	12027	5656	0.424045896732352	A0030	27	1	1
TCATTGCGTAGTTGGC-1_7	A0030	968	627	3.09917355371901	A0030	27	2	2
TCCATCATCTGGTCCT-1_7	A0030	7680	3757	0.729166666666667	A0030	25	2	2
TCCATTGTCATCAGTA-1_7	A0030	18586	7640	0.0107607876896589	A0030	25	1	1
TCCCGTTAGCATGGTT-1_7	A0030	22809	9553	1.79315182603358	A0030	28	0	0
TCCTTCAAGCCTAACG-1_7	A0030	8946	4287	0.0558909009613235	A0030	21	1	1
TCGGTTTGTTAAATGC-1_7	A0030	18861	7218	2.14198610890197	A0030	28	3	3
TCGTCAACATCCCGCT-1_7	A0030	6690	3342	2.07772795216741	A0030	27	1	1
TCGTTAAAGGAGCACG-1_7	A0030	8278	4101	0.0362406378352259	A0030	25	2	2
TCTACCTCACGTGCTG-1_7	A0030	10694	4963	2.09463250420797	A0030	28	0	0
TGAACAACATTTGCTC-1_7	A0030	721	543	1.24826629680999	A0030	25	2	2
TGAAGCAAGCCTCTCG-1_7	A0030	8098	3844	0.654482588293406	A0030	25	2	2
TGACCTTGTTTAGTCC-1_7	A0030	15858	7354	2.06835666540547	A0030	18	0	0
TGAGCCGGTGCTTTAC-1_7	A0030	5460	2897	0.43956043956044	A0030	21	0	0
TGATCAGGTGGATTAT-1_7	A0030	5069	2441	4.47820082856579	A0030	18	2	2
TGATCAGGTTAGGTTG-1_7	A0030	19116	8557	1.7629211132036	A0030	28	0	0
TGATGACTCCAATTAG-1_7	A0030	17712	8410	0.660569105691057	A0030	27	3	3
TGATTAGTCAGGCCTA-1_7	A0030	4545	2384	1.4961496149615	A0030	27	1	1
TGCCTGTTCGCACAAT-1_7	A0030	14432	6309	0.588968957871397	A0030	25	1	1
TGCTCACTCATGCTTT-1_7	A0030	5157	2774	0.310257901880939	A0030	25	1	1
TGCTCTCAGTTGGATC-1_7	A0030	7692	3452	4.92719708788352	A0030	28	3	3
TGCTTGTGTGATGAAA-1_7	A0030	6020	3040	0.431893687707641	A0030	25	2	2
TGGACCGGTCCTAATC-1_7	A0030	2208	1097	0.317028985507246	A0030	21	0	0
TGGCCTTTCGATTTAG-1_7	A0030	3839	2112	2.1620213597291	A0030	27	1	1
TGGCGGTTCGAAGTGA-1_7	A0030	1578	923	2.28136882129278	A0030	27	2	2
TGGTGCATCTTAGCGG-1_7	A0030	8297	4381	1.27757020609859	A0030	27	3	3
TGTATCGCACCATATG-1_7	A0030	10495	4949	0.790852787041448	A0030	25	1	1
TGTGATCAGTAGCCAT-1_7	A0030	9695	4706	0.0206291903042806	A0030	25	2	2
TGTGCGCAGCCTCTGT-1_7	A0030	9763	4998	0.112670285772816	A0030	28	0	0
TTAGGCCCAATTAACC-1_7	A0030	6867	3744	0.145623998835008	A0030	18	1	1
TTATTGCTCGCCTGTT-1_7	A0030	7164	3718	0.404801786711334	A0030	27	2	2
TTCGCAACATATTGAC-1_7	A0030	13367	6319	2.82785965437271	A0030	28	0	0
TTCGTTAGTAGCTGCG-1_7	A0030	4087	2218	0.782970393931979	A0030	28	0	0
TTGACTAAGGACGTAA-1_7	A0030	7847	3872	0.0254874474321397	A0030	25	1	1
TTGCATTTCGATTTAG-1_7	A0030	8315	4011	0.0481058328322309	A0030	25	2	2
TTGCTTAGTATTACCC-1_7	A0030	17433	7402	0.0458899787758848	A0030	25	1	1
TTGTCCGGTTCGGTAA-1_7	A0030	13483	6627	0.363420603723207	A0030	28	0	0
TTGTGCGAGGCTGTCA-1_7	A0030	17173	7984	1.88668258312467	A0030	27	3	3
TTGTTTGGTCGAAGTC-1_7	A0030	18389	8253	1.71298058622002	A0030	27	1	1
TTTGGTAAGCACAGCC-1_7	A0030	3596	1931	2.44716351501669	A0030	21	1	1
AAAGCAAGTCACCAAA-1_8	A0031	5575	2831	3.19282511210762	A0031	21	1	1
AACAGATAGTTTGAGC-1_8	A0031	18546	8053	1.26172759624717	A0031	27	1	1
AACTAGCTCAATGACC-1_8	A0031	5567	2491	1.99389258128256	A0031	25	1	1
AACTAGTGTAGTTGGC-1_8	A0031	11160	5342	0.241935483870968	A0031	21	0	0
AAGAATCAGATGGAGC-1_8	A0031	8007	4160	1.62357936805295	A0031	28	0	0
AAGAATCAGTTGGGCC-1_8	A0031	6757	3378	0.325588278821962	A0031	21	0	0
AAGCAAGTCATGTGGT-1_8	A0031	2765	1580	6.36528028933092	A0031	27	2	2
AAGCGTTTCCTCAGTC-1_8	A0031	17251	8043	0.886905106950322	A0031	28	0	0
AAGGATGTCCAAACAC-1_8	A0031	15488	7069	1.00077479338843	A0031	21	0	0
AAGGTATAGACAAAGT-1_8	A0031	10947	5039	7.15264456015347	A0031	25	1	1
AATACCGGTCATGCCC-1_8	A0031	3503	1749	7.67913217242364	A0031	25	1	1
AATGCAACACAGACTC-1_8	A0031	5303	2817	4.0731661323779	A0031	28	0	0
AATGCGCGTCGAAGTC-1_8	A0031	5599	2864	0.375066976245758	A0031	25	2	2
AATTGACGTGATCATG-1_8	A0031	3930	2077	1.11959287531807	A0031	27	1	1
ACAACAACACCTACGG-1_8	A0031	1855	1154	3.93530997304582	A0031	25	2	2
ACAACATGTCGACTCC-1_8	A0031	3520	1506	5.88068181818182	A0031	21	0	0
ACAGCCGGTTAGTGAT-1_8	A0031	8389	4057	0	A0031	25	2	2
ACCACACCACATTAAC-1_8	A0031	8449	4197	0.414250207125104	A0031	27	1	1
ACCAGCTCAGCCAGTT-1_8	A0031	945	627	0	A0031	21	0	0
ACCAGGACAGAGGGAG-1_8	A0031	3346	1858	2.98864315600717	A0031	27	1	1
ACCTTGTGTTGTCCAT-1_8	A0031	6133	2617	0.326104679602152	A0031	25	1	1
ACGCCTTTCCTGATGG-1_8	A0031	11989	4726	2.6357494369839	A0031	27	3	3
ACGGTTAGTTAACACG-1_8	A0031	1493	925	0.133958472873409	A0031	21	2	2
ACGTCCAAGCTGGAAA-1_8	A0031	23065	9377	2.3628874918708	A0031	25	1	1
ACGTCCTTCCTCAGCT-1_8	A0031	12256	5560	0.171344647519582	A0031	27	1	1
ACTAACTCAATAGCAA-1_8	A0031	17501	7228	0.999942860407977	A0031	28	0	0
ACTTGTAAGTATTGCA-1_8	A0031	6347	2977	5.21506223412636	A0031	21	0	0
AGCAAGGGTCATTGTC-1_8	A0031	12805	6261	1.4135103475205	A0031	21	0	0
AGGTCAAAGGCGTAAA-1_8	A0031	6711	3390	0.149009089554463	A0031	25	2	2
AGTGATGAGATACTTG-1_8	A0031	2260	1230	0.619469026548673	A0031	21	0	0
AGTGGACAGAAAGCAT-1_8	A0031	10904	5174	0.862068965517241	A0031	21	0	0
ATAACGACATTGTCCT-1_8	A0031	954	609	0.314465408805031	A0031	21	0	0
ATCAAGACAATGAAGC-1_8	A0031	5822	2742	0.188938509103401	A0031	21	0	0
ATCACAATCGAGCTAT-1_8	A0031	4331	2283	0.623412606788271	A0031	25	2	2
ATCCAACAGCTTTGTT-1_8	A0031	11485	5134	0.740095777100566	A0031	25	2	2
ATCTTTGGTAGCTAGC-1_8	A0031	3149	1474	0.317561130517625	A0031	21	0	0
ATGACTCAGCGAGCGA-1_8	A0031	6602	3348	1.40866404119964	A0031	25	2	2
ATGACTCAGGTTAGAG-1_8	A0031	15567	7391	0.22483458598317	A0031	28	0	0
ATGAGCCGTAACGTGC-1_8	A0031	13201	6313	0.507537307779714	A0031	25	1	1
ATGATGGAGGGTCTAT-1_8	A0031	10993	5323	0.109160374783953	A0031	21	0	0
ATGCCTGAGCCTAACG-1_8	A0031	7394	3685	0.256965106843387	A0031	21	0	0
ATGGCCGGTTTATCTG-1_8	A0031	9825	4616	0.325699745547074	A0031	28	0	0
ATGGTTATCCTACCTA-1_8	A0031	19731	8928	0.501748517561198	A0031	25	3	3
ATTAGCTCATGAATCT-1_8	A0031	9202	4484	2.20604216474679	A0031	27	1	1
ATTAGTCCAACCTAAT-1_8	A0031	18032	7574	1.38087843833185	A0031	25	1	1
ATTCACTTCGGTTAGT-1_8	A0031	13758	6216	0.0218054949847362	A0031	21	0	0
CAACAGGCAGGAACCA-1_8	A0031	8393	3967	0.142976289765281	A0031	25	2	2
CAAGAACCAATCCTGA-1_8	A0031	2691	1400	5.01672240802676	A0031	21	0	0
CAAGAACCAGGGAGCT-1_8	A0031	5839	2988	0.359650625107039	A0031	21	0	0
CAAGGGAGTCGTAATG-1_8	A0031	2849	1626	9.44190944190944	A0031	27	1	1
CACAGGCTCCCTGATC-1_8	A0031	11887	5323	0.100950618322537	A0031	27	2	2
CAGCAAGCATTGTGGC-1_8	A0031	22144	9062	5.20231213872832	A0031	21	3	3
CAGCTCAAGCGATACT-1_8	A0031	17800	7660	1.07303370786517	A0031	28	3	3
CAGGAAGGTATTGTGG-1_8	A0031	2202	1270	5.13169845594914	A0031	27	1	1
CAGGGTGAGAGAGGCT-1_8	A0031	11945	5891	1.07157806613646	A0031	28	0	0
CAGGTTAGTAGGTTTG-1_8	A0031	4030	2146	1.88585607940447	A0031	25	3	3
CATAGGCGTATTGAGT-1_8	A0031	8517	4207	1.27979335446754	A0031	21	0	0
CATAGGTTCCTGGCTT-1_8	A0031	20534	9288	1.03243401188273	A0031	28	0	0
CATTTGTTCATTAGGC-1_8	A0031	14313	6424	0	A0031	25	1	1
CCAGGAACAGGATTAA-1_8	A0031	10680	4956	1.71348314606742	A0031	21	0	0
CCATCATGTTAGGTTG-1_8	A0031	5735	2848	0.03487358326068	A0031	21	1	1
CCCAACCGTCACAGCG-1_8	A0031	21908	9506	1.25981376666058	A0031	28	3	3
CCCGTTGTCCCGAAGC-1_8	A0031	14245	6570	0.723060723060723	A0031	21	0	0
CCCTAATGTAGGTGTC-1_8	A0031	12608	5993	0.245875634517767	A0031	21	0	0
CCGCTTAGTGACATAT-1_8	A0031	20198	8737	0.128725616397663	A0031	25	3	3
CCGTGCTGTACTGATG-1_8	A0031	14981	6520	0.834390227621654	A0031	25	2	2
CCTAATCGTCTCAGCC-1_8	A0031	8178	4178	0.0366837857666911	A0031	21	0	0
CCTATTGTCAAGCTAC-1_8	A0031	7998	3842	0.0750187546886722	A0031	21	0	0
CCTTCAGGTTAACGGC-1_8	A0031	8287	3998	0.482683721491493	A0031	25	2	2
CGAAGCCTCACCATTT-1_8	A0031	3767	2110	4.96416246349881	A0031	27	1	1
CGACCTGCATAGGCGA-1_8	A0031	4959	2587	0.020165355918532	A0031	21	0	0
CGATGTCCAGGGAGCT-1_8	A0031	7112	3702	0.0281214848143982	A0031	25	1	1
CGGACAACAACAACAA-1_8	A0031	1810	1010	0.165745856353591	A0031	21	0	0
CGTAACTAGAGGAAGG-1_8	A0031	2208	1226	1.35869565217391	A0031	25	1	1
CGTGACATCAGGTCCA-1_8	A0031	2513	1373	5.96896140071628	A0031	21	0	0
CTAATCTTCATGCTTT-1_8	A0031	16413	6517	4.07603728751599	A0031	28	0	0
CTAGCTGAGGATCCGC-1_8	A0031	12051	5559	0.124470998257406	A0031	21	0	0
CTAGTCGAGGAGGACT-1_8	A0031	7987	3755	6.98635282333792	A0031	25	1	1
CTATGGCCATAGACTT-1_8	A0031	25068	9759	0.287218764959311	A0031	25	1	1
CTATTACTCTTGGATA-1_8	A0031	7995	3793	0.0125078173858662	A0031	25	1	1
CTCATTTAGCCACAAT-1_8	A0031	13280	5991	0.489457831325301	A0031	21	0	0
CTCCCTGAGCCTTAAA-1_8	A0031	8291	3522	4.6194668918104	A0031	25	1	1
CTCGTTATCAGGCTAT-1_8	A0031	4253	2097	0.258640959322831	A0031	21	0	0
CTGGTCAAGCTTCCCG-1_8	A0031	9027	4184	2.53683394261659	A0031	21	0	0
CTTAAGATCCTCAGTC-1_8	A0031	18722	8091	0.496741801089627	A0031	25	1	1
CTTATTGGTAGCCATA-1_8	A0031	4708	2358	2.12404418011895	A0031	28	0	0
CTTTGTCCAAGGGTTG-1_8	A0031	16163	7459	2.49334900699128	A0031	25	3	3
GAACCGCTCTTAATGG-1_8	A0031	3894	2115	0.539291217257319	A0031	25	2	2
GAAGCCTGTAATAACC-1_8	A0031	7997	2949	0.762786044766788	A0031	25	1	1
GAATTTGTCGCCTGTT-1_8	A0031	965	588	1.45077720207254	A0031	21	0	0
GACATAGAGCACAGAA-1_8	A0031	794	538	7.80856423173804	A0031	27	2	2
GACATAGAGTCATCCC-1_8	A0031	18473	7906	0.308558436637254	A0031	21	0	0
GACCTAAGTCAGTAAT-1_8	A0031	8855	4128	0.338791643139469	A0031	25	1	1
GACTATTCACTTAACG-1_8	A0031	1404	851	6.98005698005698	A0031	10	1	1
GACTTAGGTGAGGTAG-1_8	A0031	7282	3446	1.38698159846196	A0031	25	1	1
GAGCGATAGGACCTGC-1_8	A0031	13517	6128	0.103573278094252	A0031	21	0	0
GAGTGTTTCTAATTGG-1_8	A0031	2686	1403	6.03127326880119	A0031	25	2	2
GATAACGAGTATTGTG-1_8	A0031	3883	2116	0.695338655678599	A0031	28	0	0
GATAAGCCACTAGGTC-1_8	A0031	9468	4738	2.13350232361639	A0031	28	0	0
GATTACTCAGTTTACG-1_8	A0031	18684	8055	0.422821665596232	A0031	27	1	1
GATTCAATCAAGCTAC-1_8	A0031	9847	4185	1.17802376358282	A0031	27	3	3
GATTCATCATCATGGC-1_8	A0031	3509	1925	2.08036477628954	A0031	21	0	0
GATTCATCATCCATCT-1_8	A0031	4883	2536	4.48494777800532	A0031	21	0	0
GCCTATTGTTGTCCAT-1_8	A0031	1291	877	0.464756003098373	A0031	27	1	1
GCCTCCATCCATAATG-1_8	A0031	20314	8833	0.590725607955105	A0031	20	3	3
GCCTGCTGTCGCAATA-1_8	A0031	13440	4644	5.34970238095238	A0031	28	3	3
GCCTTAACACCTAATG-1_8	A0031	3261	1764	0.183992640294388	A0031	21	0	0
GCCTTAACAGCATGGA-1_8	A0031	20517	8924	0.399668567529366	A0031	25	1	1
GCCTTTGGTCAACAAT-1_8	A0031	8143	3870	0.22104875353064	A0031	21	0	0
GCGAAGTAGAAAGGAA-1_8	A0031	9677	4937	3.06913299576315	A0031	28	0	0
GCGCAAACAAATACCT-1_8	A0031	8806	4638	0.738133091074267	A0031	28	0	0
GCGCCTTGTGGATTGC-1_8	A0031	1017	591	12.3893805309735	A0031	21	0	0
GCGGATACAAATACCT-1_8	A0031	4685	1902	1.75026680896478	A0031	25	1	1
GCGGATACAGGACCTT-1_8	A0031	6769	3398	0.0295464618111981	A0031	21	0	0
GCTGAGGAGGTGCTGC-1_8	A0031	3466	1809	1.7599538372764	A0031	21	0	0
GCTTGACCAACGTGCT-1_8	A0031	17785	7686	0.292381220129322	A0031	21	0	0
GGAAACTCAGGATAAC-1_8	A0031	9425	4309	2.54641909814324	A0031	27	1	1
GGAACCACAAGGTAAC-1_8	A0031	12638	6259	1.6379173919924	A0031	28	0	0
GGAAGTATCGAAGTGA-1_8	A0031	10154	4962	1.89088044120544	A0031	21	0	0
GGACAGCCAATTAACC-1_8	A0031	11652	5514	0.120151047030553	A0031	21	0	0
GGATTATGTGCACGCA-1_8	A0031	12355	6000	0.267098340752732	A0031	28	0	0
GGCATTAGTGCTGTAA-1_8	A0031	8261	3836	0.193681152402857	A0031	25	1	1
GGCCAACTCTTAAGTG-1_8	A0031	6820	3636	1.61290322580645	A0031	28	0	0
GGCCTAATCAATGTGC-1_8	A0031	4349	2293	0.0229937916762474	A0031	21	0	0
GGCTCACAGCGATACT-1_8	A0031	4106	2310	1.43692157817828	A0031	25	2	2
GGTAATTGTTATCCGT-1_8	A0031	1939	1062	7.3233625580196	A0031	21	0	0
GGTATTGGTAACTACG-1_8	A0031	4785	2533	3.36468129571578	A0031	28	0	0
GGTCCATCATAGCGAG-1_8	A0031	3648	1856	0.0274122807017544	A0031	21	0	0
GGTCCTGCAAGTTATC-1_8	A0031	16164	7122	0.921801534273695	A0031	27	1	1
GGTTAGCGTCACGAAC-1_8	A0031	8214	3983	2.66617969320672	A0031	25	2	2
GTAGCTGTCAGCACGC-1_8	A0031	13401	6098	0.0596970375345124	A0031	21	0	0
GTAGGTGCAGATAGAC-1_8	A0031	6208	3022	0.998711340206185	A0031	25	2	2
GTCTAATCACTTACAG-1_8	A0031	9891	4377	1.63785259326661	A0031	28	0	0
GTCTATCGTAACCAGC-1_8	A0031	12334	4601	1.43505756445598	A0031	27	3	3
GTGAGCGAGTAAAGGT-1_8	A0031	21419	9339	1.24188804332602	A0031	21	0	0
GTGGTTAGTTTGCAGA-1_8	A0031	12389	5528	0.314795383001049	A0031	25	1	1
GTGTGAGCATTGCGGT-1_8	A0031	7875	3849	0.228571428571429	A0031	25	2	2
GTGTGTTAGGCGGATG-1_8	A0031	9919	4660	1.25012602076822	A0031	25	1	1
GTTCTTGTCTTTAGGA-1_8	A0031	1473	1016	0.88255261371351	A0031	27	2	2
TAACCAGGTTACCTGT-1_8	A0031	11122	5224	0.764251033986693	A0031	21	0	0
TAAGCCAGTAGCTAGC-1_8	A0031	5625	2763	3.48444444444444	A0031	21	0	0
TAAGCCTAGAATCTCA-1_8	A0031	6896	3343	5.26392111368909	A0031	21	0	0
TAAGCCTAGTAGCCAT-1_8	A0031	12070	5834	0.0911350455675228	A0031	28	0	0
TAAGGCTTCAAGTGAG-1_8	A0031	15008	6918	0.0266524520255864	A0031	21	0	0
TACCGTTGTGCATCGG-1_8	A0031	20158	8807	0.719317392598472	A0031	25	3	3
TAGCATATCAGGGCCT-1_8	A0031	3283	1735	0.365519342065184	A0031	21	0	0
TAGGTTATCTTGATGA-1_8	A0031	16254	6682	1.98720314999385	A0031	21	3	3
TATAGGTGTTCCTCCT-1_8	A0031	6205	2912	1.17647058823529	A0031	27	1	1
TATTTGCTCAGAAACG-1_8	A0031	4911	2587	0.77377316228874	A0031	25	2	2
TCAAGGTTCACGCATG-1_8	A0031	6095	3150	0.803937653814602	A0031	27	1	1
TCAAGGTTCTTTAAGG-1_8	A0031	21626	9065	0.77221862572829	A0031	25	1	1
TCAAGTATCATTACTC-1_8	A0031	4617	2395	0.0433181719731427	A0031	21	0	0
TCACGGATCGCACAAT-1_8	A0031	23532	6607	1.8018018018018	A0031	21	3	3
TCATCCATCGCGCTAA-1_8	A0031	9177	4476	0.67560204859976	A0031	25	3	3
TCCTAGTGTACCAGGT-1_8	A0031	8908	4189	0.707229456668164	A0031	27	1	1
TCGGTTTGTCCAAATG-1_8	A0031	4608	2197	0.0868055555555556	A0031	25	1	1
TGAACAACACATAGCC-1_8	A0031	21010	8933	0.0475963826749167	A0031	21	0	0
TGAGAACCAAGATTCT-1_8	A0031	2813	1581	2.38179879132599	A0031	27	1	1
TGAGCAAAGGGTCCAC-1_8	A0031	8087	3917	0.989241993322617	A0031	25	2	2
TGAGCACGTACTGATG-1_8	A0031	7958	3897	0.125659713495853	A0031	21	0	0
TGAGTTTCATGGTTAT-1_8	A0031	15927	6568	0.188359389715577	A0031	21	3	3
TGATTAGTCCGCCAAA-1_8	A0031	7663	3745	0	A0031	21	0	0
TGCTCTCAGGACACTT-1_8	A0031	9929	4784	0.282002215731695	A0031	25	2	2
TGGTTCTGTGGACCTG-1_8	A0031	1322	762	10.6656580937973	A0031	25	2	2
TGTGATCAGGCCTGGT-1_8	A0031	5126	2639	0.585251658213032	A0031	28	1	1
TTAAGGTGTGCACGCA-1_8	A0031	4531	2351	0.264842198190245	A0031	21	0	0
TTAGCAGGTCAACAAT-1_8	A0031	7241	3599	2.96920314873636	A0031	27	1	1
TTCGTTAGTTGAGGTC-1_8	A0031	1274	850	6.90737833594976	A0031	28	0	0
TTCTTAGGTGCGCATG-1_8	A0031	12494	5758	0.0160076836881703	A0031	21	0	0
TTTAAGCCACCTCGCT-1_8	A0031	6098	3078	3.64053788127255	A0031	21	0	0
TTTAAGGTCATTGCAA-1_8	A0031	7349	3752	0.217716696149136	A0031	21	0	0
TTTACGCGTGTCCAGG-1_8	A0031	22126	8960	0.921992226340052	A0031	28	3	3
TTTCCTGAGTCGCAAT-1_8	A0031	9115	3368	3.64234777838727	A0031	21	3	3
TTTGCGGAGGAAGTAT-1_8	A0031	10119	4800	0.247059986164641	A0031	25	2	2
TTTGGCTGTTGCGCGA-1_8	A0031	11731	5328	0.213110561759441	A0031	21	0	0
TTTGTGTTCCAAGTGT-1_8	A0031	14115	6304	6.68083599008147	A0031	28	0	0
AAAGCAAGTCGCATAA-1_9	A0033	3366	1936	2.10932857991682	A0033	21	3	3
AAAGCTTGTTAGGCGT-1_9	A0033	870	557	2.98850574712644	A0033	27	2	2
AACGACAAGTTATCTC-1_9	A0033	15261	6250	0.648712404167486	A0033	25	1	1
AAGCCACGTGTTTCAC-1_9	A0033	4002	2171	2.17391304347826	A0033	21	0	0
AAGCCTTAGGAGCATA-1_9	A0033	5705	2701	0.543382997370727	A0033	25	1	1
AAGGTATAGGCTACTG-1_9	A0033	18321	7966	0.502155995851755	A0033	27	1	1
AAGGTGCAGGCGGATG-1_9	A0033	17083	8127	0.333665047122871	A0033	28	0	0
ACAACATGTTGGATCA-1_9	A0033	1953	1023	0.614439324116744	A0033	21	0	0
ACAGGCTGTAAGCACC-1_9	A0033	6197	3179	0.403421010166209	A0033	28	0	0
ACCAAACTCATTAGCA-1_9	A0033	1883	1119	0	A0033	21	2	2
ACCATAATCCGTAAAC-1_9	A0033	2834	1632	0.494001411432604	A0033	27	2	2
ACCTGGATCCGTGACA-1_9	A0033	10697	4575	0.299149294194634	A0033	28	3	3
ACGAAGTCATCAGCAC-1_9	A0033	6867	3584	1.12130479102956	A0033	25	1	1
AGCCTAGTCGGGATTT-1_9	A0033	2564	1580	0.078003120124805	A0033	21	3	3
AGCGCCTAGCTGTACG-1_9	A0033	19604	8736	0.23974699041012	A0033	28	3	3
AGCGGATAGCCTGACA-1_9	A0033	4402	2378	0.295320308950477	A0033	21	0	0
AGCTACTAGTTCCTGC-1_9	A0033	5155	2545	0.620756547041707	A0033	25	1	1
AGGTCAAAGGGTCCAC-1_9	A0033	2646	1436	0	A0033	28	0	0
AGGTTAACACCAAAGG-1_9	A0033	4160	2067	0.480769230769231	A0033	25	1	1
AGTTACTCATGACTAT-1_9	A0033	1511	918	2.31634679020516	A0033	25	2	2
AGTTTGCAGGCGCACT-1_9	A0033	1405	860	0.925266903914591	A0033	21	0	0
ATAATGGCATGCTTAG-1_9	A0033	3301	1705	0.393820054528931	A0033	27	2	2
ATACCGGTCCGTCCAT-1_9	A0033	4522	2292	0.995134896063689	A0033	28	0	0
ATATAGGCATGTCGCG-1_9	A0033	2083	1254	0.960153624579933	A0033	21	2	2
ATCCGTGAGTATGTGC-1_9	A0033	29883	7187	1.06080380149249	A0033	28	0	0
ATGACGAAGCATGACT-1_9	A0033	30123	9955	0.341931414533745	A0033	11	3	3
ATGGCCGGTTCCTCCT-1_9	A0033	2248	1472	1.29003558718861	A0033	28	3	3
ATGGCTTAGGTGTCCA-1_9	A0033	3254	1851	0.153657037492317	A0033	25	2	2
ATTGACTCATCACTTC-1_9	A0033	10260	5222	0.974658869395711	A0033	27	1	1
ATTGGTTCATTCAGCA-1_9	A0033	7547	3869	1.48403339075129	A0033	21	3	3
ATTGTCCGTGGTTCTT-1_9	A0033	10527	5388	0.44647097938634	A0033	28	1	1
CAAACCGTCCCTGTTA-1_9	A0033	6125	2994	1.22448979591837	A0033	28	0	0
CAAACTGGTGATGAAA-1_9	A0033	8229	3949	0.0243042897071333	A0033	21	0	0
CAAAGGATCCCATAGG-1_9	A0033	8525	4387	0.187683284457478	A0033	28	0	0
CAAGGCTGTAACCTAG-1_9	A0033	6693	3489	0.149409831166891	A0033	28	0	0
CAGGACACAATTAGGA-1_9	A0033	8966	4393	1.28262324336382	A0033	28	0	0
CATGCGGGTAAGTCGC-1_9	A0033	5753	3037	1.89466365374587	A0033	21	0	0
CCACACAAGTCATTGA-1_9	A0033	24564	7148	0.643217716984205	A0033	28	3	3
CCACAGGGTATGTGGC-1_9	A0033	3249	1578	0.15389350569406	A0033	28	0	0
CCAGACTCAATAGCCC-1_9	A0033	16816	7943	0.0237868696479543	A0033	21	3	3
CCCAGCACAAGTGTTT-1_9	A0033	10782	5371	0.0278241513633834	A0033	28	0	0
CCGACAGGTATTGTCC-1_9	A0033	5318	2742	0.300864986837157	A0033	27	1	1
CCGCACACATATAACC-1_9	A0033	5321	2645	0.187934598759632	A0033	28	0	0
CCGCTTAGTATTGCAG-1_9	A0033	3229	1526	0.526478786001858	A0033	25	1	1
CCGGTAGGTCTCACTG-1_9	A0033	999	600	3.4034034034034	A0033	25	2	2
CCTCAATGTTAGCGTA-1_9	A0033	7414	3798	0.445103857566766	A0033	27	1	1
CCTCCTCTCAATAGCC-1_9	A0033	14983	6393	0.166855769872522	A0033	27	1	1
CCTGATGAGAAACTGG-1_9	A0033	2767	1341	6.46910010842067	A0033	21	0	0
CCTGGTAAGTTACTTC-1_9	A0033	11263	4234	1.2696439669715	A0033	28	3	3
CGAAGCCTCAAGCTTA-1_9	A0033	9282	4469	0.398620986856281	A0033	28	0	0
CGCAATGTCTTAGCCC-1_9	A0033	8019	3558	0.498815313630128	A0033	25	1	1
CGCATTACAAATATCC-1_9	A0033	2134	1305	1.03092783505155	A0033	25	1	1
CGCCACACATCGCTTT-1_9	A0033	10419	5218	0.844610807179192	A0033	28	0	0
CGCTTAACATTAGCGC-1_9	A0033	1583	1081	0.505369551484523	A0033	21	3	3
CGGTGAGAGGAGGACT-1_9	A0033	10296	4736	0.369075369075369	A0033	25	3	3
CGGTTTGAGGTCCGTA-1_9	A0033	13416	6524	0.0968992248062016	A0033	28	3	3
CGTCCTAGTGATCAGC-1_9	A0033	5099	2664	0.411845459894097	A0033	21	1	1
CGTTGCGCAGGCTTCG-1_9	A0033	6240	3364	0.448717948717949	A0033	27	1	1
CGTTTGTGTGCTTAGA-1_9	A0033	21489	5702	1.30299222858207	A0033	28	0	0
CTATTACTCCTCAGCT-1_9	A0033	15876	7192	0.113378684807256	A0033	28	0	0
CTCATTGTCGGCCAGT-1_9	A0033	11927	4057	0.796512115368492	A0033	25	3	3
CTCCTCACACCAAAGG-1_9	A0033	1034	658	0.193423597678917	A0033	27	2	2
CTGGTTTGTAAAGCAA-1_9	A0033	7991	3232	0.0500563133525216	A0033	21	3	3
CTGTATTTCTTTAGGA-1_9	A0033	3772	1976	0.212089077412513	A0033	28	0	0
GACCTGATCCTCAGTC-1_9	A0033	16564	7111	0.410528857763825	A0033	21	0	0
GACTCACCATTGCGAC-1_9	A0033	2043	1281	0.636319138521782	A0033	27	1	1
GAGAACCAGGTGTCCA-1_9	A0033	8548	4099	0.0584932147870847	A0033	28	0	0
GATAAGCCAAGGTAAC-1_9	A0033	8811	4387	0.113494495516967	A0033	28	0	0
GATCGAGCAACTAGAA-1_9	A0033	14275	6839	0.238178633975482	A0033	21	3	3
GATGCTTAGCGGATAA-1_9	A0033	10476	5151	0.372279495990836	A0033	21	0	0
GATTAAGCAGCAAGGC-1_9	A0033	9112	4546	1.33889376646181	A0033	28	0	0
GATTGCAGTCAGGCAT-1_9	A0033	13053	5213	0.827396000919329	A0033	21	3	3
GCAATGAAGTTGCCTC-1_9	A0033	2375	1338	0.0421052631578947	A0033	21	0	0
GCACATTAGTAACGAG-1_9	A0033	4812	2418	0.270157938487116	A0033	21	0	0
GCCAACATCTGGCAAT-1_9	A0033	13153	5483	0.319318786588611	A0033	28	3	3
GCCACACAGCGAGTAA-1_9	A0033	15510	6452	0.709219858156028	A0033	28	0	0
GCCCTCATCCAAATCA-1_9	A0033	4281	1809	0.373744452230787	A0033	21	0	0
GCCTGCTGTTGTGATG-1_9	A0033	2489	1378	0	A0033	25	1	1
GCCTTTATCTGCAACG-1_9	A0033	6526	2940	0.628256205945449	A0033	25	1	1
GCGGATACATTGCGGT-1_9	A0033	3524	1759	3.83087400681044	A0033	25	2	2
GCTTATCGTTGCTGGG-1_9	A0033	14692	5831	0.081677103185407	A0033	21	3	3
GGAGCGATCCGCACAA-1_9	A0033	7261	3282	0.771243630353946	A0033	28	0	0
GGAGCGATCGGTTAGT-1_9	A0033	4496	2264	0.667259786476868	A0033	28	3	3
GGCTGTCAGGACCGCT-1_9	A0033	1101	762	2.54314259763851	A0033	25	2	2
GGGTTATTCATTACAG-1_9	A0033	1968	1186	0.304878048780488	A0033	28	0	0
GGTAACTTCAGCACGC-1_9	A0033	12069	5493	0.629712486535753	A0033	28	3	3
GGTAACTTCGAAGTAG-1_9	A0033	4315	2249	0.301274623406721	A0033	27	1	1
GGTCAATTCAATACGC-1_9	A0033	3084	1812	1.03761348897536	A0033	28	0	0
GGTTCTTGTGCTAGCG-1_9	A0033	13897	6857	0.546880621716917	A0033	25	2	2
GGTTTCCTCATTTGTC-1_9	A0033	10177	4815	0.776260194556353	A0033	25	1	1
GTAAGCGCAGGAACCA-1_9	A0033	3272	1718	0.213936430317848	A0033	25	1	1
GTCATCACACTAGCGT-1_9	A0033	14894	6812	0.0872834698536323	A0033	28	0	0
GTCCTAGAGGTAACGA-1_9	A0033	6305	3318	0.285487708168121	A0033	25	2	2
GTCTTTAGTAAACAAG-1_9	A0033	4191	2028	0.286327845382963	A0033	25	1	1
GTTACTAAGCCAAATC-1_9	A0033	6105	3097	0.900900900900901	A0033	21	3	3
GTTCCCAGTCTAACAG-1_9	A0033	13421	6186	0.484315624767156	A0033	28	0	0
TAATGCATCATAATCG-1_9	A0033	4462	2543	0.0448229493500672	A0033	28	0	0
TAATGGTGTCATAGAT-1_9	A0033	7670	4025	0.560625814863103	A0033	21	3	3
TACAGGTTCTTGAGCG-1_9	A0033	1733	1154	2.82746682054241	A0033	28	0	0
TACCAGGTCACTAAGC-1_9	A0033	2591	1516	0.733307603241992	A0033	25	2	2
TACGGTTAGAGAGGCT-1_9	A0033	1163	787	2.83748925193465	A0033	21	0	0
TACGGTTAGTCACGAT-1_9	A0033	6818	3454	0.5720152537401	A0033	25	1	1
TACTGGCCAATTGAGA-1_9	A0033	5348	2351	0.074794315632012	A0033	28	0	0
TAGCTTGCACCATATG-1_9	A0033	7314	3549	0.519551544982226	A0033	21	0	0
TAGCTTGCACCTCAGG-1_9	A0033	6793	2886	1.58987192698366	A0033	21	3	3
TAGTACGGTACAATGT-1_9	A0033	5766	2948	0.0867152271938953	A0033	21	0	0
TATAACCCATAGCAGG-1_9	A0033	5758	2808	0.191038555053838	A0033	27	1	1
TATCGAGGTTTACTTG-1_9	A0033	13387	6277	0.0896392022111003	A0033	28	0	0
TCAAGACTCATAGCCG-1_9	A0033	10294	4899	0.0874295706236643	A0033	28	0	0
TCATCCATCATTAGGC-1_9	A0033	7489	3400	0.120176258512485	A0033	21	0	0
TCATTGTTCGGTTTGG-1_9	A0033	3249	1696	0	A0033	21	0	0
TCCATGCTCGATATTG-1_9	A0033	5345	2780	0.355472404115996	A0033	27	1	1
TCCATTGTCCCTTGCG-1_9	A0033	1600	1089	0.6875	A0033	27	1	1
TCCTGGTTCACCGGTA-1_9	A0033	5940	3124	1.01010101010101	A0033	25	1	1
TCCTTGCAGGGTGAAC-1_9	A0033	17363	7179	0.13822496112423	A0033	25	1	1
TCTAACCGTCATCCTG-1_9	A0033	4098	2063	0.170815031722792	A0033	21	0	0
TCTAACTTCTGTTGCC-1_9	A0033	20808	6062	0.379661668589004	A0033	28	0	0
TCTGGCTTCTGGTCCT-1_9	A0033	8580	4126	0.396270396270396	A0033	27	1	1
TGAAGGATCTTGAGGT-1_9	A0033	6985	3721	0.171796707229778	A0033	28	0	0
TGCATCCTCAATCATG-1_9	A0033	9918	4938	0.393224440411373	A0033	28	0	0
TGCTATGCAATGAAGC-1_9	A0033	2315	1490	0.0431965442764579	A0033	27	1	1
TGCTGGATCGATATTG-1_9	A0033	2648	1523	0	A0033	21	0	0
TGGCTATAGGCTATGT-1_9	A0033	4642	2115	0.883239982766049	A0033	21	0	0
TGGTTCTGTTGCACGG-1_9	A0033	20191	8835	0.252587786637611	A0033	28	3	3
TGTCCTGGTAAGCTTG-1_9	A0033	3040	1609	1.41447368421053	A0033	21	0	0
TGTGCACCACATAGCC-1_9	A0033	1400	836	0.0714285714285714	A0033	25	1	1
TGTGGAGCAACACCTA-1_9	A0033	9268	4458	0.550280535174795	A0033	21	3	3
TTCCTTCTCCACCCTG-1_9	A0033	12487	5687	0.0240249859854248	A0033	25	1	1
TTCGTTAGTTGGATAT-1_9	A0033	4437	1929	0.563443768311922	A0033	25	1	1
TTGTTCCCACAATGTT-1_9	A0033	16071	7268	0.0435567170680107	A0033	21	0	0
AAGCCTCCAGGCTACT-1_10	C0013	10820	5411	0.00924214417744917	C0013	21	0	0
ACAGGCTGTAATGGAA-1_10	C0013	2709	1641	0.073827980804725	C0013	21	0	0
AGTCTTGCATGTGGGA-1_10	C0013	18882	8413	0.00529604914733609	C0013	21	0	0
ATGCGATTCCGCATGA-1_10	C0013	17594	7995	0.0113675116516994	C0013	21	2	2
ATTACTGAGTCCTGAG-1_10	C0013	14874	6755	0	C0013	21	0	0
CAACCGGGTCCTCCAA-1_10	C0013	3846	2108	0.078003120124805	C0013	21	0	0
CATAGGCGTACGGGTT-1_10	C0013	2379	1379	0	C0013	18	2	2
CCAAACTAGCACAGAA-1_10	C0013	11485	5909	0.0261210274270788	C0013	27	1	1
CCACACAAGTAGGATG-1_10	C0013	7734	3753	0.012929919834497	C0013	18	2	2
CCTCAAACAAGTGAAC-1_10	C0013	8712	4669	0.114784205693297	C0013	21	0	0
CCTCAGTTCAATTACG-1_10	C0013	14318	6591	0.0279368626903199	C0013	25	1	1
CGCGATTCAAGGTGCA-1_10	C0013	18546	8640	0.0862719723929688	C0013	27	1	1
CTCTCACAGTTTCCGC-1_10	C0013	20421	9218	0.0391753586993781	C0013	21	0	0
CTTAGTTTCTGTGCCT-1_10	C0013	3419	1859	0.0292483182217023	C0013	21	0	0
GAGCAAGGTCCGTGAG-1_10	C0013	3590	2101	0	C0013	21	0	0
GCTAGCGGTCGAAGTC-1_10	C0013	18529	8570	0.0161908359868315	C0013	25	1	1
GCTCACAAGGCCTAAT-1_10	C0013	19690	8989	0.0457084814626714	C0013	27	1	1
GCTGATCCAACTAGCC-1_10	C0013	13524	6548	0.0147885241052943	C0013	21	0	0
GGATACTTCCTAAATG-1_10	C0013	9823	4525	0	C0013	25	2	2
GGATGAATCTGTTCAT-1_10	C0013	21095	9328	0	C0013	21	0	0
GGATTGCGTTAAGCCA-1_10	C0013	22576	9854	0	C0013	21	0	0
GGCAGGATCACCGGTA-1_10	C0013	21439	9549	0.00466439666029199	C0013	21	0	0
GGCATTGTCCTGAGTG-1_10	C0013	18123	8516	0.0606963527009877	C0013	21	0	0
GGCCGTTAGGAGGTTA-1_10	C0013	21750	9737	0	C0013	25	1	1
GGCTATGTCACCGGTA-1_10	C0013	8116	3981	0.0246426811237063	C0013	27	2	2
GGGATTAAGGCGTAAA-1_10	C0013	16945	7940	0.0236057834169371	C0013	27	1	1
GTATTGCAGCCTGGTA-1_10	C0013	14169	6743	0.0564612887289152	C0013	27	2	2
GTCCATTGTCCTAAGA-1_10	C0013	20622	9437	0.0484919018523907	C0013	21	0	0
GTCCATTGTCGACTCC-1_10	C0013	6575	3302	0.0456273764258555	C0013	27	2	2
GTGGATGCACTAAGTT-1_10	C0013	889	574	0	C0013	21	2	2
GTGTCCAAGAAACTGG-1_10	C0013	4432	2664	0.496389891696751	C0013	27	1	1
GTTGCTGAGTCACTCC-1_10	C0013	16534	7687	0	C0013	21	0	0
GTTTAACCATGAAGTA-1_10	C0013	17768	8569	0.106933813597479	C0013	21	0	0
TAAACAGCACGTGCTG-1_10	C0013	20874	9250	0.00479064865382773	C0013	21	0	0
TATTGACCAGCAAGTG-1_10	C0013	15474	6878	0.019387359441644	C0013	25	2	2
TCGGTTACAGGCCTTG-1_10	C0013	8452	4226	0.0118315191670611	C0013	21	1	1
TCGTGCTTCGATTCTT-1_10	C0013	21348	9563	0.0374742364624321	C0013	27	1	1
TTAGCAGGTCATCAAG-1_10	C0013	21457	9616	0.0559258050985692	C0013	27	1	1
TTGCTTTAGTCGCAAT-1_10	C0013	3271	1937	0.0917150718434729	C0013	21	0	0
AAACCAACAGTTTACG-1_11	C0014	11644	5217	0	C0014	27	2	2
AAACGCGCAGTACCGT-1_11	C0014	15964	7223	0.28814833375094	C0014	25	1	1
AAAGGTTAGCGAGTAA-1_11	C0014	9812	4865	0.570729718711782	C0014	21	2	2
AACTAGCTCCGCCTAT-1_11	C0014	6238	2870	0.352677140109009	C0014	27	1	1
AACTGTTCACTAAGCC-1_11	C0014	13484	6185	0.00741619697419164	C0014	27	1	1
ACACTTAAGTGAACGA-1_11	C0014	16349	7454	0.00611658205394825	C0014	21	0	0
ACAGCCGGTTTATGGG-1_11	C0014	13748	6572	0.0072737852778586	C0014	25	1	1
ACGTACCCAGGCTTCG-1_11	C0014	23097	9644	0.129886998311469	C0014	25	2	2
ACTAATCCATGCTATG-1_11	C0014	7051	3623	0.141823854772373	C0014	27	1	1
ACTGAAACAGCACGAA-1_11	C0014	22452	9067	0.00445394619632995	C0014	25	2	2
ACTTACTTCCCTCTAA-1_11	C0014	10930	5185	0.0731930466605673	C0014	25	2	2
ACTTAGGGTTAATGCG-1_11	C0014	14871	6507	0.0268979893752942	C0014	25	2	2
AGCTACGTCCTTCAAT-1_11	C0014	29196	9023	0.075352788053158	C0014	27	3	3
AGGAACGGTCATGCCC-1_11	C0014	16842	7804	0.0534378339864624	C0014	27	1	1
AGTAAGTAGCAGGTTT-1_11	C0014	4813	2592	0.166216496987326	C0014	25	2	2
AGTAAGTAGTGAGAGC-1_11	C0014	14621	7007	0.0683947746392176	C0014	21	3	3
AGTGAGTCACCAACCG-1_11	C0014	22533	9610	0.0133138064172547	C0014	21	0	0
AGTTGCAGTTCCTCCT-1_11	C0014	2167	1392	0.138440239963083	C0014	25	1	1
AGTTGGCGTCACTCGC-1_11	C0014	5037	2254	0.416914830256105	C0014	21	0	0
ATATAGGCACTAGCGT-1_11	C0014	14730	5248	0.0475220638153428	C0014	27	3	3
ATGCATTCAAGCTTTG-1_11	C0014	16617	7675	0.0300896672082807	C0014	27	1	1
ATGGACAAGATAAAGC-1_11	C0014	15429	6876	0.00648130144533022	C0014	25	1	1
ATGGCTAGTGTTGCAA-1_11	C0014	2545	1576	0.157170923379175	C0014	27	1	1
ATTATGGTCCCTGATC-1_11	C0014	15750	7535	0.0317460317460317	C0014	21	0	0
ATTTAGGTCTAAGGAG-1_11	C0014	8427	4235	0.189865907203038	C0014	21	0	0
CACCAACCACAGGGAC-1_11	C0014	8848	3832	0.0339059674502712	C0014	25	1	1
CAGGGCTTCCAATAGC-1_11	C0014	5521	2763	0.108675964499185	C0014	27	1	1
CATAATCCAGAAATTG-1_11	C0014	22887	9896	0	C0014	21	0	0
CATGGCGGTGCTCCAC-1_11	C0014	2602	1343	0	C0014	25	1	1
CCAAACTAGCAAGACA-1_11	C0014	12694	6035	0	C0014	21	0	0
CCAGACTCAGCTAATT-1_11	C0014	4566	2083	0.131406044678055	C0014	27	2	2
CCATAAGGTCGACTCC-1_11	C0014	7237	3055	0.0276357606743126	C0014	21	3	3
CCATCATGTCCCGGAA-1_11	C0014	4384	2056	0.0684306569343066	C0014	27	2	2
CCTTTAGTCTACCTAT-1_11	C0014	15208	5000	0.0789058390320884	C0014	21	3	3
CGCACCACAAGCTACC-1_11	C0014	5123	2423	0.214717938707788	C0014	27	1	1
CGGGTCTAGTTATGGC-1_11	C0014	18257	8272	0.186229939201402	C0014	27	1	1
CGGTTCCGTACGGGTT-1_11	C0014	5549	2360	0	C0014	25	3	3
CGTGTTACAGGATTAA-1_11	C0014	10848	5221	0	C0014	21	0	0
CGTTATTTCAGCTAAC-1_11	C0014	11650	5683	0.103004291845494	C0014	21	0	0
CTAAAGCTCGTTACAA-1_11	C0014	12426	5683	0.0643811363270562	C0014	25	2	2
CTCATGCTCATGTCAA-1_11	C0014	3985	2019	0	C0014	25	1	1
CTCTTGATCACTTTAC-1_11	C0014	3511	1966	0	C0014	25	2	2
GCAGCTATCAGCCAAT-1_11	C0014	11649	5743	0	C0014	21	0	0
GCCCTCATCGAGGTGG-1_11	C0014	6205	2941	0.016116035455278	C0014	25	3	3
GCTAAGCGTCGTTACT-1_11	C0014	2963	1698	0	C0014	25	1	1
GCTGACATCTTGCTAT-1_11	C0014	21819	9450	0.045831614647784	C0014	27	1	1
GGAAACTCAGTACCGT-1_11	C0014	17064	7237	0.00586029067041725	C0014	25	2	2
GGCAGGATCGACCTGA-1_11	C0014	14874	6655	0.00672314105149926	C0014	28	0	0
GGCGGTAAGCTGGAAA-1_11	C0014	19555	8614	0.102275632830478	C0014	18	2	2
GGGTGAAGTGTCACGG-1_11	C0014	5589	2920	0	C0014	25	2	2
GGTGAGGTCAAGACTC-1_11	C0014	13340	5921	0.00749625187406297	C0014	27	2	2
GGTTTCCTCTAAGGTC-1_11	C0014	26631	9158	0.060080357478127	C0014	28	3	3
GGTTTGTAGTTTGGGT-1_11	C0014	18439	7818	0.314550680622593	C0014	27	3	3
GTAGGTGCAGTTGCGT-1_11	C0014	21854	9709	0.00915164271986822	C0014	25	3	3
GTGCGGTTCGGTTACG-1_11	C0014	21336	9545	0.0796775403074616	C0014	27	1	1
GTTAGACTCTTTGTAC-1_11	C0014	11008	5098	0	C0014	21	0	0
GTTCTTAGTTGGTTAG-1_11	C0014	12716	5878	0.0314564328405159	C0014	25	1	1
TAAGTGCTCCGGTTAG-1_11	C0014	20845	9309	0.0527704485488127	C0014	27	1	1
TACAACATCATGGCTG-1_11	C0014	17697	7814	0.00565067525569306	C0014	21	0	0
TACGGTTAGGTATTGC-1_11	C0014	8216	4178	0.0851996105160662	C0014	28	0	0
TAGCAGGCATTGCAGC-1_11	C0014	18730	8001	0	C0014	27	2	2
TAGCATATCCTTCAAT-1_11	C0014	11792	4011	0.16112618724559	C0014	28	0	0
TATAGCTCACTGGCCA-1_11	C0014	8389	3687	0	C0014	25	1	1
TATGGTCAGTTTGGGT-1_11	C0014	10147	4998	0.0394205183798167	C0014	21	0	0
TATTCGTTCGCACACA-1_11	C0014	10388	4504	0.0577589526376588	C0014	28	0	0
TCATTTGGTGACATAT-1_11	C0014	7824	3948	0.0255623721881391	C0014	25	2	2
TCCATTGTCTCAATGA-1_11	C0014	22159	9456	0	C0014	25	1	1
TGCTTCATCACTCGCT-1_11	C0014	13151	6029	0.0912478138544597	C0014	25	1	1
TGTCAGTAGAGGGACT-1_11	C0014	19910	8874	0	C0014	21	0	0
TGTCATAAGCTATATG-1_11	C0014	11385	5354	0.0175669740887132	C0014	25	2	2
TGTTATGAGCAGGTGG-1_11	C0014	19708	8593	0.00507408159123199	C0014	25	1	1
TGTTCATTCGTTTCTG-1_11	C0014	6217	3120	0.032169856844137	C0014	27	2	2
TTAGCTGCAAACATAG-1_11	C0014	16309	6259	0.0183947513642774	C0014	25	3	3
TTTGTGAAGTCAATCA-1_11	C0014	2052	1335	0	C0014	21	3	3
AAACCGAAGCTAAGTC-1_12	C0019	8311	3945	0.10829021778366	C0019	27	2	2
AAAGCCCGTTCCTCCT-1_12	C0019	4792	2717	0	C0019	21	0	0
AAAGCCGCAAGGATTA-1_12	C0019	10147	5041	0	C0019	21	2	2
AACCTTAAGGCCGGAA-1_12	C0019	7912	4015	0.695146612740142	C0019	23	2	2
AAGGTCAAGCGGGCAA-1_12	C0019	9451	4847	0	C0019	21	1	1
AAGTCTATCAAACTCA-1_12	C0019	12148	6141	0.0905498847546921	C0019	21	0	0
AAGTGCAAGTTGGATC-1_12	C0019	4244	2415	1.13100848256362	C0019	21	0	0
AATAGCTGTGGAGCAA-1_12	C0019	8446	4497	0.0473596968979399	C0019	25	2	2
AATAGCTGTTTGTGGA-1_12	C0019	6554	3078	0.152578577967653	C0019	27	2	2
AATATCCCACGTGCTG-1_12	C0019	13352	6326	0	C0019	21	1	1
AATCTTGAGGCATGTT-1_12	C0019	18539	8883	0.0215761367927073	C0019	21	2	2
AATGGCGCAGCAAATA-1_12	C0019	6944	3747	0.0288018433179724	C0019	21	0	0
AATTGACGTCTTACTA-1_12	C0019	1943	1210	0.0514668039114771	C0019	21	1	1
ACAGCCGGTTATCCTA-1_12	C0019	4151	2341	0.0240905805829921	C0019	21	1	1
ACCCAGGGTAATTAGC-1_12	C0019	14027	7022	0.106936622228559	C0019	21	0	0
ACCCGCTGTGTCCAGG-1_12	C0019	17716	8284	0	C0019	21	1	1
ACCGAAGCAATTTAGC-1_12	C0019	15243	7273	0.0065603883749918	C0019	27	1	1
ACCTGTTGTGGATGTC-1_12	C0019	15756	7559	0	C0019	21	0	0
ACCTTCATCTAACCTT-1_12	C0019	13106	6367	0	C0019	21	1	1
ACCTTCCAGCTGTCAG-1_12	C0019	13339	6004	0.082464952395232	C0019	10	2	2
ACCTTGTGTTCTTTAG-1_12	C0019	18085	8615	0.0387061100359414	C0019	21	0	0
ACGTCAAGTTGCACAA-1_12	C0019	14239	7190	0.00702296509586347	C0019	21	3	3
ACTAACGGTGAGACTC-1_12	C0019	17448	8527	0	C0019	21	1	1
ACTATGTCACTCAACA-1_12	C0019	6251	3309	0.0959846424572069	C0019	21	2	2
ACTGAAACACCTACTT-1_12	C0019	4628	2513	0.129645635263613	C0019	21	2	2
ACTTAGTCAGCTCATA-1_12	C0019	13219	6675	0	C0019	21	0	0
AGAATCGAGGGCCATC-1_12	C0019	6508	3462	0	C0019	21	1	1
AGAATCTGTGTTTGTC-1_12	C0019	11026	5669	0.00906947215672048	C0019	21	1	1
AGATGCTTCCCTTGCG-1_12	C0019	14637	6792	0.0341600054656009	C0019	27	2	2
AGCCTAGTCGATTTGA-1_12	C0019	10439	5379	0.0287383849027685	C0019	25	2	2
AGGATTGAGCATGTTA-1_12	C0019	14644	6943	0.0136574706364381	C0019	21	1	1
AGGATTGAGGTTTACA-1_12	C0019	7165	3964	0.0558269364968597	C0019	21	1	1
AGGTACGCAACAGCCT-1_12	C0019	3336	1793	0.0299760191846523	C0019	10	2	2
AGGTCAAAGTTGGGCC-1_12	C0019	8606	4391	0.139437601673251	C0019	27	2	2
AGGTTACTCGCTAAAC-1_12	C0019	18689	9100	0.00535074107763925	C0019	21	0	0
AGGTTAGAGGACAACA-1_12	C0019	7820	4213	0.358056265984655	C0019	25	1	1
AGTAACCTCATTACTC-1_12	C0019	18440	8894	0	C0019	21	0	0
AGTAATCGTGATCATG-1_12	C0019	18201	8657	0	C0019	21	0	0
AGTAGGATCCTGCGAA-1_12	C0019	8088	3782	0.0865479723046489	C0019	27	2	2
AGTCCTGAGGAGTCTT-1_12	C0019	16777	8126	0	C0019	21	0	0
AGTGAGTCAGGCTAGA-1_12	C0019	8257	4309	0.0484437447014654	C0019	21	0	0
AGTGATGAGCCTAATA-1_12	C0019	4640	2602	0	C0019	25	2	2
AGTGCCGGTAGCCTCC-1_12	C0019	6623	3567	0	C0019	21	1	1
AGTTGCAGTTTACGTC-1_12	C0019	15465	7363	0.00646621403168445	C0019	21	1	1
AGTTTGCAGCGAGCGA-1_12	C0019	18648	8604	0.0804375804375804	C0019	21	1	1
ATACCGGTCTCACTAT-1_12	C0019	8255	4163	0.15748031496063	C0019	27	2	2
ATCAAGACATGGTTAT-1_12	C0019	8096	4238	0.0123517786561265	C0019	25	1	1
ATCAAGCTCATTATGG-1_12	C0019	9937	4993	0	C0019	21	2	2
ATCAATCCATGGCCTG-1_12	C0019	11533	5680	0.0606953958206885	C0019	21	1	1
ATCACACAGGCGAAAC-1_12	C0019	20525	9854	0	C0019	21	2	2
ATCACTAAGGTCCTAG-1_12	C0019	12482	6132	0	C0019	21	1	1
ATCGAGGCACTTCATC-1_12	C0019	13761	6827	0	C0019	21	2	2
ATGACTCAGCGCATTG-1_12	C0019	7226	3673	0.31829504566842	C0019	27	2	2
ATGCATTCAAACCTAT-1_12	C0019	1779	1133	0	C0019	21	1	1
ATGCCTGAGCAACAAG-1_12	C0019	1765	1043	0.623229461756374	C0019	27	2	2
ATGCTTAAGGCTAGAA-1_12	C0019	5888	3098	0	C0019	21	1	1
ATTATCCTCGTTTCCA-1_12	C0019	12754	6440	0	C0019	21	1	1
ATTGCGCCAAAGCTAA-1_12	C0019	6457	3198	0.216818956171597	C0019	23	2	2
ATTGGTTCACTAAGTT-1_12	C0019	12924	6540	0.0154750851129681	C0019	21	1	1
CAAACACTCATGACCG-1_12	C0019	15028	7546	0.272824061751397	C0019	21	0	0
CAAATCATCGCTAAAC-1_12	C0019	1649	1023	0	C0019	21	1	1
CAACCCGCAGGATGGC-1_12	C0019	4437	2475	0.202839756592292	C0019	25	1	1
CAAGACAAGTGAACAG-1_12	C0019	8971	4639	0.0111470293166871	C0019	21	2	2
CAATCTAAGGAGTAAT-1_12	C0019	12769	6652	0.743989349205106	C0019	28	0	0
CAGAACCGTGGTTAGC-1_12	C0019	12925	6292	0	C0019	21	1	1
CAGCATTAGGTTAGAG-1_12	C0019	8777	4233	0.0569670730317876	C0019	27	2	2
CAGCCTTTCCTCACTA-1_12	C0019	5626	2949	0.33771773906861	C0019	28	0	0
CAGCTAAGTACAAAGA-1_12	C0019	13741	6720	0.00727749072119933	C0019	25	1	1
CAGGACCTCTTAGCGG-1_12	C0019	8719	4434	0	C0019	21	1	1
CATAAGCTCTTAATGG-1_12	C0019	1285	747	0.0778210116731518	C0019	27	2	2
CATAGGTTCGTTATAG-1_12	C0019	19249	9325	0.0155852252065042	C0019	21	0	0
CATCAATCACGTGCTG-1_12	C0019	12352	6421	0.40479274611399	C0019	28	3	3
CATCAGCCATGATTGT-1_12	C0019	11076	5091	0.0812567713976165	C0019	21	3	3
CATCGCTTCTCACAAA-1_12	C0019	4570	2450	0.218818380743982	C0019	21	0	0
CATGCATAGCATGACT-1_12	C0019	14142	6979	0	C0019	21	2	2
CATGGCGGTCGCATAA-1_12	C0019	3721	2080	0.0268744961031981	C0019	21	1	1
CATTCATTCGTCCTTA-1_12	C0019	11074	5297	0.0361206429474445	C0019	27	2	2
CCAACCCGTAGGTGTC-1_12	C0019	15935	7593	0.0125509883903357	C0019	21	1	1
CCCAAACCACAATGCC-1_12	C0019	12228	6189	0	C0019	21	1	1
CCCAATTGTTTATTCG-1_12	C0019	17379	8312	0.0172622130157086	C0019	21	1	1
CCGCTAGCAACCGCCA-1_12	C0019	11137	5085	0.0179581574930412	C0019	27	2	2
CCGGTTAAGTCACTCC-1_12	C0019	2768	1640	0.144508670520231	C0019	21	0	0
CCGTTGCGTTTGCAGA-1_12	C0019	15880	8029	0	C0019	21	3	3
CCTACTTCAAACGGGC-1_12	C0019	13388	6877	0	C0019	21	2	2
CCTATTGTCCTAAGAC-1_12	C0019	12955	6089	0.131223465843304	C0019	27	3	3
CCTGAATAGGCTTAGT-1_12	C0019	19726	9585	0	C0019	21	1	1
CCTTCAGGTCCTTTAA-1_12	C0019	5604	2724	0.446109921484654	C0019	27	2	2
CCTTGTTCAGGTTATT-1_12	C0019	10792	5615	0	C0019	21	1	1
CGAAGCGAGCCACATG-1_12	C0019	4350	2516	0.0459770114942529	C0019	21	0	0
CGAATATGTTTAAAGC-1_12	C0019	13890	6637	0.424766018718503	C0019	25	1	1
CGAGCGAAGGGATGCG-1_12	C0019	15702	7451	0.00636861546299834	C0019	21	1	1
CGATATTCATTCCTCG-1_12	C0019	15255	7661	0.00655522779416585	C0019	21	1	1
CGATGTCCACATACTG-1_12	C0019	17524	8089	0	C0019	21	2	2
CGATTGAGTTTGGGCG-1_12	C0019	10466	5282	0.0191094974202178	C0019	21	2	2
CGCAATGTCCGGAACC-1_12	C0019	11056	5650	0	C0019	21	1	1
CGCTGTGCATGAAATG-1_12	C0019	9876	4833	0.192385581206966	C0019	27	2	2
CGGATTAGTCAAAGAA-1_12	C0019	6030	3356	0.232172470978441	C0019	21	1	1
CGGTTTGAGTAACAGG-1_12	C0019	19506	9183	0.0871526709730339	C0019	21	1	1
CGTATTGCAATTAGCT-1_12	C0019	7020	3578	0.170940170940171	C0019	27	1	1
CTAAATGTCCACCTTA-1_12	C0019	10592	5551	0	C0019	21	0	0
CTAATCTTCGGGACCT-1_12	C0019	15764	5972	0.0126871352448617	C0019	21	3	3
CTAGCGGGTGAGACTC-1_12	C0019	8247	4198	0.0363768643142961	C0019	21	2	2
CTAGTAATCCGGAACC-1_12	C0019	20394	9664	0	C0019	21	0	0
CTCATGACATGCTTAG-1_12	C0019	10803	5321	0.0462834397852448	C0019	25	1	1
CTCATGCTCGCTCACT-1_12	C0019	4173	2165	0.407380781212557	C0019	10	2	2
CTCATTGTCACCATTT-1_12	C0019	8459	4109	0.248256295070339	C0019	9	3	3
CTCTCACAGCCACAAT-1_12	C0019	18230	9325	0.0767964893033461	C0019	28	0	0
CTGGATGTCTCACACC-1_12	C0019	11016	5528	0	C0019	21	2	2
CTGTATTTCAAACTCA-1_12	C0019	11969	6023	0.00835491686857716	C0019	21	2	2
CTGTTCATCTACCTGC-1_12	C0019	14701	7249	0.0204067750493164	C0019	21	1	1
CTGTTGGAGTAACAGG-1_12	C0019	9909	4599	0.0403673428196589	C0019	27	2	2
CTTAAGGGTAACCACA-1_12	C0019	8115	4180	0.0123228589032656	C0019	21	0	0
CTTAGGAGTTAATGAC-1_12	C0019	11014	5025	0.00907935355002724	C0019	27	2	2
CTTCAAGCATAAGCAA-1_12	C0019	7015	3735	0	C0019	21	1	1
CTTCTAAGTGCATTTC-1_12	C0019	12586	6309	0.119180041315748	C0019	25	1	1
CTTGCAACATTGCGGT-1_12	C0019	20727	9786	0.00482462488541516	C0019	21	1	1
CTTTAGTTCAGCTAAC-1_12	C0019	11812	6007	0	C0019	25	1	1
CTTTATGGTTTATCTG-1_12	C0019	9098	4790	0.010991426687184	C0019	21	0	0
GAACCAAAGGTTACGT-1_12	C0019	20284	9529	0.049299940840071	C0019	10	3	3
GAAGCCTGTAATGGCC-1_12	C0019	12474	5932	0.00801667468334135	C0019	25	2	2
GAAGGATGTTCGCTCA-1_12	C0019	5308	2908	0	C0019	21	1	1
GACATTATCACAGCGC-1_12	C0019	4007	2300	0.0998253057149988	C0019	27	2	2
GACCGTTCAATCTCTC-1_12	C0019	9597	4897	0.125039074710847	C0019	21	1	1
GACGCCTAGAATGACG-1_12	C0019	8623	4425	0	C0019	21	1	1
GACTCACCAAGTGTTT-1_12	C0019	8203	3968	0.0365719858588321	C0019	21	1	1
GAGGTGAGTCGAAGTC-1_12	C0019	10862	5416	0.00920640765973117	C0019	21	1	1
GAGTAATAGGGCCACT-1_12	C0019	5985	2980	0.050125313283208	C0019	27	2	2
GATCAAGAGTAACGAG-1_12	C0019	15873	7752	0	C0019	21	1	1
GATCGAGCAGAACCGA-1_12	C0019	12429	6062	0.0563198970150455	C0019	21	1	1
GATGAGGGTTGTTCAC-1_12	C0019	17592	8356	0	C0019	21	2	2
GATTCCTGTGATCATG-1_12	C0019	4985	2778	0.0200601805416249	C0019	21	2	2
GATTGCGTCCGCTAGA-1_12	C0019	10021	5212	0.00997904400758407	C0019	21	1	1
GCAAACTTCATAGCCG-1_12	C0019	5314	2978	0	C0019	21	0	0
GCAACAGCACAGGATG-1_12	C0019	14870	7524	0	C0019	21	2	2
GCAATAGAGCAAGATG-1_12	C0019	19441	8517	0.113162903142842	C0019	27	2	2
GCACATTAGGAGGTTA-1_12	C0019	11597	6155	0.0344916788824696	C0019	21	1	1
GCACATTAGTGAACGA-1_12	C0019	10514	5444	0.00951112801978315	C0019	21	1	1
GCACTAAGTGAGCGAA-1_12	C0019	12426	5878	0.0563334942861742	C0019	28	1	1
GCAGCCAGTACTTAGG-1_12	C0019	10118	5057	0.0197667523225934	C0019	21	2	2
GCAGGACCAATGAATG-1_12	C0019	14641	7445	0.0341506727682535	C0019	21	0	0
GCCACTAAGAATCTCA-1_12	C0019	8276	4232	0.0362493958434026	C0019	21	1	1
GCCTTAACACTTACAG-1_12	C0019	19932	9689	0.175597029901666	C0019	28	3	3
GCCTTAACATGCAACC-1_12	C0019	11625	5952	0	C0019	21	2	2
GCCTTGCGTTACCTGT-1_12	C0019	13406	6609	0	C0019	21	0	0
GCGATTAGTTACATCC-1_12	C0019	8599	4331	0.0116292592161879	C0019	25	2	2
GCGCAATGTCTAACAG-1_12	C0019	10464	5381	0.0764525993883792	C0019	21	1	1
GCGCAATGTTCCAGGG-1_12	C0019	16257	7880	0	C0019	21	2	2
GCGCTTGCACTGACCG-1_12	C0019	4956	3005	0.0807102502017756	C0019	21	3	3
GCTAAGTTCTTACTCG-1_12	C0019	9245	4956	0.876149269875608	C0019	21	1	1
GCTATTGCATTGTGTG-1_12	C0019	7768	4205	0.283213182286303	C0019	21	0	0
GCTGATCCAATCATGT-1_12	C0019	12747	6258	0.0627598650662901	C0019	25	1	1
GCTGCACAGATGCCTG-1_12	C0019	12496	6234	0.00800256081946223	C0019	21	0	0
GGAATCTTCTCACACC-1_12	C0019	17433	8846	0.0630987208168416	C0019	28	0	0
GGACCTCAGTCACTCC-1_12	C0019	17794	8275	0	C0019	21	3	3
GGCATGGAGCAGGCCT-1_12	C0019	11915	5718	0	C0019	21	2	2
GGCATTAGTTACATCC-1_12	C0019	3698	2038	0.0270416441319632	C0019	21	1	1
GGCGGTAAGGTTTGAC-1_12	C0019	10292	4787	0.00971628449280995	C0019	27	2	2
GGCTCAATCCAAGTGT-1_12	C0019	17481	8324	0.028602482695498	C0019	25	2	2
GGGATTAAGCAGGCCT-1_12	C0019	17582	8543	0	C0019	21	0	0
GGGCGAATCCCAGTAG-1_12	C0019	7412	3811	0	C0019	21	2	2
GGGTTTCCATTATGGT-1_12	C0019	5764	2954	0.0520471894517696	C0019	21	2	2
GGTCTTTGTCCTAATC-1_12	C0019	6216	3176	0	C0019	25	2	2
GGTGAGTAGGCTGTGC-1_12	C0019	16974	8191	0.0058913632614587	C0019	21	0	0
GGTGTTGTCCCTCGCA-1_12	C0019	6478	3141	0.0926211793763507	C0019	27	2	2
GTAGCTGTCCTCATGC-1_12	C0019	8171	4285	0	C0019	21	1	1
GTAGGCGAGTTAGAGG-1_12	C0019	9548	4878	0	C0019	21	1	1
GTATCGCCATCAGTAT-1_12	C0019	5945	3299	0.0504625735912532	C0019	21	2	2
GTCATGCCAACCCTAA-1_12	C0019	1165	814	1.11587982832618	C0019	21	1	1
GTCTCACTCGCTTCTA-1_12	C0019	13574	6838	0.117872403123619	C0019	28	0	0
GTTACCTGTCGTAATG-1_12	C0019	17414	8619	0.264155277363041	C0019	25	3	3
GTTCCTTCAAACCCTA-1_12	C0019	15207	7349	0.0328795949233905	C0019	21	0	0
GTTCGCTTCTGCAAAC-1_12	C0019	20874	9894	0.00479064865382773	C0019	21	3	3
GTTGCTGAGGCGTAAA-1_12	C0019	11869	5057	0	C0019	23	2	2
GTTTATCTCGCTAGAT-1_12	C0019	12671	6156	0	C0019	21	2	2
GTTTCCTCAGGTTCAC-1_12	C0019	11366	6072	0.123174379729016	C0019	28	0	0
GTTTCTAGTTAATGCG-1_12	C0019	9010	4687	0	C0019	21	1	1
TAACCAGGTCACAGAC-1_12	C0019	12924	6521	0.0232126276694522	C0019	21	1	1
TAAGCCTAGAGCCGCT-1_12	C0019	11502	5035	0.0608589810467745	C0019	27	2	2
TAATCCGCACAACAGG-1_12	C0019	7096	3732	0	C0019	21	1	1
TACGTACAGTGTGATC-1_12	C0019	6784	3516	0	C0019	21	2	2
TACTAAGTCTAATCTC-1_12	C0019	17033	8225	0	C0019	21	0	0
TACTTCGTCGTTCACC-1_12	C0019	12543	6177	0	C0019	21	2	2
TAGCCTTGTAGCTAGC-1_12	C0019	16613	7844	0.00601938241136459	C0019	25	3	3
TAGCGGACATTATCCC-1_12	C0019	2344	1541	0.0853242320819113	C0019	10	3	3
TAGCGGCTCATGCCTC-1_12	C0019	1871	1116	0.267236771779797	C0019	21	1	1
TAGGCTAGTTGCACAA-1_12	C0019	8826	4654	0.181282574212554	C0019	4	3	3
TAGTAACGTCTTGCTG-1_12	C0019	3376	1951	0	C0019	21	0	0
TAGTACGGTTTCGCCA-1_12	C0019	9341	4923	0.107054919173536	C0019	21	0	0
TATCGCACATTGCGAC-1_12	C0019	4590	2611	0.174291938997821	C0019	21	0	0
TATGGTCAGTTATGTG-1_12	C0019	12467	6221	0	C0019	25	1	1
TATGTGATCAACCAAC-1_12	C0019	13356	6620	0	C0019	21	2	2
TATTAGGTCCGCCTAT-1_12	C0019	15100	7857	0.00662251655629139	C0019	21	3	3
TATTGACCAGGATGGC-1_12	C0019	3280	1713	0	C0019	27	2	2
TATTTGCTCCACCTTA-1_12	C0019	6611	3363	0.0151263046437755	C0019	25	2	2
TCAGGAGCAGGACCAA-1_12	C0019	6809	3664	0.0146864444118079	C0019	21	2	2
TCATAACCACATTAAC-1_12	C0019	16348	7926	0.0183508686077808	C0019	21	0	0
TCATTTGGTTCCTCCT-1_12	C0019	2999	1722	0	C0019	21	1	1
TCCTGTTCAGGCATCT-1_12	C0019	17495	8353	0.00571591883395256	C0019	21	1	1
TCCTTGCAGACCATAC-1_12	C0019	10825	5519	0.23094688221709	C0019	21	0	0
TCGATTAAGATGCCTG-1_12	C0019	14682	6330	0	C0019	27	2	2
TCGATTAAGCACTAGT-1_12	C0019	12195	6081	0.02460024600246	C0019	21	1	1
TCGCATTGTGATGGCT-1_12	C0019	14250	6956	0.0280701754385965	C0019	25	1	1
TCGCATTGTGCTGTAA-1_12	C0019	16745	8127	0.00597193191997611	C0019	21	0	0
TCGCGCACAGTAATAG-1_12	C0019	11264	6014	0.0177556818181818	C0019	28	0	0
TCTAACTTCCCTCAGT-1_12	C0019	14782	6840	0.0608848599648221	C0019	21	1	1
TCTACTAGTTCCTGAT-1_12	C0019	928	600	0	C0019	25	2	2
TCTAGCGAGATTCCTT-1_12	C0019	6613	3420	0.030243459851807	C0019	8	3	3
TCTCAAGCAGCTCATA-1_12	C0019	9192	4940	0	C0019	21	1	1
TCTTGACGTCATGAGC-1_12	C0019	15011	7360	0.0199853440810073	C0019	21	0	0
TGAGGAGGTCACGAAC-1_12	C0019	14425	7081	0	C0019	21	2	2
TGAGGTGCAGCATGTC-1_12	C0019	9659	4809	0.0828243089346723	C0019	21	2	2
TGATTAGTCAATACGC-1_12	C0019	12682	6287	0.00788519161015613	C0019	21	2	2
TGCAATATCATTACTC-1_12	C0019	15445	7617	0	C0019	21	1	1
TGCTTCCAGGCGTAAA-1_12	C0019	11466	5821	0.0174428745857317	C0019	27	2	2
TGGAACAAGTCTATGA-1_12	C0019	1385	800	0.0722021660649819	C0019	27	2	2
TGGGCATGTACCGGAT-1_12	C0019	6161	3277	0.0324622626197046	C0019	21	1	1
TGGTAAACATATTGAC-1_12	C0019	7944	3981	0.226586102719033	C0019	27	2	2
TGTAAGCTCGCTTCTA-1_12	C0019	7024	3647	0.0142369020501139	C0019	21	2	2
TGTATCCGTTCATCTA-1_12	C0019	4874	2679	0.287238407878539	C0019	25	2	2
TGTCAGTAGGCAACAA-1_12	C0019	6364	3225	0.0628535512256442	C0019	27	2	2
TGTGATCAGGACCTGC-1_12	C0019	9077	4854	0.0440674231574309	C0019	10	3	3
TGTGTTAAGTTGCCTC-1_12	C0019	15707	7563	0	C0019	21	1	1
TGTTCCTCAGAAATGC-1_12	C0019	6097	3140	0.0656060357552895	C0019	27	2	2
TTAAGCCAGCCTAACG-1_12	C0019	9948	5201	0	C0019	21	3	3
TTAGCAATCGAGGAAC-1_12	C0019	9473	4349	0.0422252718251874	C0019	27	2	2
TTAGGATGTAAGCTTG-1_12	C0019	11210	5663	0	C0019	21	2	2
TTATCCTAGTAGAGGC-1_12	C0019	5168	2830	0.0193498452012384	C0019	21	0	0
TTGCAACAGCCAAATC-1_12	C0019	9247	4832	0.0216286363144804	C0019	21	1	1
TTGGATTCAGCTTAAT-1_12	C0019	7543	3912	0.33143311679703	C0019	21	1	1
TTGGCTACATGATTGT-1_12	C0019	7748	3809	0.0387196695921528	C0019	27	2	2
TTGTGCGAGGTTTGAC-1_12	C0019	9144	4676	0.0109361329833771	C0019	21	0	0
TTTAAGCCATGGCCCA-1_12	C0019	6550	3530	0.0458015267175573	C0019	21	1	1
TTTAAGGTCTTAGGAC-1_12	C0019	15206	7452	0	C0019	21	1	1
TTTCCACCACCTCAGG-1_12	C0019	14584	7388	0.013713658804169	C0019	21	3	3
TTTGACCGTAAGTCGC-1_12	C0019	3652	2177	0.383351588170865	C0019	21	1	1
TTTGTCTAGCGAGTAA-1_12	C0019	10746	5773	0.381537316210683	C0019	28	1	1
AACCCGCAGAAGCTAG-1_13	C0021	13391	6288	0.388320513777911	C0021	27	1	1
AACCCGCAGAGCCGGA-1_13	C0021	5641	3110	0.354547066123028	C0021	25	2	2
AACCGGCTCCTAATGA-1_13	C0021	9648	3906	1.11940298507463	C0021	27	1	1
AACTAGTGTGCTTAGA-1_13	C0021	16965	7393	0.854700854700855	C0021	27	3	3
AAGCTAGAGACAAAGT-1_13	C0021	4593	2163	2.63444371870237	C0021	27	1	1
AATATCCCAAGTGAAC-1_13	C0021	26052	9232	0.241824044219254	C0021	27	3	3
AATGAAGGTATTGTCC-1_13	C0021	3594	1999	1.22426265998887	C0021	25	2	2
AATGGCGCAATAACCT-1_13	C0021	3581	2073	0.139625802848366	C0021	25	2	2
AATTGACGTTTGTTGC-1_13	C0021	17451	6229	0.234943556243195	C0021	27	3	3
ACCAGGGAGATAAAGC-1_13	C0021	5146	2582	1.69063350174893	C0021	27	1	1
ACCTAAGGTGTCCTGC-1_13	C0021	7160	3596	0.0418994413407821	C0021	27	2	2
AGCCTAAGTATTCGCT-1_13	C0021	9765	4493	0.112647209421403	C0021	27	1	1
AGGACTAAGCCTGGTA-1_13	C0021	9009	4332	0.310800310800311	C0021	27	1	1
AGTGCGGAGTATTGGC-1_13	C0021	8797	4488	0.602478117540071	C0021	27	1	1
ATAATGGCACGGTACT-1_13	C0021	24359	6826	0.172420871135925	C0021	28	0	0
ATCACTAAGGATTGCT-1_13	C0021	7775	2988	0.771704180064309	C0021	27	1	1
ATGCTTAAGCCAGTAT-1_13	C0021	13098	6280	0	C0021	28	0	0
ATTAGTCCAGATTCAT-1_13	C0021	8562	4319	0.0583975706610605	C0021	28	1	1
ATTGCAGGTAACCACA-1_13	C0021	2961	1701	0.0675447483958122	C0021	21	1	1
CAAATCATCTCGCCCA-1_13	C0021	12334	4097	0.332414464083023	C0021	27	3	3
CAATGACTCATGTTTC-1_13	C0021	16344	7368	0.238619676945668	C0021	25	2	2
CACATAATCTATGACA-1_13	C0021	5572	2117	1.00502512562814	C0021	27	1	1
CACTTTGTCGGCCAGT-1_13	C0021	24325	9709	0.361767728674203	C0021	28	0	0
CAGATTCAGAACAAGT-1_13	C0021	10042	4507	0.358494323839873	C0021	27	1	1
CAGCCTTTCACTCGCT-1_13	C0021	9263	3233	2.41822303789269	C0021	27	1	1
CATAATCCATCAGCAC-1_13	C0021	10411	4776	0.0384209009701277	C0021	21	0	0
CATCAATCAGCTTACA-1_13	C0021	9938	4500	0.120748641577782	C0021	21	0	0
CATTATCTCTGTGAGT-1_13	C0021	6660	3004	1.05105105105105	C0021	27	1	1
CCAACATAGCTCCCTG-1_13	C0021	8626	4326	0.127521446788778	C0021	27	1	1
CCAACCAAGCCTGACA-1_13	C0021	10931	5018	0.182965876863965	C0021	27	1	1
CCCAAACCACAATTAC-1_13	C0021	15367	7025	0.0650745103143099	C0021	27	1	1
CCTAAATCAAGTGAAC-1_13	C0021	24453	7127	0.212652844231792	C0021	27	3	3
CCTAAGCCATAATCCG-1_13	C0021	5939	2973	0.825054723017343	C0021	27	1	1
CCTAAGTAGCATGGTT-1_13	C0021	8998	4336	0.544565458990887	C0021	27	1	1
CCTAAGTAGGCGGGTA-1_13	C0021	21662	9550	0	C0021	21	1	1
CCTTCAGGTTGTGATG-1_13	C0021	12044	5715	0.174360677515775	C0021	27	1	1
CGATGTCCAGGTTACC-1_13	C0021	10925	5296	0.183066361556064	C0021	27	1	1
CGATTTGCATCGCTTT-1_13	C0021	13908	6273	0.0143802128271498	C0021	25	2	2
CGTGCTGCAATGAGGT-1_13	C0021	14450	6943	0	C0021	21	0	0
CTCCGGACAAGGTCGA-1_13	C0021	17443	7796	0.39557415582182	C0021	25	1	1
CTCCTCACATGGCCTG-1_13	C0021	12556	5890	0.469894870978018	C0021	27	1	1
CTCTAGCTCACTCAAA-1_13	C0021	11335	5284	0.0176444640494045	C0021	27	2	2
CTCTAGCTCATCGTTT-1_13	C0021	23418	8625	0.418481509949611	C0021	27	3	3
CTGTACCTCCTGAATA-1_13	C0021	7826	3505	0.0127779197546639	C0021	21	0	0
CTGTACCTCCTGTTCA-1_13	C0021	15261	6861	0.12450036039578	C0021	25	2	2
CTGTGTGAGTCTGGGC-1_13	C0021	5756	2662	1.56358582348853	C0021	27	1	1
CTGTGTGAGTTAACCA-1_13	C0021	10750	5384	0.213953488372093	C0021	27	1	1
CTTTGGGAGCTATATG-1_13	C0021	11592	4854	0.0603864734299517	C0021	21	3	3
GAGCTTGTCAAGTGAG-1_13	C0021	11358	5205	0.061630568762106	C0021	21	0	0
GCAGCCAGTCTAACAG-1_13	C0021	30494	9945	0.163966681970224	C0021	27	3	3
GCATCCTTCAATTGGC-1_13	C0021	6443	2660	0.263852242744063	C0021	27	1	1
GCCGTGAGTGTAACCA-1_13	C0021	12194	6044	0.246022634082336	C0021	27	1	1
GCTTATCGTGTCCAGG-1_13	C0021	6735	3533	0.089086859688196	C0021	27	1	1
GGTCATTAGCAGGTTT-1_13	C0021	12060	5473	0.0912106135986733	C0021	27	1	1
GTGTGCGGTGCTAGCG-1_13	C0021	3414	1948	0.70298769771529	C0021	28	0	0
GTTACCTGTAACGTGC-1_13	C0021	20560	8992	0	C0021	25	2	2
GTTCCTTCAAGTGAAC-1_13	C0021	2295	1391	0.261437908496732	C0021	27	2	2
GTTTATCTCTTACTCG-1_13	C0021	19618	6844	0.229381180548476	C0021	28	0	0
TAAGTGCTCGTAACGT-1_13	C0021	9825	4804	0.427480916030534	C0021	27	1	1
TAATGGACAGTCTAAT-1_13	C0021	3701	2110	0.594433936773845	C0021	27	2	2
TAGAGCCGTCAAAGGG-1_13	C0021	6204	3114	0.741457124435848	C0021	27	1	1
TAGCGCGGTTAATCGG-1_13	C0021	2833	1592	0.0352982703847511	C0021	21	0	0
TAGGAGTCAGCCTTGG-1_13	C0021	36737	7742	0.106160002177641	C0021	3	3	3
TAGGGTTTCTTGCATT-1_13	C0021	3517	2014	0.113733295422235	C0021	25	2	2
TATGAAGCACTTCATC-1_13	C0021	13133	6116	0.662453361760451	C0021	27	1	1
TCAAGCTAGGTGCGGA-1_13	C0021	9583	4074	0.0104351455702807	C0021	21	3	3
TCATCCATCCTCCCTC-1_13	C0021	3132	1729	0.41507024265645	C0021	25	2	2
TCCACAACACAACAAA-1_13	C0021	9521	3826	0.325596050834996	C0021	27	3	3
TCCCGTTAGTTGTCTT-1_13	C0021	4415	2511	0.679501698754247	C0021	25	2	2
TCCCTGGTCGCGCTAA-1_13	C0021	2024	1184	0.444664031620553	C0021	25	2	2
TGAAGTGAGCTAGAAG-1_13	C0021	3729	1950	0.697237865379458	C0021	27	1	1
TGAGTTTCAAACTGCC-1_13	C0021	23365	5751	0.517868606890648	C0021	28	3	3
TGCATCCTCCATAATG-1_13	C0021	9281	4431	0.312466329059369	C0021	27	1	1
TGGATTGGTACCCACC-1_13	C0021	1675	1131	0.119402985074627	C0021	27	2	2
TGGCTATAGAGCAAGC-1_13	C0021	3023	1653	0	C0021	21	0	0
TGTTGTAAGACTATTG-1_13	C0021	14369	6540	0.14614795740831	C0021	27	1	1
TTAGAAGCACTAAGAA-1_13	C0021	13434	5976	0.238201578085455	C0021	27	1	1
TTAGCAATCATGAGCT-1_13	C0021	15857	6712	0.0567572680834962	C0021	28	3	3
TTCGTTAGTCTAGCTT-1_13	C0021	5589	2387	0.393630345321167	C0021	27	1	1
TTGCTTTAGCACTAAC-1_13	C0021	7515	3326	0.585495675316035	C0021	27	1	1
TTTGAGTCATCAGCAC-1_13	C0021	22934	9153	0.18313421121479	C0021	27	3	3
AACTCACAGCTGGCTA-1_14	C0022	10732	5426	0.0372717107715244	C0022	21	0	0
AACTCACAGTTCCCGT-1_14	C0022	10307	5362	0.0776171533908994	C0022	21	0	0
AAGACATAGTACCGCA-1_14	C0022	10361	5253	0	C0022	21	0	0
AAGCGAGGTGCTCACC-1_14	C0022	7864	4132	0.0254323499491353	C0022	21	0	0
AAGCTTGGTATTGGTG-1_14	C0022	7892	3037	0.0380131779016726	C0022	25	1	1
AATCAGGAGTCAATCA-1_14	C0022	16658	8048	0.114059310841638	C0022	27	1	1
AATGTCATCTAAATCG-1_14	C0022	12239	6343	0.0408530108669009	C0022	27	1	1
AATTGCTCAGGACCTT-1_14	C0022	3018	1736	0.0662690523525514	C0022	21	0	0
ACCAAACTCACGCGGT-1_14	C0022	11918	6122	1.8291659674442	C0022	27	1	1
ACCAAGTTCCTTAAGA-1_14	C0022	8857	4589	0.169357570283392	C0022	27	1	1
ACCTTGCTCGTCAAGT-1_14	C0022	3612	2098	0.193798449612403	C0022	27	2	2
ACTAGGCGTTGAATCG-1_14	C0022	2942	1758	0.135961930659415	C0022	28	0	0
ACTCACTGTCCTGATT-1_14	C0022	7130	2652	0.0981767180925666	C0022	21	0	0
AGAAACCCAGGCCTTG-1_14	C0022	14566	6753	0.233420293834958	C0022	27	3	3
AGAATCGAGTGAGCAA-1_14	C0022	13436	6808	0	C0022	21	1	1
AGCACTTAGTGAGAGC-1_14	C0022	6355	3472	0.01573564122738	C0022	25	1	1
AGCACTTAGTTATCCT-1_14	C0022	19510	8739	0.184520758585341	C0022	27	1	1
AGCCGGTTCCTAGTAA-1_14	C0022	9733	4894	0.0410972978526662	C0022	25	1	1
AGCTTCCTCATTACGA-1_14	C0022	8347	4183	0	C0022	25	2	2
AGGGCTACAGTAAGTA-1_14	C0022	4948	2420	0.202101859337106	C0022	10	1	1
AGTAACGAGGGATGCG-1_14	C0022	10201	5320	0	C0022	21	0	0
AGTACGCGTTCGGTAA-1_14	C0022	11442	5639	0.0786575773466177	C0022	28	0	0
AGTCCTTGTTACTTGC-1_14	C0022	14890	7301	0.0134318334452653	C0022	21	0	0
ATAAGTCGTTTAGCTC-1_14	C0022	7813	4217	0	C0022	21	0	0
ATACCGGTCAGGTCCA-1_14	C0022	19793	5892	0.176830192492295	C0022	27	3	3
ATCAAGACACCAACCG-1_14	C0022	3592	1708	0.0556792873051225	C0022	21	0	0
ATGACCAGTAGCAGCT-1_14	C0022	11883	5532	0	C0022	21	0	0
ATTCGTTTCAGAAACG-1_14	C0022	14751	5883	0.0949088197410345	C0022	25	1	1
ATTTGCAAGCAAGGAC-1_14	C0022	1876	1188	0.106609808102345	C0022	21	0	0
CAAAGTGAGACTAAGG-1_14	C0022	9425	5038	0.137931034482759	C0022	21	0	0
CAACCCGCAAGCTTAT-1_14	C0022	2945	1603	0.067911714770798	C0022	21	0	0
CAAGGCCTCCCGCCTA-1_14	C0022	7149	4019	0.0139879703455029	C0022	25	1	1
CAATAAGCATTAAGTC-1_14	C0022	14888	7388	0.00671681891456206	C0022	21	0	0
CAGCATTAGTAACGAG-1_14	C0022	21110	9735	0.0426338228327807	C0022	27	1	1
CAGGACCTCCAAATCA-1_14	C0022	6596	3494	0.0909642207398423	C0022	21	0	0
CAGTACCCAAGGCCAA-1_14	C0022	20367	9362	0.255314970295085	C0022	27	1	1
CATGCGCAGTCACTAA-1_14	C0022	13862	6611	0.064925696147742	C0022	25	1	1
CATTATGAGCTAGAAG-1_14	C0022	1159	901	0.94909404659189	C0022	25	2	2
CCTATTGTCCTCACTA-1_14	C0022	4308	2611	0.0232126276694522	C0022	17	3	3
CCTATTTAGTTATGGC-1_14	C0022	10649	4374	0.197201615175134	C0022	25	1	1
CCTCAAACATTATGAC-1_14	C0022	8450	3320	0.224852071005917	C0022	27	3	3
CCTGTATGTACGTTTC-1_14	C0022	11225	5797	0.21380846325167	C0022	27	1	1
CCTTAGTGTAATCGGC-1_14	C0022	2975	1728	0.470588235294118	C0022	27	1	1
CGAAGAATCCTCCTAA-1_14	C0022	11821	5988	0	C0022	21	1	1
CGCATTACAACACTTG-1_14	C0022	9092	4903	0	C0022	21	3	3
CGCGATTCAAAGGTAC-1_14	C0022	21639	9602	0.00924257128333102	C0022	0	3	3
CGGCTCACACCTCAGG-1_14	C0022	3506	1935	0.0285225328009127	C0022	25	2	2
CGTTAGTAGAGCAAGC-1_14	C0022	5558	2632	0.467794170564951	C0022	28	3	3
CTAGTAGGTGTGAGGA-1_14	C0022	1588	1006	1.07052896725441	C0022	21	1	1
CTATGATCACTTACAG-1_14	C0022	7657	4405	0.0391798354446911	C0022	17	3	3
CTCACACTCCCATAAA-1_14	C0022	4620	2765	0.0649350649350649	C0022	21	3	3
CTCAGGATCAGTATTG-1_14	C0022	7024	3262	0.58371298405467	C0022	27	1	1
CTCCTGAGTTAGGCGT-1_14	C0022	5864	3210	0.170532060027285	C0022	25	2	2
CTGACATAGGGACCTC-1_14	C0022	8020	4586	0.0124688279301746	C0022	17	3	3
CTGCTACTCCTCCCTC-1_14	C0022	5565	2672	0	C0022	21	0	0
CTTGACGAGAAAGGAA-1_14	C0022	2962	1754	0.101282916948008	C0022	21	0	0
CTTGCATGTTCCGCAC-1_14	C0022	16438	8052	0.212921279961066	C0022	27	1	1
CTTTGAGCAGATAGAC-1_14	C0022	5864	2883	0.375170532060027	C0022	21	3	3
GAAAGGCTCAAGGACA-1_14	C0022	17752	8739	0.225326723749437	C0022	25	1	1
GAAGTATAGTGACCTG-1_14	C0022	12030	6080	0.00831255195344971	C0022	27	2	2
GACCTAAGTCATTACC-1_14	C0022	2065	1392	0	C0022	17	3	3
GAGTCAAAGTAAGGGC-1_14	C0022	11267	5870	0.133132155853377	C0022	25	1	1
GATCAGGCAATTGCGC-1_14	C0022	5842	2788	0.0684697021567956	C0022	25	1	1
GATTCCTGTTGCGGAT-1_14	C0022	6266	3243	0.36706032556655	C0022	27	1	1
GCACATTAGCATCCAG-1_14	C0022	9220	4913	0.0759219088937093	C0022	27	2	2
GCCAATAGTATTGGAT-1_14	C0022	9753	3675	0.205065108171845	C0022	21	3	3
GCCAGGAAGCTTGCTC-1_14	C0022	12289	5751	0.0244120758401823	C0022	25	2	2
GCCCAAATCGAGCTAT-1_14	C0022	6168	3343	0.243190661478599	C0022	27	1	1
GCCTGAGGTGCCTCAC-1_14	C0022	10767	5220	0.0278629144608526	C0022	25	1	1
GCGCTAGGTGTAACCA-1_14	C0022	11653	6022	0.163048142109328	C0022	27	1	1
GCGTGCTAGGAGTCGG-1_14	C0022	12746	6484	0.0392279930958732	C0022	21	0	0
GCTTGACCAACTAGAA-1_14	C0022	19284	8682	0.0362995229205559	C0022	25	1	1
GGAACCACAATTAGGA-1_14	C0022	6932	3727	0.216387766878246	C0022	21	1	1
GGAAGCTAGTCAGGCC-1_14	C0022	6636	3545	0.241109101868596	C0022	21	0	0
GGACGAAGTGTTGTGA-1_14	C0022	12949	6628	0.123561664993436	C0022	27	1	1
GGCGGTAAGATGGAGC-1_14	C0022	3736	2119	0	C0022	28	1	1
GGGATTAAGCCTGACA-1_14	C0022	8498	4305	0.0706048481995764	C0022	27	1	1
GGGCCTAGTTAGCATG-1_14	C0022	9546	3981	0.178085061805992	C0022	21	0	0
GGGCTAACAGCGCTTG-1_14	C0022	7485	4032	0.0133600534402138	C0022	25	1	1
GGGTTATTCCGCAACA-1_14	C0022	7196	3831	0.0972762645914397	C0022	27	1	1
GGTACTAGTCTAGCTT-1_14	C0022	5834	3123	0.102845389098389	C0022	27	1	1
GGTACTTAGCAAGACA-1_14	C0022	19506	9659	0.0563929047472573	C0022	21	3	3
GGTGCTGGTCACGAAC-1_14	C0022	6157	2913	0.341075198960533	C0022	27	1	1
GGTTATATCTCAATAG-1_14	C0022	2651	1695	0.1508864579404	C0022	28	0	0
GTCAATATCCTCACTA-1_14	C0022	9529	4836	0.167908489873019	C0022	28	0	0
GTCATGAGTTGTTCAC-1_14	C0022	13893	7054	0	C0022	21	0	0
GTGTTCCTCCCTGGAA-1_14	C0022	13083	6757	0.145226629977834	C0022	21	0	0
GTTAAACGTTGAATCG-1_14	C0022	1648	993	0.0606796116504854	C0022	25	1	1
GTTCATTTCCGGTTAG-1_14	C0022	21549	9329	0.0464058657014247	C0022	3	3	3
GTTGGCGGTACCCACC-1_14	C0022	3695	1843	0.027063599458728	C0022	21	0	0
TAAGCCAGTGGATTAT-1_14	C0022	10903	5680	0.220122901953591	C0022	27	1	1
TACAACATCCCGCAAA-1_14	C0022	23636	6814	0.228465053308512	C0022	21	3	3
TACAGGTTCCGGTTAG-1_14	C0022	11269	5303	0	C0022	25	1	1
TACCCGGCAAACATAG-1_14	C0022	7114	3627	0.759066629181895	C0022	21	1	1
TAGCCTCTCAGGTCCA-1_14	C0022	5382	2485	0.557413600891862	C0022	21	0	0
TAGGAGGGTGAGAAAC-1_14	C0022	3282	1678	0.0609384521633151	C0022	21	0	0
TCAACAATCACTAAGC-1_14	C0022	11945	6001	0.23440770196735	C0022	27	1	1
TCATAACCAGACAAAC-1_14	C0022	12335	6136	0.0243210376976084	C0022	21	0	0
TCATTGCGTTACCTGT-1_14	C0022	3335	1944	0.149925037481259	C0022	21	0	0
TCCATCATCTGTAATG-1_14	C0022	1593	1109	0.125549278091651	C0022	17	3	3
TCCGGTAAGCTCGCTT-1_14	C0022	14337	7044	0.0139499197879612	C0022	25	1	1
TCCGGTTTCGGTTAGT-1_14	C0022	11226	5238	0.0089078923926599	C0022	21	0	0
TCGGTTACATTCCTCG-1_14	C0022	12254	4935	0.00816060062020565	C0022	21	0	0
TCTTGTCCACCTCGCT-1_14	C0022	3754	1707	0.106553010122536	C0022	21	0	0
TGAACAGAGTAACAGG-1_14	C0022	17804	8825	0.140417883621658	C0022	28	0	0
TGAAGCAAGTTGGCCA-1_14	C0022	10929	5503	0.0182999359502242	C0022	21	1	1
TGATGATGTAGCTGCG-1_14	C0022	1217	835	0.410846343467543	C0022	27	2	2
TGGATTGGTGAGGTAG-1_14	C0022	3749	2079	0.0266737796745799	C0022	21	0	0
TGGCCTGCAGTTTACG-1_14	C0022	11240	5816	0.0533807829181495	C0022	27	1	1
TGGCTATAGTGGCGGA-1_14	C0022	8910	4684	0.0224466891133558	C0022	25	1	1
TGTTGTTTCCAAGTTA-1_14	C0022	11723	4140	0.0255907190992067	C0022	21	3	3
TTAAGCCAGTTAGCTA-1_14	C0022	14852	6776	0	C0022	21	0	0
TTAGCAATCCAACTGG-1_14	C0022	13005	6667	0.00768935024990388	C0022	21	0	0
TTGGAGGCAGTAGGAT-1_14	C0022	10038	5282	0	C0022	21	1	1
TTTACGAAGGCGTAAA-1_14	C0022	8942	4696	0.0223663609930664	C0022	21	0	0
TTTACGCGTGGATGTC-1_14	C0022	16961	8168	0.0353752726843936	C0022	27	1	1
TTTGAGTCAATTGCGC-1_14	C0022	6556	3349	0.0305064063453325	C0022	21	0	0
TTTGTCTAGCGTGCGT-1_14	C0022	11367	5921	0.00879739597079265	C0022	21	0	0
TTTGTGGCAAGGTGCA-1_14	C0022	9458	4962	0.0422922393740749	C0022	21	0	0
TTTGTGGCAGGACACA-1_14	C0022	18812	8637	0.0318945354029343	C0022	21	3	3
AAACCGAAGTTATCTC-1_15	C0023	12584	6080	0.0874125874125874	C0023	21	0	0
AAACCGCGTTCCTGAT-1_15	C0023	2177	1424	0.459347726228755	C0023	17	3	3
AAACGCGCATGGCCTG-1_15	C0023	20981	9816	0.0142986511605739	C0023	21	0	0
AAAGCAAGTGATCAGC-1_15	C0023	2685	1542	0.335195530726257	C0023	27	1	1
AAAGGAGCATGACTAT-1_15	C0023	11878	5904	0.0252567772352248	C0023	21	0	0
AAAGGCTCAACCTAAT-1_15	C0023	18622	6475	0.118139834604232	C0023	28	0	0
AACCTAATCGGCTAGC-1_15	C0023	5734	3095	0.488315312173003	C0023	27	3	3
AAGCGAGGTGTGCACG-1_15	C0023	21050	9766	0.166270783847981	C0023	28	0	0
AAGCGTTTCTTTGAGA-1_15	C0023	10265	5236	0.0194836824159766	C0023	25	1	1
AAGGATGTCTAACCAA-1_15	C0023	3556	1948	0.196850393700787	C0023	27	1	1
AAGTGAAGTCAAGTGC-1_15	C0023	6362	3588	0.0314366551398931	C0023	28	0	0
AATCATGTCTGTTGCC-1_15	C0023	9020	4456	0.0776053215077605	C0023	28	0	0
AATCCCTGTGAGAAAC-1_15	C0023	16805	6073	0.0714073192502231	C0023	21	3	3
AATGCAACACAACAAA-1_15	C0023	14492	6292	0.00690035881865857	C0023	28	0	0
AATGTCCAGGCTTAGT-1_15	C0023	16260	7519	0.338253382533825	C0023	21	3	3
AATTGGGAGGGATTAG-1_15	C0023	785	530	0.764331210191083	C0023	25	2	2
ACAACAACACAGACTC-1_15	C0023	3457	1715	0	C0023	21	1	1
ACACTTGCAGGACACA-1_15	C0023	13197	6374	1.27301659468061	C0023	28	0	0
ACAGCGCTCACAAGCT-1_15	C0023	20124	9840	0.00496919101570264	C0023	28	0	0
ACAGGATCAGCTAATT-1_15	C0023	11293	5792	0.141680687151333	C0023	21	0	0
ACAGGTAAGCATGACT-1_15	C0023	5343	2794	0.0748643084409508	C0023	28	0	0
ACAGTATGTCTTGCTG-1_15	C0023	3117	1492	0	C0023	21	0	0
ACCAAGTTCCTAGTCC-1_15	C0023	5156	2793	0	C0023	21	0	0
ACCAATATCCAAATCA-1_15	C0023	10615	5358	0.188412623645784	C0023	28	0	0
ACCACATAGCTATGAC-1_15	C0023	11958	6043	0.0334504097675197	C0023	21	0	0
ACCGGTTCAATTGAAG-1_15	C0023	2867	1619	0.906871294035577	C0023	21	0	0
ACGCCTTTCGCAGGCT-1_15	C0023	8616	4595	0.127669452181987	C0023	17	3	3
ACGCCTTTCGTTCACC-1_15	C0023	6654	3526	0.0150285542530809	C0023	21	1	1
ACGGGAAGTCCGTGAG-1_15	C0023	1575	1011	0.0634920634920635	C0023	21	1	1
ACGGGAAGTGGGTGAA-1_15	C0023	5861	3219	0.034123869646818	C0023	21	0	0
ACGTCCTTCCCGTTAC-1_15	C0023	14879	7217	0.13441763559379	C0023	21	3	3
ACTTACTTCCCTGACT-1_15	C0023	15965	5761	0.0563733166301284	C0023	28	0	0
ACTTTGTTCAGTGAAG-1_15	C0023	10074	5191	0.0694858050426841	C0023	27	1	1
AGAAACTAGAAAGCAT-1_15	C0023	5280	2908	1.23106060606061	C0023	21	0	0
AGACTATGTTCCGGGA-1_15	C0023	2069	1210	0.386660222329628	C0023	28	0	0
AGCACTAGTGGAAACG-1_15	C0023	19400	9300	0.11340206185567	C0023	27	3	3
AGCTAGTTCATCACTT-1_15	C0023	8198	4170	0.0243961941937058	C0023	21	0	0
AGCTAGTTCGTTATCT-1_15	C0023	3501	1549	0.0856898029134533	C0023	21	0	0
AGCTCATAGTCAGGCC-1_15	C0023	5284	2786	0.0378501135503407	C0023	21	0	0
AGGATATAGGTATTGC-1_15	C0023	952	627	0	C0023	21	1	1
AGGCCCAGTATTGCAG-1_15	C0023	7245	3829	0.772946859903382	C0023	27	1	1
AGTAAGTAGGCGCTTA-1_15	C0023	7363	3665	0.162977047399158	C0023	28	0	0
AGTAATGCAGCATGGA-1_15	C0023	6164	3339	0.0324464633354964	C0023	21	1	1
AGTAGCTTCTGTAAGC-1_15	C0023	11112	5867	0.260979121670266	C0023	28	0	0
AGTCAATGTTAGGATT-1_15	C0023	5876	3202	0.0340367597004765	C0023	21	1	1
AGTTTGCAGACTTATG-1_15	C0023	1553	979	0.579523502897617	C0023	28	0	0
AGTTTGCAGTTATTCC-1_15	C0023	4620	2472	0.0432900432900433	C0023	21	1	1
ATCACCCTCTGTGAGT-1_15	C0023	8586	4513	0.430934078732821	C0023	27	2	2
ATCCATAAGGGTGAGT-1_15	C0023	3777	2099	0.026476039184538	C0023	21	0	0
ATGCGATTCTGTAATG-1_15	C0023	10711	4385	0.886938661189431	C0023	21	3	3
ATGCTTAAGACACTTA-1_15	C0023	10261	5097	0	C0023	21	0	0
ATGTTCAAGTTATCTC-1_15	C0023	8103	4262	0.0370233246945576	C0023	25	1	1
ATTAGCTCAAGGTAAC-1_15	C0023	10469	5239	0.124176139077276	C0023	27	1	1
ATTGCACAGTCATTGA-1_15	C0023	7682	3784	0.0781046602447279	C0023	21	0	0
ATTGGCTAGCATGGTT-1_15	C0023	6632	3091	0.0150784077201448	C0023	21	0	0
CAAAGTGAGTTAGACC-1_15	C0023	10005	4203	0.119940029985007	C0023	28	0	0
CAAGAACCACAACCTA-1_15	C0023	8684	4517	0.0921234454168586	C0023	28	1	1
CACATGCCATCAATCG-1_15	C0023	2671	1401	0.0748783227255709	C0023	28	0	0
CACCTCAGTCAGGCAT-1_15	C0023	19723	8994	0.0202808903310855	C0023	21	0	0
CACCTCAGTCGTTACT-1_15	C0023	3664	2029	0.0545851528384279	C0023	21	1	1
CAGCCAATCGGCCATA-1_15	C0023	10567	5302	0.331219835336425	C0023	20	3	3
CAGGCTGGTTCCGCAC-1_15	C0023	9555	3854	0.167451596023025	C0023	21	3	3
CATCAATCAAAGCTCC-1_15	C0023	2403	1451	0.457761131918435	C0023	21	1	1
CATTCATTCCGCAACA-1_15	C0023	2730	1601	0.256410256410256	C0023	21	1	1
CATTCATTCGCTAGCA-1_15	C0023	5025	2731	0	C0023	21	1	1
CCATAAGGTAACGGGA-1_15	C0023	11794	5819	0	C0023	25	1	1
CCATATTTCGGTCAGC-1_15	C0023	2901	1541	0.689417442261289	C0023	21	0	0
CCCATAACAATAGTCT-1_15	C0023	2620	1424	0.229007633587786	C0023	27	1	1
CCCGTAAAGTAACGAG-1_15	C0023	14101	6645	0.50351038933409	C0023	11	3	3
CCCGTTGTCCGCACAA-1_15	C0023	15951	7706	0	C0023	21	0	0
CCGCTTAGTTGCGGAT-1_15	C0023	6562	3401	0.0152392563242914	C0023	25	2	2
CCGGTAGGTGAGCACT-1_15	C0023	10688	5554	0.523952095808383	C0023	27	3	3
CCGTTGCGTTAAATGC-1_15	C0023	952	636	0.105042016806723	C0023	21	1	1
CCTAATAAGGAGTCTT-1_15	C0023	7616	3984	0.131302521008403	C0023	27	2	2
CCTACTGGTCACGAAC-1_15	C0023	18572	8040	0.0323066982554383	C0023	28	0	0
CCTATTTAGTTAGACC-1_15	C0023	4401	2300	0.113610543058396	C0023	21	0	0
CCTCCTCTCTGTGCAG-1_15	C0023	13847	6864	0.180544522279194	C0023	27	1	1
CCTTCGTAGTAGCTTA-1_15	C0023	13509	6608	0.0222074172773706	C0023	21	0	0
CGAATATGTACGCGCA-1_15	C0023	15806	7407	0.0632671137542705	C0023	21	0	0
CGATATTCAAACCTTG-1_15	C0023	19911	9139	0.100446989101502	C0023	21	0	0
CGCCAAATCACTTCAT-1_15	C0023	3486	1968	0.0286861732644865	C0023	21	1	1
CGCCAAATCTAACCTT-1_15	C0023	15671	6993	0.0765745644821645	C0023	28	0	0
CGCTGTGCACCTGTAA-1_15	C0023	3883	2016	1.41643059490085	C0023	21	0	0
CGCTTCTAGTTGTCTT-1_15	C0023	20077	8243	0.204213776958709	C0023	21	3	3
CGTGGTTCAACTCGCG-1_15	C0023	7772	4053	0.0128667009778693	C0023	21	1	1
CGTTATTTCCATAAGC-1_15	C0023	6782	2944	0.516071955175464	C0023	21	3	3
CTACGAAGTAGGTGTC-1_15	C0023	7386	3873	0.24370430544273	C0023	21	0	0
CTACGAAGTTTCCGGC-1_15	C0023	11182	5693	0.00894294401717045	C0023	21	0	0
CTCACACTCTAATCAG-1_15	C0023	4322	2423	0.624710782045349	C0023	27	1	1
CTCCAAACATAAGGAC-1_15	C0023	13600	6799	0.169117647058824	C0023	27	1	1
CTCCGGACACCATATG-1_15	C0023	13359	6677	0.044913541432742	C0023	28	0	0
CTCGCTAGTTAAGTGT-1_15	C0023	4486	2338	0.0668747213553277	C0023	21	3	3
CTGAATATCAATCTAG-1_15	C0023	6953	3342	0.0143822810297713	C0023	21	0	0
CTGACCAAGCCAAATC-1_15	C0023	4303	2443	0.348594004183128	C0023	27	1	1
CTGGTTACACTGGCTG-1_15	C0023	21349	9127	0.018736240573329	C0023	28	0	0
CTGTTAAAGTTCCCAC-1_15	C0023	10962	5825	0.0547345374931582	C0023	17	3	3
CTGTTTAGTACCTTAC-1_15	C0023	9851	4646	0.0304537610394884	C0023	21	0	0
CTTAATGAGCAACATC-1_15	C0023	10270	4948	0.0486854917234664	C0023	27	2	2
CTTGCGCGTAGGATTT-1_15	C0023	2931	1632	0.0682360968952576	C0023	21	1	1
GAACCAAAGTAGAGGC-1_15	C0023	10785	5511	0.0370885489105239	C0023	21	0	0
GAACCGCTCTGGCAAT-1_15	C0023	5885	2644	0.764655904842821	C0023	27	1	1
GACAATACATTAAAGG-1_15	C0023	5974	3069	0.016739203213927	C0023	21	0	0
GACACTAGTAATGGAA-1_15	C0023	3484	1428	0.0287026406429392	C0023	21	0	0
GACCGTTCATGTTGCA-1_15	C0023	12675	5908	0.0394477317554241	C0023	21	0	0
GAGAAACGTTGCGGAT-1_15	C0023	7370	3909	0.0271370420624152	C0023	21	1	1
GAGGCTTGTTACAAAC-1_15	C0023	4579	2395	0.0655164883162263	C0023	25	2	2
GAGGTTAAGGCCTTAG-1_15	C0023	5292	2876	0.0377928949357521	C0023	21	0	0
GAGGTTAAGTGTGATC-1_15	C0023	15875	7815	0.151181102362205	C0023	27	1	1
GAGTCAAAGTAACAGG-1_15	C0023	18452	8854	0.130067201387383	C0023	28	0	0
GATAATCGTTTGAGGC-1_15	C0023	7790	4061	0.0385109114249037	C0023	21	1	1
GATCAGGCAGGAACTG-1_15	C0023	18866	9057	0.0742075691720556	C0023	28	0	0
GATCGATTCAAGCGCC-1_15	C0023	13049	6477	0	C0023	21	0	0
GATGACTTCGAGGAAC-1_15	C0023	13517	7012	0.155359917141378	C0023	21	3	3
GATTACGGTTGTAAAC-1_15	C0023	3440	1929	0.0290697674418605	C0023	21	1	1
GATTGGTTCACATTGA-1_15	C0023	13031	5817	0.322308341646842	C0023	28	0	0
GCAGGACCACCATATG-1_15	C0023	2315	1404	0.172786177105832	C0023	21	2	2
GCATCCTTCGCTTGCT-1_15	C0023	6472	3334	0.123609394313968	C0023	21	2	2
GCCAATAGTATTGGAT-1_15	C0023	3605	1814	1.63661581137309	C0023	27	1	1
GCCACTAAGCGCTAAT-1_15	C0023	18455	5621	0.0433486859929558	C0023	28	0	0
GCCTCGACAGCTTACA-1_15	C0023	13112	6676	0.0228798047589994	C0023	21	0	0
GCCTGTGCATCACTTC-1_15	C0023	7075	3594	0.0141342756183746	C0023	21	1	1
GCCTTTATCATGAGCT-1_15	C0023	3347	1932	0	C0023	21	1	1
GCGATTAGTTAGGCTA-1_15	C0023	3166	1740	0.126342387871131	C0023	21	0	0
GCGCTTAAGCTGGACC-1_15	C0023	3783	1830	0.555114988104679	C0023	28	0	0
GCTATTGCAGAGGGAG-1_15	C0023	20537	9757	0.0243463017967571	C0023	28	3	3
GCTCGATCAGGAACAT-1_15	C0023	7763	4156	0.154579415174546	C0023	21	0	0
GCTGCAATCACGCGGT-1_15	C0023	4093	2163	0.293183483997068	C0023	28	0	0
GCTGGATGTTGGCGTG-1_15	C0023	2131	1279	0.328484279680901	C0023	27	2	2
GCTTAAATCCTCCCTC-1_15	C0023	4323	2350	0.138792505204719	C0023	28	1	1
GCTTAACAGTAACTCA-1_15	C0023	9944	5041	0.0201126307320998	C0023	21	0	0
GCTTACCTCGAGCTAT-1_15	C0023	13461	4865	0.326870217665849	C0023	28	0	0
GCTTGTTGTGGACCTG-1_15	C0023	6802	3571	0	C0023	21	1	1
GGAACCACATGTCAAT-1_15	C0023	14385	7137	0.21550225929788	C0023	27	1	1
GGACGAAGTAGTTACG-1_15	C0023	1893	1072	0.105652403592182	C0023	21	0	0
GGAGGTTAGAATCTCA-1_15	C0023	5630	3104	0.266429840142096	C0023	25	2	2
GGATGAATCCTAAGAC-1_15	C0023	10137	5191	0.0887836638058597	C0023	25	1	1
GGCATTGTCATTACTC-1_15	C0023	3120	1534	0.0961538461538462	C0023	28	0	0
GGCGATACACAAAGGT-1_15	C0023	7524	3881	0.332270069112174	C0023	21	1	1
GGCTATGTCCCTCAGT-1_15	C0023	8790	4483	0.0227531285551763	C0023	21	1	1
GGCTGAGAGTTTCCGC-1_15	C0023	17383	8555	0.023010987746649	C0023	21	3	3
GGGATTAAGTTTGTCT-1_15	C0023	8870	4423	0.0338218714768884	C0023	21	0	0
GGGTTTCCAGTTTGGC-1_15	C0023	6195	3250	0.0807102502017756	C0023	21	1	1
GGTAACCGTTGAGCCG-1_15	C0023	13804	6824	0.0217328310634599	C0023	21	1	1
GGTAATTGTTTGACCT-1_15	C0023	9744	3708	0.0410509031198686	C0023	25	3	3
GGTCCTGCATACCCGG-1_15	C0023	7350	3329	0.0136054421768707	C0023	21	3	3
GGTTGCTCATCCATCT-1_15	C0023	4453	2409	0.202110936447339	C0023	28	1	1
GGTTTCTGTCAATACG-1_15	C0023	8291	3603	0.711615004221445	C0023	28	0	0
GTACCTTGTAGGATTT-1_15	C0023	2103	1251	0.618164526866381	C0023	27	1	1
GTATGTTCACATTAAC-1_15	C0023	19199	8896	0.0208344184592948	C0023	21	3	3
GTCCTAGAGCCTCTGT-1_15	C0023	11713	5874	0.0170750448219927	C0023	21	0	0
GTGCACGGTGCAATAT-1_15	C0023	4823	2180	0.0414679659962679	C0023	28	0	0
GTGCGGTTCCCTCACG-1_15	C0023	7211	3396	0.0416031063652753	C0023	28	0	0
GTGTAACTCATGAAGG-1_15	C0023	6789	3538	0.0147297098247165	C0023	21	0	0
GTTAACGGTTATGTGG-1_15	C0023	8940	4591	0	C0023	21	1	1
GTTAATGTCTGTGCCT-1_15	C0023	6505	2228	0.0461183704842429	C0023	28	0	0
GTTCCTGGTATTGTGG-1_15	C0023	5785	2989	0.017286084701815	C0023	21	0	0
GTTCTTGTCCGGTTGA-1_15	C0023	6881	3689	0.0290655427990118	C0023	27	1	1
GTTGCGGGTGCTCCGT-1_15	C0023	10052	4942	0.228810187027457	C0023	27	1	1
GTTTCAGCATCAATCG-1_15	C0023	6995	3260	0.0714796283059328	C0023	21	0	0
GTTTGTCGTTACTAGG-1_15	C0023	9345	3218	0.0107009095773141	C0023	28	0	0
TAACCTAAGGAAACTG-1_15	C0023	11908	5511	0.201545179711119	C0023	28	3	3
TAAGCCTAGGGTTAGA-1_15	C0023	2662	1568	0.300525920360631	C0023	25	2	2
TAATCCGCAAACATAG-1_15	C0023	4473	2091	0.0447127207690588	C0023	21	0	0
TAATCCGCACCGGTAT-1_15	C0023	9138	4614	0.131319763624425	C0023	21	0	0
TACTGCACAAGGACCA-1_15	C0023	14480	6887	0.0138121546961326	C0023	28	0	0
TACTGGCCATTGGGAG-1_15	C0023	8637	4509	0.254718073405118	C0023	27	1	1
TAGCCTCTCCTAGTAA-1_15	C0023	15373	6075	0.00650491120796201	C0023	28	0	0
TAGCTTGCATCCGTAA-1_15	C0023	1496	971	0.735294117647059	C0023	27	1	1
TAGTCAATCGGCCAGT-1_15	C0023	9411	4943	0.0212517267027946	C0023	25	1	1
TATCGCGAGGCTACAT-1_15	C0023	1197	809	1.58730158730159	C0023	28	0	0
TATGCATCAGAAACGT-1_15	C0023	10319	5084	0.0484543075879446	C0023	21	1	1
TATGGGCGTTTACGTC-1_15	C0023	18055	9325	0.0221545278316256	C0023	28	3	3
TATTAGCCAACCTGGT-1_15	C0023	19788	9130	0.222356984030726	C0023	27	0	0
TATTAGCCAATTGAAG-1_15	C0023	20663	9378	0.0677539563470938	C0023	25	1	1
TATTAGCCAGGCATCT-1_15	C0023	19457	9214	0.0976512309194634	C0023	21	0	0
TATTTGCTCTGGTCCT-1_15	C0023	3969	2044	0.151171579743008	C0023	28	1	1
TCAAGAACAGCTTAGC-1_15	C0023	8702	4545	0.0114916111238796	C0023	21	0	0
TCACCTGGTCCTGATT-1_15	C0023	8268	3164	0.3870343492985	C0023	1	3	3
TCAGTGAGTATCTGGA-1_15	C0023	7594	4043	0.0131682907558599	C0023	21	1	1
TCATAACCAACTAGAA-1_15	C0023	1147	797	0.0871839581517001	C0023	28	1	1
TCATAACCAGTTTCTC-1_15	C0023	15385	7693	0.0779980500487488	C0023	28	0	0
TCATACTTCCTAGTTT-1_15	C0023	21805	9802	0	C0023	21	0	0
TCATGCCTCAAATCGC-1_15	C0023	20464	9866	0.00488663017982799	C0023	28	0	0
TCCCGTTAGAGCAAGC-1_15	C0023	3886	1901	0.0514668039114771	C0023	21	3	3
TCCGGTTTCTTAGCCC-1_15	C0023	11471	5810	0	C0023	21	0	0
TCGTTACGTCCTTCTC-1_15	C0023	10640	4111	0.357142857142857	C0023	27	3	3
TCGTTAGCAGTATGTT-1_15	C0023	20433	7846	0.166397494249498	C0023	27	3	3
TCTAGCGAGGCGCACT-1_15	C0023	15268	5727	0.360230547550432	C0023	28	3	3
TCTCACCAGTCACCAG-1_15	C0023	11281	5570	0.00886446237035724	C0023	21	0	0
TGAAACTGTGAGCGAA-1_15	C0023	20967	9551	0.243239376162541	C0023	28	3	3
TGAAGCAAGTTTGGTA-1_15	C0023	14090	6963	0.106458481192335	C0023	27	2	2
TGACCAAGTTGGTGAC-1_15	C0023	2267	1460	0.176444640494045	C0023	28	1	1
TGAGGTGCATCCAGGT-1_15	C0023	16568	8107	0.0181071945919845	C0023	28	0	0
TGATTAGTCACTTCAT-1_15	C0023	3331	1832	0.75052536775743	C0023	21	2	2
TGCGCGAGTTAAGTGT-1_15	C0023	3214	1874	0.0933416303671437	C0023	25	3	3
TGCTTTAGTGTTTGAG-1_15	C0023	9519	4935	0.210106103582309	C0023	21	1	1
TGGCCATCAAACATAG-1_15	C0023	1415	913	1.06007067137809	C0023	25	2	2
TGGGCATGTTGCGCGA-1_15	C0023	10094	5213	0.158510005944125	C0023	21	0	0
TGGTCCTTCGTCAAGT-1_15	C0023	8204	4245	0	C0023	21	1	1
TGTAAGTGTTTAGCGA-1_15	C0023	18642	8967	0.236026177448772	C0023	28	0	0
TGTGCAAGTTCCTGTG-1_15	C0023	10310	3527	0.155189136760427	C0023	28	0	0
TGTGCGCAGGATCACT-1_15	C0023	927	646	1.1866235167206	C0023	27	2	2
TGTGTGAGTAGACAAA-1_15	C0023	5882	3247	0.0680040802448147	C0023	28	0	0
TGTTGCACAAGGTCGA-1_15	C0023	3230	1942	0.0619195046439629	C0023	21	1	1
TGTTGGCCATAATCCG-1_15	C0023	4164	2340	0.048030739673391	C0023	21	1	1
TGTTGTTTCACGCGGT-1_15	C0023	1290	847	1.24031007751938	C0023	27	2	2
TTAAGGTGTGTGAGAG-1_15	C0023	4065	2189	0.02460024600246	C0023	21	1	1
TTAATCGAGCTAGAAG-1_15	C0023	5307	2743	0.48991897493876	C0023	28	3	3
TTAGCAGGTACCGAAC-1_15	C0023	11862	5833	0.016860563142809	C0023	21	0	0
TTAGCGGTCCGCCTCA-1_15	C0023	21657	9963	0.0323221129426975	C0023	21	3	3
TTAGCTGCAAAGGTAC-1_15	C0023	4795	2625	0.938477580813347	C0023	27	1	1
TTAGTCAAGAATCGCT-1_15	C0023	13743	7030	0.13825220112057	C0023	28	0	0
TTAGTCAAGAGGCTAA-1_15	C0023	15747	7648	0.0635041595224487	C0023	21	3	3
TTCAACCGTTGCAGTA-1_15	C0023	13318	6338	0.0225259047905091	C0023	21	0	0
TTCAGTTTCTCATCAT-1_15	C0023	13679	4867	0.0657942832078368	C0023	28	0	0
TTCGCAACAACCTGGT-1_15	C0023	5354	2892	0.0560328726186029	C0023	21	0	0
TTCGTTAGTGATGGCT-1_15	C0023	10813	5559	0.00924812725423102	C0023	21	1	1
TTGCACACAAGTGTCC-1_15	C0023	4001	2103	1.12471882029493	C0023	27	1	1
TTGGCGGGTTCACCAT-1_15	C0023	1631	1032	0.122624156958921	C0023	21	1	1
TTGGTGAGTCATGCCC-1_15	C0023	10814	5380	0.0554836323284631	C0023	21	0	0
TTGTCCCAGTCCTTCA-1_15	C0023	1858	1081	0	C0023	28	0	0
TTTACGAAGTTAGCTA-1_15	C0023	6084	3424	0.410913872452334	C0023	21	0	0
TTTAGCTTCACATTGA-1_15	C0023	4208	2310	0.166349809885932	C0023	21	1	1
TTTGACCGTATGTGGC-1_15	C0023	10237	3948	0.664257106574192	C0023	27	3	3
AAAGGCTCATGTTGGC-1_16	C0024	5088	2662	0.511006289308176	C0024	21	0	0
AACCGGCTCATTTGCT-1_16	C0024	11285	3571	0.540540540540541	C0024	27	1	1
AACCTAATCCGTGACA-1_16	C0024	9525	4458	0	C0024	28	0	0
AACCTAATCGGTTCCT-1_16	C0024	14770	6169	0.21665538253216	C0024	21	3	3
AACTAGCTCGAAGTAG-1_16	C0024	18097	8188	0.0165773332596563	C0024	25	1	1
AAGAATCAGGACCTGC-1_16	C0024	13424	5929	0.283075089392133	C0024	28	1	1
AAGACATAGGCGTAAA-1_16	C0024	13931	6380	0.236881774459838	C0024	21	0	0
AAGCAAGTCACAGCGC-1_16	C0024	13556	6497	0.132782531720271	C0024	25	1	1
AAGCGAATCAATGAGG-1_16	C0024	17353	7671	0.161355385235982	C0024	28	3	3
AAGGAAGCACCGGCTA-1_16	C0024	10157	4195	0.344589937973811	C0024	28	0	0
AAGTGTTGTTATTGCC-1_16	C0024	7842	3744	0.0127518490181076	C0024	25	1	1
AATCCTAAGTAGAGGC-1_16	C0024	16330	7548	0.0857317819963258	C0024	27	1	1
ACAACACTCGCAATCG-1_16	C0024	12017	5376	0.823832903386869	C0024	28	0	0
ACACAATGTTTGGCGG-1_16	C0024	10998	4458	0.0454628114202582	C0024	25	3	3
ACAGGATCAATAGCCC-1_16	C0024	5799	2951	0.0172443524745646	C0024	21	0	0
ACATTAGTCGTTATAG-1_16	C0024	19242	8798	0.301423968402453	C0024	27	1	1
ACCAAGCGTAGCTGGT-1_16	C0024	22143	7304	0.162579596260669	C0024	28	3	3
ACCAGCTCAGGACACA-1_16	C0024	9029	4102	0	C0024	21	0	0
ACCTAAGGTTAAGCTG-1_16	C0024	11399	3689	0.175453987191859	C0024	28	0	0
ACCTAAGGTTGAAGCC-1_16	C0024	12011	5832	0.283073848971776	C0024	27	1	1
ACGCCACAGATGCCTG-1_16	C0024	25126	9217	0.00397994109687177	C0024	21	0	0
ACGCTTGAGTCTGGGC-1_16	C0024	14422	5572	0.0554708084870337	C0024	25	3	3
ACGGTACGTTTGGGCG-1_16	C0024	13628	6620	0.344878191957734	C0024	27	1	1
ACGGTTAGTAATGACT-1_16	C0024	8279	3965	0.301968836816041	C0024	27	1	1
ACGTTGTAGGAGCACG-1_16	C0024	6677	3670	0.434326793470121	C0024	21	0	0
ACTAACTCAGGTTTGC-1_16	C0024	5337	2525	0.99306726625445	C0024	27	1	1
ACTCGCTTCCCTGGAA-1_16	C0024	2687	1650	0.0744324525493115	C0024	27	2	2
AGAGAGGAGTTAACCA-1_16	C0024	6241	3223	1.20173049190835	C0024	28	0	0
AGCAGGTAGGCTGGCT-1_16	C0024	8699	4369	0.252902632486493	C0024	27	1	1
AGCCTGGGTGGTTAGC-1_16	C0024	21493	8782	0.107011585167264	C0024	1	3	3
AGGCTAGCACACAATT-1_16	C0024	1997	1065	0.250375563345018	C0024	27	2	2
AGGGTTGCATGGCCCA-1_16	C0024	5621	2702	0	C0024	21	0	0
AGGTTTATCCACCTGT-1_16	C0024	10562	5273	0.00946790380609733	C0024	27	2	2
AGTAGCTTCCGCCAAA-1_16	C0024	13074	6125	0	C0024	21	0	0
AGTAGGATCCTCCTAA-1_16	C0024	8422	3594	0.474946568511043	C0024	27	1	1
AGTCCTGAGCTTCTCA-1_16	C0024	18907	7677	0.0105780927698736	C0024	28	3	3
AGTCCTTGTGGAAACG-1_16	C0024	4741	2321	0.949166842438304	C0024	27	1	1
ATAAGCCTCTAGCTTT-1_16	C0024	20166	7730	0.143806406823366	C0024	27	3	3
ATAGCATGTCAAAGAA-1_16	C0024	4926	2491	0.771416971173366	C0024	27	1	1
ATCATGTCAGGCTGTT-1_16	C0024	20173	7030	0.168542110742081	C0024	28	3	3
ATCGAGGCATCAGTAT-1_16	C0024	7078	3421	0.211924272393331	C0024	27	1	1
ATGAATGCACTTAGGC-1_16	C0024	19094	7797	0.0628469676338117	C0024	21	3	3
ATGACCAGTACCTTAC-1_16	C0024	6705	3478	0.149142431021626	C0024	21	0	0
ATTAGCGGTCACTCGC-1_16	C0024	3314	1636	0.0301750150875075	C0024	21	0	0
CAAACACTCGAGGTGG-1_16	C0024	5220	2862	0.0383141762452107	C0024	28	2	2
CAAACACTCGCATTAA-1_16	C0024	12317	5480	0.186733782576926	C0024	27	1	1
CAAACCGTCCTAATGA-1_16	C0024	27276	9963	0.33362663147089	C0024	27	3	3
CAAACTGGTCTATCGT-1_16	C0024	6798	3142	0.0588408355398647	C0024	21	0	0
CAACCCTTCCGTGACA-1_16	C0024	7832	3568	0.0255362614913177	C0024	21	0	0
CAAGCTAGTTGTGACA-1_16	C0024	9969	5043	0.0601865783930184	C0024	21	0	0
CAAGGGAGTAGGTTAT-1_16	C0024	4969	2621	0	C0024	25	1	1
CAAGTAACACAGAAAC-1_16	C0024	10922	5027	0.0091558322651529	C0024	25	1	1
CAAGTATGTATTCGCT-1_16	C0024	12485	5155	0.0800961153384061	C0024	27	1	1
CAAGTATGTCACAAAT-1_16	C0024	19245	8109	0.42608469732398	C0024	28	0	0
CAATGTGGTTGGGTTA-1_16	C0024	8469	3585	0.0472310780493565	C0024	28	0	0
CAATGTGGTTTGCTGT-1_16	C0024	8017	4081	0.22452288886117	C0024	27	1	1
[truncated: 472 more rows]
