# Supplementary material for: Identification of a pancreatic stellate cell gene signature and lncRNA interactions associated with type 2 diabetes progression
Source: Front Endocrinol (Lausanne). 2025 Jan 13;15:1532609. doi: 10.3389/fendo.2024.1532609 (PMC11769806; doi:10.3389/fendo.2024.1532609)
Supplement: Supplementary file 13 [file DataSheet9.csv]

	orig.ident	nCount_RNA	nFeature_RNA	unintegrated_clusters	seurat_clusters	cca_clusters
CGCACCGCTCCT_1	HT1	7462	2404	5	0	0
CGCCGTTCCGGT_1	HT1	5700	2260	5	2	2
CTGATGAAGTTT_1	HT1	4969	1988	5	2	2
CCGAGCGAATAC_1	HT1	5082	2105	5	0	0
TATGCGATTACG_1	HT1	4607	2001	5	2	2
CGCATACCGTTT_1	HT1	5352	2050	5	2	2
TGAAACTTTCAC_1	HT1	5508	2228	5	0	0
CCAATCCGACGC_1	HT1	4282	1819	5	2	2
GCCGCCAGGTAG_1	HT1	4535	1943	5	2	2
GCTGGAACTTCC_1	HT1	3379	1685	5	2	2
GTCTTGGCTATA_1	HT1	4694	2055	5	2	2
CAGCAGGCGTAC_1	HT1	3142	1517	13	1	1
AGGCGCCCAGCG_1	HT1	4217	1735	5	2	2
CACGGGAATCTT_1	HT1	3698	1740	5	2	2
TTCGCCATAGAT_1	HT1	3478	1585	5	2	2
ACGTGAGGTATG_1	HT1	3244	1378	5	2	2
GTGTCTACATGT_1	HT1	3199	1439	5	2	2
GCAACTAGGTCC_1	HT1	3199	1458	5	2	2
CGGCCATCTTAC_1	HT1	3077	1602	5	0	0
GTCTTCCACGTT_1	HT1	3005	1548	17	2	2
GCCCGACATAAC_1	HT1	2974	1405	5	2	2
GAAGCTCCAAGA_1	HT1	2471	1413	5	0	0
TCGGTGAACGTG_1	HT1	2374	1320	5	2	2
GCAGAATATGTT_1	HT1	2502	1268	5	2	2
GCGCCTATCGTT_1	HT1	3093	1490	5	2	2
GGGCACTTCGGG_1	HT1	2730	1268	5	2	2
CGTGCGGTCCCA_1	HT1	2840	1342	5	2	2
CGAACTCAAACC_1	HT1	2439	1325	5	2	2
CCATATATAGGC_1	HT1	2774	1310	5	0	0
AAGTCCCAGCCT_1	HT1	2503	1231	5	0	0
TGAATCTCTGTA_1	HT1	3064	1552	5	2	2
AAGCTCGCATTA_1	HT1	2831	1404	5	2	2
CCCTATGCCTGC_1	HT1	2410	1169	5	0	0
GCAGATTCCTTA_1	HT1	2561	1318	5	2	2
ATGCAGATCCCG_1	HT1	2216	1092	5	2	2
CCTCACAATCGG_1	HT1	2398	1157	5	2	2
CGCTGTCCCTAA_1	HT1	2415	1111	5	2	2
CTGCCGAGAACA_1	HT1	2517	1137	6	1	1
GAGGGCCTTAGC_1	HT1	2470	1303	5	0	0
GTTCCGTGTTGG_1	HT1	2420	1300	5	2	2
TGACCTGGTGAG_1	HT1	2462	1220	5	2	2
GGCGACCGATTC_1	HT1	2069	1056	5	2	2
GGCACTTAGTGT_1	HT1	2220	1191	5	0	0
GCAGCATTTCTG_1	HT1	2608	1379	5	0	0
GCCTTCCAGAGC_1	HT1	2049	1147	13	0	0
AGGGAATCTTGT_1	HT1	2380	1247	5	2	2
ATGCGGGGCTCC_1	HT1	2705	1390	5	2	2
TTGATAATTAAG_1	HT1	2304	1211	5	1	1
CAAGCAACATTC_1	HT1	2145	1175	5	2	2
GGCGGGCTTTCT_1	HT1	2512	1271	5	2	2
CTGGACAGGAAT_1	HT1	2145	1070	5	2	2
TCATCGCTTTTT_1	HT1	2419	1213	5	2	2
TCTTCTTCTCCA_1	HT1	2522	1229	5	1	1
TTTGGAGCATGT_1	HT1	2277	1133	5	2	2
CCACCAGACCGC_1	HT1	2286	1203	5	2	2
GCGGTCGTTTCC_1	HT1	2308	1146	5	2	2
GCCAAACAAGCA_1	HT1	2131	1232	5	2	2
GTTCAGTCCGCT_1	HT1	2131	1188	5	2	2
CACGACATAGCC_1	HT1	2214	1111	5	0	0
CGAACAACGTCT_1	HT1	1657	941	5	1	1
AACGGGGGCAAG_1	HT1	1743	916	5	0	0
GGTGTATCGGTT_1	HT1	2030	1136	5	2	2
CACGCTTTGCTT_1	HT1	2385	1084	5	2	2
GCAGGCTAGTAT_1	HT1	1990	1192	13	0	0
CCGGCTGCCGTA_1	HT1	1838	900	5	2	2
CAACTGCCCATC_1	HT1	2160	1108	5	0	0
CACGTGAAGGAT_1	HT1	786	464	5	2	2
CTGCTCGAAAAG_1	HT1	2001	1123	5	2	2
GGTTGCCAACCT_1	HT1	1463	977	5	0	0
CTGCAACGGATA_1	HT1	1860	1045	5	0	0
ACTCGAGCTGCA_1	HT1	2021	1049	5	2	2
GCTTTATGTAGG_1	HT1	1891	1102	5	2	2
CCTTACGTAGTT_1	HT1	1972	1028	5	0	0
AGAAACTCCATA_1	HT1	1917	1041	5	0	0
AGGCTTAGTGAC_1	HT1	1948	1123	13	0	0
GGAGCTTGCGAT_1	HT1	1420	699	13	1	1
ACAGCTGGTAAC_1	HT1	1918	1072	5	2	2
CCCCCATGGAAT_1	HT1	1835	1025	5	0	0
CGCGCTTTAGAC_1	HT1	1469	886	5	1	1
CTCTCTATAAAT_1	HT1	1954	1094	5	2	2
TGTGGGTCCCAG_1	HT1	1788	1106	17	0	0
CACGTTCTAATT_1	HT1	1649	1042	5	0	0
GCGAGTGTCTAT_1	HT1	1845	1042	5	0	0
CGAGGAGTTGGC_1	HT1	1676	930	5	2	2
CCGTGTGTATTG_1	HT1	1809	1116	5	2	2
CCAACCGCAGGC_1	HT1	1486	950	5	2	2
TCCGATGCACGG_1	HT1	1810	952	5	0	0
GCTCCGCATCAA_1	HT1	1930	1043	5	0	0
CCAAACAGCAGC_1	HT1	1516	812	5	2	2
ACACATTGCGGC_1	HT1	1825	977	13	1	1
CTCAAGACGGCG_1	HT1	1421	782	5	2	2
TCACAGACGTGG_1	HT1	1576	902	5	2	2
GCACGGCGAGTG_1	HT1	1505	918	5	0	0
GAGTCAAGAAAA_1	HT1	1357	760	5	1	1
CTACATTGACAG_1	HT1	1433	926	5	0	0
AGCACGAAGTCG_1	HT1	1621	882	5	0	0
TGGCAATATACA_1	HT1	1676	1047	13	0	0
ACGATGTCTCCT_1	HT1	1893	1004	13	0	0
CCCGCTATATGT_1	HT1	1193	621	5	0	0
GGGGATTATGAA_1	HT1	1359	908	13	0	0
CTGTGTCGGAGC_1	HT1	1444	825	5	2	2
TAGGTACAAATT_1	HT1	1907	988	5	2	2
CCTCTTGGGCTC_1	HT1	1658	830	5	2	2
GCAGGTTCGTCT_1	HT1	1502	890	13	1	1
GTTTGAGTACCG_1	HT1	1446	925	5	2	2
CCCTAGATAACA_1	HT1	1563	970	5	2	2
GTGACGAGACCT_1	HT1	1410	822	5	2	2
ACTTCACACGAC_1	HT1	1602	962	5	2	2
TAGCCATTATTT_1	HT1	1491	905	5	2	2
TCGAAGTTGGTG_1	HT1	1467	894	13	0	0
TCACGCTAAAGG_1	HT1	1415	831	5	2	2
GAGGCACGTGCG_1	HT1	1370	859	5	0	0
GGAGCGAGGCGT_1	HT1	1303	821	5	0	0
ACCTATGTTCTC_1	HT1	1377	797	5	2	2
GGCCAGGACTTT_1	HT1	1407	822	5	0	0
GCTAACCATGTG_1	HT1	1293	802	5	2	2
CTGCAGATTTCA_1	HT1	1270	875	13	1	1
GAATGTCTACAA_1	HT1	1383	803	5	1	1
CCGCTAATACCA_1	HT1	1541	892	5	0	0
GATGAAAGCTGT_1	HT1	1244	786	5	0	0
GTTTGTAATGGT_1	HT1	1562	825	5	2	2
AACAAAGCCCTG_1	HT1	1402	844	5	2	2
ACATGATTAGTG_1	HT1	1476	803	5	0	0
GCGGCACTTTTG_1	HT1	1204	735	13	1	1
GTCCACCACGTC_1	HT1	1155	715	5	1	1
AGCGGAAATCGA_1	HT1	1391	919	5	0	0
GTCTCTTGTGTC_1	HT1	1183	676	13	1	1
TTGCGGGATATC_1	HT1	1320	754	5	0	0
CGGATTTGCAGT_1	HT1	1248	704	5	2	2
TTATGAACGTGA_1	HT1	1091	650	5	0	0
TCGCTTGCTCCG_1	HT1	1369	808	5	0	0
GATTGGGCTGGC_1	HT1	1419	809	5	2	2
GTGAAGGCTCGA_1	HT1	967	615	13	1	1
GCGCAGCGTTGG_1	HT1	1389	846	5	0	0
ACGCTAGGCCAC_1	HT1	1244	773	13	0	0
AGGCAATCCCGT_1	HT1	1397	921	5	0	0
AAATTCTAGTAA_1	HT1	1251	841	13	0	0
GATTCGCAAGTG_1	HT1	1222	756	5	0	0
TACCCCGCTTGC_1	HT1	1294	776	5	2	2
TCCTTCTTATCG_1	HT1	1425	819	5	2	2
GTATTGCCGCCG_1	HT1	1422	809	5	0	0
TCCCCAAAAGCT_1	HT1	529	365	5	1	1
CGACTGTATTGA_1	HT1	1029	656	5	2	2
GGAGTTGTGTAC_1	HT1	1288	829	5	2	2
CGACTAACGAGG_1	HT1	1085	733	5	0	0
GGTCACACACAA_1	HT1	1283	743	5	2	2
CCGTTATCGCGC_1	HT1	1220	794	5	0	0
CTCGCTACAATC_1	HT1	1218	764	5	0	0
AGCCGGCACTCG_1	HT1	1181	776	5	1	1
CAGGGTGTGCGC_1	HT1	1159	696	5	0	0
GAAGATAATCGC_1	HT1	1174	693	13	0	0
GGGGGTCCACTT_1	HT1	1374	907	13	2	2
GGCCAGCCGCTG_1	HT1	1173	712	5	0	0
CTCCCTTGATAC_1	HT1	1243	800	5	0	0
GGTGATTTTTGT_1	HT1	861	556	5	0	0
AAGAGCATCCTA_1	HT1	934	592	5	0	0
TATTTAGATCCT_1	HT1	1324	762	5	2	2
ACAAGAGTTTCT_1	HT1	1078	661	5	2	2
ATGTCATGAGGT_1	HT1	1282	831	5	0	0
TAAGCCGCGCAG_1	HT1	1226	762	5	0	0
AGGGGCGTGTAT_1	HT1	1125	698	5	2	2
GACCCTGCGAAT_1	HT1	1005	673	5	2	2
GGTATGTACACC_1	HT1	1032	660	5	1	1
TCCTGACGCACA_1	HT1	1031	643	5	0	0
CATAGTCGCAAC_1	HT1	1235	795	5	0	0
TACGCTCTTGAT_1	HT1	1075	628	13	1	1
TTTATGGGGTCG_1	HT1	1161	671	5	1	1
AAGAACAGTGTA_1	HT1	957	623	5	1	1
AGAGGGACGTAT_1	HT1	1194	780	5	2	2
CCCAAGCCGACT_1	HT1	1026	724	13	0	0
ATTACACTTGTG_1	HT1	1039	624	5	2	2
CGGCAGATCTTG_1	HT1	1001	670	5	2	2
GAACACTTTAGC_1	HT1	925	633	13	1	1
ACCAACACCTAG_1	HT1	1141	738	5	2	2
GGTTAGGCGCAC_1	HT1	874	551	5	1	1
ACGGCAAGGTGG_1	HT1	1016	675	5	2	2
CTCAACGGCCGC_1	HT1	1099	750	13	0	0
ATACGCTTGGAC_1	HT1	676	435	5	1	1
GCGTCTCGCTGG_1	HT1	978	718	5	0	0
GTTATTGTTACG_1	HT1	1017	654	5	2	2
GCAATAATGCAT_1	HT1	987	689	5	0	0
ACTACACTCTAC_1	HT1	882	618	5	2	2
CTTATGCACTTT_1	HT1	1136	750	5	2	2
GTAGAACGTCAC_1	HT1	1096	671	5	2	2
AAGTTTCAGTAA_1	HT1	1069	752	5	0	0
TGACGTGTGACC_1	HT1	1134	699	5	2	2
TGCCTGGAAGTG_1	HT1	924	566	5	1	1
GAAAGCAGAGTA_1	HT1	910	568	13	1	1
AATCACGCTTAC_1	HT1	975	671	5	0	0
CGGCTGACAGCA_1	HT1	896	603	13	1	1
AATTTCTTACTT_1	HT1	1252	788	5	2	2
GTCTAATAGTAA_1	HT1	1029	662	5	2	2
GTGCAACGTTCC_1	HT1	809	514	5	2	2
GGATCCCTTTTA_1	HT1	1059	684	5	2	2
CATGGTTATTCC_1	HT1	1012	667	5	0	0
TTGAGTAACCGG_1	HT1	1033	634	5	0	0
GGAGTTGCGAAC_1	HT1	781	485	13	1	1
GTCGTGCCAACA_1	HT1	901	588	5	1	1
ATGTACTCCTCA_1	HT1	890	619	5	1	1
TCACCGACACAT_1	HT1	832	583	5	1	1
TGGTAGTGATAA_1	HT1	1014	628	5	0	0
GGCCTCAGCGGC_1	HT1	825	546	5	1	1
ATTTAGGGTATC_1	HT1	844	637	13	1	1
GCATTAGTATAC_1	HT1	810	603	5	1	1
AGATTGACGCTA_1	HT1	867	583	13	0	0
AAATAGTCCGCT_1	HT1	913	646	13	1	1
GCAGGCCGAAGT_1	HT1	589	395	5	1	1
TGCTCAGGTAGC_1	HT1	914	615	5	0	0
TGTAACTAGACT_1	HT1	1087	707	5	2	2
ATATCCTTCGTC_1	HT1	711	402	13	0	0
ACTTTTTGGATT_1	HT1	1175	807	5	0	0
TCTGCCGTTGGG_1	HT1	823	576	5	0	0
CACCGTCTTGCC_1	HT1	873	568	5	0	0
TGGGTCAGGCAC_1	HT1	838	608	5	1	1
CGGACTTGAGAC_1	HT1	624	445	13	1	1
GCGTGGAAATCT_1	HT1	722	485	13	1	1
TGCTAATTGAAC_1	HT1	735	517	5	1	1
GATTGTACCATA_1	HT1	917	575	5	1	1
CGCCGACACCAA_1	HT1	826	560	5	0	0
GGAAAGAGGGCA_1	HT1	818	551	13	0	0
ATATATCGTTTA_1	HT1	940	631	5	0	0
TTGAAGGACGGA_1	HT1	870	619	5	0	0
CAGAGCGTCTCA_1	HT1	734	500	5	1	1
TTCTCTATCTTA_1	HT1	701	455	13	1	1
GGCCCCGCAACG_1	HT1	677	491	13	1	1
TTTGAATTGCTC_1	HT1	867	565	5	1	1
GGTACCGACTCC_1	HT1	819	531	5	0	0
GAATAGCCTAAT_1	HT1	799	491	5	0	0
AGGTTCTATGGC_1	HT1	805	538	5	0	0
TGCGGGAGCTAG_1	HT1	844	521	5	2	2
GTAAAGGCACTT_1	HT1	879	578	5	2	2
ATCCCTGGCATG_1	HT1	818	527	5	1	1
TACTTAGAGAAG_1	HT1	853	579	13	0	0
GATATATCTTGC_1	HT1	681	442	13	1	1
AGTATGCTTGAC_1	HT1	755	509	5	1	1
AAATCTCAGAGT_1	HT1	444	229	5	1	1
TGAGTACCGTGT_1	HT1	670	504	13	1	1
TCCGGGGTAACA_1	HT1	681	488	13	1	1
GTCGCGGCGGCT_1	HT1	768	584	5	0	0
GTGTAGTGCCAT_1	HT1	628	450	13	1	1
GGAGTTGCAGCA_1	HT1	648	416	13	1	1
GCTGTAATGATC_1	HT1	661	442	13	1	1
TATTAAGTTATT_1	HT1	1001	670	5	2	2
GTCGGACCTGTC_1	HT1	793	584	5	0	0
GGCAGAGATTTG_1	HT1	495	384	5	1	1
GATCAAACGTAC_1	HT1	637	412	5	0	0
GCCAGGACGATC_1	HT1	813	458	5	0	0
CAAACTATTGCA_1	HT1	706	504	13	1	1
GTGCCGACGTGT_1	HT1	584	409	13	1	1
TGGATCTTTGGA_1	HT1	788	545	5	0	0
ACACAGTAGCAG_1	HT1	669	476	5	1	1
TCTGAAGGTACA_1	HT1	743	520	5	0	0
CATAGTGGTAGG_1	HT1	645	476	13	1	1
GCTCTATACTTA_1	HT1	480	305	5	1	1
GGGGTTGGAACG_1	HT1	642	434	5	0	0
TCTACAGAGATG_1	HT1	693	446	5	1	1
TTACGCGCAGAA_1	HT1	587	426	5	1	1
TAGGAATTGTGG_1	HT1	752	549	5	1	1
ACCCACGATCTG_1	HT1	499	376	5	1	1
CTGGTGGAATTC_1	HT1	580	420	13	1	1
GTGGGAGGGCCG_1	HT1	683	473	13	1	1
GGATAAAAGGCT_1	HT1	539	392	13	1	1
CGACAATTATCG_1	HT1	684	488	5	0	0
CCAATACTCATT_1	HT1	670	465	5	1	1
CTGGATACAATA_1	HT1	402	294	13	1	1
CGCGTTTCAAGT_1	HT1	444	313	13	1	1
CGATAGCCATGA_1	HT1	608	412	5	0	0
CCAATTATGATA_1	HT1	737	497	5	1	1
ACTAGGTATTTT_1	HT1	700	466	13	1	1
TACAATGGATCA_1	HT1	725	499	5	0	0
CATCTTACGGTG_1	HT1	576	416	13	1	1
GCAGTCATTGAA_1	HT1	616	418	5	1	1
CCTTAACGTTCC_1	HT1	551	427	13	1	1
GCCAGACCCCGT_1	HT1	608	414	5	0	0
GCTTCCCAACTT_1	HT1	638	451	5	1	1
AATAAACTGCGC_1	HT1	523	380	5	1	1
AGAATAATACTC_1	HT1	622	440	5	2	2
AGCGTACCACTT_1	HT1	648	469	5	0	0
TTTGGGGACGCT_1	HT1	587	394	13	1	1
TGTACGTGCAAT_1	HT1	674	471	5	1	1
TGGAGTCCGTCC_1	HT1	622	442	13	1	1
CATGCCGCCCCT_1	HT1	586	420	5	0	0
TACCTAAGCCTT_1	HT1	358	221	13	1	1
GGCCTGCTGGTG_1	HT1	625	453	13	1	1
TTACGGTTCGGA_1	HT1	685	488	13	1	1
GTTGAAATAACG_1	HT1	519	407	13	1	1
CTCAAGAAACGT_1	HT1	582	396	5	1	1
ATCACTCGTTCT_1	HT1	606	458	13	1	1
GAGACTTATAGG_1	HT1	674	448	13	1	1
GATGATGTTGCG_1	HT1	497	330	5	1	1
CACATATGAACC_1	HT1	498	376	5	1	1
AGTCATAGAGCG_1	HT1	629	434	5	0	0
AGCTATGACTAC_1	HT1	544	424	13	1	1
AGGTACACTGGG_1	HT1	469	369	13	1	1
GTCGTCGGCTTT_1	HT1	443	330	13	1	1
ACTAGCGGACCT_1	HT1	437	271	13	1	1
AGCTATGGGCCG_1	HT1	532	378	5	1	1
TCAGATCAGTGG_1	HT1	539	406	5	0	0
TGGGCCGAAAAC_1	HT1	519	387	13	1	1
TGATAAACTCCG_1	HT1	538	426	13	1	1
CACCAGGGGCGG_1	HT1	489	320	13	1	1
GAGAAGGAAACT_1	HT1	545	398	5	0	0
ATATGAATACCG_1	HT1	588	442	13	1	1
GGCCCATCTAGT_1	HT1	474	349	5	1	1
CACGATCATACC_1	HT1	477	349	5	0	0
CGAGAGGCAGTT_1	HT1	488	343	5	1	1
ATACACTAGGAA_1	HT1	563	403	5	0	0
GTGGATGGACCC_1	HT1	440	330	13	1	1
TGTCACTAGTGT_1	HT1	554	395	13	1	1
TTGGTGCGAACT_1	HT1	618	440	5	1	1
ACAGCCGGCCGG_1	HT1	448	313	13	1	1
GGGTGTTATATG_1	HT1	397	293	5	1	1
GGTAGACGCTAA_1	HT1	464	346	13	1	1
CTCTCAGACTCT_1	HT1	502	368	5	0	0
CTTCGGCACATA_1	HT1	468	354	13	1	1
ACAGAAGCGTAT_1	HT1	434	307	5	1	1
TCAGTAATTTAG_1	HT1	607	447	5	1	1
GTTAAGGACAAA_1	HT1	443	346	5	1	1
AGCCGTTTCATT_1	HT1	537	395	5	0	0
TGGGTTATTGTT_1	HT1	349	231	13	1	1
TCCTACTATTAG_1	HT1	450	347	5	1	1
TGAATCGAACAT_1	HT1	475	314	13	1	1
TCACGCCCTAGA_1	HT1	377	246	13	1	1
GACTTGAGGCGC_1	HT1	426	311	5	1	1
GATATTACTAAC_1	HT1	483	346	5	0	0
CTTGCTGTTGGT_1	HT1	460	355	5	0	0
CCCCATTTCGGA_1	HT1	298	228	5	1	1
ATTGCGCTGACA_1	HT1	366	305	5	1	1
GGTTCTTACGCT_1	HT1	349	273	13	1	1
GAACTGAAATTA_1	HT1	411	327	5	0	0
TTGCATCCAACT_1	HT1	336	249	13	1	1
AACTAGGACGTA_1	HT1	424	313	13	1	1
AACTAGGATGGT_1	HT1	385	284	13	1	1
CAGAGGGACAGT_1	HT1	363	276	13	1	1
TGATCTGCGTGG_1	HT1	398	308	5	1	1
CTAATTGGGTGC_1	HT1	406	309	13	1	1
CTGATTTGAAGG_1	HT1	316	240	5	1	1
ACGAGTCTTCTG_1	HT1	439	353	5	1	1
GGGGTTATATCC_1	HT1	366	258	5	1	1
CTGCACATACAA_1	HT1	408	318	13	1	1
AAGGTTATGCAT_1	HT1	505	404	5	0	0
AGATGAACTTGA_1	HT1	380	306	5	1	1
CTGTCCTCGAAC_1	HT1	358	279	5	1	1
AGTGGCAAAGAG_1	HT1	417	304	5	1	1
AGTTGGGTTAGC_1	HT1	342	258	13	1	1
CTGTCCAGAATA_1	HT1	321	238	5	1	1
ACCACAGTTCTC_1	HT1	420	340	5	0	0
AATTTGACGATT_1	HT1	353	273	13	1	1
TCTTTTCTCCCT_1	HT1	482	360	5	1	1
TAACGACTCCGG_1	HT1	389	302	5	1	1
TTCGCGGTAGAT_1	HT1	367	291	13	1	1
CCACGGAAATAC_1	HT1	316	219	13	1	1
TGCACCATTTGC_1	HT1	300	222	5	1	1
TGCAGTAAGCTC_1	HT1	351	302	13	1	1
CTGCGCAGTTTA_1	HT1	300	235	5	1	1
ATAAAGGCTTTT_1	HT1	282	243	13	1	1
TTGGTACACGAA_1	HT1	401	324	5	1	1
GATGGAATTGAC_1	HT1	336	261	5	0	0
CGTAAAAGCTGG_1	HT1	362	292	5	1	1
CTGCGTTCTATC_1	HT1	391	312	5	1	1
ACACGGACACCA_1	HT1	352	264	5	0	0
CATAGAAGATTA_1	HT1	367	292	13	1	1
ATGACTATTATT_1	HT1	310	254	13	1	1
ACCAACCACTGT_1	HT1	297	238	5	1	1
GTCGACGAACAC_1	HT1	292	241	5	1	1
TCGGAATATGCA_1	HT1	280	221	13	1	1
GTAAGAATCTTT_1	HT1	302	248	13	1	1
AGGTCGCCTGGA_1	HT1	312	257	13	1	1
GCGCCGATCCAT_1	HT1	289	238	13	1	1
ACCTCTGGCTTT_1	HT1	289	232	13	1	1
GGGTTGACCCCA_1	HT1	285	233	5	1	1
GCCAGAGCCATA_1	HT1	274	225	13	1	1
ACGAGGGCCGAT_1	HT1	281	229	13	1	1
ATTTAGAGATGG_1	HT1	322	268	13	1	1
ATAGCAGATGAT_1	HT1	293	237	13	1	1
AAAAAACCAGAT_1	HT1	301	226	5	1	1
TTATCACCTGTC_1	HT1	276	220	5	1	1
CAGTCCGCCTCT_2	HT2	5302	1951	5	0	0
GCGCCGTTAAAC_2	HT2	6382	2177	13	0	0
TTCCCGCCGTCT_2	HT2	3409	1713	5	0	0
GGCCGACACGTT_2	HT2	4243	2026	5	2	2
AGCAGGTGCACG_2	HT2	3749	1646	13	2	2
GCTGTCGATTTC_2	HT2	2878	1275	5	2	2
CTTTTGCACCTC_2	HT2	3783	1721	5	2	2
GTTCTCAAAACT_2	HT2	2337	1128	5	2	2
ATGGATTGCGAC_2	HT2	2263	1179	5	2	2
CCTTGCGCGCCC_2	HT2	2131	1190	5	0	0
AACTTCCATCAA_2	HT2	2414	1304	5	2	2
TTCCCGGCTCCC_2	HT2	3002	1510	5	2	2
TCCTCACCAAAC_2	HT2	2200	1129	5	2	2
CCGTGTCAGCCC_2	HT2	2855	1280	5	2	2
CCTTTATGAGAC_2	HT2	2540	1290	5	2	2
AGGCAGGCCCGC_2	HT2	3331	1540	5	2	2
ACTAAAAGGCCG_2	HT2	2138	1115	5	2	2
CGGAGTATCGAC_2	HT2	2073	1093	5	2	2
TGAAATCGCTTT_2	HT2	2638	1267	5	2	2
TGCACACCTGCG_2	HT2	1970	1023	5	2	2
CAACGCCCGAAT_2	HT2	2013	996	13	1	1
CTCGGGGCGGGT_2	HT2	2399	1202	5	2	2
ACACTGGTTCAT_2	HT2	2518	1286	5	2	2
CAGGGGACGCAC_2	HT2	2367	1209	17	2	2
CGGGCACTTGTG_2	HT2	2755	1364	5	2	2
AAACAGCCTTCT_2	HT2	2278	1215	13	0	0
ATCGAATAGAAC_2	HT2	2340	1165	5	2	2
GATTTTCAGTAT_2	HT2	2005	1163	5	0	0
CCCTAGGCGAAA_2	HT2	1602	938	13	0	0
GTCGAGGGTAAT_2	HT2	2148	1210	5	2	2
ATCCCAACGATT_2	HT2	1886	1078	17	0	0
AACTTACTTGGT_2	HT2	2751	1375	5	2	2
ACATGTTGATCT_2	HT2	2035	1040	5	2	2
TAACGCCCCCAG_2	HT2	2418	1159	5	1	1
CGAGCCCTCCTA_2	HT2	2132	1079	5	0	0
GTCCCCGCCTGA_2	HT2	1940	1000	5	2	2
TACGCCGCAGTC_2	HT2	2069	1182	5	2	2
TGGCCAGAAGCT_2	HT2	1497	926	13	1	1
GGTGCCTAAATA_2	HT2	1838	1061	5	0	0
TTTCGCCCTCAG_2	HT2	1201	763	5	0	0
CTGAGGCGTTGC_2	HT2	1591	897	5	0	0
ACACGTCGAGCC_2	HT2	879	315	5	0	0
GAGGAGAACTCG_2	HT2	2338	1406	13	1	1
CAGGGTGAACTG_2	HT2	1915	1112	5	2	2
ACGCCTACCTGT_2	HT2	569	305	5	1	1
TACAAGACGATT_2	HT2	1213	824	13	1	1
TTGAGAACAATG_2	HT2	1958	1056	5	2	2
GTTCCAGTCAGT_2	HT2	1715	1043	5	0	0
CTATTATCCTCA_2	HT2	1630	901	5	2	2
ACCATGACCTCT_2	HT2	1984	1098	5	2	2
GCCTTGGTTTCC_2	HT2	1343	852	5	0	0
CGGCAGTGAATA_2	HT2	1184	694	5	0	0
GACCAGCGAATG_2	HT2	1539	914	13	0	0
GTCAAGCATCTT_2	HT2	1492	885	5	2	2
CTATTAACGGAC_2	HT2	1278	786	5	2	2
GCCAATTCCGAC_2	HT2	1024	697	5	0	0
TGTCCCGCTATT_2	HT2	1346	775	5	0	0
GTATGGCAGTCC_2	HT2	1453	846	5	2	2
GATAGGTCACCA_2	HT2	1659	1007	5	0	0
CCGGTAAATGCT_2	HT2	1445	886	13	2	2
AGTTAAGGTGAA_2	HT2	1315	814	5	2	2
GGTCCTTAGTGT_2	HT2	1543	963	5	2	2
CCGCGCCTAACT_2	HT2	1227	773	13	0	0
TATGCTGCCGAT_2	HT2	1509	912	5	2	2
GCTTCCAATCCC_2	HT2	890	608	13	1	1
GTGGAAGTTCAC_2	HT2	1357	867	5	0	0
GTCTAGAATTTC_2	HT2	1381	844	5	2	2
CAGCGAACTATC_2	HT2	1428	791	5	2	2
AGCCTGCTGTAT_2	HT2	1471	834	5	2	2
TATAGCCGTGCT_2	HT2	1484	942	5	2	2
ATCCGAACGCCC_2	HT2	1349	837	5	2	2
GCGATCTTACTT_2	HT2	1097	712	5	2	2
AGCGGGGTGGTC_2	HT2	1690	936	5	2	2
TCCAACCCGAAG_2	HT2	1129	681	13	1	1
AGACAAGGTAAC_2	HT2	1396	811	5	2	2
TGACTGTCGTAC_2	HT2	1031	717	5	2	2
AATACCGGGAGT_2	HT2	1487	851	5	0	0
CGTTTATGGCAC_2	HT2	1521	863	5	0	0
CTAACACGGACT_2	HT2	902	642	13	1	1
CAACGTGATTCG_2	HT2	823	565	13	0	0
TCCGGTAGCTAG_2	HT2	858	545	5	0	0
TTCGGCCACTTT_2	HT2	777	453	3	1	1
GAATGGACCCCA_2	HT2	902	609	5	1	1
TGGTTAACGCGT_2	HT2	1371	851	13	0	0
GGATCCCATAAA_2	HT2	1492	839	5	2	2
TAAATGCAGCTT_2	HT2	1110	684	5	2	2
TTTCAGCTACCA_2	HT2	1169	653	13	1	1
GCTCTAACCACT_2	HT2	1091	685	13	1	1
TCCATGCGGTGA_2	HT2	1011	601	13	1	1
AAACAATCTATC_2	HT2	1298	822	5	0	0
AGGACAGGAACG_2	HT2	1351	830	5	0	0
GAACTCCATCAT_2	HT2	874	588	5	0	0
ATAGATATAGTA_2	HT2	1404	859	13	0	0
TGACTCGAATAC_2	HT2	1185	777	5	2	2
GGCGTTTGCCCC_2	HT2	1476	891	5	2	2
ATACAATACGCC_2	HT2	968	687	13	0	0
CGGAGAGCCGGC_2	HT2	1018	687	13	0	0
TCGGCGCATGGC_2	HT2	907	630	5	2	2
AGCTCACTGTGA_2	HT2	1325	810	5	0	0
GATTGCTGCGTG_2	HT2	1125	719	5	0	0
GTACCGCGTCCG_2	HT2	1001	679	13	0	0
AATGTGCGATAT_2	HT2	1271	836	5	0	0
ATATACGAGGGG_2	HT2	824	563	13	0	0
TAGTTGGACCGA_2	HT2	1307	830	5	0	0
GTATTCAATCAA_2	HT2	859	620	13	0	0
ACGGATATCTCC_2	HT2	916	531	5	0	0
TACCGGCGAGGC_2	HT2	990	693	5	0	0
TCCACAGCCGTG_2	HT2	1179	783	5	2	2
GTATTTTAGTCT_2	HT2	1218	805	5	0	0
GCTTGCAGGGGA_2	HT2	1108	729	5	1	1
GTTCATCATTAC_2	HT2	1072	704	5	2	2
CGGGAAACCCAA_2	HT2	1139	611	13	0	0
ACGGACGCCATT_2	HT2	763	494	5	0	0
CCACCTCCGACG_2	HT2	775	509	5	1	1
CTGCTCACAAGA_2	HT2	1042	686	5	1	1
GTAATTTTGAGG_2	HT2	831	535	5	0	0
TCTTGTGAGATT_2	HT2	786	551	13	1	1
CGCGTGCAATAC_2	HT2	1204	785	13	0	0
CTGGAGAGACTT_2	HT2	1086	768	5	0	0
CTGTTCCCCGCT_2	HT2	991	663	5	0	0
GTCTTTTTCTCG_2	HT2	828	502	13	1	1
AGGATCACGAGC_2	HT2	882	572	13	1	1
CCGTTGTATGTC_2	HT2	980	648	13	1	1
CTGGACAAGATA_2	HT2	870	564	5	2	2
CCAAGGTTGCAC_2	HT2	1184	737	5	2	2
CGCTTCAGTCGG_2	HT2	758	501	13	1	1
GCTCATCACTCG_2	HT2	854	466	13	1	1
GCTGAGCTTATG_2	HT2	400	282	13	1	1
GGCTAGGTCCTA_2	HT2	808	498	13	1	1
ACGAGCAACAGG_2	HT2	537	397	13	0	0
CTCCCATTCGCG_2	HT2	841	582	13	1	1
GGAAGACTCCAG_2	HT2	656	463	13	1	1
TTCCAGGTGAAG_2	HT2	693	503	5	2	2
CGGAGTCATTAG_2	HT2	480	357	13	1	1
CAAAGTTAGACC_2	HT2	1004	652	5	0	0
AATCGTTGATTG_2	HT2	947	628	5	2	2
TTGGCGCGCGAG_2	HT2	812	541	5	0	0
GTAGCCAGGTGG_2	HT2	765	494	13	1	1
CGCTACATTGAT_2	HT2	901	618	13	0	0
TTGCTACATTCT_2	HT2	938	675	5	0	0
GCTCTCTTAATG_2	HT2	1065	735	13	1	1
CTCCGCGCCCCA_2	HT2	769	513	5	0	0
GAACGATACCGC_2	HT2	557	399	13	1	1
CCCTCCACCCTC_2	HT2	572	436	3	1	1
TGCCACGCATAG_2	HT2	849	604	5	2	2
ACTATATTCGAC_2	HT2	1031	660	5	0	0
TGGCAGTCTTGG_2	HT2	815	563	13	1	1
CGCCGTCACCGG_2	HT2	804	549	5	0	0
CGCCAGTTTACC_2	HT2	874	568	5	0	0
CGATCGTCGCGT_2	HT2	1006	602	5	0	0
CCATTTGAGATA_2	HT2	838	483	5	2	2
TGGAAGTTGTGC_2	HT2	871	575	5	0	0
TGGCAACACAGG_2	HT2	791	556	13	1	1
CCATGCAGAATG_2	HT2	893	623	13	0	0
GAACCTGCTCGG_2	HT2	563	418	5	0	0
GTGTTTGGAAGT_2	HT2	766	548	5	0	0
CGGGGACCGTGC_2	HT2	758	455	5	1	1
AAATTACTGGAG_2	HT2	656	475	5	1	1
CTACGACCCTTC_2	HT2	614	405	13	1	1
CGGTCCAAATCT_2	HT2	678	445	13	1	1
ATTCGGTTCAGT_2	HT2	1079	688	5	0	0
ATTTGCTCGTAT_2	HT2	763	546	5	0	0
AGATTTGCGTCA_2	HT2	1080	711	5	2	2
CGGTTATACAAT_2	HT2	760	500	5	0	0
TTGCTCTTGGAC_2	HT2	740	499	13	1	1
GTGTATTCACGT_2	HT2	626	444	5	0	0
AGGAACAACGAC_2	HT2	746	495	5	0	0
GCAGAACGCGTT_2	HT2	1011	694	13	0	0
CAGACTATCGTC_2	HT2	717	493	13	1	1
AGAAGGCGTTTT_2	HT2	680	481	5	0	0
TACTTAAACGCG_2	HT2	797	558	5	2	2
TACTGCACCCTA_2	HT2	875	584	13	0	0
GGCATATGCTTG_2	HT2	802	545	13	0	0
AGCTGCACTGTC_2	HT2	807	558	5	1	1
GTTCTGCTTCCA_2	HT2	612	466	13	0	0
AAACAACTTGAT_2	HT2	710	501	13	0	0
CGCCAGGTCGAT_2	HT2	603	406	13	1	1
GTGATTGTGCGT_2	HT2	539	398	13	1	1
CTACTATACTCT_2	HT2	882	595	5	2	2
CTAATGCTTGTC_2	HT2	680	474	13	1	1
CGTCACTGTACG_2	HT2	790	549	13	0	0
GGGCAGTCTGAG_2	HT2	597	427	5	0	0
GCACTGCATTCG_2	HT2	752	474	5	1	1
GAGGCCATCGAA_2	HT2	532	402	13	1	1
GGTATAACGAGG_2	HT2	677	456	5	0	0
CTAGGTTCGCAA_2	HT2	648	476	5	1	1
AATTTTGCGCAT_2	HT2	702	521	5	0	0
ATACAGAGGTCT_2	HT2	619	431	5	0	0
GATTAGTAGCTT_2	HT2	446	339	13	1	1
TACCGATAACTT_2	HT2	580	419	5	0	0
AGCCTGGACCCC_2	HT2	712	448	5	1	1
TCCCAAATTAAT_2	HT2	543	385	13	1	1
TAGCCCGTCGCG_2	HT2	744	508	5	0	0
TAGTTAGGTGCT_2	HT2	753	569	13	1	1
ACTAGCACGCAG_2	HT2	561	428	13	1	1
GCTTGTGCATAT_2	HT2	557	437	5	0	0
GCGAGGCATGAC_2	HT2	534	377	13	1	1
GCATAGGGTTGT_2	HT2	620	483	13	0	0
GGCGATGTACTT_2	HT2	332	215	5	1	1
GAGTATGTGAAT_2	HT2	355	248	13	1	1
ATATTCGGAGCG_2	HT2	657	467	5	0	0
GTCGCTGGGCAG_2	HT2	541	377	13	1	1
CTCAACTCTAAA_2	HT2	463	283	13	1	1
TACCAACTCCAC_2	HT2	495	374	13	1	1
TAAGGATGCTTC_2	HT2	657	491	13	1	1
TTCAGTTCCCGC_2	HT2	541	396	5	0	0
TTTCCCACCTTG_2	HT2	552	408	5	0	0
ATCCCGTAGTGA_2	HT2	635	459	5	1	1
CTCGGGGCGAAG_2	HT2	552	389	13	1	1
GTACAAATTCTC_2	HT2	458	332	13	1	1
GTGGCCTTACTA_2	HT2	486	363	13	1	1
TAAGAGCATAGA_2	HT2	529	423	13	1	1
AGCCCTGTGCTA_2	HT2	470	330	13	0	0
TATTGGGCATCT_2	HT2	598	417	5	0	0
TTCATTGGTTCG_2	HT2	659	481	13	1	1
CGTTCCTCCTGT_2	HT2	543	380	13	1	1
TTAGGCAGTTGA_2	HT2	501	340	5	0	0
AGATGGTTCTTA_2	HT2	412	278	13	1	1
AGACCTGCGGAA_2	HT2	483	338	13	1	1
TCTGCTGAGGAG_2	HT2	408	269	13	1	1
CTTTTGAGGCCA_2	HT2	360	269	13	1	1
TAAGGAAGGCGG_2	HT2	430	326	13	1	1
AATCTTAGATGT_2	HT2	493	353	5	0	0
ATATAGTCAAGG_2	HT2	535	404	13	0	0
TCCATAAAGTCG_2	HT2	342	270	5	0	0
CAACGAGGAGTC_2	HT2	491	374	13	1	1
AATGAGTATGGG_2	HT2	487	346	5	0	0
GTCCACATCTTC_2	HT2	425	316	13	1	1
TAATTCGAGTTG_2	HT2	512	413	13	1	1
CCTCCGCGAATG_2	HT2	366	266	13	1	1
GATCAAATCTGG_2	HT2	489	364	5	1	1
TTCGGTACATGT_2	HT2	588	391	5	0	0
ATTAGGGTATCT_2	HT2	453	357	13	1	1
CAAGCCTGTACT_2	HT2	514	377	5	0	0
CCCGAGATGAAT_2	HT2	343	239	13	1	1
CAGTTCCCGCAA_2	HT2	537	395	13	1	1
CCCGTAGTAATA_2	HT2	433	303	13	1	1
GTTTCAACGGTG_2	HT2	337	270	5	0	0
CCTGGCCTCCGA_2	HT2	277	218	5	1	1
TGTAGCGGGGCT_2	HT2	439	333	13	1	1
CGCGGGAAGTTC_2	HT2	338	242	13	1	1
GTATCGGTGCCC_2	HT2	459	329	5	1	1
CAAGACAACAGT_2	HT2	412	330	5	1	1
CTCGCTTTCGTT_2	HT2	271	209	13	1	1
CCTAGGCTTATC_2	HT2	432	347	13	0	0
ATTATGATGTAC_2	HT2	453	351	13	1	1
CTCCGGAATTTT_2	HT2	381	308	13	1	1
TTACGGTCCGCT_2	HT2	453	346	5	0	0
CACAATGGTCGG_2	HT2	417	326	5	0	0
AAGACCTTAGAC_2	HT2	456	347	13	0	0
GATCGAGTAGCG_2	HT2	340	264	13	1	1
TATCAGGTCCGA_2	HT2	339	234	13	1	1
TCCCTGCCCCAA_2	HT2	378	285	13	1	1
GTGATTGGATGC_2	HT2	409	323	13	1	1
GAGAGAGCTGAC_2	HT2	360	272	13	1	1
TTGTATTAACTT_2	HT2	506	382	5	0	0
TTTATATAAGTT_2	HT2	371	291	5	1	1
ACTTGATGGTGG_2	HT2	440	356	13	1	1
GAAGCGCCCTAA_2	HT2	405	307	5	1	1
AAAGGTGTTGTG_2	HT2	347	283	13	1	1
TTTGTAATACTT_2	HT2	415	320	5	0	0
AGTTTTGGAATT_2	HT2	382	306	13	1	1
ACGATTTTCACG_2	HT2	362	285	13	1	1
AGTAGATGATTT_2	HT2	308	236	5	0	0
AGATGAACACAA_2	HT2	357	298	13	1	1
ACGTGTCCAGAT_2	HT2	275	222	13	1	1
CTGGGTGGGAAT_2	HT2	283	225	13	1	1
AGTATGACCAGG_2	HT2	316	205	13	1	1
CCGTGCTCCCGC_2	HT2	285	235	13	1	1
CACCATTGCATT_2	HT2	287	218	5	1	1
TCGGCCGAGCTC_2	HT2	271	222	5	0	0
GTTAGATTAACA_2	HT2	372	268	5	0	0
GGAACATAAGTG_2	HT2	385	304	5	1	1
CTTGTGGCAATA_2	HT2	242	204	5	0	0
GATCAAATCTGC_2	HT2	299	228	13	1	1
ACGCCGAGGGGT_2	HT2	269	210	13	1	1
GATCAAATCTGA_2	HT2	321	261	13	1	1
TGTCGGAGTTGG_2	HT2	269	228	5	1	1
GCCTTTCTCTCG_2	HT2	253	203	5	1	1
AGTCCCAACGTG_2	HT2	250	214	13	1	1
CAGGCTCCCTTA_2	HT2	321	239	13	1	1
GCGTCTGCGGTT_2	HT2	271	218	13	1	1
ATATTCTTGGTA_2	HT2	280	242	13	1	1
GAGGGATAAGAA_2	HT2	237	201	13	1	1
GATCAAATCTGT_2	HT2	280	217	13	1	1
ACATGAGCTAGG_2	HT2	274	223	5	1	1
TCATACGCCCAA_2	HT2	252	213	5	0	0
CTATACGTCGTG_2	HT2	288	237	13	1	1
TCTTTTGTTTGG_2	HT2	287	216	5	2	2
ATGGTCCACAGA_2	HT2	230	213	13	1	1
CGAGACGTTCTG_3	HT3	14200	4117	17	0	0
TTCGAATAACGA_3	HT3	9226	3165	5	0	0
TGTTCCACCACG_3	HT3	9990	3451	5	0	0
CAGCCTACAACA_3	HT3	7540	2934	5	0	0
CAACGATCTCCT_3	HT3	6250	2361	5	2	2
GTCTGATCTCCC_3	HT3	5722	2285	5	0	0
CCGCAAACTAAT_3	HT3	7055	2589	5	0	0
GATTCTTACATA_3	HT3	5175	2017	5	0	0
TTACTTCCGTCG_3	HT3	5192	2068	5	2	2
GTACGCCGCCTT_3	HT3	6461	2523	13	0	0
TTATCACCTAGC_3	HT3	5418	2139	5	2	2
GCCAGAAGCTGG_3	HT3	4998	2139	5	2	2
CAAGCTTTACCT_3	HT3	4949	1918	5	2	2
CCAAAATATGCT_3	HT3	5160	2264	5	0	0
CTTCACGATTCT_3	HT3	4978	2344	17	2	2
CAACGCGTCAGA_3	HT3	4892	2017	5	0	0
GTGGGATTAACT_3	HT3	4581	1921	13	1	1
CCCTTAAGCCGC_3	HT3	4063	1694	5	0	0
CGACCCAGCCCA_3	HT3	4855	2220	5	2	2
GCGTTCAATCGT_3	HT3	3800	1736	5	2	2
CACAAGACATGA_3	HT3	4539	2134	5	0	0
TACATCGTCCTG_3	HT3	4163	1847	5	2	2
GGGACTTCGATT_3	HT3	4609	2055	5	0	0
TGGTGGCCGTTC_3	HT3	3836	1657	5	2	2
TGGCTTTTCTAA_3	HT3	4340	1958	5	0	0
CTTCGAAGTGTC_3	HT3	3829	1734	5	0	0
GTCTGACTTCCA_3	HT3	3525	1497	5	2	2
TGCTACTTTGAT_3	HT3	4369	1800	5	0	0
ACAGGCGGCTCA_3	HT3	4347	1788	5	2	2
GTCCTCTGTAGA_3	HT3	3831	1813	5	2	2
CGGTACCGCATT_3	HT3	3236	1643	5	2	2
CACCGCCATTTA_3	HT3	3792	1772	5	0	0
TTAGAATGGTAG_3	HT3	3226	1501	5	2	2
GTACGTGGGCGA_3	HT3	3711	1717	5	2	2
GTAAGACCACTT_3	HT3	3347	1473	5	2	2
TACGTTCGTTAA_3	HT3	3144	1342	5	2	2
GGCACGTGTGTC_3	HT3	3769	1680	5	0	0
AACCGAAGTGGG_3	HT3	3232	1503	5	2	2
GGAGAAGGAATT_3	HT3	2793	1341	5	0	0
TCAAGCCTCAAT_3	HT3	2977	1431	5	2	2
CGTTTATCAGTG_3	HT3	2802	1383	5	2	2
AATTCCCACCAG_3	HT3	2919	1513	5	0	0
GAGGACTGGCCT_3	HT3	2974	1323	5	0	0
TGCGCAGCAGGC_3	HT3	3853	1806	5	0	0
AGCATCCACACA_3	HT3	2537	1411	5	2	2
TGAGGCCTCGAG_3	HT3	2706	1309	5	2	2
CAGCAGTATTTC_3	HT3	2560	1315	5	1	1
CGGTCGGCTTTT_3	HT3	4418	1850	5	2	2
AATTGAACGGAG_3	HT3	3103	1477	5	0	0
TCCTATTGCACG_3	HT3	2721	1414	5	2	2
AAAGAGATATTC_3	HT3	2787	1356	5	0	0
TTAGAAGTTACG_3	HT3	2842	1322	5	2	2
CTGTTCACGACC_3	HT3	3270	1535	5	2	2
GCAGGGCGCCTT_3	HT3	3410	1825	5	0	0
ACCCCCACGCTC_3	HT3	3303	1674	5	2	2
CACCATTCGGGC_3	HT3	3143	1516	5	2	2
AGCTCGTATCAC_3	HT3	2676	1271	5	2	2
GCTTTCGGGCTC_3	HT3	3637	1683	13	0	0
GGGGTCTTTATA_3	HT3	2856	1240	5	0	0
GCTGCGATCCTA_3	HT3	2687	1333	5	0	0
AAGTACACCCTT_3	HT3	2500	1044	5	2	2
GCGGCCTGGAAG_3	HT3	2740	1529	5	0	0
TGCCAACGGGCG_3	HT3	2833	1313	13	2	2
TCTAACAAAGTA_3	HT3	3219	1530	5	2	2
AAGCTACAACAG_3	HT3	2535	1307	5	2	2
TGCCGCACTGGA_3	HT3	2583	1372	5	0	0
GGCCCATATCTC_3	HT3	3834	1972	5	0	0
GTGATTGTCAGT_3	HT3	2454	1160	5	2	2
GGTGGACGGGCA_3	HT3	3125	1643	17	2	2
TGCGGACCCGCC_3	HT3	3115	1478	5	2	2
GGGCCCAGTCCG_3	HT3	2653	1192	5	2	2
CGGTGTGGTGCC_3	HT3	4111	1788	5	2	2
TAGGTTTCGTCT_3	HT3	2551	1322	5	2	2
TGTCATACCGAA_3	HT3	2346	1130	5	1	1
ATCAATCTTGCA_3	HT3	2763	1595	5	2	2
TGCCCGAAGATC_3	HT3	2055	1043	5	2	2
CATACGCTACTG_3	HT3	2222	1114	5	2	2
TTGCAGGGCAAA_3	HT3	2129	1077	5	2	2
CGGATTGATAGA_3	HT3	3035	1509	5	0	0
TCTTAGGCCCCT_3	HT3	2125	1009	5	0	0
CCGAGACAGCCT_3	HT3	2200	1155	5	0	0
GTTTGTACGAGG_3	HT3	2210	1180	5	2	2
GTTTGGCTGACT_3	HT3	3431	1792	5	2	2
TTGACTCTTGTA_3	HT3	2397	1093	5	2	2
GGCTTACCACAC_3	HT3	2672	1366	5	0	0
GTCCCTGTAAGT_3	HT3	2267	1099	5	2	2
CTAGGTGTGTCT_3	HT3	2783	1308	5	2	2
GATGTGGCCTTC_3	HT3	2294	1124	5	0	0
ATTGCTTCCGTT_3	HT3	2708	1340	5	0	0
GCGATTTATCGC_3	HT3	2589	1315	5	0	0
GCGCGGTCGTAC_3	HT3	2451	1333	5	2	2
CTCCACGACTTG_3	HT3	2026	1083	5	2	2
ATCGCATTCCTA_3	HT3	2278	1246	5	2	2
TGGTCTTTATAA_3	HT3	2032	1171	5	0	0
TAGGACGATAAT_3	HT3	3244	1756	5	0	0
CTGAAGAACTGG_3	HT3	2202	1040	5	0	0
GCTGGGCGGCCT_3	HT3	2196	1037	5	0	0
CAGGCTCCCAAC_3	HT3	2013	1014	5	0	0
GGCATTCTCTAC_3	HT3	1916	1042	5	2	2
CAGAGGGCTGTT_3	HT3	3371	1629	5	0	0
GCAGCGCCTATT_3	HT3	2595	1195	5	0	0
CCGCGGGTGCTC_3	HT3	2931	1585	17	2	2
AATATACCAAGG_3	HT3	2133	1115	5	0	0
GTTGTTTCAAGA_3	HT3	2430	1391	5	0	0
TCGCTGACTATA_3	HT3	2005	1153	5	2	2
CTTAATCATGAA_3	HT3	2602	1277	5	2	2
TCTGGGCGAGGG_3	HT3	2075	1182	5	2	2
ACGCCGGGCTCG_3	HT3	2799	1522	5	0	0
GGTCGTCTTATC_3	HT3	2120	1046	5	2	2
GGGCCACACCGT_3	HT3	2115	1126	5	2	2
TCGTTGACTCCT_3	HT3	3304	1613	5	0	0
CGCTAGTTCTCA_3	HT3	1955	924	5	2	2
CTAATTTTGGCC_3	HT3	2025	1174	5	2	2
TCGCCGCAAACC_3	HT3	1916	1060	5	2	2
GCATATAGCGAT_3	HT3	1818	871	5	0	0
GCGCACCTGCAA_3	HT3	1956	1022	5	1	1
AGCACCTATAGT_3	HT3	2923	1565	5	0	0
GCAGTCTGTTAA_3	HT3	2092	1087	5	0	0
GTCCCGCGTATG_3	HT3	1898	1031	5	2	2
TAACGCGAGCAA_3	HT3	2311	1279	5	2	2
ACATAAGGCAGA_3	HT3	2045	1049	5	2	2
GTCATTCTACCA_3	HT3	2178	1220	5	2	2
GCCAATCCACAA_3	HT3	1807	992	5	1	1
TGGTTCAAATCC_3	HT3	1797	1004	5	2	2
GATTTTACGGAC_3	HT3	1765	873	5	2	2
GTACGAAGCGCC_3	HT3	2268	1168	5	0	0
AACAAGACCGTT_3	HT3	1697	905	5	0	0
CCACCCCCACCT_3	HT3	1723	1086	5	0	0
CCGAAACCATCG_3	HT3	1884	1062	5	0	0
AGACAGTCTGTC_3	HT3	1935	930	5	2	2
CAAAATACCAAT_3	HT3	2799	1433	5	2	2
TTCAGATTTCTG_3	HT3	1735	1055	5	0	0
TTCGGGTGCCCC_3	HT3	2064	1072	5	2	2
TCCAGCTAGATT_3	HT3	1812	1158	5	0	0
CGCGAATGATTT_3	HT3	1686	1030	5	2	2
GATAAGGGAGCT_3	HT3	1609	938	13	1	1
CAGGCGGATAAA_3	HT3	2201	1144	5	1	1
TATTGTGCTCCA_3	HT3	2884	1441	5	0	0
CCTGAGTACCTA_3	HT3	1901	958	5	0	0
GTCGCGCGCCTG_3	HT3	2875	1338	5	2	2
TCCGGCTGTGCT_3	HT3	1986	1105	5	0	0
TGTACTTGCATA_3	HT3	1874	1011	5	2	2
TCGATTCATGAC_3	HT3	1935	1149	5	2	2
TCATCCGTAGAA_3	HT3	1738	932	5	0	0
TATAACACCTCT_3	HT3	1861	968	5	0	0
GTCAGAAAGCCT_3	HT3	2091	1174	5	2	2
CTCTTTCAGAGC_3	HT3	1316	726	5	1	1
GAAGTGCCCCCC_3	HT3	1745	1100	17	2	2
CGGAAACAAGGT_3	HT3	1637	989	5	0	0
TAGGAAGTGGAT_3	HT3	1676	1029	5	2	2
ACACATCACGTT_3	HT3	1766	927	5	1	1
TACCTGCTAGGC_3	HT3	1670	1022	5	0	0
TATCTCCGGCTG_3	HT3	2295	1358	0	0	0
GCATCACCTCGA_3	HT3	1512	900	5	0	0
CTCTAGCCTTAT_3	HT3	1895	975	5	2	2
AAGTCCCGAAAG_3	HT3	1893	980	5	2	2
GCCTTCAAGTGC_3	HT3	2011	995	5	0	0
CGCCTCGATCGT_3	HT3	1570	901	5	0	0
GAGCGACAGCCG_3	HT3	1746	1009	5	2	2
CGCCACTAAGCC_3	HT3	1586	1020	5	2	2
CACGGGTTAAAG_3	HT3	1869	1119	5	1	1
ATATGTCCCTAC_3	HT3	1530	878	5	0	0
GCTTCCAACAAT_3	HT3	1367	792	5	0	0
CAGCCGATCCGT_3	HT3	1746	1021	5	2	2
AACTATTACGCC_3	HT3	1735	952	5	0	0
CTGTCCCGGTGT_3	HT3	2069	1199	5	2	2
GGCCCCTAACTG_3	HT3	2136	1133	5	1	1
GCTAAACTCCGT_3	HT3	1575	895	5	0	0
CTGCAGGAAGCG_3	HT3	1853	994	5	0	0
TGCAGTGGGTCT_3	HT3	1774	1033	5	0	0
TAGCCGTGGGTA_3	HT3	1830	997	5	2	2
CGCGCTGTGGTC_3	HT3	1519	842	5	2	2
TGATAAGGCTCA_3	HT3	1951	1173	5	0	0
CCTCACCTTGAA_3	HT3	1759	998	5	2	2
ACTGGTGAGTGC_3	HT3	1606	939	5	0	0
GATGGCAGTGAA_3	HT3	1467	847	5	2	2
ATTTCGGAGGCT_3	HT3	1503	828	5	0	0
GGATCCCGGATC_3	HT3	1542	996	5	2	2
ACTATTCCATGA_3	HT3	1904	1076	5	0	0
ATTTGTCCTAGT_3	HT3	1728	1033	5	2	2
CGATTCTCGTGC_3	HT3	1491	843	5	2	2
GTACACGCGCGG_3	HT3	1647	912	5	2	2
ATCTTTTTAAAG_3	HT3	1742	1022	5	2	2
CCCCACACATAG_3	HT3	2164	1056	5	0	0
GCCATCCCATAG_3	HT3	1442	921	13	0	0
TTCGGTGGCGCA_3	HT3	1798	932	5	1	1
CCAATCCCCCTC_3	HT3	1495	912	5	2	2
TGGCAGTTCGTA_3	HT3	1454	767	5	2	2
AGTTCTTGCGTT_3	HT3	1642	937	5	0	0
TCTCCTGTCACC_3	HT3	1660	920	5	2	2
TTCTGAAGTTTT_3	HT3	1421	676	5	1	1
TGGCGAAAGCTC_3	HT3	1703	904	5	1	1
TCGTGCCAGCCA_3	HT3	1467	932	5	0	0
GTCAACCATAAT_3	HT3	1517	885	5	1	1
AAGAACGTCGTA_3	HT3	1664	990	5	2	2
ACCCCCACCCCG_3	HT3	1698	905	5	1	1
TGATCACCACGC_3	HT3	1405	830	5	2	2
TAAGAAAACTCC_3	HT3	1980	1086	5	1	1
GGGTCTCATCTG_3	HT3	1754	1007	5	2	2
AGATTCGTAGAC_3	HT3	1778	973	5	0	0
CGTCCCCCCTGT_3	HT3	1453	806	5	0	0
GGTCCACACCTG_3	HT3	1848	971	5	1	1
CCAGGAGCGGGA_3	HT3	1563	861	5	2	2
GTCGCCAATTTA_3	HT3	2127	1004	5	2	2
CGAACTTTACCC_3	HT3	2227	1199	5	0	0
GCCTTGTGTGAG_3	HT3	1753	934	5	2	2
ATGTAGAACCAG_3	HT3	1508	961	5	2	2
ACATATTGGGGG_3	HT3	1512	871	5	0	0
AGACGACGCTCT_3	HT3	1619	910	5	2	2
ACTTAATACATC_3	HT3	1286	863	5	0	0
GGAGTGACTGCA_3	HT3	1491	784	5	2	2
ATCTAGCTTAAC_3	HT3	1473	833	5	0	0
TGGCTTCACGAG_3	HT3	1147	739	5	0	0
CGTTCGCGGTCC_3	HT3	1218	825	13	1	1
TACCGGATATAT_3	HT3	2019	1040	5	0	0
GCATCGTGCCCC_3	HT3	1479	785	5	0	0
GTGTCATTTACA_3	HT3	1242	814	5	0	0
CTGTGCTCTCTT_3	HT3	1652	960	5	0	0
CTTCCTCCGCTG_3	HT3	1288	720	5	0	0
TCTCGGTCTCAA_3	HT3	1331	822	5	2	2
GATCCGGCGACG_3	HT3	1215	752	13	0	0
TGGGTTTAGGCT_3	HT3	1971	1122	5	0	0
TCAAGCCGGCCT_3	HT3	1380	748	5	2	2
CCCTACTGCATT_3	HT3	1267	796	5	1	1
CGCTCCTGCCAG_3	HT3	1718	986	5	0	0
TAAAGTGTTCTC_3	HT3	1404	759	5	0	0
TATTTGTAAGCG_3	HT3	1451	864	5	2	2
AGCGGTTTGCCG_3	HT3	1491	855	5	1	1
AGCCCGACTCTC_3	HT3	1473	822	5	0	0
CCTGTGTCTCGT_3	HT3	1447	789	5	0	0
GAGCTATACTCA_3	HT3	1300	776	5	2	2
CGGTATCGCGAT_3	HT3	1337	826	5	2	2
TCCCCTATATTT_3	HT3	1978	1088	5	2	2
CTGACAAAAGTA_3	HT3	1523	769	5	1	1
TTGGGCATCTAT_3	HT3	2035	1057	5	0	0
CACATTTTCACT_3	HT3	1311	754	5	0	0
GAAAAGATCATC_3	HT3	1617	867	5	2	2
TTAGTGATTTGT_3	HT3	1250	779	5	2	2
TGCTCAGTTAGC_3	HT3	1281	848	5	2	2
TCCTACGGGCGA_3	HT3	1334	840	5	2	2
TTGATCGTAACC_3	HT3	1193	740	5	2	2
GTAATGAAATGC_3	HT3	1586	880	5	0	0
CGGAAGAACGTC_3	HT3	1649	851	5	0	0
CCCTTGGCCCTT_3	HT3	1910	1086	5	2	2
TATAAACCTTCC_3	HT3	1657	994	5	2	2
ACATCAGGGTTA_3	HT3	1246	752	5	0	0
GATACCGTCCAG_3	HT3	1338	750	5	2	2
CTGCGCGTCAGG_3	HT3	1263	626	5	1	1
TGTGGTGCACTT_3	HT3	1410	852	5	2	2
GGGTCACATATT_3	HT3	1338	885	5	0	0
GTTTAGTAGGCT_3	HT3	1474	777	5	0	0
GGTGTTCCGGGC_3	HT3	1588	946	5	2	2
GTATCAGCGGCG_3	HT3	1563	782	5	1	1
GATCAGGTAGAA_3	HT3	1345	739	5	0	0
CACAAGGTTTGC_3	HT3	1327	769	5	0	0
TTTCCTGTCTTT_3	HT3	1816	904	5	0	0
TCCCTCCGCAGG_3	HT3	1531	973	5	2	2
GAAAGACGTGCC_3	HT3	1583	870	5	0	0
TCACACGGACTA_3	HT3	1683	918	5	0	0
TAACCTTACAAA_3	HT3	1729	994	5	2	2
CCTGTTCGACAA_3	HT3	1066	672	5	1	1
GAAGAACGAGCT_3	HT3	1102	671	5	1	1
CATGCTACGTTC_3	HT3	1272	808	5	2	2
CGTGTTCTTGGT_3	HT3	1609	832	5	1	1
ATAGCTTTATCG_3	HT3	1634	961	5	0	0
GCTGATGTTTCC_3	HT3	1177	711	5	2	2
CATTTCACAGAT_3	HT3	1383	792	5	2	2
ATTCGGGCATGT_3	HT3	1234	766	5	0	0
TTGGAAATCGAT_3	HT3	1256	781	5	0	0
CCTTGGGACATG_3	HT3	1217	712	5	0	0
CCCCCTGGATAG_3	HT3	1205	759	5	2	2
CAATGTGTCACC_3	HT3	1545	767	5	0	0
ATAGAGGTAGTC_3	HT3	1295	832	5	2	2
CTAGGAACCCGT_3	HT3	1136	686	5	2	2
TAATGCCTGGAG_3	HT3	1320	707	5	2	2
CTAGGGCTGGCC_3	HT3	1540	934	13	0	0
ACTCAGGCGTAT_3	HT3	1237	776	5	2	2
TATTGTAGAACT_3	HT3	1188	673	5	0	0
ATTCCGATATCA_3	HT3	1672	906	5	0	0
GGGACCTTCGGA_3	HT3	1235	814	5	1	1
CCGTTAACGCTA_3	HT3	1091	687	5	1	1
TGGACTATGTCC_3	HT3	1580	877	5	0	0
CCACATGCTGGT_3	HT3	992	564	5	1	1
GGTCTCTTCACG_3	HT3	1362	810	5	1	1
CGTCAAGATGCG_3	HT3	1034	713	5	0	0
GGTTTTCTCCCG_3	HT3	1175	790	5	0	0
TAGGGCGATGAA_3	HT3	1195	718	5	2	2
AACAGACTGGGG_3	HT3	1776	998	5	0	0
AACTGTGATCCC_3	HT3	1183	690	5	2	2
GGGCTCAAGAGC_3	HT3	1395	752	5	2	2
CCAGTAAGAACC_3	HT3	1199	761	5	2	2
CCATGATTAAGA_3	HT3	1063	659	5	2	2
TCTTCTCCACGA_3	HT3	982	614	13	0	0
ATTAACGCGCGG_3	HT3	1108	792	5	0	0
TGTCAGGTGGTA_3	HT3	1193	769	5	0	0
ATTGGTTAGTGT_3	HT3	1409	845	5	0	0
TAAGCTATAAGG_3	HT3	1389	879	5	0	0
GGCTCTCCATAC_3	HT3	1107	803	5	0	0
GGACCCACATCG_3	HT3	1300	771	5	2	2
AACTCGGTTGCT_3	HT3	1156	783	5	2	2
GAATTGTTGCCT_3	HT3	1119	752	5	0	0
AACGTAACAAGT_3	HT3	986	679	13	1	1
AAATGCGACTTG_3	HT3	968	618	5	0	0
TAAGCCAGCCCT_3	HT3	988	657	5	1	1
TTTCCCCTATCA_3	HT3	1185	776	5	0	0
AATGCGACGGAG_3	HT3	1396	823	5	2	2
GCGGGTAACAAC_3	HT3	1058	663	5	2	2
GAGACGGGTGCG_3	HT3	1654	957	5	2	2
GAGAGCATACGT_3	HT3	1472	849	5	0	0
ACAAGGAGTAAA_3	HT3	1015	626	5	0	0
TCAGACAGGACA_3	HT3	1194	694	13	0	0
GTCCTTCCCTAT_3	HT3	1647	1000	5	2	2
ACTCGCCGTGTT_3	HT3	1252	780	5	2	2
CCGCCATCGTTT_3	HT3	1594	957	5	2	2
ACGCTAGGGGTG_3	HT3	1283	794	5	2	2
CCCACCTGCCGA_3	HT3	1178	740	5	2	2
CAGCCGTGGGCG_3	HT3	1553	872	5	1	1
TAGATGGATTAA_3	HT3	1140	693	5	0	0
CCGCCGTAAGTG_3	HT3	1223	782	13	0	0
CGCGCCGTGTGC_3	HT3	970	636	5	0	0
GCAAAATCTTGG_3	HT3	1115	656	5	2	2
AATCGAAAGCAT_3	HT3	1041	601	5	1	1
ACACACCCATCG_3	HT3	1405	793	5	0	0
CCAAGCAGTTAG_3	HT3	1142	672	5	2	2
CTTGGACACCCT_3	HT3	1107	710	5	0	0
GCGCCACCAGTG_3	HT3	1327	714	5	2	2
CTAGCCCGCAAT_3	HT3	1491	925	5	0	0
CTGATCTCTGTC_3	HT3	982	688	5	2	2
GTTTGCCTTCGG_3	HT3	1049	673	5	0	0
GTGGTTACACTG_3	HT3	1293	709	5	0	0
GTGTATCTGTTC_3	HT3	1280	776	5	1	1
CTATCGCACCTC_3	HT3	1150	699	5	0	0
GTTAGAGTGAGA_3	HT3	952	611	13	1	1
GTCACTTGTTGG_3	HT3	1106	701	5	1	1
AGCAATCAACGC_3	HT3	968	606	5	2	2
GTACCCTATGGC_3	HT3	1432	939	5	2	2
CTTAAAATATTT_3	HT3	940	636	5	0	0
GGAAAATCCTCT_3	HT3	1129	631	5	0	0
TTCTCGAGGACA_3	HT3	1068	731	5	0	0
TTGTAGTCCGAC_3	HT3	1458	765	5	2	2
ATCAAACGAATT_3	HT3	1226	703	5	2	2
CTAACCACTGGG_3	HT3	1122	649	5	1	1
CGAGCCCTTTGC_3	HT3	975	641	5	0	0
CGGACCTTCCAG_3	HT3	1483	833	5	2	2
AACTAGGTTTCC_3	HT3	1420	792	5	2	2
AGTTAAGACATA_3	HT3	1033	639	5	2	2
TTCAAGCACTTA_3	HT3	1099	636	5	1	1
AAGCCTTATGCA_3	HT3	941	618	5	1	1
ACTATCCCGTCG_3	HT3	1237	726	5	0	0
TTGTCACGGATC_3	HT3	1058	703	5	2	2
AGGCGACAACCG_3	HT3	946	595	5	1	1
GTTCACGTCGTA_3	HT3	811	499	5	1	1
GATACGTCGTAT_3	HT3	955	674	5	0	0
TCTCGTCGATAA_3	HT3	969	514	5	1	1
GATCTACCTAAC_3	HT3	1008	669	5	0	0
TAACAAGGCTAG_3	HT3	1229	775	5	0	0
ATCAGACAACTG_3	HT3	973	615	5	0	0
GTTCAAGTTCCG_3	HT3	962	615	5	2	2
CAGTTGTCTACA_3	HT3	831	559	5	0	0
GGTTCTAAGCTT_3	HT3	852	481	5	1	1
AATCCCGACAGT_3	HT3	1115	747	5	0	0
GTGGATCGCAAT_3	HT3	1202	804	5	0	0
CAAGTGGAGAAC_3	HT3	1062	581	5	0	0
TCAGCTGCCCCG_3	HT3	1451	915	5	0	0
GGACCGCCTGAG_3	HT3	1400	672	5	2	2
GCTTAATCGTAA_3	HT3	979	675	5	0	0
CCAGCGAGCGGG_3	HT3	973	594	5	2	2
GCTAAAATAGGA_3	HT3	787	517	5	2	2
AAAAAAGGCGTG_3	HT3	843	581	5	2	2
CTAGATCGATTT_3	HT3	1296	744	5	0	0
GTTGCCGGTGCC_3	HT3	1135	699	5	1	1
TACTAGCCCAAA_3	HT3	964	585	13	1	1
CGATAATTGTCT_3	HT3	930	669	5	1	1
GGACTGCCGCAC_3	HT3	1027	639	5	0	0
TCTCTTCTGTTT_3	HT3	1180	739	5	2	2
AAATCTATAGTC_3	HT3	1404	865	5	0	0
CGATAACCAGAC_3	HT3	794	497	13	1	1
ATATTTTACGCA_3	HT3	944	624	5	1	1
CGTCAAACACTT_3	HT3	858	594	5	0	0
CCGCTTCTTTTC_3	HT3	1015	669	5	0	0
GTGCGAAACCCG_3	HT3	1002	570	5	1	1
GCTGCATGGCAT_3	HT3	842	557	5	2	2
AGATTGCCGGCA_3	HT3	818	575	13	1	1
GCGAGTCCAGTG_3	HT3	932	502	5	0	0
AAGTGCTGGGTC_3	HT3	1170	705	5	2	2
CAAAATGTGACT_3	HT3	774	515	5	0	0
CGATTAAGGCAT_3	HT3	703	469	5	1	1
TCCCCTCATGAC_3	HT3	1226	809	5	1	1
AGTATTTTGACG_3	HT3	1299	744	5	2	2
GTTCTGCTGGCT_3	HT3	997	656	5	2	2
TCGCTTGGCAGG_3	HT3	963	672	5	0	0
CGCGTCAGATTA_3	HT3	1005	648	5	2	2
TTGTTAGTGGAT_3	HT3	916	589	5	0	0
CCGTCGCGACCA_3	HT3	1133	744	5	0	0
GCGATGGGGAAT_3	HT3	1348	824	5	2	2
TAAAGGAATTCC_3	HT3	1367	728	5	1	1
GTGGAATGACCT_3	HT3	1338	780	5	1	1
TCGCATGCTCTA_3	HT3	1045	685	5	0	0
ATAATATTTAAT_3	HT3	1015	661	5	2	2
CAGTAAACACCG_3	HT3	858	583	5	1	1
GATGTGCCGGTG_3	HT3	918	636	5	2	2
TTATTGTACCGC_3	HT3	970	595	5	0	0
GAGGTTTCTTTC_3	HT3	887	527	5	2	2
GAGTTAAGGCTC_3	HT3	902	565	5	0	0
CCCCAACCGCTG_3	HT3	1340	776	5	0	0
AGGAGCTTCTTA_3	HT3	859	590	5	1	1
TGCTCATAAAAG_3	HT3	813	535	5	1	1
CGGTTAGTGCAC_3	HT3	870	614	5	0	0
CGGCCATAAACG_3	HT3	964	581	5	1	1
AGTCTGGCTGGG_3	HT3	1060	696	5	0	0
GCGTCTAAGAGC_3	HT3	847	598	13	1	1
AGACCAAGCTGC_3	HT3	998	594	5	2	2
TCGCGCCCCACC_3	HT3	885	588	5	0	0
CGTGAGACCTCA_3	HT3	1059	671	5	2	2
GAGCGTGACCTA_3	HT3	1255	842	13	0	0
CGTGTACCGTAT_3	HT3	984	627	5	0	0
CATTACATAGTT_3	HT3	1119	716	5	2	2
AGGCCTACCCTA_3	HT3	1011	675	5	0	0
TCATGATTCCAG_3	HT3	986	654	5	2	2
ATAAGGAAGTCC_3	HT3	1057	686	5	2	2
ACACAACCTCAC_3	HT3	1070	656	5	0	0
GACTAATTAAGA_3	HT3	1147	708	5	0	0
ATAGACCGGGCA_3	HT3	1254	669	5	0	0
TTGAGTCAGATC_3	HT3	856	523	5	2	2
GCCTCAATCGAC_3	HT3	780	556	5	1	1
GATCGATACGCA_3	HT3	836	477	5	1	1
TTTAGGCGGTTC_3	HT3	896	581	5	1	1
GGTCCAACAATA_3	HT3	1221	747	5	1	1
GGGGGTGAAGGT_3	HT3	869	575	5	0	0
AGGGTGTAAACC_3	HT3	773	531	13	0	0
AAGAAGTTACAT_3	HT3	1179	750	5	2	2
CTTTACGAAAGC_3	HT3	955	568	5	2	2
GCGATGGAATCA_3	HT3	1110	671	5	2	2
TTTGGTATCCTG_3	HT3	1284	776	5	2	2
TGATCCTGAGAT_3	HT3	942	616	13	1	1
AATGGGACGCAA_3	HT3	869	558	13	1	1
GCTGCCGAGCGG_3	HT3	1075	637	5	0	0
GTCTGCGAAACC_3	HT3	659	464	5	0	0
AGGGTGCACTAG_3	HT3	1111	628	5	2	2
ACTTACGGGGAC_3	HT3	1197	801	5	2	2
GCGTGTAAACAC_3	HT3	1230	803	5	0	0
CGATCGCAGATA_3	HT3	831	598	5	0	0
CTCGAAGTTTTC_3	HT3	894	622	5	0	0
ACGAATGCTTAG_3	HT3	947	657	5	0	0
GGGTAATGCTTG_3	HT3	1122	725	5	1	1
TAGCCCCACCAA_3	HT3	820	513	14	0	0
ATCTTGATTGAT_3	HT3	1091	712	5	0	0
AGCCGGTACTTA_3	HT3	1325	741	5	0	0
ACACAATAGCAG_3	HT3	892	633	5	0	0
AGCATACACTGG_3	HT3	845	590	5	0	0
AGCATTCTCCTC_3	HT3	1222	794	5	2	2
CGGAAAGTAGGC_3	HT3	808	513	5	0	0
CGACAGCTCGGG_3	HT3	737	537	13	1	1
CCGAGGGGCGAA_3	HT3	779	504	13	0	0
CGATCCGAGAAC_3	HT3	858	594	5	0	0
ACCGCTGGTACT_3	HT3	1072	611	5	2	2
TCTAAGCGGCCC_3	HT3	1025	694	5	2	2
CACCTGCTCCCA_3	HT3	961	622	0	1	1
TGGAATAAGTCT_3	HT3	930	607	5	0	0
GACTAGGCCTGG_3	HT3	922	646	5	2	2
TGACAGGAAATG_3	HT3	758	494	5	0	0
CTCAATATCTTA_3	HT3	795	545	13	1	1
AGGCAATCACGA_3	HT3	1074	591	5	0	0
TGCCAAATGATC_3	HT3	939	614	5	1	1
CTCAGGAGTTAG_3	HT3	894	573	5	2	2
GTGGGCCTCTGG_3	HT3	1190	688	5	0	0
TGCCAAATTGAC_3	HT3	826	568	13	1	1
CCATGGACTTAG_3	HT3	937	567	5	0	0
GCATGTCTATCA_3	HT3	1035	686	13	1	1
CCTAATTGAAAT_3	HT3	717	455	13	1	1
AAACTCAAGCAA_3	HT3	600	360	5	0	0
CTGTAGCTTTGG_3	HT3	822	529	0	1	1
CGTTAATTCGGC_3	HT3	662	493	5	0	0
GTCATAGAATTC_3	HT3	619	434	5	1	1
GCAAAAGAGGGA_3	HT3	1092	651	5	0	0
ACGCCTTACAAC_3	HT3	781	527	5	2	2
CCGGCTAGCAAG_3	HT3	1113	752	5	0	0
GGGCACAGCGTT_3	HT3	690	495	5	0	0
CGCGCTCCGGGC_3	HT3	802	474	5	1	1
TGCTTCTCTCTA_3	HT3	1075	734	5	0	0
CGACTGTGTTAG_3	HT3	764	538	5	1	1
ACTATCGAACAG_3	HT3	737	513	5	1	1
TTAGCTGGTATT_3	HT3	754	453	5	1	1
CTCACCTATGTG_3	HT3	817	589	5	2	2
GAACGACATGTA_3	HT3	774	532	5	1	1
TGCGGCCCCTGT_3	HT3	806	541	5	0	0
GCGGAATCCCTT_3	HT3	632	471	5	2	2
GGACGGAACTGT_3	HT3	935	608	5	0	0
GGGTCGCTCACA_3	HT3	1112	671	5	2	2
GTAGGACCCGTT_3	HT3	929	621	5	2	2
ATCATTGAAACA_3	HT3	1110	738	13	1	1
CATTAAAATCAT_3	HT3	1118	752	5	0	0
TATACGCCGTCC_3	HT3	805	549	5	0	0
CCAGCCGTTGCC_3	HT3	868	602	5	0	0
TGGGGAGTAGTG_3	HT3	904	598	5	1	1
CACAGACTTCAA_3	HT3	905	571	5	0	0
GCGGGTTAGCAC_3	HT3	894	610	5	2	2
GGCGTCTCACAT_3	HT3	633	391	5	1	1
ACCATTCGGTGC_3	HT3	851	584	5	0	0
TCCCCCAATCCT_3	HT3	805	539	5	1	1
TTGCTATTATGG_3	HT3	817	500	5	1	1
CTTTTCTAGTAT_3	HT3	800	537	5	1	1
TGCTAGACCACA_3	HT3	672	497	13	1	1
CGCAGCTTACCC_3	HT3	1038	599	5	0	0
TTGCGTTCGCTT_3	HT3	799	538	5	0	0
TCTGAGCCGATG_3	HT3	710	440	5	1	1
CCCAATTGCGGA_3	HT3	709	452	5	0	0
TGGTTCACCCAT_3	HT3	717	449	5	0	0
AACCTCGGAGTC_3	HT3	836	574	5	1	1
ACCTCTTATGCC_3	HT3	761	465	5	1	1
TTGGGGATCCCG_3	HT3	661	462	5	0	0
TTCAGACACTGC_3	HT3	706	486	5	1	1
CCCTTGTTTAAG_3	HT3	881	587	5	2	2
TTGAGTAAGGCT_3	HT3	1056	722	5	2	2
ACCAGGTACTGG_3	HT3	704	449	5	1	1
TGGCCATCGATT_3	HT3	845	544	5	0	0
AACCGGTGAAAC_3	HT3	1007	653	5	0	0
CAATCGTCGCGT_3	HT3	769	460	5	0	0
GTTTGTGGACTG_3	HT3	755	451	5	0	0
TTCTCGCCGCGC_3	HT3	886	569	5	1	1
ACTGTTCCCCAT_3	HT3	732	500	5	0	0
GCTGGAGTATAA_3	HT3	872	574	5	1	1
GTCGATCATTAT_3	HT3	949	568	5	2	2
TCCTTACGTAGA_3	HT3	606	421	13	1	1
GAAAAACTGCGG_3	HT3	974	697	5	0	0
TCCTGCATTATA_3	HT3	914	564	5	2	2
ACAAATGCGAGT_3	HT3	901	551	5	2	2
CGATTGTACTCC_3	HT3	922	629	5	1	1
CCGTGTTCTTAC_3	HT3	663	463	5	0	0
TATATATCCCCT_3	HT3	893	601	5	0	0
TTGTTAACTTGA_3	HT3	949	636	5	2	2
AAACCGTATCTT_3	HT3	715	484	5	2	2
CTAGCAGCCTGC_3	HT3	665	466	5	2	2
TGCAGGATCATG_3	HT3	823	529	5	0	0
GGACCCGGGTAC_3	HT3	778	576	5	0	0
CAACCAGAACCT_3	HT3	663	427	5	1	1
AGAACGCCATGG_3	HT3	602	426	5	0	0
TCGGGCACTCAA_3	HT3	614	435	5	0	0
TGCTCCGAGCCG_3	HT3	833	532	5	1	1
TCAATTTAAGCT_3	HT3	682	388	5	1	1
AAGTGCATCCGC_3	HT3	675	418	5	1	1
GGTTGTCTGGCG_3	HT3	517	367	5	0	0
CTCGTCTCACAC_3	HT3	703	474	5	0	0
GAGTGACAGCAA_3	HT3	889	565	5	0	0
CCCGGCCTGTTC_3	HT3	940	634	5	2	2
CTAGCTCTCGTC_3	HT3	553	363	5	1	1
TCCAAGCCATTG_3	HT3	672	470	5	0	0
GGCTCTGACACG_3	HT3	644	416	5	0	0
AACGACCGCACG_3	HT3	665	511	5	0	0
CTGGACACAACG_3	HT3	601	448	13	1	1
AGACGAACGGTG_3	HT3	802	521	5	0	0
AAGTCTAGTCTC_3	HT3	910	639	5	0	0
GAGACCCCGGCA_3	HT3	662	462	5	2	2
GCTCGTAGGCTC_3	HT3	768	553	5	0	0
TGCGCGTTTCCG_3	HT3	611	379	5	1	1
CGTACCCAGTCT_3	HT3	978	618	5	0	0
TGCTGCGGCATA_3	HT3	862	563	5	0	0
CCTTAAAAGCGG_3	HT3	722	484	5	0	0
GCTTTCGTGACT_3	HT3	676	435	5	0	0
TGGCTCTTGCGA_3	HT3	665	403	5	0	0
TATTGCGTATGC_3	HT3	814	508	5	0	0
GAACCCGGATAC_3	HT3	639	382	5	1	1
TTTACTTGCGAA_3	HT3	633	435	5	0	0
TTATGCGTGCAC_3	HT3	733	539	5	2	2
CTGGTGCGAAGT_3	HT3	560	359	5	1	1
CCAGTTTTTCTT_3	HT3	681	470	13	1	1
ACTTTGACCGCG_3	HT3	522	374	5	1	1
TTACTGACTACA_3	HT3	735	531	13	1	1
GGGCAAGTGCAT_3	HT3	936	636	13	0	0
GGTGTGAGGACG_3	HT3	789	476	5	1	1
CTAGTTCACACA_3	HT3	614	381	13	1	1
TTACAGCCGCTT_3	HT3	917	681	5	1	1
TTCGCGGGCCCG_3	HT3	858	532	5	2	2
GGTGCAGTAAAT_3	HT3	641	456	5	0	0
GTTATGGTGGCC_3	HT3	901	601	5	0	0
AGTCTCGTCCGT_3	HT3	807	486	5	1	1
ACGATTCATCCC_3	HT3	733	494	5	1	1
GAACTGCTAAGG_3	HT3	852	605	5	0	0
GCAGACCGTTAA_3	HT3	982	613	5	2	2
AGACTCTCAATT_3	HT3	821	568	5	2	2
GTAATCTTATGA_3	HT3	959	622	5	0	0
TTGGCTGAGAGA_3	HT3	634	453	5	0	0
TCAGAACGTGCG_3	HT3	638	485	5	0	0
GAGCCTACGTTT_3	HT3	550	426	5	1	1
CCAGACAAACGC_3	HT3	776	514	5	0	0
GATGGAAAGGAA_3	HT3	731	520	5	2	2
GATATACCGCAT_3	HT3	712	481	5	0	0
AAAGAAACGCGC_3	HT3	622	416	5	0	0
AGGGAAGGTTGT_3	HT3	772	486	5	2	2
TAATCCTTCTGA_3	HT3	531	382	5	1	1
CGGTTACTTATC_3	HT3	750	496	5	1	1
ACTCTTTTGGCC_3	HT3	615	466	5	0	0
CAACTTGTAATG_3	HT3	672	473	5	0	0
GCACTCGTCAAT_3	HT3	622	425	13	1	1
CGTCGGGGCTTA_3	HT3	691	435	5	2	2
TTGGATCTATGG_3	HT3	695	444	5	1	1
GGCAAGGCTCAA_3	HT3	930	550	5	2	2
CAATATTTGTGA_3	HT3	543	411	13	1	1
CATCCGCACCAA_3	HT3	637	490	13	1	1
TGAATTATAGCT_3	HT3	685	486	5	0	0
AGGTTTCTTAGT_3	HT3	577	449	5	0	0
TGCTACACGGTT_3	HT3	646	424	5	1	1
AACGTTGCCGAG_3	HT3	636	397	13	1	1
CTCGTGATAGTT_3	HT3	609	408	5	0	0
CCAGTTTGCATT_3	HT3	818	581	5	0	0
GTAGACCACGAT_3	HT3	831	544	5	1	1
CGTTAATATTTT_3	HT3	616	416	5	1	1
GCCGATATGAGG_3	HT3	566	429	13	1	1
ATACCTCAATAC_3	HT3	574	414	5	2	2
ATTGGTGTGTTA_3	HT3	766	578	5	2	2
GTGGGTCGTACA_3	HT3	626	413	5	1	1
GCCCGCAGTCCT_3	HT3	867	570	5	2	2
ACGGGCGGTTAT_3	HT3	683	448	5	2	2
GAGCGACCGTGC_3	HT3	792	475	5	1	1
AAGGCGCTGAAT_3	HT3	793	554	5	0	0
TGGAACTCCATT_3	HT3	758	573	5	0	0
AATATGAGCGAC_3	HT3	698	487	5	2	2
AACTATGGAGTG_3	HT3	692	433	5	2	2
GAGGCTTCCTAG_3	HT3	667	396	5	1	1
ATCCATCTCCTG_3	HT3	541	393	13	1	1
CGTCCTCAAAGC_3	HT3	557	403	13	1	1
ACGATGTGTCTA_3	HT3	848	555	5	2	2
CAGAGTTCACGG_3	HT3	580	434	5	0	0
CTCCGGGGCCGA_3	HT3	613	418	5	0	0
GTTGTTTCCGCA_3	HT3	906	556	5	2	2
TTCCAGCGCCTG_3	HT3	695	501	5	0	0
GAAGTGTTCATC_3	HT3	725	531	5	1	1
CTCTCCCGGACC_3	HT3	615	433	5	1	1
CGGAGTGTCGCC_3	HT3	927	601	5	0	0
CCGTTGCTGTGA_3	HT3	665	407	5	1	1
CTTCGGAACGCG_3	HT3	652	439	5	1	1
AGATAATGTTCG_3	HT3	938	581	5	0	0
AGTAGTATTCCT_3	HT3	608	452	5	0	0
TCGTCTTGATTC_3	HT3	631	478	5	0	0
TTGCTCTCATTT_3	HT3	502	355	5	1	1
AACGGGGACAAT_3	HT3	765	479	5	0	0
ATATTTAAAACT_3	HT3	794	571	5	1	1
GACCCCCTACCA_3	HT3	536	379	13	1	1
CGATTGCTCAGC_3	HT3	523	377	5	0	0
ATGTGTCTGCGC_3	HT3	740	488	5	2	2
TAGCAAGCATTG_3	HT3	525	340	5	1	1
GAGAACGAGCGC_3	HT3	583	440	5	2	2
AGACGATTGTCC_3	HT3	818	574	5	1	1
TGCGTGGCATTT_3	HT3	903	596	5	2	2
TATACTGAACTG_3	HT3	637	408	5	0	0
ATTGACCGTTTG_3	HT3	738	528	5	0	0
TTTGTCACTCCT_3	HT3	569	420	13	1	1
CAGACAAGACGA_3	HT3	520	404	5	0	0
GGTGACCATTGT_3	HT3	629	422	5	0	0
TTAAGGGAAAAG_3	HT3	761	525	5	0	0
ACACCTACTCAA_3	HT3	527	356	5	1	1
ACCCGACGCATC_3	HT3	562	370	5	0	0
GTATCCACTCAA_3	HT3	776	522	5	0	0
GTCTATGGTGAA_3	HT3	653	477	13	1	1
TGGCCTCCAGTC_3	HT3	520	355	5	0	0
ACGTAAACTAAT_3	HT3	568	445	13	1	1
TACAGTTCCCCT_3	HT3	653	482	5	0	0
CGCTTCCCCAAG_3	HT3	450	324	13	1	1
CCAGTTGTGATG_3	HT3	601	437	5	0	0
ATAGCTATTTCC_3	HT3	705	492	5	1	1
GAACTCGGCAGA_3	HT3	551	395	5	1	1
GCTATCCTGTTT_3	HT3	647	431	5	1	1
TTTCGTTCCAAA_3	HT3	482	345	13	1	1
GTATAGTAGGTC_3	HT3	660	448	5	1	1
AGGTAAAGCATG_3	HT3	608	298	5	1	1
TACCGGCAAACG_3	HT3	572	413	5	0	0
GGCTCGTTTATC_3	HT3	839	564	5	0	0
GCGACCATTCCG_3	HT3	671	471	13	1	1
AACGACCGCACC_3	HT3	497	408	5	0	0
TTCATCAACAGT_3	HT3	486	384	5	0	0
GAACCCCCACTG_3	HT3	639	448	13	1	1
ACACGATAACCG_3	HT3	592	387	5	0	0
CGGCTACGACTG_3	HT3	493	347	5	0	0
TTTAGACCTCGC_3	HT3	616	453	5	0	0
AGGCTTGGTCGC_3	HT3	665	488	5	1	1
AGTGTATTCCGA_3	HT3	557	364	5	1	1
CCTGTTCGTGGC_3	HT3	624	407	5	0	0
CGTGATAGTGGT_3	HT3	506	380	5	1	1
CGACCCCTTGGC_3	HT3	464	274	13	1	1
CGAAACTGACGG_3	HT3	640	464	5	1	1
TAGGTTTTAATA_3	HT3	505	370	5	1	1
CGAGCTTAAGAC_3	HT3	767	483	5	1	1
GCTCAACGTAGT_3	HT3	595	400	5	1	1
CTTCGAAGGTGG_3	HT3	292	235	13	1	1
ATAGCCCGCGGA_3	HT3	748	531	13	1	1
GCACACTGGTTA_3	HT3	508	339	13	1	1
GTGATATGGCTA_3	HT3	740	519	5	0	0
CATCATTATGGC_3	HT3	532	352	5	1	1
GTGTAGCGACTT_3	HT3	669	450	5	0	0
AGTTTCGCATAG_3	HT3	705	456	5	1	1
CTAGACAAAAGT_3	HT3	461	377	13	1	1
AAGGATAGCGCA_3	HT3	643	441	5	0	0
ATATACCGCGGG_3	HT3	572	398	5	0	0
ATTAGACCTTAA_3	HT3	768	509	5	2	2
GGACCCGCCCCG_3	HT3	474	304	13	1	1
CGAGGTAATCGA_3	HT3	437	315	13	1	1
GTGACAAAGCAC_3	HT3	495	366	5	0	0
AAGTATTAGTTC_3	HT3	602	455	13	1	1
GGAACCGTTGAA_3	HT3	487	370	5	0	0
GTAATTTGCGAA_3	HT3	756	428	5	1	1
CTAAATCTTTAC_3	HT3	480	335	13	1	1
GACTATATCCAT_3	HT3	561	415	5	0	0
CGGTTGAGGTCC_3	HT3	706	504	5	0	0
TGTGTAGGCAAC_3	HT3	678	443	5	1	1
TCGGGCATCCTG_3	HT3	462	342	13	1	1
GGGGCGAGATTA_3	HT3	514	341	13	1	1
GTGGCCGTGAAC_3	HT3	598	439	5	0	0
ACGGCCACTCCC_3	HT3	544	415	5	0	0
CGTTCTCCCACA_3	HT3	696	500	5	0	0
CTCACTGTCGGG_3	HT3	529	410	5	1	1
TGATGACCTTAC_3	HT3	544	369	5	0	0
CGCACAAGGTCT_3	HT3	661	439	5	1	1
GGGTTCAGAATA_3	HT3	516	363	5	1	1
TTCATGTTTTTG_3	HT3	505	371	13	1	1
GGGCGTTGGCAG_3	HT3	673	453	5	1	1
AAGATATAATTG_3	HT3	565	414	5	1	1
CACAAGTCGGGC_3	HT3	702	447	5	0	0
AAACGGGATTAT_3	HT3	602	450	5	0	0
TACACGCAGGAT_3	HT3	462	354	5	1	1
TATGTTTTTCCA_3	HT3	779	562	5	0	0
CCTGAGCAAACC_3	HT3	794	493	5	0	0
TTGCTCGTACTA_3	HT3	511	360	5	1	1
CTAGATACCCCG_3	HT3	628	402	5	1	1
AGCCACGTCCGT_3	HT3	495	316	5	1	1
TTCGTAGATAGC_3	HT3	463	351	5	0	0
GGTAGACCTGTT_3	HT3	379	260	5	1	1
TACAGGGACCAT_3	HT3	754	525	5	1	1
TACCTACTATCT_3	HT3	542	403	5	0	0
AAAATAAAATGC_3	HT3	557	404	5	0	0
TAGTTATGATAT_3	HT3	576	401	5	0	0
AATGGAGGGCGG_3	HT3	538	396	5	0	0
CACACCTCAATA_3	HT3	524	348	13	1	1
CCGCACTCTATC_3	HT3	520	368	5	1	1
ATAGCCGACTGG_3	HT3	664	461	13	1	1
CAGAACGGTGGT_3	HT3	547	333	5	1	1
GCATCAGCCATC_3	HT3	528	394	5	1	1
GCGGGGCATTGC_3	HT3	624	456	13	0	0
ATAGCCTCGCAT_3	HT3	601	440	5	1	1
CCGCGCCCAATC_3	HT3	490	312	5	0	0
GGTAAACGGCAC_3	HT3	437	301	5	1	1
TTGGTGTATAAC_3	HT3	458	344	5	1	1
CACTCGCGTTGA_3	HT3	544	325	5	0	0
GCGTAGCGATCT_3	HT3	436	341	13	1	1
AACGGCACCGAT_3	HT3	626	435	5	1	1
AGTACAGGCACA_3	HT3	642	485	13	0	0
GTGCCTCGAAAG_3	HT3	440	307	5	1	1
GATATAAGGGTC_3	HT3	507	335	5	0	0
GGACTGGTGCAT_3	HT3	652	473	5	0	0
TCCCGATTGAGG_3	HT3	453	336	5	1	1
GTCCCGTGTTTG_3	HT3	482	354	5	0	0
CTTGTACAACAT_3	HT3	395	330	13	1	1
TATACGATGGCC_3	HT3	522	391	5	0	0
TTTCGAGAGGTC_3	HT3	413	294	5	1	1
TATAGAGGCAGT_3	HT3	467	345	5	1	1
ACCCTCGAGGAC_3	HT3	463	306	5	1	1
CCCCCAACCCAT_3	HT3	485	357	13	1	1
TAACGCAATCTG_3	HT3	379	280	5	1	1
ATCCCCTAATGT_3	HT3	408	317	13	1	1
GCTATCTCAGAG_3	HT3	394	264	5	1	1
AGAAGACTAGCA_3	HT3	607	434	5	0	0
CTCCAAAGGGAG_3	HT3	532	380	5	0	0
ATACCGCATGGT_3	HT3	492	361	5	0	0
TTATTTGGTTAG_3	HT3	403	253	5	1	1
AGGGGGACTACG_3	HT3	444	314	5	1	1
TCATATTGCCAA_3	HT3	432	302	5	1	1
CATTCACCTTAT_3	HT3	593	415	13	1	1
GGATTGCGACAT_3	HT3	632	422	5	1	1
GGCTTCACTTCT_3	HT3	416	282	5	1	1
AACGACCGCACA_3	HT3	390	342	5	1	1
GGAGGCATCTCG_3	HT3	446	323	13	1	1
GCTTTGTGCGCC_3	HT3	483	346	13	1	1
GTGCAATCAAGA_3	HT3	560	403	5	1	1
CCGCGGAGGTGG_3	HT3	415	295	5	1	1
CATTGCCTTTGC_3	HT3	415	305	5	1	1
CCTGCTTTTTGG_3	HT3	631	443	5	0	0
GAGCGACTCCAT_3	HT3	437	321	5	1	1
CAGGCAGGGGTC_3	HT3	295	240	13	1	1
GAAAGCAGGTTC_3	HT3	379	270	5	1	1
GGATCTGGGAGC_3	HT3	341	264	13	1	1
GCCCAAGGGGGC_3	HT3	567	441	5	0	0
CGTAAAGGATCC_3	HT3	365	270	5	1	1
ACGAGTCATAAA_3	HT3	570	396	5	0	0
GCATTCAGCCGG_3	HT3	487	294	5	1	1
GGCACTGGATTT_3	HT3	453	299	5	1	1
TGCTGCGGTCTG_3	HT3	357	260	5	1	1
TGTTGCATCTGG_3	HT3	440	330	5	1	1
CACCTCCGTAGG_3	HT3	467	314	5	1	1
TGATACTGTTCC_3	HT3	376	283	13	1	1
AAAAATCACCGT_3	HT3	561	431	13	1	1
TGGCCGCTCTGT_3	HT3	520	386	13	1	1
TCCATTACCCGT_3	HT3	607	418	5	1	1
GAGCCTCGTGCG_3	HT3	633	486	13	1	1
GTGCGGGGGGGT_3	HT3	439	314	5	1	1
CTCCAGGGGCCG_3	HT3	417	259	5	1	1
GACCACCTAGGC_3	HT3	387	298	13	1	1
CATCGCCGCGAG_3	HT3	419	275	5	1	1
TACCACAGAATC_3	HT3	521	359	5	1	1
TCGAGCTATTAA_3	HT3	393	307	5	1	1
CTCAAGATCGTG_3	HT3	419	311	13	1	1
CCAAAAACCTTG_3	HT3	364	278	5	1	1
TTTCTCCTGCGC_3	HT3	350	286	5	1	1
ATTAAAGTGGTG_3	HT3	534	401	5	0	0
TAGTTTAGTCTA_3	HT3	450	331	5	0	0
GCCCCTGAGGTT_3	HT3	385	292	5	1	1
TTATGTGTGCAT_3	HT3	499	386	13	0	0
GTAGATTGGAAC_3	HT3	366	268	5	1	1
GCCACATCTTGT_3	HT3	316	237	5	1	1
CGGGCATTACGC_3	HT3	442	329	5	1	1
CAATATGTCCGA_3	HT3	464	335	5	1	1
GGTCAGGGTGCG_3	HT3	404	290	5	0	0
AACAGTCACGTG_3	HT3	426	322	5	1	1
AACATCTGATCT_3	HT3	380	312	13	1	1
GCTGGCGGAAGC_3	HT3	362	278	5	0	0
GGTAGCGTTTAG_3	HT3	348	266	13	1	1
GGAGATATATCG_3	HT3	554	405	5	0	0
AGTTTGCCTTCT_3	HT3	499	384	5	1	1
CCTCTGGGTCGC_3	HT3	358	274	13	1	1
TCAACAGCACAA_3	HT3	544	357	5	1	1
CGTAGCTTTTTC_3	HT3	384	312	13	1	1
GTTAAGCCAGCC_3	HT3	394	263	5	0	0
TTCTGGAAAACG_3	HT3	433	294	5	0	0
TTTGAGTTTACC_3	HT3	372	272	5	0	0
GCAACCTGGGGT_3	HT3	365	262	5	1	1
GACCTGCACTAC_3	HT3	394	277	13	1	1
TGACAGACCGTA_3	HT3	380	267	5	1	1
AGCTGAAAGACC_3	HT3	461	310	5	1	1
AAGCGCTGGCAG_3	HT3	411	331	13	1	1
CAGTCGTACGTT_3	HT3	511	374	5	0	0
GAAGATAAGAGC_3	HT3	432	263	5	1	1
AAACTGCTTACT_3	HT3	359	276	5	1	1
GGCTGATGGTTG_3	HT3	456	366	5	1	1
CTCACCTCAAAA_3	HT3	284	206	13	1	1
ATTTGTTCCCTC_3	HT3	457	321	13	1	1
AATACGGACCCA_3	HT3	351	269	5	1	1
CCCCTTATCCCC_3	HT3	410	256	13	1	1
CTTCTCTTATGG_3	HT3	322	230	5	1	1
TCTGAAGTTTAA_3	HT3	512	378	5	0	0
GCTGAGTTTCGA_3	HT3	438	296	5	0	0
ACTCTAATAGTA_3	HT3	366	291	13	1	1
TAAACTTTGTAA_3	HT3	381	304	5	0	0
GCGTCTAGTGCC_3	HT3	369	279	13	1	1
AACGACCGCACT_3	HT3	326	276	5	1	1
TCTGTGTGTTTA_3	HT3	433	334	13	1	1
AGGGATGTAAGT_3	HT3	391	302	13	1	1
CATCGAGTCCGG_3	HT3	400	283	5	1	1
TACCCTAACTGG_3	HT3	316	244	5	1	1
AACTCTCATCGG_3	HT3	311	217	5	1	1
CCTATCTCCTTC_3	HT3	269	219	5	1	1
CGAGGGCGCCTT_3	HT3	483	377	5	0	0
GCTAAAGCATTT_3	HT3	276	208	5	1	1
TCATTCAACTGC_3	HT3	325	263	5	1	1
TCACTGTATTGA_3	HT3	305	247	5	0	0
CCTTGGTGCGTC_3	HT3	358	280	5	1	1
CTCTTCGCTTCC_3	HT3	374	271	13	1	1
TAGACGGCGCAT_3	HT3	446	359	5	0	0
TTTTTCCTTCCT_3	HT3	542	350	13	1	1
CTTGTAGAGTGA_3	HT3	473	334	5	1	1
ACGCCGCTTATG_3	HT3	280	230	13	1	1
AGTTCGTTATGA_3	HT3	281	212	5	1	1
AAAGGATAGCCG_3	HT3	521	353	5	0	0
GGAGTCCGTCCG_3	HT3	383	290	5	1	1
AGTAGATTCAAT_3	HT3	464	362	5	0	0
CCGAATAGCTAA_3	HT3	362	228	13	1	1
TATCAATTGGGC_3	HT3	392	222	13	1	1
TTCAGGATCCCA_3	HT3	441	370	13	1	1
GAGATTGAGCAA_3	HT3	307	223	5	1	1
CTTTTCGTTCAT_3	HT3	310	220	5	0	0
CGTACCTTTCTT_3	HT3	371	263	5	1	1
AGATGATTAGCA_3	HT3	485	399	5	1	1
CGAAAACCGTGT_3	HT3	340	264	5	0	0
GGACACTTCCAC_3	HT3	320	252	13	1	1
TTGTGGGGTTCT_3	HT3	444	344	5	1	1
ACCACCAGTGTA_3	HT3	393	297	5	1	1
CCAATACAATGT_3	HT3	353	278	5	1	1
AACCCTCCATGT_3	HT3	352	255	13	1	1
GTATTCGTGTTA_3	HT3	336	274	5	0	0
ATGATGCAAACC_3	HT3	307	253	5	1	1
TTGGACTGTGAA_3	HT3	392	288	5	0	0
GGTTAGGCTCGT_3	HT3	326	243	13	1	1
TTCCTGACGCGT_3	HT3	432	298	13	1	1
ACCAGCCTTGCT_3	HT3	433	320	13	0	0
GTACAAGACTTT_3	HT3	323	264	13	1	1
GCAGGGAGGGGG_3	HT3	449	360	5	2	2
TCCAGTAAAACT_3	HT3	454	330	5	1	1
AATTATGAAAAC_3	HT3	457	361	5	0	0
ATTCAGCGTTTG_3	HT3	280	227	13	1	1
GGGGGGCAGGTG_3	HT3	305	261	5	0	0
AGGAACCACCTT_3	HT3	257	211	13	1	1
AGTAGCTACCGA_3	HT3	463	348	5	1	1
GCTGAAGTTAGG_3	HT3	261	216	13	1	1
TAAGCGTCAGGC_3	HT3	350	263	5	1	1
TCCGTTTGAATC_3	HT3	376	277	13	1	1
ACAGAGTTATAA_3	HT3	341	290	5	1	1
TGTCCGGAGTGA_3	HT3	303	233	13	1	1
GGTCTAGTAGGA_3	HT3	321	276	13	1	1
CGGAGACTATTA_3	HT3	448	330	13	1	1
ACTTTCTGGGGG_3	HT3	450	351	5	1	1
GGGGCAGATCAG_3	HT3	348	241	13	1	1
AGAACCCCGTAC_3	HT3	449	331	5	1	1
TACCAAGGTCGT_3	HT3	409	303	5	1	1
AGTGGTCGAGTC_3	HT3	335	265	13	1	1
ATACGCAATAGG_3	HT3	426	312	5	0	0
AACTCAGCGACA_3	HT3	257	221	13	1	1
GGGGTGCGAAAA_3	HT3	360	282	5	0	0
TACAGTAGGCAT_3	HT3	332	261	13	1	1
TTGTTCACCAAA_3	HT3	338	257	5	1	1
AACCGTTTACAC_3	HT3	365	265	5	1	1
CACTCGATCGGG_3	HT3	327	246	5	1	1
GTAAGGAATATG_3	HT3	380	303	13	1	1
AGCCAGGGCTAC_3	HT3	355	270	13	1	1
TACCTAGGACTT_3	HT3	418	299	5	1	1
ACCCACCAACGC_3	HT3	468	355	13	1	1
GCGGCGATTTTC_3	HT3	259	215	13	1	1
AAAGTAATGGGG_3	HT3	401	291	5	1	1
AGTTATCGATCC_3	HT3	388	289	5	0	0
ATGAATACGGCA_3	HT3	385	267	5	1	1
TAAAGTACCCCC_3	HT3	433	324	5	0	0
GGGTGATTTCCC_3	HT3	380	315	5	1	1
CCTAGCAGTGTT_3	HT3	244	216	13	1	1
TTTCGTTGGTGC_3	HT3	302	243	5	1	1
GCTAGTGCCTAA_3	HT3	297	224	13	1	1
GGAACCATATGC_3	HT3	400	298	13	1	1
CGTATCTTCGTA_3	HT3	329	240	5	0	0
ACGTCGGTTCAG_3	HT3	400	312	5	1	1
AGTAATGGACTG_3	HT3	297	227	5	1	1
AACAGATCAGCG_3	HT3	330	250	13	1	1
GCAAAGGAAACA_3	HT3	368	218	5	1	1
GTCCACGATAGG_3	HT3	348	259	5	1	1
ACGGGCATTTAG_3	HT3	270	209	5	1	1
GGATGAGATGGT_3	HT3	428	317	13	0	0
ATAGGAATAGAG_3	HT3	377	289	5	1	1
GATCCGGGCTGA_3	HT3	380	303	5	1	1
CACTGTAGGCCT_3	HT3	421	310	5	1	1
GATCACACCTAC_3	HT3	292	210	13	1	1
GCCAGTGTATTC_3	HT3	348	280	5	0	0
AACCTTCCACTG_3	HT3	294	213	13	1	1
TACGAGTCCGTC_3	HT3	308	226	13	1	1
TGAAGAAAGGGC_3	HT3	332	257	13	1	1
ACCTATCTTGTC_3	HT3	342	270	13	1	1
ACGAACTTCGTA_3	HT3	354	264	5	0	0
TGCATTGAGGCA_3	HT3	327	230	5	1	1
CTGCTCCTTTCG_3	HT3	282	241	13	1	1
TATCTACGAAAC_3	HT3	309	221	5	1	1
ACTAATCGACTT_3	HT3	272	217	5	1	1
CGGATAGATCCT_3	HT3	330	257	13	1	1
AGCCCTTTCACC_3	HT3	321	238	5	1	1
GTAGGAATACAC_3	HT3	313	241	5	1	1
CCTACGCTGCGA_3	HT3	355	278	5	0	0
CTCTGCTCTCCG_3	HT3	277	203	13	1	1
TCCATCGATGTA_3	HT3	255	202	13	1	1
AGCACGATGGTC_3	HT3	362	260	5	1	1
TTGCCTCGGTTT_3	HT3	241	210	13	1	1
TTGTCTAGGGTG_3	HT3	293	223	5	1	1
GTTATGGCCACA_3	HT3	275	219	13	1	1
TGAACTCAACTC_3	HT3	270	231	5	1	1
GCGACTCACCCC_3	HT3	335	250	13	1	1
ACGGAAGGAGCC_3	HT3	307	243	5	1	1
ATGCGACGGGGA_3	HT3	325	261	13	1	1
ATTAGTAGAGCA_3	HT3	258	217	5	1	1
TTGAGTCAATAG_3	HT3	286	223	13	1	1
CTAATTATCGAT_3	HT3	273	235	5	1	1
GTCCGGTCAACA_3	HT3	266	230	13	1	1
AGGCACGTCAAT_3	HT3	275	226	5	0	0
TCGAGTCAGGTG_3	HT3	333	266	5	0	0
ACACTCCAGCAT_3	HT3	269	232	5	0	0
GTCTGCGCGCCT_3	HT3	246	202	13	1	1
CTTCACTAGTTA_3	HT3	303	244	5	1	1
CGAAGGGACGCA_3	HT3	255	204	13	1	1
GGGCAACCTGAG_3	HT3	416	298	5	0	0
CCAAGTATCCAT_3	HT3	277	219	5	1	1
ATCGGCGCCGGG_3	HT3	280	212	5	1	1
AGCTGCACCGCC_3	HT3	320	249	5	0	0
TATCGAATGTAG_3	HT3	292	217	5	1	1
CGCGCATTCTGA_3	HT3	268	224	13	1	1
TGTTGGCACCTG_3	HT3	258	211	13	1	1
CTTAATCTCCTT_3	HT3	260	225	13	1	1
TCCCGAGTCCGG_3	HT3	252	210	13	1	1
TCTCCTTGCTAG_3	HT3	250	217	13	1	1
AATGGGGAGATC_3	HT3	275	234	13	1	1
CCTGCCGCATCT_3	HT3	239	206	5	1	1
GTGTGATTGAGA_3	HT3	252	202	5	1	1
CGACCGCCCAAC_3	HT3	339	251	5	1	1
GCTCACACCCAT_4	HT4	15390	4096	5	2	2
AATTCACGCTCA_4	HT4	8367	2820	5	2	2
ACTACCCTACAG_4	HT4	9637	3527	5	0	0
CTAGTCCCTTGA_4	HT4	7932	2963	5	2	2
CACTGAGTACCT_4	HT4	8665	2968	5	0	0
GTATAAAACCGA_4	HT4	6794	2709	5	2	2
CGTGAACATACA_4	HT4	7018	2294	5	2	2
TCGGGGTTAGTC_4	HT4	7372	2613	5	2	2
CTTATCCAGATT_4	HT4	5381	2370	5	2	2
ACCGTGTATGAG_4	HT4	4601	2090	5	2	2
CGGCTCTGGGCT_4	HT4	4526	2087	5	2	2
GGGAGTAAAGGA_4	HT4	5035	2218	5	2	2
AGCCGTGTGTCG_4	HT4	3688	1734	5	0	0
GAGTGGCACCCG_4	HT4	5376	2231	5	2	2
CCCGGGCTACCA_4	HT4	4390	1901	5	2	2
GTCGTCCGAAAG_4	HT4	3879	1751	13	0	0
GACTCTCTAAAA_4	HT4	3149	1527	5	0	0
GTTGGCTAGGCG_4	HT4	3738	1821	5	2	2
GCGATATGCCCG_4	HT4	4967	2081	5	0	0
ACTACTGCCAGC_4	HT4	3939	1733	5	2	2
TTTCTGACCTTG_4	HT4	3788	1687	5	2	2
GTCGTTAGCCGG_4	HT4	4104	1797	5	2	2
CGGGTATTGAAT_4	HT4	4179	1980	5	2	2
TGCAGCAAAATT_4	HT4	3488	1631	5	2	2
AAAGGTCGGCAT_4	HT4	3104	1652	13	0	0
CTGAACTATACG_4	HT4	3196	1665	13	0	0
ACACAACACTAG_4	HT4	3881	1728	5	2	2
TTTCTAATTCCG_4	HT4	4350	1827	5	2	2
TAGGTCCATTAA_4	HT4	3438	1559	5	0	0
GTACATACATTA_4	HT4	2983	1571	5	2	2
GCTCGCCCGAAA_4	HT4	4399	1827	5	0	0
TAACAGACATAG_4	HT4	2717	1590	5	2	2
CATTTCGTTGCA_4	HT4	3412	1794	5	2	2
ACTTGCTAGAAT_4	HT4	3255	1673	5	2	2
TTAAAGTTTGAT_4	HT4	3663	1627	5	2	2
CTGTGCGTTAAC_4	HT4	3332	1507	5	2	2
ACATCAAATACA_4	HT4	2902	1460	5	2	2
AGCAACGACAGA_4	HT4	2421	1336	5	2	2
ACCGATGGACAA_4	HT4	2176	1221	5	2	2
CATGTGATCTGA_4	HT4	2239	1187	5	2	2
TAGCCTGTAGAG_4	HT4	2041	1175	5	2	2
CAGAGTTAGTAC_4	HT4	2053	1207	13	0	0
CTTAAGATGAAG_4	HT4	2058	1239	13	0	0
TCCCTACGCCTG_4	HT4	2509	1224	5	2	2
AGAGTCTGAGTC_4	HT4	2642	1356	13	0	0
AAGGAGAATTAT_4	HT4	2213	1299	13	0	0
ACAGTGCAAAAT_4	HT4	1700	1098	5	2	2
GCACGATCGATA_4	HT4	1990	991	5	0	0
ATAGAGGGGCCT_4	HT4	1843	1040	5	2	2
AAGACTATGCTG_4	HT4	1623	946	5	2	2
AAGCCTAAAATT_4	HT4	1169	753	13	0	0
TTTCTAAACAGA_4	HT4	1604	925	5	2	2
CCTAGATTAATA_4	HT4	1690	961	5	2	2
TTTTAACTTATG_4	HT4	2554	1327	5	2	2
TGACCCCATAGA_4	HT4	1551	1006	13	0	0
TTCGGCGCAACC_4	HT4	1538	924	13	0	0
TCTTATACTAGG_4	HT4	1829	1005	5	1	1
CGCTAGGGTGGA_4	HT4	1484	914	5	2	2
AGAAGAAGGAAG_4	HT4	1222	817	13	0	0
ACGATAGGGGTA_4	HT4	1303	801	13	0	0
GGCTATACTGGA_4	HT4	1612	1009	13	0	0
CCGTCACGTGCG_4	HT4	1711	926	5	2	2
ATCGCCTCGACG_4	HT4	1440	846	13	1	1
CACGAAGTCAAC_4	HT4	1059	705	13	1	1
AACCTGGCGAGA_4	HT4	1201	733	13	1	1
GGGTGTCAGATG_4	HT4	1395	909	13	0	0
CCCCAAACCCAC_4	HT4	1090	592	13	1	1
CCATGAATGTAG_4	HT4	1204	696	5	2	2
GTGGGGACAAGT_4	HT4	1500	934	5	2	2
GTGACGGGACAG_4	HT4	1021	671	5	0	0
CTAGCTCTGTGA_4	HT4	965	627	13	0	0
GCCGACACTAGT_4	HT4	970	598	13	1	1
TAACAGACATAC_4	HT4	881	643	5	2	2
CAACCAGGGTGA_4	HT4	1096	753	5	0	0
AGGGACACAAAT_4	HT4	1278	769	5	2	2
GGACAACTGCGG_4	HT4	1184	677	5	2	2
ATACACCCTATC_4	HT4	990	656	13	0	0
GGAACACAGGTC_4	HT4	762	468	13	1	1
ACATGACTGTAA_4	HT4	983	660	5	2	2
TAACAGACATAA_4	HT4	761	570	5	2	2
AAGACTATGCTC_4	HT4	777	531	5	2	2
TAGGAGCTGTCG_4	HT4	718	461	13	0	0
AAGACTATGCTA_4	HT4	647	456	5	0	0
AGTACGTTAGGA_4	HT4	548	392	5	2	2
GATGCGATTCCA_4	HT4	645	408	5	1	1
TGCGCTAGAGGG_4	HT4	675	468	5	2	2
GACAAGTGAAGA_4	HT4	455	233	13	1	1
TAACAGACATAT_4	HT4	461	360	5	2	2
TCCACAGTGGTG_4	HT4	672	466	5	0	0
TCGCTCTTTCAG_4	HT4	455	315	13	1	1
AGATAAACCTGT_4	HT4	473	323	13	1	1
AAGACTATGCTT_4	HT4	438	339	5	2	2
CAGCTCCTACTA_4	HT4	505	321	13	1	1
TCATATACTATT_4	HT4	443	313	13	1	1
CCTGACCATTTG_4	HT4	410	332	13	1	1
CTCACAGCTGTG_4	HT4	380	288	5	0	0
CGGCCCCGAATA_4	HT4	337	256	5	0	0
CTAAAGGGACGG_4	HT4	354	252	13	1	1
GAAAGATACCGA_4	HT4	348	264	13	1	1
GTTCGAGAAGTG_4	HT4	290	237	13	1	1
GTATAAATCCGA_4	HT4	246	207	5	0	0
AGCAGCCAGCAA_4	HT4	321	246	5	1	1
GCTCACACCCTT_4	HT4	285	243	5	0	0
GAAACCCGCTAA_4	HT4	251	203	5	1	1
GCTCTCACCCAT_4	HT4	231	204	13	1	1
ACTCACACCCAT_4	HT4	257	226	5	0	0
CGCTTGGAGTGA_4	HT4	276	224	13	1	1
TGGCCCCGAAAA_4	HT4	332	258	5	0	0
TCTACCCTACAG_4	HT4	270	207	13	1	1
GAACCTGTTTCT_5	HT5	17541	4512	17	2	2
CGAACCCCATAG_5	HT5	16356	4336	17	0	0
TTCCGCCCAGGT_5	HT5	12030	3836	17	1	1
ACGCCCGAGACA_5	HT5	8985	2877	5	2	2
ACAAGGCTTCAA_5	HT5	8544	3042	1	1	1
CTCCTCGGGACT_5	HT5	7082	2358	5	2	2
GTTCGCTCTAGG_5	HT5	8262	2883	5	2	2
GCAAACGTCGCG_5	HT5	7771	2707	5	2	2
CTATAACGCCCG_5	HT5	8268	2956	5	0	0
TGTCACCTTAAC_5	HT5	5937	2397	5	2	2
ATCCCGTGGTTG_5	HT5	7286	2914	5	1	1
GGGATTTTTCTC_5	HT5	5972	2414	5	2	2
ATTCGTAGGGTA_5	HT5	5994	2470	5	2	2
ACAGAACACATT_5	HT5	5397	2183	5	0	0
CCATTGAAGCCT_5	HT5	6460	2612	5	2	2
CCGCATGAAGTT_5	HT5	6075	2549	5	2	2
ACCCTTTCTAGT_5	HT5	5760	2317	5	2	2
TGCAATGCGTGA_5	HT5	6162	2326	5	2	2
CTACCCATTTCC_5	HT5	4582	2036	5	2	2
GCGGGGCTGGCA_5	HT5	5439	2384	5	0	0
TTCACTTTCACG_5	HT5	5662	2479	5	2	2
AGACGTTTCTGC_5	HT5	4488	2020	5	2	2
TTCTGGTGCCCG_5	HT5	5601	2368	5	2	2
ACTACTGTTCAG_5	HT5	6428	2767	5	2	2
GCTCTAAAGTTC_5	HT5	5828	2597	5	0	0
TTTCGCATGTCT_5	HT5	6152	2725	5	2	2
TTAGACAGTAGG_5	HT5	5777	2411	5	2	2
CTCTTAGCTCTC_5	HT5	4833	2014	5	2	2
CCGGTGGTAAAT_5	HT5	4387	2036	5	2	2
CGAGAATTTACC_5	HT5	4971	2116	5	2	2
ATTCTCCAGTCG_5	HT5	4836	2313	17	2	2
TAATTGGTCCCA_5	HT5	5452	2130	5	2	2
TTGCACTTTACG_5	HT5	5739	2667	17	2	2
AAGAAGTCTTGC_5	HT5	4515	1885	5	2	2
CTCCGGCTCAAA_5	HT5	5193	2391	5	2	2
CTTTGCGGGCGG_5	HT5	5762	2228	5	2	2
TGAGAAGCTGGT_5	HT5	4301	2080	5	0	0
CGCTCGCTGATC_5	HT5	5521	2167	5	2	2
GAGACCCCGGTC_5	HT5	5796	2362	17	2	2
CCTATGAACTCT_5	HT5	4384	2050	5	2	2
GTTGCCCGGGTC_5	HT5	4193	1963	5	2	2
ACTTCCCCCCGT_5	HT5	4868	2111	5	2	2
CGCATAAGAGTC_5	HT5	4650	2003	5	2	2
AAGATGATGATC_5	HT5	4489	1751	5	2	2
CGGCTCCACCAT_5	HT5	4659	2073	5	2	2
AATGGAGGAATA_5	HT5	4272	2041	17	1	1
CCGTCGTGCGCC_5	HT5	4207	1800	5	2	2
AAGAAACATCCG_5	HT5	3959	1838	5	0	0
TTCGAAACAGAT_5	HT5	4165	1950	5	2	2
TCGGCCTCCAGA_5	HT5	4695	2042	17	0	0
TTGACGGTCACT_5	HT5	3870	1932	5	2	2
GTAACACGGGCG_5	HT5	4632	2049	5	2	2
TGACCGTCTTGT_5	HT5	4104	1924	5	0	0
TGTTTCTATGAT_5	HT5	4992	2359	5	2	2
CCGAAAGATGGA_5	HT5	4038	1862	5	2	2
AATTAGACGGCG_5	HT5	3707	1775	5	2	2
ACGCGTCTTAAA_5	HT5	4192	2022	5	2	2
AGCCCCGTTTTG_5	HT5	4414	1745	5	2	2
TTTCCTTCAGGG_5	HT5	3300	1621	5	2	2
GCTGGACATTCT_5	HT5	4639	1989	5	2	2
TATCGAACCACT_5	HT5	4552	1946	5	0	0
AAGGATGTCTGA_5	HT5	4002	1913	5	2	2
CCCGATGCATTT_5	HT5	3857	1740	5	2	2
CACGACAGCCTA_5	HT5	4113	1822	5	2	2
CCCGGCAAGTGG_5	HT5	4338	1994	5	2	2
GTAAACAAGAGG_5	HT5	3609	1694	5	2	2
ACTGCCCGCACA_5	HT5	3909	1947	5	2	2
CATGAAGTGTAG_5	HT5	3940	1994	5	2	2
TATTCGTTCACT_5	HT5	4099	1964	5	2	2
GGCCGTAACGTG_5	HT5	3846	2081	17	0	0
CCCTATTAACCC_5	HT5	3858	2100	5	0	0
ACGCGAGATTGC_5	HT5	3922	1989	5	2	2
CGCCTGTGTTGA_5	HT5	4467	1856	5	2	2
ACCTATATACCT_5	HT5	3811	1803	5	2	2
TAAATGTTTTGA_5	HT5	3836	1960	5	2	2
CGTGAAGGAGCC_5	HT5	3871	1832	5	2	2
ACCAGCCAATGG_5	HT5	3803	1718	5	2	2
CGGCGCGACGTA_5	HT5	4420	1956	5	2	2
ATCTCCGACAAT_5	HT5	3426	1682	5	2	2
TTTTCGTAATGT_5	HT5	3403	1819	5	2	2
CGGTTATCATAC_5	HT5	3250	1732	5	0	0
GTAGAGCAACCG_5	HT5	3527	1594	5	2	2
ATATCCAGCTCT_5	HT5	3659	1651	5	2	2
AACTTTAGAGGG_5	HT5	3468	1540	5	2	2
GTTCACGTCTCA_5	HT5	3654	1587	5	0	0
CGCGCTGCAGCT_5	HT5	4459	2146	5	2	2
GCTGTTGAGTAA_5	HT5	4062	1823	5	2	2
GACGCTAGCGAT_5	HT5	3909	1733	5	2	2
CAGTTCGGTCCT_5	HT5	3925	1944	5	2	2
ACGTCAACTAAT_5	HT5	3624	1720	5	2	2
CGAAGAACGTTA_5	HT5	3775	1604	5	2	2
GTTGTAGAACAT_5	HT5	3351	1548	5	2	2
GTTCGACCTTCA_5	HT5	3060	1607	5	1	1
GTTAATTGTGCA_5	HT5	3444	1720	5	2	2
GGTAAGGTGCCC_5	HT5	3392	1693	5	2	2
GGCTCCCAAAGT_5	HT5	3416	1590	5	2	2
ACCTCCTTTTAT_5	HT5	3690	1941	5	2	2
CCCATTCAAGCA_5	HT5	3771	1809	17	2	2
AAGTCCCGCCTA_5	HT5	4064	1743	5	2	2
GCGATGAAATCA_5	HT5	4792	2147	5	1	1
CCGCCGAGTCGG_5	HT5	2982	1358	5	2	2
TGCGCCAGGTTT_5	HT5	3821	1948	5	2	2
CCATTGACCCTC_5	HT5	3473	1731	5	0	0
GTTTGTCGTATT_5	HT5	3385	1786	5	2	2
CCCGTTGTGAAA_5	HT5	2989	1663	5	2	2
CGCTCCCAATTA_5	HT5	3620	1680	5	0	0
TTGACTTTCAGC_5	HT5	3860	1954	5	2	2
CGCTCAGGCTGG_5	HT5	2850	1485	5	0	0
CTGCCCGGTGAC_5	HT5	3099	1638	5	2	2
TCAAGGCGGTCT_5	HT5	3099	1439	5	2	2
CTCCTATAATGG_5	HT5	3416	1732	5	2	2
AAGATGATTTGA_5	HT5	3535	1724	5	2	2
TACGCCGCACTC_5	HT5	4161	1853	5	2	2
ACGCTACTCTGA_5	HT5	3859	1873	5	2	2
CCAGTGCGTTGC_5	HT5	3660	1676	5	1	1
CATGGGTTCTAC_5	HT5	3347	1735	5	2	2
ATTTAAACCTGG_5	HT5	3535	1784	5	2	2
CACCTCCGAAAA_5	HT5	3176	1792	5	2	2
TTCTTTCCCATC_5	HT5	3359	1470	5	2	2
AGACACGCTGAG_5	HT5	2949	1423	5	0	0
TCGCCCCGTCTT_5	HT5	2689	1445	5	0	0
GAGGCTCATTTG_5	HT5	2910	1468	5	2	2
CCGTCTCGGCGC_5	HT5	3042	1431	5	0	0
GGAATCTGGCTG_5	HT5	3144	1604	5	2	2
CCTTCCGAACTA_5	HT5	3381	1724	5	2	2
CCCAAATATCTG_5	HT5	3104	1464	5	2	2
GCCATCTCATCT_5	HT5	3854	1799	5	0	0
TCCGTCCCCCTA_5	HT5	3017	1550	5	2	2
TTGTGTGTCGGA_5	HT5	2766	1414	5	2	2
GGGCTCGCTAAA_5	HT5	3584	1831	5	2	2
CGCAAAGATTAT_5	HT5	2904	1310	5	0	0
GACTGCCTCGCC_5	HT5	3471	1708	5	0	0
TGGCGACCTTGC_5	HT5	3722	1824	5	2	2
CCCATTAAACGG_5	HT5	3637	1781	5	2	2
CCCGGGAACGCT_5	HT5	3358	1682	5	2	2
TGGCCAAGGCTA_5	HT5	3566	1713	5	2	2
TACTACGGTGGA_5	HT5	3129	1509	5	0	0
CAGTTCACCCGA_5	HT5	3701	1547	5	2	2
AAGAGGGGCACA_5	HT5	2462	1328	5	0	0
CAGACTACCGCT_5	HT5	2969	1540	5	2	2
CGCGCCGGGTCC_5	HT5	3814	1746	5	2	2
TCTGCCCAGTAC_5	HT5	3503	1683	5	2	2
AGACGCGCAGAG_5	HT5	3780	1912	5	2	2
CAGAATCTGAGT_5	HT5	2682	1420	5	2	2
ACTACCCGCGTT_5	HT5	2802	1438	5	0	0
ACTCGTCCGCAG_5	HT5	3700	1822	5	2	2
GTTAACCTGGAA_5	HT5	2890	1682	5	0	0
TTTCGCACATGG_5	HT5	2921	1558	5	2	2
ACCCCCGGTAAG_5	HT5	3513	1635	5	2	2
AGCCGCGCGTTC_5	HT5	3374	1517	5	2	2
TCTAAAACTGCC_5	HT5	3024	1581	5	0	0
CCATGCTGCGGG_5	HT5	2591	1386	17	0	0
TTCCCTTACTTT_5	HT5	2707	1375	5	2	2
GCGGGACAGCCT_5	HT5	3132	1683	5	2	2
GTAAGTCGCCTC_5	HT5	2993	1531	5	2	2
CTACCGGTTGAG_5	HT5	2943	1450	5	2	2
AACGGCTCTTGC_5	HT5	2891	1584	5	2	2
AACACACAGGCG_5	HT5	3268	1922	17	2	2
ATCGGCACGTGG_5	HT5	2693	1443	5	2	2
AGATATACTTGA_5	HT5	2530	1418	5	2	2
GAGCCGTTAGGC_5	HT5	3204	1670	5	2	2
CCTATCGCAACC_5	HT5	3333	1721	5	2	2
CCCTCGACCGTC_5	HT5	3155	1460	5	2	2
TAGAGCCAAAAG_5	HT5	3183	1536	5	2	2
CAAGGACTATTC_5	HT5	3170	1551	5	2	2
GTGTTATCAAAG_5	HT5	2878	1421	5	2	2
ACCTATATCGAG_5	HT5	2891	1517	5	2	2
GACATGATAGAT_5	HT5	2676	1506	5	2	2
TGAAATGCCATG_5	HT5	2879	1497	5	2	2
GCCCCATATTAT_5	HT5	3742	1785	5	2	2
CCGCACCGACCT_5	HT5	3132	1634	5	2	2
GTGCCCAGCATT_5	HT5	2918	1558	5	2	2
CTGATTCTCCTG_5	HT5	2919	1462	5	2	2
GTTTGTCTGTAG_5	HT5	2931	1551	5	2	2
CTGTTCACCCGG_5	HT5	2511	1285	5	2	2
GCACGCTGTCAA_5	HT5	3162	1600	5	2	2
GGCGGTGCGCGT_5	HT5	3143	1653	5	0	0
TCTAGGTGCCAA_5	HT5	2884	1584	5	2	2
CGTCGTCGCCTC_5	HT5	2882	1473	5	2	2
CCCAGCACGTGC_5	HT5	2989	1472	5	2	2
CAAATTTAGAAC_5	HT5	2609	1425	5	2	2
TTTTTTGCTCCC_5	HT5	3230	1573	5	1	1
ACTTCACAGCAG_5	HT5	2847	1613	5	0	0
CTCCCCTCCCCA_5	HT5	3145	1555	5	0	0
GAGGGCCGTATA_5	HT5	3119	1571	5	0	0
CCATCCACTCCC_5	HT5	2811	1484	5	2	2
TGGTCCCCCCTG_5	HT5	3052	1622	5	2	2
CGAACCAAAGGA_5	HT5	2517	1416	5	2	2
CTCGGACGCACA_5	HT5	2514	1394	5	0	0
TGGTGTCACTCG_5	HT5	3097	1517	5	0	0
CTAATTAGTGTG_5	HT5	2536	1368	17	1	1
GGTAGCCCGATT_5	HT5	2672	1361	5	0	0
GCTTACATCACC_5	HT5	2642	1371	5	0	0
TAGTCATCCGTC_5	HT5	2872	1554	5	2	2
CAGACTAGAAAT_5	HT5	2030	1240	13	1	1
ACGGGTCTTCCT_5	HT5	2861	1523	5	2	2
TGTCTCTACTCG_5	HT5	2639	1393	5	2	2
GACGATTCGTTA_5	HT5	2731	1481	5	2	2
TCTCAAGCATTA_5	HT5	2181	1260	5	0	0
GTAAGAAACAAG_5	HT5	2617	1371	5	2	2
TATGCATGAACA_5	HT5	2990	1598	5	2	2
AACACGCGAGCT_5	HT5	2580	1513	5	2	2
GGTCAAAGACAC_5	HT5	2443	1381	5	0	0
GACGTATATGAA_5	HT5	2843	1476	5	2	2
CCTTCAATCTTG_5	HT5	2673	1419	5	0	0
CTTCAACTGTTC_5	HT5	2994	1625	5	2	2
CACACTGTCACG_5	HT5	3308	1604	5	0	0
ACTTGCCTATTG_5	HT5	2887	1503	5	2	2
TGCCGACAGCCT_5	HT5	2471	1316	5	0	0
GCTTACCGGTCT_5	HT5	2461	1365	5	0	0
CGCGTCAAAAAG_5	HT5	2369	1384	5	2	2
GACTTATTGCTC_5	HT5	2472	1202	5	0	0
CGAGGCGTTCCT_5	HT5	2388	1276	5	2	2
AGGAGCGGGCTT_5	HT5	2875	1526	5	2	2
GCCAACAAAGAA_5	HT5	2532	1446	13	0	0
CATCTACCCCGT_5	HT5	2751	1438	5	2	2
GAGGCAGAAGAT_5	HT5	2349	1402	5	2	2
GGTAATGGGGCA_5	HT5	2689	1368	5	2	2
TTATTAGCGACC_5	HT5	2578	1483	5	0	0
ACAACATACGAC_5	HT5	2956	1537	5	2	2
GGAGAGCTAGCC_5	HT5	2901	1481	5	2	2
CGATTACCAGAG_5	HT5	2290	1233	5	0	0
CCAGCCGTTTAG_5	HT5	2445	1241	5	2	2
ATCCGCGAATGA_5	HT5	2404	1171	5	2	2
ACTATCCGAAAA_5	HT5	2599	1480	5	2	2
ACACGCCGCAGT_5	HT5	2630	1373	5	2	2
TGTTTCCAACCT_5	HT5	2218	1232	5	0	0
ACTCTGTGGGTT_5	HT5	2711	1480	5	2	2
TTTCTTAGACCA_5	HT5	2837	1628	5	2	2
TTGATTCATAAG_5	HT5	2579	1390	5	2	2
GGGTTATCTATA_5	HT5	2468	1402	5	0	0
AGCATGAAGGTG_5	HT5	2828	1568	5	2	2
AATGTATCCGCA_5	HT5	2627	1503	5	0	0
ACATGGTGCACT_5	HT5	2528	1411	5	0	0
CTACCCCTTAAG_5	HT5	2629	1409	5	0	0
ATCCGCACGGCC_5	HT5	2534	1315	5	0	0
TGCGGGATAGAT_5	HT5	2383	1371	5	2	2
CGAATTTCCGGC_5	HT5	2421	1372	5	2	2
TTTTTTCCTTGA_5	HT5	2985	1612	17	0	0
AGCAAAGATTAC_5	HT5	2649	1450	5	2	2
TCACGCGACTCC_5	HT5	2203	1126	5	0	0
[truncated: 4,668 more rows]
