# Supplementary material for: Identification of a pancreatic stellate cell gene signature and lncRNA interactions associated with type 2 diabetes progression
Source: Front Endocrinol (Lausanne). 2025 Jan 13;15:1532609. doi: 10.3389/fendo.2024.1532609 (PMC11769806; doi:10.3389/fendo.2024.1532609)
Supplement: Supplementary file 14 [file DataSheet10.csv]

	orig.ident	nCount_RNA	nFeature_RNA	unintegrated_clusters	seurat_clusters	cca_clusters
AZ_D10	H1	640341.242926772	3098	19	1	1
AZ_G9	H1	538808.866384423	4400	18	0	0
AZ_D3	H1	540873.754302837	1590	20	1	1
HP1502401_O12	H2	684001.663009168	6503	19	2	2
HP1502401_C2	H2	553617.669422449	5567	18	0	0
HP1502401_E11	H2	703022.740736091	4840	19	2	2
HP1502401_E3	H2	561991.481032379	3914	18	0	0
HP1502401_E6	H2	543505.29396932	6060	18	0	0
HP1502401_F20	H2	630319.676471533	4278	19	2	2
HP1502401_H23	H2	572017.814869432	5091	0	0	0
HP1502401_K2	H2	679771.007132435	1938	19	1	1
HP1506401_C10	H3	866844.667795857	10411	6	2	2
HP1506401_F20	H3	797916.230040305	1495	6	2	2
HP1506401_I16	H3	794524.253534136	7071	6	2	2
HP1506401_O5	H3	805677.680253328	7250	6	2	2
HP1506401_E16	H3	831271.205917089	7025	6	2	2
HP1506401_G23	H3	770532.853272718	10749	6	2	2
HP1506401_K16	H3	547509.561344202	7382	18	0	0
HP1506401_P10	H3	630846.442840906	5007	18	0	0
HP1506401_P12	H3	941232.035286212	3110	6	2	2
HP1507101_A15	H4	566948.098818779	6859	20	1	1
HP1507101_A3	H4	561389.424970517	7297	18	0	0
HP1507101_A7	H4	598869.538162925	6188	18	0	0
HP1507101_B10	H4	613432.612616574	1080	18	0	0
HP1507101_B17	H4	661532.544303682	6476	19	2	2
HP1507101_E23	H4	566287.112342609	8184	18	0	0
HP1507101_K12	H4	609936.719258829	7682	18	0	0
HP1507101_L13	H4	672549.609275483	2863	19	1	1
HP1507101_M1	H4	706171.304569086	2317	19	2	2
HP1507101_M7	H4	569084.383507415	4237	20	1	1
HP1507101_F19	H4	609649.267441537	7605	18	0	0
HP1507101_G15	H4	636945.524958048	7154	18	0	0
HP1507101_H11	H4	655088.173956637	8451	19	2	2
HP1507101_J17	H4	626999.979499314	6053	18	0	0
HP1507101_J24	H4	658870.822762814	2462	18	0	0
HP1507101_L1	H4	606132.654120824	7668	18	0	0
HP1507101_N13	H4	610008.631678901	3492	18	0	0
HP1507101_N6	H4	662507.794468385	9052	19	2	2
HP1507101_O12	H4	572984.563557281	7338	18	0	0
HP1507101_O8	H4	594780.997065216	4826	18	0	0
HP1507101_P11	H4	658223.072420393	6981	19	1	1
HP1507101_P23	H4	681285.578485727	9142	19	1	1
HP1509101_E24	H5	597835.414411477	8232	18	0	0
HP1509101_A21	H5	619073.780737343	2417	18	0	0
HP1509101_E21	H5	673753.736186066	6414	18	0	0
HP1509101_F1	H5	588899.042403581	5705	20	1	1
HP1509101_F13	H5	628251.828122138	3188	20	1	1
HP1509101_J18	H5	626520.22436051	921	18	0	0
HP1509101_K14	H5	562811.538992331	9280	20	1	1
HP1509101_M6	H5	621131.247280724	2941	20	1	1
HP1509101_P11	H5	606463.716022123	6396	18	0	0
HP1509101_G18	H5	859174.851184199	7298	18	0	0
HP1509101_G9	H5	639284.568674939	2975	18	0	0
HP1509101_I23	H5	597170.052230312	8073	18	0	0
HP1509101_K15	H5	809370.517370609	385	5	1	1
HP1509101_K19	H5	590829.77842939	8357	20	1	1
HP1509101_L17	H5	700321.174910736	6159	19	2	2
HP1509101_M10	H5	632997.870033054	4438	20	1	1
HP1504901_B2	H6	515691.209433673	3445	18	0	0
HP1504901_A11	H6	536323.268031591	3608	20	1	1
HP1504901_C15	H6	508824.742349548	3363	20	1	1
HP1504901_I1	H6	564042.481079635	4132	18	0	0
HP1504901_K13	H6	524547.927341796	4070	18	0	0
HP1504901_K24	H6	539149.234936341	3714	0	0	0
HP1504901_M22	H6	552173.848171974	3256	20	1	1
HP1504901_A3	H6	527983.327590295	3737	18	0	0
HP1504901_B13	H6	547528.00944779	3976	20	1	1
HP1504901_B18	H6	548614.052951433	3113	18	0	0
HP1504901_B6	H6	559332.782704076	3748	20	1	1
HP1504901_C16	H6	530892.366437872	3782	18	0	0
HP1504901_C23	H6	534776.02796168	2501	20	1	1
HP1504901_D21	H6	522202.504153295	3335	20	1	1
HP1504901_D22	H6	571068.603078336	3103	18	0	0
HP1504901_F24	H6	552683.460488761	3913	20	1	1
HP1504901_G3	H6	488296.78602772	3643	20	1	1
HP1504901_H5	H6	530499.086535483	3703	18	0	0
HP1504901_I7	H6	572028.879594161	3471	18	0	0
HP1504901_O9	H6	517210.956381906	2484	18	0	0
HP1504101T2D_C7	T2D1	677602.474535373	2135	19	1	1
HP1504101T2D_F23	T2D1	665744.077265542	2793	19	1	1
HP1504101T2D_G5	T2D1	652971.693656672	8634	2	0	0
HP1504101T2D_J19	T2D1	650888.320235034	2874	19	2	2
HP1504101T2D_M21	T2D1	659573.402853289	5434	19	2	2
HP1504101T2D_O10	T2D1	654811.731146263	2031	19	1	1
HP1504101T2D_P14	T2D1	495037.133133634	5136	20	1	1
HP1504101T2D_P5	T2D1	586699.939107259	3624	20	1	1
HP1508501T2D_P16	T2D2	535376.370155362	3096	18	0	0
HP1508501T2D_A2	T2D2	610692.956840058	3168	19	1	1
HP1508501T2D_F13	T2D2	529301.643010056	7634	18	0	0
HP1508501T2D_O18	T2D2	559552.467523506	5237	18	0	0
HP1508501T2D_A10	T2D2	535740.710411615	1069	18	0	0
HP1508501T2D_A11	T2D2	547172.74723192	6442	18	0	0
HP1508501T2D_A19	T2D2	532981.73352686	7046	18	0	0
HP1508501T2D_A3	T2D2	530794.157459545	8935	18	0	0
HP1508501T2D_B8	T2D2	487521.336374243	6478	20	1	1
HP1508501T2D_D6	T2D2	621455.228232581	5085	19	1	1
HP1508501T2D_G18	T2D2	545315.148328323	8601	18	0	0
HP1508501T2D_I8	T2D2	517752.75068871	9463	18	0	0
HP1508501T2D_J2	T2D2	506342.543457337	7268	18	0	0
HP1508501T2D_J21	T2D2	581934.849338063	8364	18	0	0
HP1508501T2D_J6	T2D2	500160.893807077	7530	18	0	0
HP1508501T2D_J8	T2D2	494184.955615503	7295	18	0	0
HP1508501T2D_K15	T2D2	480918.428124568	6737	18	0	0
HP1508501T2D_K21	T2D2	631027.710911132	8192	19	2	2
HP1508501T2D_K4	T2D2	589150.004525887	3750	19	1	1
HP1508501T2D_P11	T2D2	440706.229899005	2354	20	1	1
HP1525301T2D_B22	T2D3	489656.311288318	6897	18	0	0
HP1525301T2D_D5	T2D3	619412.28071896	3246	19	1	1
HP1525301T2D_E21	T2D3	638343.284830618	8640	19	2	2
HP1525301T2D_L12	T2D3	508761.674291424	8112	18	0	0
HP1525301T2D_E5	T2D3	519585.024985148	7125	18	0	0
HP1525301T2D_F21	T2D3	584660.362104692	6827	19	1	1
HP1525301T2D_F8	T2D3	456825.245261614	8796	18	0	0
HP1525301T2D_I23	T2D3	510699.675540137	2229	18	0	0
HP1525301T2D_J15	T2D3	557761.124929838	5838	19	1	1
HP1525301T2D_K11	T2D3	507038.366453103	7063	18	0	0
HP1525301T2D_L1	T2D3	571102.58433351	8064	19	2	2
HP1525301T2D_L22	T2D3	643568.839256987	7262	19	2	2
HP1525301T2D_L5	T2D3	482565.761189563	7459	18	0	0
HP1525301T2D_M2	T2D3	630251.323389473	6814	19	2	2
HP1525301T2D_O14	T2D3	529257.578466614	7962	18	0	0
HP1525301T2D_P1	T2D3	568741.984623828	8027	18	0	0
HP1526901T2D_G15	T2D4	482830.46075241	5950	20	1	1
HP1526901T2D_H13	T2D4	591665.555195046	8610	19	2	2
HP1526901T2D_L22	T2D4	547068.975215655	7653	0	1	1
HP1526901T2D_D9	T2D4	473475.701582038	7729	18	0	0
HP1526901T2D_E19	T2D4	482296.124209787	7756	18	0	0
HP1526901T2D_E21	T2D4	572222.265073692	2648	19	1	1
HP1526901T2D_E9	T2D4	506134.268210584	7837	18	0	0
HP1526901T2D_G23	T2D4	478860.646358955	7496	18	0	0
HP1526901T2D_J2	T2D4	510675.052435591	7234	18	0	0
HP1526901T2D_J21	T2D4	604434.070857147	4330	19	1	1
HP1526901T2D_K20	T2D4	624853.725572934	8532	19	2	2
HP1526901T2D_L12	T2D4	662837.714252694	4615	19	2	2
HP1526901T2D_L24	T2D4	475578.017911977	8703	18	0	0
HP1526901T2D_L5	T2D4	525611.973600692	7709	18	0	0
HP1526901T2D_O13	T2D4	493018.709096112	8016	18	0	0
HP1526901T2D_P23	T2D4	756045.333459063	1021	18	0	0
