# Supplementary material for: Identification of a pancreatic stellate cell gene signature and lncRNA interactions associated with type 2 diabetes progression
Source: Front Endocrinol (Lausanne). 2025 Jan 13;15:1532609. doi: 10.3389/fendo.2024.1532609 (PMC11769806; doi:10.3389/fendo.2024.1532609)
Supplement: Supplementary file 15 [file DataSheet11.csv]

	X	id	mean_t2d	mean_con	pvalue
1	1	(+)E1A_r60_1	7.2469857886	6.730962893	0.420634920634921
2	2	(+)E1A_r60_3	-5.3218337982	-5.0151421394	0.0952380952380952
3	3	(+)E1A_r60_a104	-3.6839925274	-3.5735763648	0.841269841269841
4	4	(+)E1A_r60_a107	-0.4556751248	-0.8364094518	0.69047619047619
5	5	(+)E1A_r60_a135	-1.1373337604	-1.8352740218	0.30952380952381
6	6	(+)E1A_r60_a20	0.6133234382	0.538905175	1
7	7	(+)E1A_r60_a22	2.8833511872	2.7394456722	0.547619047619048
8	8	(+)E1A_r60_a97	3.714787926	2.7775060686	0.30952380952381
9	9	(+)E1A_r60_n11	5.3749922848	4.3635285852	0.222222222222222
10	10	(+)E1A_r60_n9	6.786275881	6.1360924142	0.547619047619048
11	11	(-)3xSLv1	-5.617985582	-5.2181397262	0.150793650793651
12	12	A_19_P00315459	-2.2332386578	-1.8410085478	0.30952380952381
13	13	A_19_P00315492	-0.7156282154	-0.6160113722	0.841269841269841
14	14	A_19_P00315502	-1.7181721112	-2.1106136352	0.222222222222222
15	15	A_19_P00315506	2.9484078912	2.9579187818	0.69047619047619
16	16	A_19_P00315538	-4.4634134938	-4.6987833896	0.30952380952381
17	17	A_19_P00315554	-4.8649594108	-5.0971162428	0.420634920634921
18	18	A_19_P00315593	-2.068008248	-2.1783123442	0.547619047619048
19	19	A_19_P00315633	-5.3864949186	-5.2572289196	0.547619047619048
20	20	A_19_P00315641	-5.5717857198	-5.1492430176	0.150793650793651
21	21	A_19_P00315649	-0.07631651	0.5169301414	0.0317460317460317
22	22	A_19_P00315668	0.1482640966	0.085034536	0.547619047619048
23	23	A_19_P00315705	-2.1623091664	-2.2160631848	0.547619047619048
24	24	A_19_P00315717	2.5754899584	1.9227804598	0.0952380952380952
25	25	A_19_P00315718	2.9937362234	2.5432381984	0.222222222222222
26	26	A_19_P00315725	-5.617747055	-5.2041788582	0.150793650793651
27	27	A_19_P00315773	-3.8289026956	-4.0363839928	0.30952380952381
28	28	A_19_P00315868	-1.773008617	-1.3230511616	0.30952380952381
29	29	A_19_P00315869	-0.52505859	-0.489179537	1
30	30	A_19_P00315900	-3.314880391	-3.5917597742	0.841269841269841
31	31	A_19_P00315922	0.908970087	1.0549709572	0.841269841269841
32	32	A_19_P00315941	1.8152163482	2.0917462054	0.222222222222222
33	33	A_19_P00315956	-3.147229559	-3.1394764322	1
34	34	A_19_P00315959	-3.4536116324	-2.8372418752	0.547619047619048
35	35	A_19_P00315963	-0.984769241	-1.4734421858	0.420634920634921
36	36	A_19_P00316007	-5.5212616052	-5.1283345324	0.150793650793651
37	37	A_19_P00316012	-2.6034266254	-2.2203249678	0.30952380952381
38	38	A_19_P00316013	-2.8442385334	-2.6858064588	0.69047619047619
39	39	A_19_P00316063	-0.0291509894	0.024123533	0.69047619047619
40	40	A_19_P00316105	-0.568437032	-1.0549661034	0.150793650793651
41	41	A_19_P00316107	-1.2209054796	-1.713626574	0.0952380952380952
42	42	A_19_P00316109	-5.616557703	-5.2105349048	0.150793650793651
43	43	A_19_P00316110	-0.024861126	0.114948	0.69047619047619
44	44	A_19_P00316144	-4.6080207404	-3.6597378714	0.222222222222222
45	45	A_19_P00316156	-1.495981254	-1.6389365358	0.841269841269841
46	46	A_19_P00316166	-2.0924638358	-2.1520932766	0.30952380952381
47	47	A_19_P00316199	-1.6914770888	-1.3137010142	0.547619047619048
48	48	A_19_P00316200	-2.9960552424	-2.6143204674	0.69047619047619
49	49	A_19_P00316231	-5.6552339542	-5.1988172902	0.150793650793651
50	50	A_19_P00316238	-4.936063979	-4.7852126332	0.841269841269841
51	51	A_19_P00316241	-5.6388856848	-5.2077446274	0.0952380952380952
52	52	A_19_P00316242	-1.606830721	-1.7233300458	1
53	53	A_19_P00316256	-4.2175008574	-4.7070416552	0.222222222222222
54	54	A_19_P00316257	-5.5488902346	-5.1653584504	0.222222222222222
55	55	A_19_P00316284	-1.213855207	-1.2625306974	0.841269841269841
56	56	A_19_P00316326	-1.3955964108	-1.4612756118	0.69047619047619
57	57	A_19_P00316344	-0.3414151064	-0.399823768	0.420634920634921
58	58	A_19_P00316375	-3.509372391	-3.0674651468	0.547619047619048
59	59	A_19_P00316396	1.7456451466	1.6630324186	1
60	60	A_19_P00316398	0.099208186	0.3361636888	0.222222222222222
61	61	A_19_P00316401	4.079916053	4.0043622162	0.69047619047619
62	62	A_19_P00316404	-3.2838874916	-3.2430476834	0.420634920634921
63	63	A_19_P00316405	-4.3562803002	-3.9987986838	0.547619047619048
64	64	A_19_P00316415	-5.5927396666	-4.9975443514	0.0952380952380952
65	65	A_19_P00316453	-5.5789790892	-5.2231472022	0.222222222222222
66	66	A_19_P00316454	-5.5700150516	-5.1171935956	0.0555555555555556
67	67	A_19_P00316455	-5.6455305352	-5.064455729	0.0317460317460317
68	68	A_19_P00316467	-5.1289477912	-5.051976705	0.841269841269841
69	69	A_19_P00316493	0.2845054196	0.0715218988	0.420634920634921
70	70	A_19_P00316497	1.5273899458	1.4760471824	1
71	71	A_19_P00316511	-0.9233168058	-1.2474090994	0.30952380952381
72	72	A_19_P00316512	1.1497983504	1.2155959944	0.547619047619048
73	73	A_19_P00316629	5.09361772	5.0147669234	0.30952380952381
74	74	A_19_P00316657	-3.1402849384	-4.0118124966	0.0952380952380952
75	75	A_19_P00316666	-2.0608569792	-1.58838527	0.222222222222222
76	76	A_19_P00316667	-2.2935540584	-1.980123743	0.30952380952381
77	77	A_19_P00316682	-3.8887048022	-3.4784703362	0.547619047619048
78	78	A_19_P00316705	-5.5245093384	-5.1812629058	0.222222222222222
79	79	A_19_P00316726	5.1714657614	5.4817219992	0.222222222222222
80	80	A_19_P00316738	-1.2096994342	-1.3880739592	0.30952380952381
81	81	A_19_P00316745	0.0186317304	-0.037920936	1
82	82	A_19_P00316753	1.5603285998	1.7282361582	0.420634920634921
83	83	A_19_P00316820	-4.561788604	-4.1002238122	0.30952380952381
84	84	A_19_P00316836	1.6999090348	1.5913993752	0.69047619047619
85	85	A_19_P00316838	-4.0597300956	-4.5924213166	0.30952380952381
86	86	A_19_P00316839	-4.3063147416	-4.6652011668	0.547619047619048
87	87	A_19_P00316840	-5.5531885242	-5.1539268988	0.150793650793651
88	88	A_19_P00316846	-5.5478185882	-5.2207849534	0.222222222222222
89	89	A_19_P00316857	1.44749759	1.7947998482	0.420634920634921
90	90	A_19_P00316897	-0.5209228616	-0.5062287926	0.841269841269841
91	91	A_19_P00316911	-0.4484940042	-1.7148120486	0.00793650793650794
92	92	A_19_P00316914	-5.3278077764	-4.992231905	0.420634920634921
93	93	A_19_P00316933	-3.445617631	-3.3558051354	1
94	94	A_19_P00316934	-1.5330278524	-2.0795281638	0.0317460317460317
95	95	A_19_P00317013	-5.6336342132	-5.2058861154	0.150793650793651
96	96	A_19_P00317023	0.9294451548	0.7878982892	1
97	97	A_19_P00317034	-4.8507282624	-4.3728233776	0.420634920634921
98	98	A_19_P00317040	-5.6168334244	-5.2485689572	0.222222222222222
99	99	A_19_P00317052	3.6053117546	3.8320603012	0.222222222222222
100	100	A_19_P00317054	0.445049269	0.3593735264	0.841269841269841
101	101	A_19_P00317066	1.14004931	1.253179605	0.841269841269841
102	102	A_19_P00317087	-4.3039247732	-4.879802518	0.0317460317460317
103	103	A_19_P00317094	-4.4662035614	-4.4651541724	0.420634920634921
104	104	A_19_P00317127	-0.8285532986	-0.9797071478	0.841269841269841
105	105	A_19_P00317128	-1.0263812184	-1.408552478	0.0952380952380952
106	106	A_19_P00317144	-3.2418522382	-3.4981624506	0.547619047619048
107	107	A_19_P00317159	-4.4066941104	-3.2989741758	0.0555555555555556
108	108	A_19_P00317242	2.967201874	2.5526645182	0.420634920634921
109	109	A_19_P00317277	-5.4319392146	-5.2121271844	0.420634920634921
110	110	A_19_P00317296	-5.1897677158	-5.1338084524	0.841269841269841
111	111	A_19_P00317314	0.2365408542	0.2500160264	0.547619047619048
112	112	A_19_P00317318	-3.1254781576	-3.0602718132	1
113	113	A_19_P00317332	-4.1722357456	-4.2681425988	0.841269841269841
114	114	A_19_P00317337	-1.134908712	-1.0802706788	0.841269841269841
115	115	A_19_P00317360	-0.863309702	-0.4757054518	0.547619047619048
116	116	A_19_P00317368	-2.7875678432	-2.9783032832	0.841269841269841
117	117	A_19_P00317447	-0.4133831006	-0.3615546804	0.841269841269841
118	118	A_19_P00317449	0.3697534026	0.527329087	0.30952380952381
119	119	A_19_P00317471	-1.853374448	-1.6048047184	0.222222222222222
120	120	A_19_P00317519	-4.5833991872	-4.6266968212	1
121	121	A_19_P00317550	-0.2816611626	-1.027382951	0.150793650793651
122	122	A_19_P00317553	0.9569625734	0.926314469	0.69047619047619
123	123	A_19_P00317616	-3.7217392312	-3.8311542328	0.841269841269841
124	124	A_19_P00317628	-5.2401123382	-4.9767733456	0.547619047619048
125	125	A_19_P00317648	-5.615933876	-5.2111969488	0.150793650793651
126	126	A_19_P00317653	0.330045709	0.8272142366	0.0158730158730159
127	127	A_19_P00317683	1.9435277686	2.051836992	0.420634920634921
128	128	A_19_P00317748	-4.3653553244	-5.0407957762	0.841269841269841
129	129	A_19_P00317753	-0.9643968498	-1.0741014754	0.420634920634921
130	130	A_19_P00317760	-5.5618441162	-5.2187735392	0.30952380952381
131	131	A_19_P00317815	-1.0856951728	-0.9581415348	0.69047619047619
132	132	A_19_P00317824	-0.3190452566	-0.8185198634	0.420634920634921
133	133	A_19_P00317835	-1.083707545	-0.9525770912	0.547619047619048
134	134	A_19_P00317836	-0.4026088714	-0.1264156826	0.69047619047619
135	135	A_19_P00317856	-1.6526079984	-2.0144838638	0.30952380952381
136	136	A_19_P00317885	-0.9282740104	-0.7000249456	0.547619047619048
137	137	A_19_P00317887	-0.2008065516	-0.5565031386	0.420634920634921
138	138	A_19_P00317897	0.8953754116	0.4269268938	0.0952380952380952
139	139	A_19_P00317904	-3.5522874904	-3.379888311	1
140	140	A_19_P00317965	-1.3687164018	-1.2580625692	0.69047619047619
141	141	A_19_P00318054	-2.2094705238	-2.2199067232	1
142	142	A_19_P00318091	-5.6565741398	-5.101917891	0.0158730158730159
143	143	A_19_P00318107	-5.146436772	-4.8303818472	0.420634920634921
144	144	A_19_P00318112	-4.1720910104	-3.7547903052	0.547619047619048
145	145	A_19_P00318113	-3.0848771864	-3.1111699972	0.69047619047619
146	146	A_19_P00318114	-5.6020593964	-5.2426529012	0.222222222222222
147	147	A_19_P00318140	-4.166364345	-4.128954561	0.69047619047619
148	148	A_19_P00318172	1.9676899874	2.148517805	0.420634920634921
149	149	A_19_P00318174	-2.7933472146	-2.5613823516	0.69047619047619
150	150	A_19_P00318202	-5.5367790724	-5.0879853896	0.0952380952380952
151	151	A_19_P00318227	1.6704321498	1.6159198636	0.841269841269841
152	152	A_19_P00318232	-4.8814829906	-3.7662357654	0.0952380952380952
153	153	A_19_P00318243	1.2017740242	1.2312343796	0.841269841269841
154	154	A_19_P00318329	-4.2997128322	-4.528599064	0.420634920634921
155	155	A_19_P00318415	-5.5925842588	-5.265176831	0.150793650793651
156	156	A_19_P00318418	-1.5962403898	-1.4973637008	1
157	157	A_19_P00318425	-3.7878656682	-3.4790371844	0.30952380952381
158	158	A_19_P00318443	-0.8235936766	-0.73165415	0.420634920634921
159	159	A_19_P00318444	-5.3490126974	-5.1546449046	0.420634920634921
160	160	A_19_P00318461	-0.6613303784	-0.7205896422	0.841269841269841
161	161	A_19_P00318487	-4.9851398036	-5.0621380308	0.841269841269841
162	162	A_19_P00318492	-4.977415003	-4.5969604094	0.30952380952381
163	163	A_19_P00318507	2.6633770012	2.8250604958	0.222222222222222
164	164	A_19_P00318517	0.8841698784	1.1868642768	0.222222222222222
165	165	A_19_P00318531	-0.1435849622	-0.46906967	0.222222222222222
166	166	A_19_P00318533	-0.6487576432	-0.9570526896	0.222222222222222
167	167	A_19_P00318537	-4.4672808024	-4.648437715	0.841269841269841
168	168	A_19_P00318539	-5.5969764526	-5.009993761	0.150793650793651
169	169	A_19_P00318559	-3.0574490096	-3.4098182886	0.30952380952381
170	170	A_19_P00318568	1.0807267192	1.0906182852	1
171	171	A_19_P00318577	-5.1537539454	-4.8127042686	0.222222222222222
172	172	A_19_P00318580	-4.4362098402	-4.4850482358	0.547619047619048
173	173	A_19_P00318587	1.693911675	1.7678751504	1
174	174	A_19_P00318588	-2.4623473138	-3.0897768226	0.00793650793650794
175	175	A_19_P00318593	-3.5129922092	-3.6147963434	0.841269841269841
176	176	A_19_P00318609	-5.3781213302	-5.1017554732	0.150793650793651
177	177	A_19_P00318641	-1.3000343518	-1.3037674812	0.841269841269841
178	178	A_19_P00318661	-4.3979885044	-4.3731705168	0.841269841269841
179	179	A_19_P00318666	-2.1271193758	-2.3855171026	0.547619047619048
180	180	A_19_P00318740	-2.9055144748	-2.9398876938	1
181	181	A_19_P00318741	-2.6001985994	-2.3343291172	0.420634920634921
182	182	A_19_P00318758	-5.590435359	-5.2251467804	0.150793650793651
183	183	A_19_P00318769	-4.5267425776	-4.9239779584	0.150793650793651
184	184	A_19_P00318803	0.5021390778	0.9888780402	0.0317460317460317
185	185	A_19_P00318813	3.0510270552	3.2172693162	0.222222222222222
186	186	A_19_P00318815	-3.1215525186	-2.8413127524	0.420634920634921
187	187	A_19_P00318860	-1.7205605328	-1.789363619	1
188	188	A_19_P00318878	0.8628548232	0.3787722628	0.0952380952380952
189	189	A_19_P00318889	-2.2870647306	-2.6224625956	0.0317460317460317
190	190	A_19_P00318894	-0.7356151032	-0.995610405	0.222222222222222
191	191	A_19_P00318915	1.2849146098	1.3472748458	0.841269841269841
192	192	A_19_P00318919	-5.6104527894	-5.228547816	0.150793650793651
193	193	A_19_P00318977	-5.0993737212	-5.070663076	1
194	194	A_19_P00318978	4.0867725482	3.9182546428	0.420634920634921
195	195	A_19_P00318992	-3.2638286202	-3.5796886356	0.547619047619048
196	196	A_19_P00319028	-2.5442480438	-2.3683245844	0.420634920634921
197	197	A_19_P00319038	-4.494711808	-4.171977477	0.420634920634921
198	198	A_19_P00319050	0.5919649856	1.0184308442	0.150793650793651
199	199	A_19_P00319057	-2.01454793	-2.1783655206	0.420634920634921
200	200	A_19_P00319069	-5.6291951854	-5.2200712606	0.222222222222222
201	201	A_19_P00319080	-0.1005468846	0.0946842192	0.547619047619048
202	202	A_19_P00319201	-0.2268839534	-0.74746039	0.222222222222222
203	203	A_19_P00319204	-4.6078299844	-4.7059971388	0.841269841269841
204	204	A_19_P00319213	-4.9678181424	-4.4885902738	0.69047619047619
205	205	A_19_P00319236	-0.0808330422	0.108105012	0.222222222222222
206	206	A_19_P00319254	-5.6095089672	-5.1946674112	0.0952380952380952
207	207	A_19_P00319295	-0.1135782824	-0.33675065	0.0555555555555556
208	208	A_19_P00319308	-5.5165151804	-5.2979029934	0.30952380952381
209	209	A_19_P00319311	-4.9950072302	-4.5853583544	0.0317460317460317
210	210	A_19_P00319347	-0.380544208	-0.2778031652	0.547619047619048
211	211	A_19_P00319372	1.4883851344	1.634773449	0.30952380952381
212	212	A_19_P00319398	-5.1822953022	-5.2012841352	1
213	213	A_19_P00319407	-1.0996434186	-1.1564902726	1
214	214	A_19_P00319409	-3.6705456194	-3.9649600264	0.30952380952381
215	215	A_19_P00319413	-0.407650257	-1.196427016	0.0952380952380952
216	216	A_19_P00319422	-3.171373717	-3.3947032006	1
217	217	A_19_P00319453	-2.2265155688	-2.6116331608	0.420634920634921
218	218	A_19_P00319465	0.8110733414	0.868990414	0.69047619047619
219	219	A_19_P00319503	0.5732051048	1.232852239	0.0317460317460317
220	220	A_19_P00319525	0.8011846906	0.9557043938	0.69047619047619
221	221	A_19_P00319528	-5.5511949058	-5.2225520326	0.222222222222222
222	222	A_19_P00319532	-2.132753391	-1.8870236988	0.547619047619048
223	223	A_19_P00319540	-1.2895085754	-1.1915636212	0.420634920634921
224	224	A_19_P00319553	-4.5483996796	-4.3484416922	0.841269841269841
225	225	A_19_P00319591	-0.439732734	-1.1398717278	0.222222222222222
226	226	A_19_P00319625	-2.750763058	-2.4954552724	0.30952380952381
227	227	A_19_P00319655	-2.0054122364	-1.7263284842	0.0555555555555556
228	228	A_19_P00319675	-0.226454175	-0.3435834448	0.420634920634921
229	229	A_19_P00319682	1.1930099816	1.283116277	1
230	230	A_19_P00319712	-1.9540607238	-1.9105032352	0.841269841269841
231	231	A_19_P00319745	-3.7991335788	-4.1256045502	0.69047619047619
232	232	A_19_P00319779	-0.0554555812	0.0736847818	1
233	233	A_19_P00319793	-3.154837165	-3.3896849758	0.222222222222222
234	234	A_19_P00319794	-1.8472598146	-2.1655231902	0.547619047619048
235	235	A_19_P00319822	-3.5105343754	-3.549357242	0.841269841269841
236	236	A_19_P00319882	0.0867706016	0.095098673	1
237	237	A_19_P00319900	-5.0158212036	-4.6994195772	0.30952380952381
238	238	A_19_P00319959	-5.6575949994	-5.2506263594	0.150793650793651
239	239	A_19_P00319963	-2.5131825414	-1.9808689902	0.0952380952380952
240	240	A_19_P00319971	-2.251301295	-2.8498403252	0.0158730158730159
241	241	A_19_P00319981	-1.0553779704	-1.2903032692	1
242	242	A_19_P00319990	-0.2977778084	0.0103617656	0.420634920634921
243	243	A_19_P00320063	-2.6446623248	-2.6939892568	0.841269841269841
244	244	A_19_P00320067	-3.5702474894	-3.799095155	0.547619047619048
245	245	A_19_P00320077	-0.8699334228	-0.7340324972	1
246	246	A_19_P00320158	1.1798306906	1.459157709	0.0158730158730159
247	247	A_19_P00320193	0.267648066	0.4058862114	0.69047619047619
248	248	A_19_P00320194	-2.8629020694	-2.1512771004	0.00793650793650794
249	249	A_19_P00320218	2.2184826842	2.3053283802	0.547619047619048
250	250	A_19_P00320242	0.0920542886	-0.1201381226	1
251	251	A_19_P00320259	-1.4474835694	-1.1072933402	0.222222222222222
252	252	A_19_P00320288	-2.1042767344	-2.0737694702	1
253	253	A_19_P00320343	-5.1721005002	-5.1392136496	1
254	254	A_19_P00320354	-5.46422499	-5.3100798524	0.547619047619048
255	255	A_19_P00320384	1.4120173062	1.733224259	0.0317460317460317
256	256	A_19_P00320407	-0.163056048	0.0698837578	0.222222222222222
257	257	A_19_P00320434	-4.0410156962	-3.5357778794	0.69047619047619
258	258	A_19_P00320440	-0.4992212638	-1.1777599474	0.0952380952380952
259	259	A_19_P00320449	1.394198334	1.5875486932	0.0952380952380952
260	260	A_19_P00320451	-1.739227019	-1.2830217376	0.30952380952381
261	261	A_19_P00320517	-2.9049795354	-3.1362587242	0.222222222222222
262	262	A_19_P00320562	0.579985956	0.4814604184	0.841269841269841
263	263	A_19_P00320602	-1.3488032586	-1.3694267778	0.841269841269841
264	264	A_19_P00320640	0.3353835204	0.692179216	0.547619047619048
265	265	A_19_P00320663	-4.9342160382	-5.0469791436	1
266	266	A_19_P00320715	-5.4234293548	-5.18087741	0.420634920634921
267	267	A_19_P00320716	-1.8608883144	-2.381983264	0.222222222222222
268	268	A_19_P00320719	2.579084266	2.3753132584	0.69047619047619
269	269	A_19_P00320721	1.3873987826	1.5980521698	0.420634920634921
270	270	A_19_P00320727	-2.4978938844	-3.678947192	0.0158730158730159
271	271	A_19_P00320785	-4.9782043542	-4.7666561968	0.547619047619048
272	272	A_19_P00320804	-4.1813781672	-4.3096250542	1
273	273	A_19_P00320828	-3.808607004	-3.6151229822	0.420634920634921
274	274	A_19_P00320841	0.2845401328	0.2423068176	1
275	275	A_19_P00320842	-1.5580614482	-1.555803081	0.69047619047619
276	276	A_19_P00320866	1.6978163832	1.570522143	0.841269841269841
277	277	A_19_P00320872	-1.9581472404	-1.967948223	0.841269841269841
278	278	A_19_P00320885	-0.0741814126	-0.1719787754	1
279	279	A_19_P00320930	-4.553134288	-4.5919461226	0.841269841269841
280	280	A_19_P00320948	2.4687584442	2.4844844946	0.841269841269841
281	281	A_19_P00320954	-0.108213292	0.1292564948	0.69047619047619
282	282	A_19_P00320970	-0.3504001522	-0.5368187008	0.841269841269841
283	283	A_19_P00320971	-4.5680901836	-4.8060502232	0.69047619047619
284	284	A_19_P00320972	-4.4502488176	-4.4776274078	1
285	285	A_19_P00320974	-4.2782447946	-4.4068029646	0.841269841269841
286	286	A_19_P00320986	0.2535498758	0.8655190412	0.0555555555555556
287	287	A_19_P00320996	0.981566358	1.8204866712	0.0555555555555556
288	288	A_19_P00320998	-5.5404277636	-5.2486262446	0.420634920634921
289	289	A_19_P00321000	-5.6286229622	-5.2071121584	0.150793650793651
290	290	A_19_P00321030	-2.9090965004	-2.425218577	0.222222222222222
291	291	A_19_P00321038	-3.0239737514	-2.7103815068	0.222222222222222
292	292	A_19_P00321039	-4.160205706	-3.7362037368	0.420634920634921
293	293	A_19_P00321040	-5.2283026544	-5.1397829464	0.547619047619048
294	294	A_19_P00321061	-2.135244038	-2.293548151	0.420634920634921
295	295	A_19_P00321063	-0.0382681852	0.0845503576	1
296	296	A_19_P00321096	-3.900274236	-4.0228243856	0.841269841269841
297	297	A_19_P00321097	-5.684817325	-5.2190208054	0.0555555555555556
298	298	A_19_P00321098	-5.6204566252	-4.9939595986	0.0555555555555556
299	299	A_19_P00321110	-2.9303817184	-3.8890115444	0.0555555555555556
300	300	A_19_P00321139	-3.8256877438	-4.1616518582	0.30952380952381
301	301	A_19_P00321148	-5.3282228716	-5.0439751972	0.420634920634921
302	302	A_19_P00321158	-3.8143265492	-4.2119475954	0.69047619047619
303	303	A_19_P00321159	-1.581177506	-1.7083628172	0.69047619047619
304	304	A_19_P00321187	-4.7087323308	-4.4012470084	0.69047619047619
305	305	A_19_P00321190	-4.0772470338	-4.4926485894	0.69047619047619
306	306	A_19_P00321196	-1.7858996792	-1.5641159612	0.69047619047619
307	307	A_19_P00321201	-1.3078164786	-1.5851250692	0.69047619047619
308	308	A_19_P00321202	-1.135839174	-1.4629871482	0.69047619047619
309	309	A_19_P00321266	1.4997234668	2.0061297268	0.00793650793650794
310	310	A_19_P00321272	-1.3264711584	-1.2569561688	0.420634920634921
311	311	A_19_P00321279	-2.5799258964	-2.9530098568	0.420634920634921
312	312	A_19_P00321286	-4.773851674	-4.3332811194	0.547619047619048
313	313	A_19_P00321303	-0.00883027180000001	-0.1641575832	0.547619047619048
314	314	A_19_P00321306	4.17461707	4.5806618058	0.150793650793651
315	315	A_19_P00321310	-3.7641236054	-4.3711643546	0.30952380952381
316	316	A_19_P00321316	-5.5960090826	-5.189344584	0.150793650793651
317	317	A_19_P00321317	-1.72760345	-2.2613850314	0.30952380952381
318	318	A_19_P00321319	-0.335144512	0.1532849446	0.150793650793651
319	319	A_19_P00321322	-2.7245017898	-2.4686560516	0.222222222222222
320	320	A_19_P00321339	-5.1628347372	-4.8593893536	0.69047619047619
321	321	A_19_P00321342	0.8456341988	0.94102439	0.420634920634921
322	322	A_19_P00321344	0.3628979758	-0.0035109856	0.420634920634921
323	323	A_19_P00321345	0.3585633328	0.3748863436	0.69047619047619
324	324	A_19_P00321346	-0.740801613	-1.0112936682	0.547619047619048
325	325	A_19_P00321360	-5.159645542	-4.8878291042	0.30952380952381
326	326	A_19_P00321388	-1.592305395	-1.5977339292	0.69047619047619
327	327	A_19_P00321403	1.1268723226	0.8146462382	0.69047619047619
328	328	A_19_P00321406	-2.6505336034	-2.54390587	1
329	329	A_19_P00321436	-5.265368721	-5.2808212926	0.841269841269841
330	330	A_19_P00321439	-2.5070441584	-2.3980474246	1
331	331	A_19_P00321441	-5.3193263652	-5.15576969	0.69047619047619
332	332	A_19_P00321495	-2.6405972936	-2.690636457	0.841269841269841
333	333	A_19_P00321540	-1.7071745876	-1.33109665	0.420634920634921
334	334	A_19_P00321556	-5.5886174652	-5.2357675372	0.150793650793651
335	335	A_19_P00321562	-3.1586423604	-3.5360497772	0.69047619047619
336	336	A_19_P00321577	-0.915375046	-0.9660497024	0.69047619047619
337	337	A_19_P00321598	-4.2799855052	-4.3280241062	1
338	338	A_19_P00321617	-1.1626981668	-1.1190877948	1
339	339	A_19_P00321656	-5.5806132412	-4.9759999192	0.0555555555555556
340	340	A_19_P00321670	-0.5333629172	-0.3678092272	0.69047619047619
341	341	A_19_P00321671	-4.9209011698	-5.0034247646	0.547619047619048
342	342	A_19_P00321781	-0.385846802	-0.35254191	1
343	343	A_19_P00321789	0.6083759498	0.6475911732	0.841269841269841
344	344	A_19_P00321795	-0.7858453254	-0.8964728262	0.841269841269841
345	345	A_19_P00321801	-1.8952779736	-2.0158421674	0.841269841269841
346	346	A_19_P00321802	-1.7944464124	-2.2332038192	0.0555555555555556
347	347	A_19_P00321803	-2.2907363644	-3.3653354398	0.0317460317460317
348	348	A_19_P00321831	-5.6229649564	-5.175821281	0.150793650793651
349	349	A_19_P00321832	-5.5036759142	-5.1803915218	0.222222222222222
350	350	A_19_P00321833	-5.5021576966	-5.259946064	0.420634920634921
351	351	A_19_P00321851	2.2644028252	2.1824432218	1
352	352	A_19_P00321858	-3.0403531088	-3.1874403802	0.69047619047619
353	353	A_19_P00321890	-0.8005394714	-0.8017777964	0.841269841269841
354	354	A_19_P00321973	-1.2315112982	-1.5470534864	0.420634920634921
355	355	A_19_P00321998	0.8966799788	0.8960605824	1
356	356	A_19_P00322023	-1.4808418162	-1.3252444996	0.841269841269841
357	357	A_19_P00322024	-4.3194724568	-4.4584654632	0.69047619047619
358	358	A_19_P00322059	-5.6104768176	-5.2707325762	0.30952380952381
359	359	A_19_P00322088	0.2228708122	0.3548484714	0.420634920634921
360	360	A_19_P00322111	0.00508304320000001	-0.0282011956	0.547619047619048
361	361	A_19_P00322119	-5.4510330896	-5.2234740566	0.30952380952381
362	362	A_19_P00322166	-5.4811258558	-5.084747165	0.30952380952381
363	363	A_19_P00322173	2.1088380224	1.9321829548	0.547619047619048
364	364	A_19_P00322181	-1.3541748522	-1.3241778894	0.841269841269841
365	365	A_19_P00322182	-4.159170068	-4.093573336	0.69047619047619
366	366	A_19_P00322184	-1.2906890276	-1.5677860104	0.841269841269841
367	367	A_19_P00322188	-0.887014254	-1.4142912318	0.0952380952380952
368	368	A_19_P00322207	-3.5491279292	-3.4017235258	0.69047619047619
369	369	A_19_P00322212	0.0064864322	0.2337697502	0.0952380952380952
370	370	A_19_P00322221	-5.674307686	-5.1754822734	0.0555555555555556
371	371	A_19_P00322225	-4.429586322	-4.631029537	0.841269841269841
372	372	A_19_P00322228	0.8313515606	0.876214766	0.841269841269841
373	373	A_19_P00322236	-1.9995408364	-1.8483605648	1
374	374	A_19_P00322242	2.3758508506	2.5661461446	0.547619047619048
375	375	A_19_P00322299	1.85348333	2.050336328	1
376	376	A_19_P00322337	-3.4873696602	-3.7207049796	0.547619047619048
377	377	A_19_P00322349	-5.5891938	-5.1833782938	0.150793650793651
378	378	A_19_P00322371	0.3826711188	0.232387483	0.30952380952381
379	379	A_19_P00322384	-1.456047336	-1.558843805	0.841269841269841
380	380	A_19_P00322413	-3.299027733	-3.8310796612	0.222222222222222
381	381	A_19_P00322418	-2.665151925	-2.4461932408	0.222222222222222
382	382	A_19_P00322432	-2.966998168	-3.0166817302	0.69047619047619
383	383	A_19_P00322435	-5.5079286902	-5.0623023524	0.0952380952380952
384	384	A_19_P00322436	-5.642186048	-5.2375821896	0.150793650793651
385	385	A_19_P00322442	-0.7932546054	-0.83445727	1
386	386	A_19_P00322479	-4.5706831694	-4.293680729	0.69047619047619
387	387	A_19_P00322487	1.6146201006	2.0337620104	0.00793650793650794
388	388	A_19_P00322495	-1.4419262248	-1.2240112486	0.547619047619048
389	389	A_19_P00322498	-5.1852322074	-4.7875688668	0.30952380952381
390	390	A_19_P00322523	-4.3698787696	-4.5250303808	0.841269841269841
391	391	A_19_P00322526	-5.5809218592	-4.922782933	0.0317460317460317
392	392	A_19_P00322528	-3.274148172	-3.2741925688	1
393	393	A_19_P00322530	4.6525184576	4.6016352964	0.841269841269841
394	394	A_19_P00322544	0.2779585876	0.087347996	0.150793650793651
395	395	A_19_P00322573	-1.3427582894	-1.0773294096	0.150793650793651
396	396	A_19_P00322574	-0.3362886582	-0.39730953	0.30952380952381
397	397	A_19_P00322576	-5.3487341808	-5.0363093016	0.69047619047619
398	398	A_19_P00322599	-3.253262756	-2.7198485504	0.0952380952380952
399	399	A_19_P00322605	-5.0959357248	-5.2497932874	0.547619047619048
400	400	A_19_P00322614	-0.2034320496	-0.533893483	0.30952380952381
401	401	A_19_P00322621	0.5306489472	0.5619993318	0.841269841269841
402	402	A_19_P00322624	-2.4956974812	-2.4998917452	0.841269841269841
403	403	A_19_P00322660	-3.083715433	-2.6623820006	0.547619047619048
404	404	A_19_P00322663	-4.0295122936	-4.0952089168	0.69047619047619
405	405	A_19_P00322687	-2.04379894	-1.8154881952	0.30952380952381
406	406	A_19_P00322745	-2.0846678876	-2.949311716	0.150793650793651
407	407	A_19_P00322746	-0.4464682064	-0.783318584	0.30952380952381
408	408	A_19_P00322757	-5.2614255908	-5.1481395172	0.841269841269841
409	409	A_19_P00322762	-0.3894988778	-0.1462173944	0.30952380952381
410	410	A_19_P00322763	-4.9086635792	-4.6812235892	0.69047619047619
411	411	A_19_P00322793	0.2639730436	0.3922804622	0.420634920634921
412	412	A_19_P00322797	0.7096158418	0.9891763446	0.420634920634921
413	413	A_19_P00322809	-2.5416597362	-2.4380679406	1
414	414	A_19_P00322813	1.5502427274	1.6559355122	0.30952380952381
415	415	A_19_P00322835	-2.4304369068	-2.5628741774	0.547619047619048
416	416	A_19_P00322839	1.5388199474	1.5539887964	1
417	417	A_19_P00322850	-3.1668582684	-2.8140150322	0.150793650793651
418	418	A_19_P00322856	3.0597597506	2.6480516506	0.222222222222222
419	419	A_19_P00322886	0.8376518476	1.1278328758	0.30952380952381
420	420	A_19_P00322887	1.3094102462	1.7562718752	0.150793650793651
421	421	A_19_P00322890	-4.858538904	-5.2064197394	1
422	422	A_19_P00322895	-5.3515737722	-5.124135009	0.547619047619048
423	423	A_19_P00322904	0.3751177124	-0.3349322454	0.0317460317460317
424	424	A_19_P00322906	1.3766166878	1.3964784468	0.841269841269841
425	425	A_19_P00322910	-4.5588600214	-4.6023668206	0.69047619047619
426	426	A_19_P00322911	-4.6929541396	-4.902154545	0.69047619047619
427	427	A_19_P00322925	-0.2615522796	0.2245932724	0.00793650793650794
428	428	A_19_P00322929	-3.9422186546	-4.3888786902	0.547619047619048
429	429	A_19_P00322934	-1.0302537956	-1.109022046	0.841269841269841
430	430	A_19_P00322992	0.4803720986	0.1635515332	0.30952380952381
431	431	A_19_P00323005	-1.9778045974	-1.7804892566	0.69047619047619
432	432	A_19_P00323028	-2.2846958696	-1.856131936	0.30952380952381
433	433	A_19_P00323034	-3.8014678538	-3.583413708	0.547619047619048
434	434	A_19_P00323041	-0.8053265914	-1.0671593084	0.69047619047619
435	435	A_19_P00323413	-5.6270647638	-5.0232526814	0.0555555555555556
436	436	A_19_P00323609	-4.8544615124	-4.7637764722	1
437	437	A_19_P00323737	-5.3816975892	-5.0899096134	0.547619047619048
438	438	A_19_P00324359	-2.373281939	-2.3498805132	1
439	439	A_19_P00324550	-2.670938682	-2.774060683	0.69047619047619
440	440	A_19_P00324582	3.4744162836	3.1436723298	0.150793650793651
441	441	A_19_P00324604	-2.4926703426	-2.8007055212	0.30952380952381
442	442	A_19_P00324814	-2.8432991502	-2.63876762	0.69047619047619
443	443	A_19_P00325794	4.4407322534	4.4667738892	1
444	444	A_19_P00325887	-0.7685032628	-0.8677156942	0.841269841269841
445	445	A_19_P00326178	-3.7824907598	-3.9170047944	1
446	446	A_19_P00326732	-2.0435942342	-2.0256378458	1
447	447	A_19_P00327126	-0.2439621206	-0.197771964	0.69047619047619
448	448	A_19_P00329711	1.3082599428	1.252637219	0.69047619047619
449	449	A_19_P00800006	3.8041358276	3.731632527	0.841269841269841
450	450	A_19_P00800061	-4.8768348382	-4.564374151	0.547619047619048
451	451	A_19_P00800111	-4.046205494	-4.0916991976	1
452	452	A_19_P00800114	-2.0603745394	-2.2663838756	0.841269841269841
453	453	A_19_P00800264	-0.9210048334	-1.2969972782	0.420634920634921
454	454	A_19_P00800467	3.048389886	2.987972598	0.420634920634921
455	455	A_19_P00800522	-5.614579373	-5.2945007592	0.222222222222222
456	456	A_19_P00800549	1.608029614	0.924541466	0.0952380952380952
457	457	A_19_P00800555	1.0641735858	1.0175220176	0.547619047619048
458	458	A_19_P00800667	-2.3818336876	-2.570383989	0.841269841269841
459	459	A_19_P00801042	0.675127118	0.1612456626	0.222222222222222
460	460	A_19_P00801088	-4.9953460984	-4.401856071	0.222222222222222
461	461	A_19_P00801213	-5.5850478858	-5.140610915	0.150793650793651
462	462	A_19_P00801279	2.7348269016	2.667415698	0.420634920634921
463	463	A_19_P00801324	-2.0652722508	-2.0342443254	1
464	464	A_19_P00801407	-5.061737104	-5.0157073296	0.841269841269841
465	465	A_19_P00801412	0.2317705916	0.5143903128	0.547619047619048
466	466	A_19_P00801506	-3.4663403564	-3.461983225	0.841269841269841
467	467	A_19_P00801576	1.305110097	0.618562207	0.222222222222222
468	468	A_19_P00801585	-0.147775725	-0.1040198298	0.841269841269841
469	469	A_19_P00801627	2.8154082428	2.144377826	0.0158730158730159
470	470	A_19_P00801634	2.265628974	2.298470409	0.547619047619048
471	471	A_19_P00801776	-1.5474656312	-1.442262326	1
472	472	A_19_P00801823	2.249276737	2.0420917428	0.30952380952381
473	473	A_19_P00801960	-1.3205684316	-1.2320274494	0.547619047619048
474	474	A_19_P00802098	-1.8999148352	-1.7185530784	0.69047619047619
475	475	A_19_P00802141	0.9519457034	0.8752615724	0.841269841269841
476	476	A_19_P00802154	1.247827285	0.944086675	0.69047619047619
477	477	A_19_P00802168	-3.4535658642	-3.7197015266	0.420634920634921
478	478	A_19_P00802297	-5.4537676972	-5.2784470346	0.420634920634921
479	479	A_19_P00802413	5.343826238	5.315844476	0.547619047619048
480	480	A_19_P00802417	-4.3151568316	-4.1459624718	0.547619047619048
481	481	A_19_P00802433	-3.530204352	-3.6015542346	1
482	482	A_19_P00802546	-1.3923399278	-2.2481020778	0.0317460317460317
483	483	A_19_P00802614	-0.165595894	-0.3180248696	0.841269841269841
484	484	A_19_P00802654	1.5426291938	1.7295998302	0.841269841269841
485	485	A_19_P00802679	1.0442562726	1.3085239914	0.69047619047619
486	486	A_19_P00802713	-0.7932970834	-0.629305518	0.547619047619048
487	487	A_19_P00802759	1.6509633608	1.8204351196	0.69047619047619
488	488	A_19_P00802936	3.2430433452	2.6683489256	0.0952380952380952
489	489	A_19_P00802954	-0.0686834138	0.0191990932	0.547619047619048
490	490	A_19_P00803093	-5.646152599	-5.2789444496	0.150793650793651
491	491	A_19_P00803151	-1.1880548246	-1.6210927568	0.69047619047619
492	492	A_19_P00803201	-2.8961326308	-2.2303804786	0.69047619047619
493	493	A_19_P00803333	2.176742647	2.4349440974	0.0317460317460317
494	494	A_19_P00803342	0.2904805306	0.3686019568	0.69047619047619
495	495	A_19_P00803558	-1.5322705556	-1.7828595026	0.420634920634921
496	496	A_19_P00803575	-0.92403833	-0.8021098474	0.69047619047619
497	497	A_19_P00803606	-3.2785675438	-3.0481308838	0.841269841269841
498	498	A_19_P00803675	-5.3548835876	-5.178869867	0.420634920634921
499	499	A_19_P00803685	-0.0680098668	0.2231499922	0.420634920634921
500	500	A_19_P00803864	-1.6085557238	-1.2565245048	0.150793650793651
501	501	A_19_P00804020	2.887636464	3.0303988646	0.150793650793651
502	502	A_19_P00804072	4.2770438794	4.647889271	0.150793650793651
503	503	A_19_P00804093	-1.0803012628	-1.5538779216	0.222222222222222
504	504	A_19_P00804212	0.538946506	0.1657076848	0.547619047619048
505	505	A_19_P00804215	-1.2952534188	-1.2763905112	1
506	506	A_19_P00804396	-1.8477185818	-1.7850152466	0.841269841269841
507	507	A_19_P00804489	-1.5890910394	-1.7289210634	0.69047619047619
508	508	A_19_P00804596	-2.7221653062	-3.0885574644	0.547619047619048
509	509	A_19_P00804723	-4.246591614	-4.0762024964	0.841269841269841
510	510	A_19_P00804755	-0.5466157808	-0.0235257948	0.150793650793651
511	511	A_19_P00804767	0.4031541218	0.6225315858	0.841269841269841
512	512	A_19_P00804817	1.5423597302	0.8819516594	0.0952380952380952
513	513	A_19_P00804950	-4.2643990266	-3.7014157962	0.00793650793650794
514	514	A_19_P00805047	0.7468582824	0.0493666242	0.30952380952381
515	515	A_19_P00805218	-2.834706494	-2.6924660472	0.69047619047619
516	516	A_19_P00805263	-5.2311364718	-5.2110971856	1
517	517	A_19_P00805272	-1.2173427708	-1.3431492986	0.420634920634921
518	518	A_19_P00805273	-1.8824904602	-1.7180839602	0.69047619047619
519	519	A_19_P00805291	4.1745353974	3.9687377634	0.547619047619048
520	520	A_19_P00805339	-2.2226012078	-2.4735778616	0.69047619047619
521	521	A_19_P00805548	-1.8604822942	-3.0364853332	0.0158730158730159
522	522	A_19_P00805593	-5.5920742524	-5.1815141938	0.150793650793651
523	523	A_19_P00805625	-0.4764383358	-0.5217232776	1
524	524	A_19_P00805702	1.3862257816	0.9155704242	0.0952380952380952
525	525	A_19_P00805705	2.7289638476	3.1123955434	0.0158730158730159
526	526	A_19_P00805748	-5.0426861856	-4.6963475846	0.547619047619048
527	527	A_19_P00805757	6.3508260798	5.9670958404	0.00793650793650794
528	528	A_19_P00805812	-1.7512129888	-2.4372732122	0.0952380952380952
529	529	A_19_P00805942	1.215394128	1.2396188994	1
530	530	A_19_P00806071	-5.6627022992	-5.2754923778	0.150793650793651
531	531	A_19_P00806320	4.1424791058	4.177564347	0.69047619047619
532	532	A_19_P00806473	-4.3887397084	-4.2919799014	1
533	533	A_19_P00806490	-2.707388934	-2.2961577262	0.30952380952381
534	534	A_19_P00806883	-4.8100293658	-4.97700447	0.69047619047619
535	535	A_19_P00806911	0.3395474808	0.614082445	0.547619047619048
536	536	A_19_P00806930	2.5819181072	2.585543819	1
537	537	A_19_P00806947	-1.5363121454	-2.1701263372	0.547619047619048
538	538	A_19_P00807053	-3.155070994	-3.9836966056	0.0952380952380952
539	539	A_19_P00807328	-5.3351369994	-5.104341494	0.30952380952381
540	540	A_19_P00807336	1.0506746418	0.9686960176	0.69047619047619
541	541	A_19_P00807411	-5.2867126484	-5.1890903896	0.841269841269841
542	542	A_19_P00807545	0.369231954	0.3281290012	1
543	543	A_19_P00807748	0.7576127	0.916844977	0.420634920634921
544	544	A_19_P00807752	-0.9471153454	-1.061753909	0.841269841269841
545	545	A_19_P00808033	-1.0464585702	-1.3276495404	0.420634920634921
546	546	A_19_P00808086	3.1068254978	3.3881275556	0.0952380952380952
547	547	A_19_P00808120	-1.8173503736	-1.702561474	0.547619047619048
548	548	A_19_P00808208	0.6686458664	0.7209454282	0.30952380952381
549	549	A_19_P00808213	0.4860267048	0.5969929728	0.547619047619048
550	550	A_19_P00808307	0.333855433	0.3108040216	0.841269841269841
551	551	A_19_P00808320	6.9267143408	6.9896098696	0.841269841269841
552	552	A_19_P00808408	2.2990336862	2.5702938518	0.0952380952380952
553	553	A_19_P00808452	-4.6339960722	-4.6030458684	1
554	554	A_19_P00808453	0.436711405	0.0218963328	0.30952380952381
555	555	A_19_P00808461	1.7351397688	1.752596791	1
556	556	A_19_P00808514	1.3341112304	0.8085629994	0.420634920634921
557	557	A_19_P00808668	1.1320564614	0.9371242254	0.547619047619048
558	558	A_19_P00808834	-5.1630069896	-5.1884797962	0.841269841269841
559	559	A_19_P00808883	-2.0601212118	-1.9428218194	1
560	560	A_19_P00809029	-2.9863291426	-2.182113431	0.30952380952381
561	561	A_19_P00809030	-3.9762119332	-4.2486318084	1
562	562	A_19_P00809139	2.1692773774	2.1125832536	0.547619047619048
563	563	A_19_P00809168	-3.7222175868	-3.5935592778	0.841269841269841
564	564	A_19_P00809335	-1.9803318886	-2.6865798998	0.150793650793651
565	565	A_19_P00809382	2.4656489168	2.3560913246	0.420634920634921
566	566	A_19_P00809423	-0.8694909676	-0.8378778296	0.420634920634921
567	567	A_19_P00809429	-5.0118957528	-5.1035409732	0.69047619047619
568	568	A_19_P00809558	2.7938282838	2.4414531182	0.420634920634921
569	569	A_19_P00809624	-2.7553198698	-3.0799096692	0.420634920634921
570	570	A_19_P00809682	6.3064310272	6.4995188066	0.69047619047619
571	571	A_19_P00809886	-1.4133541592	-1.8180963476	0.547619047619048
572	572	A_19_P00809895	-0.8345934866	-0.4318026016	0.0158730158730159
573	573	A_19_P00809992	-3.3732042924	-3.1803715702	1
574	574	A_19_P00810009	-1.3107688504	-0.9644704008	0.69047619047619
575	575	A_19_P00810040	-0.674042425	-0.7836458154	0.69047619047619
576	576	A_19_P00810045	2.788348313	2.8798949532	1
577	577	A_19_P00810085	-3.6185364848	-3.5492338046	0.841269841269841
578	578	A_19_P00810274	-5.528140675	-4.9995643442	0.150793650793651
579	579	A_19_P00810361	0.6723638058	0.9563389236	0.150793650793651
580	580	A_19_P00810465	2.2517200158	2.1969163274	0.69047619047619
581	581	A_19_P00810474	0.5866379886	0.7175965872	0.69047619047619
582	582	A_19_P00810523	0.7945994692	0.4218934358	0.547619047619048
583	583	A_19_P00810557	0.9911203964	1.064077081	1
584	584	A_19_P00810751	-0.3125967374	-0.3975900814	1
585	585	A_19_P00810806	-1.1435497126	-1.1588464018	1
586	586	A_19_P00811038	-5.5396968424	-5.1270171082	0.150793650793651
587	587	A_19_P00811284	0.6960268814	0.6033950668	0.547619047619048
588	588	A_19_P00811348	-2.0563760868	-2.1901684596	0.69047619047619
589	589	A_19_P00811460	-4.004452356	-4.3549564954	0.69047619047619
590	590	A_19_P00811706	-1.6864911038	-1.519410295	0.547619047619048
591	591	A_19_P00811717	-2.3875478208	-2.1473735408	0.222222222222222
592	592	A_19_P00811812	1.4437398234	1.4513197222	1
593	593	A_19_P00811828	-4.8488320808	-4.7575565804	0.841269841269841
594	594	A_19_P00811843	0.5519141926	0.7957729748	0.547619047619048
595	595	A_19_P00811924	-5.6259818086	-5.2560684676	0.222222222222222
596	596	A_19_P00811940	-2.3007777854	-1.9175467382	0.547619047619048
597	597	A_19_P00812044	1.5584600036	1.6283926938	0.150793650793651
598	598	A_19_P00812190	-4.2824368036	-4.3006944356	0.69047619047619
599	599	A_19_P00812215	-0.415056959	-0.269300785	0.841269841269841
600	600	A_19_P00812250	1.1489663042	0.719325846	0.222222222222222
601	601	A_19_P00812340	5.4997384024	5.5040013858	1
602	602	A_19_P00812349	-0.8530612164	-1.4912420372	0.420634920634921
603	603	A_19_P00812553	0.147054619	-0.4387808346	0.222222222222222
604	604	A_19_P00812562	-1.6307200074	-1.6029035272	0.841269841269841
605	605	A_19_P00812587	4.907720754	4.8260530926	1
606	606	A_19_P00812608	0.8511924506	0.760482589	0.69047619047619
607	607	A_19_P00812924	-3.0398697814	-2.7177711418	0.30952380952381
608	608	A_19_P00813077	2.5151612742	3.063121461	0.547619047619048
609	609	A_19_P00813085	-2.4762944072	-2.2671010328	0.547619047619048
610	610	A_19_P00813124	0.6779910244	0.4472077622	0.150793650793651
611	611	A_19_P00813140	1.7738805592	1.7031937292	1
612	612	A_19_P00813347	0.6719957968	0.6179389112	0.841269841269841
613	613	A_19_P00813544	-4.8518266526	-5.2306928302	0.0952380952380952
614	614	A_21_P0000001	-3.3840432526	-2.8418109216	0.0952380952380952
615	615	A_21_P0000002	-5.5042182968	-4.4426353408	0.0555555555555556
616	616	A_21_P0000003	-1.9650552662	-2.6167859694	0.30952380952381
617	617	A_21_P0000004	0.1762887214	-0.477149612	0.150793650793651
618	618	A_21_P0000005	2.2940870018	2.1744701978	0.547619047619048
619	619	A_21_P0000006	2.4021839312	1.8646805612	0.0555555555555556
620	620	A_21_P0000007	-1.3245308518	-1.8056242258	0.0952380952380952
621	621	A_21_P0000008	-4.4290772588	-4.9919060266	0.222222222222222
622	622	A_21_P0000009	-5.3016294666	-5.2965303182	1
623	623	A_21_P0000010	-1.9179922826	-1.3514523404	0.420634920634921
624	624	A_21_P0000011	-2.3624976622	-1.990957514	0.00793650793650794
625	625	A_21_P0000012	-4.1949881096	-4.0734157104	0.841269841269841
626	626	A_21_P0000013	-1.9894281836	-1.6474655514	0.0158730158730159
627	627	A_21_P0000014	-4.9536776378	-4.7064355732	0.547619047619048
628	628	A_21_P0000015	-1.5371041238	-1.7770670244	0.69047619047619
629	629	A_21_P0000016	-1.9636022798	-1.3457376262	0.420634920634921
630	630	A_21_P0000017	-3.0664797092	-2.4333159588	0.547619047619048
631	631	A_21_P0000018	-3.9497215984	-3.423169037	0.420634920634921
632	632	A_21_P0000019	0.2937527114	0.0072152246	0.547619047619048
633	633	A_21_P0000020	1.9311352202	1.6353753606	0.150793650793651
634	634	A_21_P0000021	-2.8527866594	-2.6093190814	0.547619047619048
635	635	A_21_P0000022	-1.2060488308	-0.9293759714	0.420634920634921
636	636	A_21_P0000023	-2.397835007	-2.1095052738	0.420634920634921
637	637	A_21_P0000024	-1.8955134704	-1.9449343864	0.841269841269841
638	638	A_21_P0000025	-1.1539385502	-1.4899838388	0.420634920634921
639	639	A_21_P0000026	-0.487133543	-0.4169278492	1
640	640	A_21_P0000027	1.6199657422	1.1617607214	0.222222222222222
641	641	A_21_P0000028	0.5640081544	0.9448822932	0.420634920634921
642	642	A_21_P0000029	0.7764707842	1.2536099712	0.0555555555555556
643	643	A_21_P0000030	-3.0755180752	-3.46344686	0.30952380952381
644	644	A_21_P0000031	-5.4880503268	-5.1041705304	0.0952380952380952
645	645	A_21_P0000032	-0.9821234256	-1.2686024564	0.420634920634921
646	646	A_21_P0000033	-0.8794562216	-0.91226387	1
647	647	A_21_P0000034	-1.5369583142	-1.572357558	1
648	648	A_21_P0000035	-2.0769377666	-1.6949766234	0.00793650793650794
649	649	A_21_P0000036	-2.9221680896	-2.8370056454	0.547619047619048
650	650	A_21_P0000037	-3.159842711	-2.1078111298	0.00793650793650794
651	651	A_21_P0000038	-4.2795661996	-4.6186056094	1
652	652	A_21_P0000039	-2.1439526724	-1.6961912388	0.30952380952381
653	653	A_21_P0000040	0.6989953504	0.540376834	0.69047619047619
654	654	A_21_P0000041	-4.003040414	-3.0817454708	0.222222222222222
655	655	A_21_P0000042	-3.4753366914	-3.9306608962	0.420634920634921
656	656	A_21_P0000043	-5.5343754952	-5.129412106	0.150793650793651
657	657	A_21_P0000044	-2.8868273176	-2.3922047626	0.841269841269841
658	658	A_21_P0000045	-5.6094233636	-5.1861407776	0.150793650793651
659	659	A_21_P0000046	-3.8444106168	-3.1418775702	0.0952380952380952
660	660	A_21_P0000047	-1.8672481276	-1.8273938392	0.69047619047619
661	661	A_21_P0000048	-0.7082704404	-0.4260728332	0.150793650793651
662	662	A_21_P0000049	-2.5935248984	-2.5355476686	0.841269841269841
663	663	A_21_P0000050	-1.8979298972	-1.8523451098	0.841269841269841
664	664	A_21_P0000051	-3.7713416244	-3.619854351	0.841269841269841
665	665	A_21_P0000052	-2.1189591648	-2.3361855236	0.420634920634921
666	666	A_21_P0000053	-4.3213892592	-4.3731045698	1
667	667	A_21_P0000054	0.180412151	-0.1864801984	0.420634920634921
668	668	A_21_P0000055	-0.438260711	-0.6656185992	0.30952380952381
669	669	A_21_P0000056	0.51763085	0.835603306	0.69047619047619
670	670	A_21_P0000057	1.1909103096	1.5833601818	0.222222222222222
671	671	A_21_P0000058	-3.9834955214	-4.3663205046	0.30952380952381
672	672	A_21_P0000059	-2.3629811118	-2.1655778528	1
673	673	A_21_P0000060	-5.6441280738	-5.211648318	0.0952380952380952
674	674	A_21_P0000061	0.0252594996	-0.3233754886	0.222222222222222
675	675	A_21_P0000062	-3.3519062462	-3.0639635024	0.841269841269841
676	676	A_21_P0000063	-1.8995491742	-1.737433458	0.841269841269841
677	677	A_21_P0000064	-1.224309222	-1.0071342464	0.69047619047619
678	678	A_21_P0000065	-2.6089987508	-2.6994760004	1
679	679	A_21_P0000066	-4.4430106316	-3.463066278	0.150793650793651
680	680	A_21_P0000067	-4.1818743558	-3.7177706262	0.222222222222222
681	681	A_21_P0000068	1.4719070192	1.059972416	0.0952380952380952
682	682	A_21_P0000069	-3.4692299464	-3.381119844	1
683	683	A_21_P0000070	-4.750681027	-4.6951711576	0.69047619047619
684	684	A_21_P0000071	-0.906879364	-0.8294013368	1
685	685	A_21_P0000072	-5.6176341492	-4.8910390972	0.150793650793651
686	686	A_21_P0000073	2.019968277	1.8183709444	0.30952380952381
687	687	A_21_P0000074	-1.9296005958	-1.9072878712	0.69047619047619
688	688	A_21_P0000075	3.404702072	2.7729509136	0.0158730158730159
689	689	A_21_P0000076	-5.6356804958	-5.1731000992	0.150793650793651
690	690	A_21_P0000077	-4.6731931946	-4.7210343582	1
691	691	A_21_P0000078	-5.3860214608	-5.0520210214	0.547619047619048
692	692	A_21_P0000079	1.0563059624	0.6729819618	0.547619047619048
693	693	A_21_P0000080	-3.7997828772	-3.2385225418	0.150793650793651
694	694	A_21_P0000081	-0.4182759986	-0.0612515696	0.222222222222222
695	695	A_21_P0000082	0.409838139	-0.156453052	0.0555555555555556
696	696	A_21_P0000083	-2.1974713964	-2.7844208762	0.0555555555555556
697	697	A_21_P0000084	-5.5718118046	-5.1595272402	0.150793650793651
698	698	A_21_P0000085	-3.6256601758	-3.4648983544	1
699	699	A_21_P0000086	-2.981502309	-2.9876995442	1
700	700	A_21_P0000087	-1.7962308028	-1.793217567	1
701	701	A_21_P0000088	-1.43934469	-1.3673473678	0.841269841269841
702	702	A_21_P0000089	-0.8716689166	-0.8256725108	1
703	703	A_21_P0000090	-2.7774255862	-2.780626611	0.841269841269841
704	704	A_21_P0000091	-3.3963061144	-3.7833114048	0.222222222222222
705	705	A_21_P0000092	-0.4370766086	0.2724402466	0.0952380952380952
706	706	A_21_P0000093	-1.6839342828	-1.5795223238	1
707	707	A_21_P0000094	3.7399422604	3.7226397784	1
708	708	A_21_P0000095	1.2012244314	1.4744352214	0.150793650793651
709	709	A_21_P0000096	-2.9344197402	-3.20006041	0.69047619047619
710	710	A_21_P0000097	-1.8622994926	-2.3177722778	0.222222222222222
711	711	A_21_P0000098	-1.7068882368	-2.4749787544	0.0952380952380952
712	712	A_21_P0000099	0.573265005	0.3946300044	0.420634920634921
713	713	A_21_P0000100	4.9711448086	5.6363436126	0.547619047619048
714	714	A_21_P0000101	7.7642482068	7.9367807332	0.547619047619048
715	715	A_21_P0000102	7.2263185866	7.5726026074	0.0317460317460317
716	716	A_21_P0000103	-1.5972876356	-1.3954584754	0.547619047619048
717	717	A_21_P0000104	-3.2304903072	-2.860729283	0.30952380952381
718	718	A_21_P0000105	-5.3672460632	-4.9359570922	0.150793650793651
719	719	A_21_P0000106	7.4617201314	7.5928522206	0.547619047619048
720	720	A_21_P0000107	-0.669512298	-0.4049134662	0.420634920634921
721	721	A_21_P0000108	7.2895325768	7.597237578	0.150793650793651
722	722	A_21_P0000109	2.4284925586	2.823754648	0.222222222222222
723	723	A_21_P0000110	-3.103436826	-3.1871213086	0.69047619047619
724	724	A_21_P0000111	-5.522948707	-5.1205888774	0.150793650793651
725	725	A_21_P0000112	2.2467363574	2.3608986014	0.420634920634921
726	726	A_21_P0000113	0.1770481736	0.2750921302	0.841269841269841
727	727	A_21_P0000114	-5.598725502	-5.0366929624	0.0555555555555556
728	728	A_21_P0000115	2.0131068186	1.3341878484	0.0952380952380952
729	729	A_21_P0000116	-5.1609753376	-4.6340412842	0.150793650793651
730	730	A_21_P0000117	-3.6416599998	-3.7188022654	0.841269841269841
731	731	A_21_P0000118	-4.538215302	-4.3467175498	0.69047619047619
732	732	A_21_P0000119	-5.2216296338	-5.1503630608	0.841269841269841
733	733	A_21_P0000120	-3.9153853964	-3.8488300846	0.69047619047619
734	734	A_21_P0000121	-2.1263934144	-2.2297974092	0.841269841269841
735	735	A_21_P0000122	-4.9483175082	-4.6562039928	0.420634920634921
736	736	A_21_P0000123	-5.6228200372	-5.2317784378	0.222222222222222
737	737	A_21_P0000124	-2.620781948	-2.7320132054	0.841269841269841
738	738	A_21_P0000125	-3.7215591306	-4.2886940266	0.420634920634921
739	739	A_21_P0000126	-1.7562072236	-2.0061379468	0.150793650793651
740	740	A_21_P0000127	-1.6114058162	-1.5391132956	0.69047619047619
741	741	A_21_P0000128	-3.8819769136	-3.851234683	1
742	742	A_21_P0000129	-5.5515686204	-5.2477649752	0.30952380952381
743	743	A_21_P0000130	-2.609698911	-2.9061868546	0.420634920634921
744	744	A_21_P0000131	1.7953434294	1.4718389606	0.150793650793651
745	745	A_21_P0000132	-3.5490511648	-3.7077685198	0.69047619047619
746	746	A_21_P0000133	-5.2721844752	-5.2026396458	0.420634920634921
747	747	A_21_P0000134	-5.2414710216	-5.0068039334	0.30952380952381
748	748	A_21_P0000135	1.691770432	1.5013198144	0.547619047619048
749	749	A_21_P0000136	-5.7140261214	-5.3171109634	0.150793650793651
750	750	A_21_P0000137	-2.4138392916	-2.3546260052	0.841269841269841
751	751	A_21_P0000138	-0.6884521832	-0.6260947918	0.69047619047619
752	752	A_21_P0000139	1.1497085356	1.1495248398	0.69047619047619
753	753	A_21_P0000140	-0.5924395026	-0.9101768692	0.420634920634921
754	754	A_21_P0000141	0.8213247988	0.6700163526	0.547619047619048
755	755	A_21_P0000142	1.2127332492	1.356339929	0.222222222222222
756	756	A_21_P0000143	1.3878387754	1.9493034954	0.30952380952381
757	757	A_21_P0000144	-2.6551892632	-2.997482471	0.0952380952380952
758	758	A_21_P0000145	-2.3518365528	-2.9901485148	0.0317460317460317
759	759	A_21_P0000146	-3.2937077148	-3.9755650582	0.150793650793651
760	760	A_21_P0000147	-0.847560734	-0.7332810854	0.547619047619048
761	761	A_21_P0000148	0.8490974516	0.4128419042	0.420634920634921
762	762	A_21_P0000149	-1.413480671	-1.2247413478	0.420634920634921
763	763	A_21_P0000150	0.9967125098	0.6443764394	0.420634920634921
764	764	A_21_P0000151	-5.016138114	-5.0901871544	1
765	765	A_21_P0000152	2.3514126096	1.9154312894	0.420634920634921
766	766	A_21_P0000153	2.7263365564	2.5928818376	0.841269841269841
767	767	A_21_P0000154	-5.6933982144	-5.3092300166	0.150793650793651
768	768	A_21_P0000155	-0.7245678872	-0.8128404932	1
769	769	A_21_P0000156	-5.130760863	-5.0812002594	0.69047619047619
770	770	A_21_P0000157	0.760447266	0.0628915712	0.150793650793651
771	771	A_21_P0000158	-0.7359253654	-0.8375786156	0.69047619047619
772	772	A_21_P0000159	-4.6248985002	-4.204323267	0.30952380952381
773	773	A_21_P0000160	-4.9619967118	-4.253171668	0.150793650793651
774	774	A_21_P0000161	-0.0232962426	-0.4468127078	0.150793650793651
775	775	A_21_P0000162	-5.616288593	-5.286795509	0.30952380952381
776	776	A_21_P0000163	1.3075686738	1.4088333862	0.30952380952381
777	777	A_21_P0000164	-3.1472911106	-3.0843816874	1
778	778	A_21_P0000165	-4.8255191912	-4.712657191	0.547619047619048
779	779	A_21_P0000166	-5.0258913224	-5.05436717	1
780	780	A_21_P0000167	-5.5678180024	-5.1863545062	0.222222222222222
781	781	A_21_P0000168	-0.9211598548	-1.8255657378	0.0158730158730159
782	782	A_21_P0000169	-3.292733616	-3.6755807836	0.222222222222222
783	783	A_21_P0000170	-4.6328252522	-3.9050025166	0.0952380952380952
784	784	A_21_P0000171	2.1155816662	2.5446895702	0.150793650793651
785	785	A_21_P0000172	0.9982852452	0.9503551592	0.841269841269841
786	786	A_21_P0000174	3.6376677548	3.7471893736	1
787	787	A_21_P0000175	2.373705435	1.8636888228	0.0952380952380952
788	788	A_21_P0000176	-5.6545061856	-5.319381719	0.150793650793651
789	789	A_21_P0000177	-1.4699202952	-1.6038874642	0.420634920634921
790	790	A_21_P0000178	-0.4114668812	-0.7992361592	0.841269841269841
791	791	A_21_P0000179	1.3955725124	0.6348671324	0.0952380952380952
792	792	A_21_P0000180	-1.0708838468	-1.3978386186	0.222222222222222
793	793	A_21_P0000181	0.343613239	0.3734608544	1
794	794	A_21_P0000182	-5.6555001232	-5.1342861554	0.150793650793651
795	795	A_21_P0000184	-5.3173898106	-4.2702854196	0.0317460317460317
796	796	A_21_P0000185	-2.4749363198	-1.94127383	0.547619047619048
797	797	A_21_P0000186	-4.0302164266	-4.3957566864	0.841269841269841
798	798	A_21_P0000187	0.1207897872	0.178895284	1
799	799	A_21_P0000188	-5.6345645284	-5.2483624574	0.150793650793651
800	800	A_21_P0000189	2.7044653798	2.7922350874	0.841269841269841
801	801	A_21_P0000190	-0.8840688812	-0.9836057726	0.150793650793651
802	802	A_21_P0000191	-3.6981885036	-3.8630194116	0.547619047619048
803	803	A_21_P0000192	-0.1559750588	-0.5852984092	0.547619047619048
804	804	A_21_P0000193	1.7614782744	1.1192737024	0.0317460317460317
805	805	A_21_P0000194	-5.184166491	-4.705317183	0.0952380952380952
806	806	A_21_P0000195	0.9214301004	0.6441363506	0.69047619047619
807	807	A_21_P0000196	-5.6309116314	-5.2583309272	0.222222222222222
808	808	A_21_P0000197	4.4469392128	4.8245964836	0.547619047619048
809	809	A_21_P0000198	-5.6102280216	-5.2464919566	0.150793650793651
810	810	A_21_P0000199	0.0193306736	0.1231966534	0.420634920634921
811	811	A_21_P0000200	-2.145135287	-2.4390951304	0.69047619047619
812	812	A_21_P0000201	1.4199854812	0.840154403	0.30952380952381
813	813	A_21_P0000202	3.100594398	2.5164629256	0.0317460317460317
814	814	A_21_P0000203	0.203487587	0.0926397532	0.841269841269841
815	815	A_21_P0000204	-4.3735643724	-4.1368385526	0.841269841269841
816	816	A_21_P0000205	-0.3508616698	-0.4319904508	0.841269841269841
817	817	A_21_P0000261	1.2281156878	1.4069682984	0.69047619047619
818	818	A_21_P0000305	0.2835367746	0.0762030884	0.69047619047619
819	819	A_21_P0000344	1.4717287694	1.6984921758	0.150793650793651
820	820	A_21_P0000534	3.1380290862	2.9693410976	0.547619047619048
821	821	A_21_P0000536	4.3268972044	4.4154903044	0.547619047619048
822	822	A_21_P0000552	-2.2709104508	-2.4821936002	0.841269841269841
823	823	A_21_P0000566	1.5745371742	1.5008332342	0.841269841269841
824	824	A_21_P0000574	-1.3473981222	-1.6350197638	0.420634920634921
825	825	A_21_P0000585	3.1674902822	2.599550055	0.0158730158730159
826	826	A_21_P0000598	0.8663978482	0.38044653	0.0952380952380952
827	827	A_21_P0000599	3.4969451846	3.5679969172	1
828	828	A_21_P0000601	-5.627732338	-5.2368246146	0.150793650793651
829	829	A_21_P0000602	5.3469707276	4.788937178	0.0952380952380952
830	830	A_21_P0000605	0.7730877436	1.9275140166	0.0952380952380952
831	831	A_21_P0000609	-3.3787774184	-3.2574029746	0.841269841269841
832	832	A_21_P0000624	-1.9800608858	-2.8041700144	0.420634920634921
833	833	A_21_P0000650	6.0775725098	6.2129349394	0.30952380952381
834	834	A_21_P0000664	1.0410212268	1.671879847	0.0952380952380952
835	835	A_21_P0000669	-2.472134012	-1.9387842336	0.222222222222222
836	836	A_21_P0000670	-0.2435956722	0.3029101088	0.00793650793650794
837	837	A_21_P0000671	1.7859790728	1.527950964	0.547619047619048
838	838	A_21_P0000703	-5.5851688972	-5.2157066626	0.150793650793651
839	839	A_21_P0000707	0.493818051	-0.1056648042	0.00793650793650794
840	840	A_21_P0000717	2.3772895642	1.9468681204	0.30952380952381
841	841	A_21_P0000766	0.9066374194	1.5067116668	0.222222222222222
842	842	A_21_P0000845	-4.896885777	-4.925366806	0.841269841269841
843	843	A_21_P0000909	-2.4081028552	-2.525742625	0.30952380952381
844	844	A_21_P0000911	-5.3727657098	-5.2051685374	0.547619047619048
845	845	A_21_P0000912	-4.992420193	-4.8672989384	0.841269841269841
846	846	A_21_P0000913	-4.3084827986	-3.9154381226	0.69047619047619
847	847	A_21_P0000914	-5.5009543684	-5.0477917332	0.0952380952380952
848	848	A_21_P0000915	-5.2372969822	-4.9744374744	0.420634920634921
849	849	A_21_P0000916	-5.0993521132	-5.0058447802	0.841269841269841
850	850	A_21_P0000920	-5.466435687	-5.1399169734	0.30952380952381
851	851	A_21_P0000921	-2.3246109298	-1.9333959572	0.0952380952380952
852	852	A_21_P0000922	-5.6622837158	-5.296034291	0.222222222222222
853	853	A_21_P0000923	-2.2153917912	-1.3896071078	0.30952380952381
854	854	A_21_P0000924	-2.1167005698	-2.1424098348	0.841269841269841
855	855	A_21_P0000925	-4.07249123	-4.1771524356	0.69047619047619
856	856	A_21_P0000930	-5.6011012624	-5.1157413552	0.150793650793651
857	857	A_21_P0000932	-5.6643831444	-5.2580757054	0.150793650793651
858	858	A_21_P0000935	-3.1722825068	-3.0194017166	0.69047619047619
859	859	A_21_P0000937	0.3916585618	-0.2969732928	0.0952380952380952
860	860	A_21_P0000941	2.5230311206	2.4899719932	0.69047619047619
861	861	A_21_P0000943	-3.081597662	-3.316091314	0.69047619047619
862	862	A_21_P0000944	-3.005644398	-2.9544988368	0.841269841269841
863	863	A_21_P0000945	-5.5899140164	-5.1625768582	0.150793650793651
864	864	A_21_P0000947	-2.3638991468	-2.219208871	0.841269841269841
865	865	A_21_P0000952	-4.5822492734	-5.0663043656	0.547619047619048
866	866	A_21_P0000953	-5.6261951488	-5.2049049584	0.150793650793651
867	867	A_21_P0000954	-0.4752501454	-0.531673572	0.69047619047619
868	868	A_21_P0000955	-5.6449706618	-5.2664015082	0.222222222222222
869	869	A_21_P0000958	-0.911075906	-1.2145514572	0.30952380952381
870	870	A_21_P0000962	-3.6194319872	-3.96411445	0.547619047619048
871	871	A_21_P0000967	-5.1001092182	-5.3130522242	0.547619047619048
872	872	A_21_P0000969	-2.5959738518	-2.9114432584	0.69047619047619
873	873	A_21_P0000971	-1.21753888	-1.0864190242	0.69047619047619
874	874	A_21_P0000972	-4.4661587488	-4.5916138764	0.841269841269841
875	875	A_21_P0000973	-3.9221013464	-3.4150789976	0.69047619047619
876	876	A_21_P0000974	-5.4625202712	-5.2346796528	0.69047619047619
877	877	A_21_P0000977	-0.2460402404	-0.2688179454	0.841269841269841
878	878	A_21_P0000978	-5.1769952816	-5.066746097	0.420634920634921
879	879	A_21_P0000984	-4.6561399034	-4.9739758618	0.420634920634921
880	880	A_21_P0000987	-3.257980817	-2.9961816134	0.547619047619048
881	881	A_21_P0000988	-5.0854405818	-4.9792826092	0.841269841269841
882	882	A_21_P0000989	-1.2065325914	-1.8108552426	0.30952380952381
883	883	A_21_P0000994	1.4543814462	1.44542827	0.547619047619048
884	884	A_21_P0000997	-5.6828688834	-5.111780266	0.0317460317460317
885	885	A_21_P0000999	-1.5626501326	-1.1692759434	0.30952380952381
886	886	A_21_P0001000	-5.6480545664	-5.268844526	0.222222222222222
887	887	A_21_P0001002	2.0951201706	2.1978431002	0.547619047619048
888	888	A_21_P0001003	-5.6020183008	-5.2380165166	0.222222222222222
889	889	A_21_P0001004	-2.2217995236	-2.0097393942	0.547619047619048
890	890	A_21_P0001005	-2.1496716856	-2.2040431554	1
891	891	A_21_P0001006	-5.6038462344	-5.0452724308	0.150793650793651
892	892	A_21_P0001008	-5.0178489828	-4.588997706	0.420634920634921
893	893	A_21_P0001012	-5.0929106206	-4.852983803	0.841269841269841
894	894	A_21_P0001016	-1.2621455896	-1.2906176466	0.841269841269841
895	895	A_21_P0001017	-3.267175071	-3.6196115266	0.69047619047619
896	896	A_21_P0001018	-1.386915074	-1.1061748688	0.547619047619048
897	897	A_21_P0001019	-5.4208049114	-5.2097950412	0.420634920634921
898	898	A_21_P0001020	-4.3817416632	-4.5477648166	0.420634920634921
899	899	A_21_P0001021	-0.6026319016	-0.5335407332	0.69047619047619
900	900	A_21_P0001027	-5.2433838314	-5.0385707388	0.69047619047619
901	901	A_21_P0001028	-5.3449366206	-5.0701064426	0.420634920634921
902	902	A_21_P0001030	-1.2253430454	-1.6739925194	0.150793650793651
903	903	A_21_P0001037	-2.4391759146	-2.2013116458	0.420634920634921
904	904	A_21_P0001039	-5.1622434758	-5.0687672888	0.841269841269841
905	905	A_21_P0001040	-5.3230201502	-5.1870785572	0.841269841269841
906	906	A_21_P0001041	-1.0971927666	-1.0717626964	1
907	907	A_21_P0001043	-4.587272452	-4.7276824672	0.69047619047619
908	908	A_21_P0001044	-1.1581872642	-1.4597977722	0.222222222222222
909	909	A_21_P0001047	-5.6797363588	-5.2871186936	0.150793650793651
910	910	A_21_P0001048	-2.070188444	-2.1860538604	0.547619047619048
911	911	A_21_P0001049	-4.5046695788	-4.004338046	0.150793650793651
912	912	A_21_P0001050	-4.9492961922	-4.6531279558	0.547619047619048
913	913	A_21_P0001051	-2.6838705132	-2.7387316728	0.69047619047619
914	914	A_21_P0001053	-4.4533749674	-4.9484432922	0.222222222222222
915	915	A_21_P0001054	-2.2537467218	-2.13886409	1
916	916	A_21_P0001056	-5.5985526952	-5.231359064	0.150793650793651
917	917	A_21_P0001057	-5.5575134374	-5.0164971828	0.150793650793651
918	918	A_21_P0001060	-4.4840777692	-3.9434874958	0.420634920634921
919	919	A_21_P0001062	-5.575010754	-5.2478514958	0.30952380952381
920	920	A_21_P0001064	-4.7823609812	-5.1018343142	0.69047619047619
921	921	A_21_P0001065	-5.4827218778	-5.0284622792	0.150793650793651
922	922	A_21_P0001070	-4.948313343	-5.113523363	1
923	923	A_21_P0001076	-5.5335553932	-5.2012005916	0.222222222222222
924	924	A_21_P0001078	-5.5501375086	-5.2044655512	0.222222222222222
925	925	A_21_P0001080	-2.6950281014	-3.2055947114	0.547619047619048
926	926	A_21_P0001081	-5.018266342	-4.9422567992	1
927	927	A_21_P0001084	-0.5098756458	-0.0602147344	0.69047619047619
928	928	A_21_P0001085	1.5318408678	1.5383334728	1
929	929	A_21_P0001087	2.1785742392	2.1886280548	0.841269841269841
930	930	A_21_P0001088	2.15118643	1.9531080378	0.0952380952380952
931	931	A_21_P0001090	-1.90994123	-1.9555316614	0.69047619047619
932	932	A_21_P0001092	0.4704466474	0.4119802982	0.841269841269841
933	933	A_21_P0001093	-3.5547413132	-3.1156322862	0.30952380952381
934	934	A_21_P0001095	-5.5832506748	-5.0834304722	0.0317460317460317
935	935	A_21_P0001096	-3.7918239362	-4.0208096806	0.69047619047619
936	936	A_21_P0001098	-4.6260708986	-4.0434653918	0.30952380952381
937	937	A_21_P0001099	-3.7655605492	-4.0556786632	0.222222222222222
938	938	A_21_P0001105	-3.4762314712	-3.3691704292	0.841269841269841
939	939	A_21_P0001107	-2.7978183386	-2.812909346	0.841269841269841
940	940	A_21_P0001109	-5.3796712424	-5.1716633316	0.547619047619048
941	941	A_21_P0001110	-2.7831123678	-2.3358276038	0.222222222222222
942	942	A_21_P0001116	-5.100508339	-4.886238742	1
943	943	A_21_P0001117	-5.1097949916	-5.1060300288	0.547619047619048
944	944	A_21_P0001118	-5.6656923776	-5.083107803	0.150793650793651
945	945	A_21_P0001120	-2.5357350478	-2.684131128	0.222222222222222
946	946	A_21_P0001123	-4.6477041722	-5.0433246346	0.222222222222222
947	947	A_21_P0001124	-4.4099220188	-4.4285922366	0.841269841269841
948	948	A_21_P0001126	-4.028675892	-3.9360575342	1
949	949	A_21_P0001127	-3.6938163776	-3.2719730232	0.547619047619048
950	950	A_21_P0001128	-0.721536158	-0.9829569514	0.547619047619048
951	951	A_21_P0001130	-5.3648168434	-5.1098676876	0.30952380952381
952	952	A_21_P0001132	-4.7842403732	-4.5692868984	0.547619047619048
953	953	A_21_P0001133	-2.472275305	-2.4681754468	1
954	954	A_21_P0001137	-2.2761369406	-2.521073814	0.30952380952381
955	955	A_21_P0001138	-3.2284512944	-3.369390242	1
956	956	A_21_P0001139	-1.1272433348	-1.541343795	0.0555555555555556
957	957	A_21_P0001141	-5.0460925108	-4.6972451938	0.30952380952381
958	958	A_21_P0001144	-5.6799431398	-5.2273437332	0.0317460317460317
959	959	A_21_P0001147	-2.7757895946	-2.8339411912	1
960	960	A_21_P0001148	-4.8180580548	-4.8715954132	1
961	961	A_21_P0001154	-5.0746276682	-5.1448931088	0.841269841269841
962	962	A_21_P0001155	-4.8395496812	-5.0048658382	0.841269841269841
963	963	A_21_P0001165	-2.2071835316	-2.0982246582	0.69047619047619
964	964	A_21_P0001166	-4.5757813284	-4.5772682486	1
965	965	A_21_P0001168	-2.2308505606	-2.4890553064	0.420634920634921
966	966	A_21_P0001170	-0.6511777664	-0.4931660238	0.69047619047619
967	967	A_21_P0001173	-4.5767839394	-4.7871616066	1
968	968	A_21_P0001174	-4.663989901	-4.8304705654	0.69047619047619
969	969	A_21_P0001175	-5.4788112212	-5.24545239	0.547619047619048
970	970	A_21_P0001176	-4.756012726	-3.6352940704	0.0555555555555556
971	971	A_21_P0001177	1.7989859532	1.725703012	0.841269841269841
972	972	A_21_P0001179	-5.1351539562	-5.2014931034	0.841269841269841
973	973	A_21_P0001180	-4.0144131502	-4.5201910988	0.222222222222222
974	974	A_21_P0001181	-1.9226661366	-1.8227434134	1
975	975	A_21_P0001183	-3.3949744898	-3.3770756838	1
976	976	A_21_P0001185	-5.2873131628	-5.0917087594	0.420634920634921
977	977	A_21_P0001188	-0.2955105938	-0.427848637	0.420634920634921
978	978	A_21_P0001191	-2.8323531164	-3.135676428	0.420634920634921
979	979	A_21_P0001195	-4.1742357862	-4.1151971116	1
980	980	A_21_P0001197	-1.3566552094	-0.9997594838	0.0317460317460317
981	981	A_21_P0001199	-5.6594860268	-5.2859951266	0.222222222222222
982	982	A_21_P0001203	-2.2009213302	-1.9406089364	0.841269841269841
983	983	A_21_P0001205	-5.4783359874	-5.0414232228	0.420634920634921
984	984	A_21_P0001206	-5.5083948568	-4.9873598886	0.222222222222222
985	985	A_21_P0001210	-5.6950681834	-5.2615242504	0.150793650793651
986	986	A_21_P0001211	-5.483406762	-5.1266879592	0.150793650793651
987	987	A_21_P0001212	-5.4109754864	-4.70282253	0.0952380952380952
988	988	A_21_P0001214	-2.2361567238	-2.6032955024	0.0952380952380952
989	989	A_21_P0001216	-1.7018013712	-1.782030569	0.69047619047619
990	990	A_21_P0001217	-4.6593871126	-4.714963359	1
991	991	A_21_P0001219	-5.4002218492	-5.1311335726	0.222222222222222
992	992	A_21_P0001222	-1.534278012	-1.606688535	1
993	993	A_21_P0001225	-5.1136004782	-5.1385924076	0.841269841269841
994	994	A_21_P0001226	-5.3056245512	-5.2519142812	1
995	995	A_21_P0001227	-5.5418107288	-4.868141588	0.0952380952380952
996	996	A_21_P0001228	-5.4604457994	-5.0539540678	0.222222222222222
997	997	A_21_P0001232	-5.6488365494	-5.2035511512	0.222222222222222
998	998	A_21_P0001234	-4.2476061048	-4.314553221	1
999	999	A_21_P0001236	-5.5873568516	-5.1989318622	0.150793650793651
1000	1000	A_21_P0001238	-0.0739285912	-0.25422798	0.547619047619048
1001	1001	A_21_P0001239	-0.0152792944	-0.1168338638	0.420634920634921
1002	1002	A_21_P0001242	-5.5627528742	-5.1805351016	0.150793650793651
1003	1003	A_21_P0001243	-4.5959870254	-4.4493523574	0.841269841269841
1004	1004	A_21_P0001244	-0.9477268234	-1.2031969784	0.222222222222222
1005	1005	A_21_P0001245	-1.7376979726	-2.1478938808	0.150793650793651
1006	1006	A_21_P0001246	3.5584778318	3.2596404766	0.150793650793651
1007	1007	A_21_P0001249	-2.0948821012	-2.027105046	0.69047619047619
1008	1008	A_21_P0001256	-3.5244667918	-3.7949650682	0.69047619047619
1009	1009	A_21_P0001258	-5.6270106222	-5.250979322	0.150793650793651
1010	1010	A_21_P0001269	-4.523469263	-4.5493566328	0.841269841269841
1011	1011	A_21_P0001273	0.0434927362	-0.1758197948	0.222222222222222
1012	1012	A_21_P0001305	-4.960182523	-4.703891165	0.222222222222222
1013	1013	A_21_P0001311	-2.4080519124	-2.6684995502	0.222222222222222
1014	1014	A_21_P0001319	-5.5281787484	-5.0377908628	0.30952380952381
1015	1015	A_21_P0001321	-5.5737737836	-5.110582293	0.222222222222222
1016	1016	A_21_P0001324	-1.2906241592	-1.3031439406	1
1017	1017	A_21_P0001338	-5.3183871384	-5.164150452	0.69047619047619
1018	1018	A_21_P0001345	-4.202161368	-4.1813437494	0.841269841269841
1019	1019	A_21_P0001350	-5.6573272766	-5.2196998436	0.222222222222222
1020	1020	A_21_P0001352	-5.6481733832	-5.2468655846	0.150793650793651
1021	1021	A_21_P0001364	-2.4072031164	-2.4984842538	0.420634920634921
1022	1022	A_21_P0001365	-2.5409507514	-2.5000034998	0.841269841269841
1023	1023	A_21_P0001368	-2.9734914982	-2.9804102438	1
1024	1024	A_21_P0001369	2.2626279816	2.2101435114	1
1025	1025	A_21_P0001371	-0.6589004472	-0.336290378	0.69047619047619
1026	1026	A_21_P0001374	3.1272525398	3.0588458648	1
1027	1027	A_21_P0001387	-2.2720839894	-2.2035386988	0.841269841269841
1028	1028	A_21_P0001391	-5.5828184526	-5.2687832004	0.30952380952381
1029	1029	A_21_P0001392	-5.5728557626	-5.0211328666	0.0952380952380952
1030	1030	A_21_P0001395	-3.1672094248	-3.837854472	0.0317460317460317
1031	1031	A_21_P0001402	1.0535225944	1.1803610454	0.30952380952381
1032	1032	A_21_P0001410	1.1025602644	0.4060211482	0.0952380952380952
1033	1033	A_21_P0001411	0.4003197802	0.4230714658	0.841269841269841
1034	1034	A_21_P0001412	-1.751605909	-1.6900791388	0.69047619047619
1035	1035	A_21_P0001415	-5.5115637732	-5.0324998764	0.0555555555555556
1036	1036	A_21_P0001419	-3.2568659016	-3.1339973928	1
1037	1037	A_21_P0001427	-5.6564763996	-5.1093900308	0.0317460317460317
1038	1038	A_21_P0001429	-5.518864446	-5.2413296636	0.420634920634921
1039	1039	A_21_P0001443	-3.1228318952	-2.97982364	0.69047619047619
1040	1040	A_21_P0001451	-2.6465379854	-2.8791060688	0.420634920634921
1041	1041	A_21_P0001457	-3.0624957602	-3.543925903	0.30952380952381
1042	1042	A_21_P0001464	-4.2428224338	-4.522537822	0.547619047619048
1043	1043	A_21_P0001475	-2.60584521	-2.6714513752	0.841269841269841
1044	1044	A_21_P0001482	1.2151378346	1.3208489494	0.547619047619048
1045	1045	A_21_P0001484	-0.677116429	-0.4109881306	0.69047619047619
1046	1046	A_21_P0001486	-2.4101477484	-2.3602780812	1
1047	1047	A_21_P0001498	-3.2629526698	-2.9845822556	0.420634920634921
1048	1048	A_21_P0001509	-4.2970518642	-4.3224759398	1
1049	1049	A_21_P0001519	-5.431888878	-5.1736400056	0.30952380952381
1050	1050	A_21_P0001528	-4.5592161836	-4.1037584048	0.30952380952381
1051	1051	A_21_P0001529	-4.8519373192	-5.0419589036	0.547619047619048
1052	1052	A_21_P0001533	-5.2488047214	-5.1598021082	0.69047619047619
1053	1053	A_21_P0001540	-1.4076820948	-1.3146869484	0.69047619047619
1054	1054	A_21_P0001541	-3.2460300654	-3.8126148576	0.69047619047619
1055	1055	A_21_P0001551	-5.5668532492	-5.2830791278	0.30952380952381
1056	1056	A_21_P0001573	-1.5909557324	-1.7328397202	0.841269841269841
1057	1057	A_21_P0001576	-0.5188726508	-0.4857409974	0.841269841269841
1058	1058	A_21_P0001578	-5.6422585432	-5.264094503	0.150793650793651
1059	1059	A_21_P0001590	-4.4210191638	-4.3940591848	0.841269841269841
1060	1060	A_21_P0001603	-4.7876302802	-4.666519281	0.420634920634921
1061	1061	A_21_P0001626	-5.1531586918	-4.9054163802	0.841269841269841
1062	1062	A_21_P0001628	-4.3307417024	-4.4924860998	0.841269841269841
1063	1063	A_21_P0001631	0.3962478016	0.661675379	0.547619047619048
1064	1064	A_21_P0001638	-0.5832533898	-0.4555867568	0.69047619047619
1065	1065	A_21_P0001658	-3.0651072572	-3.57059956	0.420634920634921
1066	1066	A_21_P0001667	-0.5805691578	-0.514915484	0.69047619047619
1067	1067	A_21_P0001679	-5.6361265128	-5.2734579134	0.222222222222222
1068	1068	A_21_P0001692	-5.0940683506	-5.0488247768	0.69047619047619
1069	1069	A_21_P0001694	0.2046341922	0.1691901198	0.841269841269841
1070	1070	A_21_P0001701	-4.3772507902	-4.5721297394	0.547619047619048
1071	1071	A_21_P0001704	-0.781780732	-0.5427736692	0.69047619047619
1072	1072	A_21_P0001706	0.4563641628	0.5308241836	0.547619047619048
1073	1073	A_21_P0001709	-5.5276491636	-5.2477321998	0.420634920634921
1074	1074	A_21_P0001711	-3.2610627198	-3.1962764108	0.841269841269841
1075	1075	A_21_P0001712	-3.9072788828	-3.8972591766	1
1076	1076	A_21_P0001717	-3.1885525096	-3.2135262552	0.841269841269841
1077	1077	A_21_P0001718	-0.412977395	-0.5064991526	0.69047619047619
1078	1078	A_21_P0001724	0.3452452972	0.2771663802	0.841269841269841
1079	1079	A_21_P0001725	-4.958128973	-5.0312798636	0.841269841269841
1080	1080	A_21_P0001726	-1.0273434024	-0.9891916382	0.841269841269841
1081	1081	A_21_P0001732	-5.2052267464	-5.151716589	0.841269841269841
1082	1082	A_21_P0001734	-5.563790349	-5.1856484524	0.30952380952381
1083	1083	A_21_P0001741	3.2152088162	2.897108819	0.30952380952381
1084	1084	A_21_P0001745	-1.2916758658	-1.534735425	0.150793650793651
1085	1085	A_21_P0001747	0.2396686422	0.4983397418	0.420634920634921
1086	1086	A_21_P0001770	-5.7029625382	-4.9792893232	0.0317460317460317
1087	1087	A_21_P0001771	-0.364496671	-0.383589138	0.841269841269841
1088	1088	A_21_P0001772	-3.7235900256	-4.4548927738	0.222222222222222
1089	1089	A_21_P0001775	-2.2990559406	-2.3604895428	0.841269841269841
1090	1090	A_21_P0001778	-5.672944044	-5.3020856598	0.222222222222222
1091	1091	A_21_P0001781	-2.1087229932	-1.8795196496	0.547619047619048
1092	1092	A_21_P0001785	-5.3667631722	-5.0844024916	0.841269841269841
1093	1093	A_21_P0001786	-3.0006399586	-3.5004752826	0.69047619047619
1094	1094	A_21_P0001788	-5.6845695956	-5.24309547	0.150793650793651
1095	1095	A_21_P0001792	-5.5598023086	-5.1430203638	0.150793650793651
1096	1096	A_21_P0001793	-1.1105910464	-1.1997934338	1
1097	1097	A_21_P0001794	-2.7601866816	-2.625095401	0.841269841269841
1098	1098	A_21_P0001795	-5.5955206568	-5.1083933854	0.150793650793651
1099	1099	A_21_P0001796	-5.6418885524	-5.2437672004	0.150793650793651
1100	1100	A_21_P0001797	-5.5628839018	-5.239694305	0.222222222222222
1101	1101	A_21_P0001800	-5.3692181914	-5.1759806316	0.69047619047619
1102	1102	A_21_P0001803	-4.9551887054	-4.9190643134	0.69047619047619
1103	1103	A_21_P0001805	-4.1024955134	-3.789459461	0.69047619047619
1104	1104	A_21_P0001806	-5.650510189	-5.2769125	0.150793650793651
1105	1105	A_21_P0001807	-2.2743716624	-2.9121874664	0.0158730158730159
1106	1106	A_21_P0001813	-5.682680183	-5.1603373598	0.150793650793651
1107	1107	A_21_P0001814	-0.5224583064	-0.902179532	0.0158730158730159
1108	1108	A_21_P0001818	-4.1857236534	-3.696408784	0.30952380952381
1109	1109	A_21_P0001820	-4.2749973242	-4.4342925726	0.547619047619048
1110	1110	A_21_P0001821	-4.6240156848	-4.7659980272	0.420634920634921
1111	1111	A_21_P0001824	-5.6003126418	-5.174395279	0.150793650793651
1112	1112	A_21_P0001826	-3.0453553756	-3.057848004	1
1113	1113	A_21_P0001827	-1.6458167184	-1.3401207474	0.420634920634921
1114	1114	A_21_P0001828	-2.2420207624	-2.7000813734	0.150793650793651
1115	1115	A_21_P0001830	-4.770608786	-5.1399795342	0.420634920634921
1116	1116	A_21_P0001833	-5.1445518794	-5.2009033218	0.841269841269841
1117	1117	A_21_P0001835	-4.9146569076	-4.5517202358	0.150793650793651
1118	1118	A_21_P0001836	-3.7197357456	-4.0338368232	0.420634920634921
1119	1119	A_21_P0001838	-5.5748235064	-5.2098525698	0.222222222222222
1120	1120	A_21_P0001841	-4.7715537072	-4.8131731388	0.841269841269841
1121	1121	A_21_P0001844	-0.0961333162	-0.363248641	0.30952380952381
1122	1122	A_21_P0001845	-5.3845394984	-4.5092275488	0.150793650793651
1123	1123	A_21_P0001847	-0.6678371204	-0.6652005566	1
1124	1124	A_21_P0001850	-5.6817958904	-5.2194893292	0.0555555555555556
1125	1125	A_21_P0001854	-5.5330870816	-5.0331445102	0.0317460317460317
1126	1126	A_21_P0001855	-5.4378433878	-5.064149454	0.0952380952380952
1127	1127	A_21_P0001857	-5.1121357152	-4.9527347518	0.30952380952381
1128	1128	A_21_P0001861	-1.477587936	-1.5373020524	0.841269841269841
1129	1129	A_21_P0001865	-2.2728955106	-2.6147370028	0.0555555555555556
1130	1130	A_21_P0001867	0.416800587	0.3768258054	0.841269841269841
1131	1131	A_21_P0001873	0.0241800726	0.4953806244	0.0952380952380952
1132	1132	A_21_P0001874	-5.4711543836	-5.2048987532	0.420634920634921
1133	1133	A_21_P0001875	-5.4646370412	-5.1527753458	0.420634920634921
1134	1134	A_21_P0001876	-1.9044888718	-2.6790405562	0.0952380952380952
1135	1135	A_21_P0001877	-5.4247793022	-5.1670016022	0.547619047619048
1136	1136	A_21_P0001878	-3.3439447594	-3.4906652654	0.420634920634921
1137	1137	A_21_P0001880	-0.0643639364	-0.836020616	0.841269841269841
1138	1138	A_21_P0001883	-2.9142771544	-3.0117262094	1
1139	1139	A_21_P0001886	0.3563335058	0.3051665932	1
1140	1140	A_21_P0001888	-5.5636879188	-5.2242094328	0.150793650793651
1141	1141	A_21_P0001890	-1.4867881414	-1.702803867	0.420634920634921
1142	1142	A_21_P0001891	-5.5306284968	-5.228903071	0.420634920634921
1143	1143	A_21_P0001892	1.728808214	1.6536787226	1
1144	1144	A_21_P0001893	-0.5389666218	-0.8121033638	0.547619047619048
1145	1145	A_21_P0001894	-3.842614441	-4.2750695724	0.420634920634921
1146	1146	A_21_P0001896	-5.4038580476	-4.9060400594	0.150793650793651
1147	1147	A_21_P0001897	-1.620845685	-1.6086932814	0.841269841269841
1148	1148	A_21_P0001898	-5.260431435	-5.2275603006	0.69047619047619
1149	1149	A_21_P0001900	0.3488270402	0.4347334154	0.69047619047619
1150	1150	A_21_P0001902	-1.6008210864	-2.2316166396	0.222222222222222
1151	1151	A_21_P0001903	-5.2188435152	-5.1083010892	0.420634920634921
1152	1152	A_21_P0001906	-4.503716491	-4.9096410604	1
1153	1153	A_21_P0001907	-5.5688214292	-5.2018506246	0.222222222222222
1154	1154	A_21_P0001908	-5.0861210536	-5.19954913	1
1155	1155	A_21_P0001909	-1.1596094326	-1.0383568572	0.69047619047619
1156	1156	A_21_P0001915	-2.6276465728	-2.8978904218	0.420634920634921
1157	1157	A_21_P0001916	-5.1977560154	-5.2652907048	0.841269841269841
1158	1158	A_21_P0001918	-5.5047614514	-5.2002727476	0.30952380952381
1159	1159	A_21_P0001921	-5.559839065	-5.1116396584	0.150793650793651
1160	1160	A_21_P0001922	-1.6982835062	-1.9530481222	0.420634920634921
1161	1161	A_21_P0001925	-0.5535259174	-0.2853086996	1
1162	1162	A_21_P0001926	-5.6471972246	-5.0377975574	0.0952380952380952
1163	1163	A_21_P0001928	-4.470252445	-4.917566905	0.0952380952380952
1164	1164	A_21_P0001931	-1.5115889372	-1.2539999804	0.547619047619048
1165	1165	A_21_P0001932	-5.524308727	-5.1388227102	0.222222222222222
1166	1166	A_21_P0001933	-3.8188773398	-3.9531452236	1
1167	1167	A_21_P0001937	-3.2160845508	-3.1187452752	0.841269841269841
1168	1168	A_21_P0001941	-5.6309903092	-4.8899761636	0.150793650793651
1169	1169	A_21_P0001943	-2.527945437	-2.5523134844	0.841269841269841
1170	1170	A_21_P0001946	-5.2137926222	-5.0362259534	0.547619047619048
1171	1171	A_21_P0001947	-5.6295899878	-5.1904020174	0.0952380952380952
1172	1172	A_21_P0001949	-5.330989466	-4.9364748674	0.547619047619048
1173	1173	A_21_P0001950	-0.2404487542	-0.1920072672	0.547619047619048
1174	1174	A_21_P0001951	-2.7539250494	-3.0063201046	1
1175	1175	A_21_P0001952	2.036721142	1.7597270358	0.30952380952381
1176	1176	A_21_P0001953	-4.731352252	-4.6508986606	0.547619047619048
1177	1177	A_21_P0001954	-4.831314537	-4.9692871826	0.547619047619048
1178	1178	A_21_P0001955	-0.7840974206	-0.7328079522	1
1179	1179	A_21_P0001956	-5.5248721444	-4.9507816568	0.0317460317460317
1180	1180	A_21_P0001961	-4.8733870342	-4.7442675556	0.69047619047619
1181	1181	A_21_P0001967	-5.1066433656	-5.0070127788	1
1182	1182	A_21_P0001968	-5.1913865998	-5.0833760562	0.841269841269841
1183	1183	A_21_P0001974	-4.734969498	-5.1696051986	0.841269841269841
1184	1184	A_21_P0001976	-0.6043334488	-0.6932719408	0.547619047619048
1185	1185	A_21_P0001979	-5.4853109496	-5.068209701	0.0952380952380952
1186	1186	A_21_P0001982	-5.281828088	-5.2613208874	1
1187	1187	A_21_P0001983	-2.103209966	-1.9054530688	0.420634920634921
1188	1188	A_21_P0001986	-5.5919217018	-5.2338589394	0.222222222222222
1189	1189	A_21_P0001988	-1.3245215726	-1.317906709	0.841269841269841
1190	1190	A_21_P0001990	-3.464470797	-2.9608983948	0.0952380952380952
1191	1191	A_21_P0001992	-2.015035647	-2.2408835164	0.841269841269841
1192	1192	A_21_P0001993	-5.3952287226	-4.6105665144	0.30952380952381
1193	1193	A_21_P0001999	-5.6065823418	-5.2191478586	0.222222222222222
1194	1194	A_21_P0002002	-5.4084658044	-5.100160618	0.30952380952381
1195	1195	A_21_P0002003	-5.4065260204	-5.1427034424	0.150793650793651
1196	1196	A_21_P0002005	-5.6533460198	-5.2726449122	0.150793650793651
1197	1197	A_21_P0002013	-1.5713180434	-1.799021569	0.150793650793651
1198	1198	A_21_P0002014	-3.2747344598	-3.8741666956	0.0317460317460317
1199	1199	A_21_P0002017	-4.9521362844	-5.0401283696	0.69047619047619
1200	1200	A_21_P0002020	-1.2980939294	-1.8289400718	0.0952380952380952
1201	1201	A_21_P0002022	-5.5698864356	-5.1644031854	0.150793650793651
1202	1202	A_21_P0002030	-2.4630076226	-2.3116112148	0.222222222222222
1203	1203	A_21_P0002033	-5.5687662018	-5.1630360194	0.0952380952380952
1204	1204	A_21_P0002036	-3.2652128164	-3.8388895836	0.0317460317460317
1205	1205	A_21_P0002040	-5.5115156152	-5.2127869568	0.30952380952381
1206	1206	A_21_P0002042	-0.1875010912	-0.1568277562	0.841269841269841
1207	1207	A_21_P0002043	-5.2146171206	-5.0271211922	0.547619047619048
1208	1208	A_21_P0002044	-5.6031183874	-5.1887854476	0.150793650793651
1209	1209	A_21_P0002046	-5.6491045376	-5.1839658242	0.0317460317460317
1210	1210	A_21_P0002047	0.0149468168	0.1862041894	0.547619047619048
1211	1211	A_21_P0002048	-5.5464191966	-5.1798439866	0.0952380952380952
1212	1212	A_21_P0002049	-5.640659483	-5.2815451968	0.222222222222222
1213	1213	A_21_P0002051	-5.5704465962	-5.1398347762	0.150793650793651
1214	1214	A_21_P0002053	-0.6595866548	-0.7331207718	0.841269841269841
1215	1215	A_21_P0002055	-5.6190878826	-5.2410216016	0.222222222222222
1216	1216	A_21_P0002062	-5.6622212788	-5.2552241558	0.150793650793651
1217	1217	A_21_P0002064	-3.5358094278	-3.2676900474	0.841269841269841
1218	1218	A_21_P0002067	-3.491393942	-4.6707227526	0.00793650793650794
1219	1219	A_21_P0002068	-5.0086054562	-4.8428544124	0.547619047619048
1220	1220	A_21_P0002071	-5.3648813228	-4.9745654228	0.0952380952380952
1221	1221	A_21_P0002072	-5.0319121242	-4.8455844876	0.30952380952381
1222	1222	A_21_P0002073	-1.1090341568	-1.0810980878	0.69047619047619
1223	1223	A_21_P0002081	-5.6414910522	-5.2182145998	0.150793650793651
1224	1224	A_21_P0002085	-5.5049347902	-5.0456909172	0.0952380952380952
1225	1225	A_21_P0002086	-2.3328112186	-1.9792456292	0.420634920634921
1226	1226	A_21_P0002088	-5.548517446	-5.1802669824	0.222222222222222
1227	1227	A_21_P0002091	-1.1677606584	-1.0937928384	0.841269841269841
1228	1228	A_21_P0002093	-4.9865530596	-5.1235206106	0.547619047619048
1229	1229	A_21_P0002096	-3.8160834516	-3.5350459302	0.841269841269841
1230	1230	A_21_P0002098	-1.9677844928	-2.591853243	0.0952380952380952
1231	1231	A_21_P0002099	-5.3996454354	-4.9293621492	0.222222222222222
1232	1232	A_21_P0002100	-2.9597906516	-3.0804912134	0.547619047619048
1233	1233	A_21_P0002101	-5.5608397758	-5.0834012084	0.150793650793651
1234	1234	A_21_P0002104	-5.6200979514	-5.2113223092	0.222222222222222
1235	1235	A_21_P0002107	-5.5469849492	-5.2703962826	0.420634920634921
1236	1236	A_21_P0002110	-3.3901174162	-3.6944714072	0.547619047619048
1237	1237	A_21_P0002111	-5.5414925432	-5.1632031016	0.150793650793651
1238	1238	A_21_P0002113	-3.1561644072	-2.663815133	0.420634920634921
1239	1239	A_21_P0002116	-5.6047528558	-5.1477526198	0.150793650793651
1240	1240	A_21_P0002118	-5.0207925762	-5.3122545958	1
1241	1241	A_21_P0002129	-5.0158572692	-5.0717028398	0.841269841269841
1242	1242	A_21_P0002130	-5.5488138888	-5.1904040874	0.222222222222222
1243	1243	A_21_P0002131	-5.4161873214	-4.2885210148	0.0158730158730159
1244	1244	A_21_P0002132	-3.3729521568	-3.4086257214	1
1245	1245	A_21_P0002133	-4.0617538844	-4.3882022274	0.150793650793651
1246	1246	A_21_P0002135	-5.312765714	-5.1027007126	0.69047619047619
1247	1247	A_21_P0002136	-5.634257185	-5.2519271204	0.150793650793651
1248	1248	A_21_P0002137	-3.0536616376	-3.0014016366	0.841269841269841
1249	1249	A_21_P0002138	-4.439526607	-4.753391549	0.30952380952381
1250	1250	A_21_P0002142	-1.755785447	-2.1485879874	0.222222222222222
1251	1251	A_21_P0002144	-5.6072459818	-5.1636236282	0.150793650793651
1252	1252	A_21_P0002147	-2.5536609806	-2.864277825	0.150793650793651
1253	1253	A_21_P0002148	-5.5888549252	-5.2685738158	0.420634920634921
1254	1254	A_21_P0002163	-3.9851400242	-4.3075224768	1
1255	1255	A_21_P0002167	-2.3346712936	-1.8726995272	0.222222222222222
1256	1256	A_21_P0002168	-4.047255337	-3.7524410884	0.69047619047619
1257	1257	A_21_P0002175	-5.5756924308	-5.2757720382	0.30952380952381
1258	1258	A_21_P0002182	0.4038739372	0.3809137488	0.841269841269841
1259	1259	A_21_P0002191	-3.8098220094	-3.8697469156	0.420634920634921
1260	1260	A_21_P0002202	-3.1644926576	-3.6153436542	0.420634920634921
1261	1261	A_21_P0002204	-3.973850145	-3.7866431052	1
1262	1262	A_21_P0002209	-3.7266383272	-3.9118603258	0.841269841269841
1263	1263	A_21_P0002221	-5.4714695412	-5.1838412514	0.30952380952381
1264	1264	A_21_P0002236	-5.4407203182	-5.0475860756	0.30952380952381
1265	1265	A_21_P0002242	-0.1381779778	-0.067272172	0.547619047619048
1266	1266	A_21_P0002263	-5.6649053506	-5.2690743924	0.150793650793651
1267	1267	A_21_P0002266	-5.4293878266	-5.1386163854	0.420634920634921
1268	1268	A_21_P0002268	-5.488572981	-5.1991693464	0.30952380952381
1269	1269	A_21_P0002269	-5.584641987	-5.166996307	0.150793650793651
1270	1270	A_21_P0002319	-5.6349671712	-5.1978118868	0.150793650793651
1271	1271	A_21_P0002326	-4.878067151	-4.966819173	1
1272	1272	A_21_P0002344	-5.1892527552	-5.1205050388	0.69047619047619
1273	1273	A_21_P0002354	-2.3043037862	-2.6495537676	0.69047619047619
1274	1274	A_21_P0002358	-4.9864482206	-4.8832676952	0.69047619047619
1275	1275	A_21_P0002368	-1.9421313402	-1.8951833706	0.69047619047619
1276	1276	A_21_P0002371	-3.3972071064	-3.4878693096	0.547619047619048
1277	1277	A_21_P0002376	-5.527139887	-5.1637633672	0.0555555555555556
1278	1278	A_21_P0002384	-5.6686095214	-5.300391635	0.222222222222222
1279	1279	A_21_P0002388	-0.1084300136	-0.0803265176	1
1280	1280	A_21_P0002393	-5.5537411604	-5.1737542838	0.222222222222222
1281	1281	A_21_P0002394	-3.2148833606	-3.5388643748	0.547619047619048
1282	1282	A_21_P0002395	-2.6272265082	-3.683576597	0.30952380952381
1283	1283	A_21_P0002422	-4.0916869036	-4.6030202972	0.420634920634921
1284	1284	A_21_P0002425	-1.6257288166	-1.5373200752	0.69047619047619
1285	1285	A_21_P0002430	-4.1777793326	-4.2185280252	1
1286	1286	A_21_P0002436	-5.1995960592	-5.0203902448	0.420634920634921
1287	1287	A_21_P0002454	-0.6070340486	-0.4262973402	0.69047619047619
1288	1288	A_21_P0002457	-4.1857270658	-4.4375041672	0.69047619047619
1289	1289	A_21_P0002474	3.9372408336	4.3900838078	0.150793650793651
1290	1290	A_21_P0002475	3.15951852	3.5234306434	0.222222222222222
1291	1291	A_21_P0002476	-2.4504823486	-2.3659567648	0.69047619047619
1292	1292	A_21_P0002477	-1.29153978	-1.0893235934	0.841269841269841
1293	1293	A_21_P0002492	0.1992838636	0.00426609239999999	0.150793650793651
1294	1294	A_21_P0002500	-5.6143801568	-5.222054925	0.150793650793651
1295	1295	A_21_P0002511	-2.5127926876	-3.8674998374	0.0952380952380952
1296	1296	A_21_P0002514	-4.0983476642	-4.2868182378	1
1297	1297	A_21_P0002524	-5.404984096	-4.9581477536	0.30952380952381
1298	1298	A_21_P0002532	-3.1632011748	-3.3770187482	0.420634920634921
1299	1299	A_21_P0002556	-5.6550794932	-5.2750860914	0.222222222222222
1300	1300	A_21_P0002559	-4.9382710032	-4.554010261	0.150793650793651
1301	1301	A_21_P0002572	-5.5251775106	-5.1467490288	0.222222222222222
1302	1302	A_21_P0002574	-5.4206007618	-5.1382303164	0.420634920634921
1303	1303	A_21_P0002586	-1.256838912	-1.4400706742	1
1304	1304	A_21_P0002590	-5.4429351992	-4.7889367474	0.0158730158730159
1305	1305	A_21_P0002592	-0.7143496336	-0.3887477602	0.30952380952381
1306	1306	A_21_P0002594	-1.7412588724	-1.4421413696	0.150793650793651
1307	1307	A_21_P0002595	-5.5610207228	-5.2318112638	0.222222222222222
1308	1308	A_21_P0002599	-5.3649213696	-5.1910258336	0.420634920634921
1309	1309	A_21_P0002604	2.3388933528	1.977870507	0.30952380952381
1310	1310	A_21_P0002605	-5.374361047	-5.2255408534	0.69047619047619
1311	1311	A_21_P0002620	-5.4276398932	-5.2872788636	0.420634920634921
1312	1312	A_21_P0002622	-5.3926847342	-5.104609073	0.30952380952381
1313	1313	A_21_P0002626	-5.475371884	-5.0183125216	0.30952380952381
1314	1314	A_21_P0002637	-3.437058683	-3.7861220676	0.0952380952380952
1315	1315	A_21_P0002641	-0.9875199622	-1.4758125128	0.0555555555555556
1316	1316	A_21_P0002642	-4.7865044644	-4.297185047	0.30952380952381
1317	1317	A_21_P0002645	-5.2314699398	-4.7948096986	0.30952380952381
1318	1318	A_21_P0002655	-3.1347680872	-3.1252643002	1
1319	1319	A_21_P0002661	-4.8296151446	-4.823017353	0.69047619047619
1320	1320	A_21_P0002666	-5.172848711	-5.1957631734	0.547619047619048
1321	1321	A_21_P0002670	-3.0685194378	-2.2279175242	0.00793650793650794
1322	1322	A_21_P0002678	-1.580035189	-1.384001358	0.69047619047619
1323	1323	A_21_P0002679	-3.3480633262	-3.2519643878	1
1324	1324	A_21_P0002686	-5.6365213748	-5.2517259746	0.150793650793651
1325	1325	A_21_P0002687	-3.5747915904	-4.1404912406	0.420634920634921
1326	1326	A_21_P0002701	-4.8350755116	-4.6777771378	0.420634920634921
1327	1327	A_21_P0002702	-3.7103623588	-4.2775847026	0.222222222222222
1328	1328	A_21_P0002704	-5.4660425568	-4.853432504	0.0158730158730159
1329	1329	A_21_P0002705	-2.9146362606	-3.2264129206	0.222222222222222
1330	1330	A_21_P0002706	0.7510628494	0.3933310926	0.222222222222222
1331	1331	A_21_P0002707	-5.6037099442	-5.2190060706	0.150793650793651
1332	1332	A_21_P0002708	-5.5683634176	-5.195089664	0.150793650793651
1333	1333	A_21_P0002709	-5.6703865798	-5.132895235	0.0555555555555556
1334	1334	A_21_P0002710	-3.4540148738	-3.3587411012	1
1335	1335	A_21_P0002713	-5.5001865866	-5.193197768	0.30952380952381
1336	1336	A_21_P0002715	-5.6461966406	-5.2062188672	0.0555555555555556
1337	1337	A_21_P0002719	-3.488396013	-3.6865321188	1
1338	1338	A_21_P0002722	3.6348778044	3.5523396782	1
1339	1339	A_21_P0002724	-5.4827087738	-5.1284518782	0.30952380952381
1340	1340	A_21_P0002725	-5.6025222734	-5.049213438	0.150793650793651
1341	1341	A_21_P0002732	-5.6425526316	-5.182760167	0.0952380952380952
1342	1342	A_21_P0002734	-5.6217796944	-5.1730398094	0.150793650793651
1343	1343	A_21_P0002735	-5.6287686204	-4.6347814072	0.0555555555555556
1344	1344	A_21_P0002736	-5.2723317752	-4.958075355	0.420634920634921
1345	1345	A_21_P0002738	-5.5791878338	-5.1078528534	0.222222222222222
1346	1346	A_21_P0002739	0.6938551094	0.7833577102	0.69047619047619
1347	1347	A_21_P0002740	-4.241024145	-3.5855171044	0.420634920634921
1348	1348	A_21_P0002741	-3.5826493278	-3.8368227092	1
1349	1349	A_21_P0002742	-3.0489994088	-2.9248858872	0.841269841269841
1350	1350	A_21_P0002743	-5.6611920328	-5.0802349966	0.0555555555555556
1351	1351	A_21_P0002748	-4.6101257846	-4.6619856348	1
1352	1352	A_21_P0002749	-5.6047519326	-5.2148742478	0.222222222222222
1353	1353	A_21_P0002750	-0.2113646218	-0.3440452994	0.547619047619048
1354	1354	A_21_P0002751	-5.6224753914	-5.1886246392	0.150793650793651
1355	1355	A_21_P0002752	-4.3511352746	-4.2898761694	1
1356	1356	A_21_P0002755	-5.4605418226	-5.1547855506	0.30952380952381
1357	1357	A_21_P0002756	-3.2042304536	-3.5196264008	0.420634920634921
1358	1358	A_21_P0002758	-5.5304095246	-5.1821579106	0.150793650793651
1359	1359	A_21_P0002760	-5.6109310684	-5.216396901	0.150793650793651
1360	1360	A_21_P0002761	-5.549412314	-5.0668440726	0.150793650793651
1361	1361	A_21_P0002763	-3.7518732522	-4.322313849	0.0555555555555556
1362	1362	A_21_P0002766	-2.8547201858	-3.7371325972	0.0952380952380952
1363	1363	A_21_P0002767	-4.7156933166	-5.0049984502	0.547619047619048
1364	1364	A_21_P0002768	-1.287393615	-1.3538333488	0.69047619047619
1365	1365	A_21_P0002769	-5.5353504566	-5.0223248956	0.30952380952381
1366	1366	A_21_P0002772	-1.790062832	-1.7716745528	1
1367	1367	A_21_P0002773	-5.6169559736	-5.2187796146	0.150793650793651
1368	1368	A_21_P0002775	-1.5908645206	-1.4480866542	0.547619047619048
1369	1369	A_21_P0002776	-5.478317215	-5.1050313674	0.222222222222222
1370	1370	A_21_P0002779	-3.7182907406	-3.4955654892	0.420634920634921
1371	1371	A_21_P0002780	-5.528109437	-5.2048762752	0.30952380952381
1372	1372	A_21_P0002781	-5.6251951586	-5.2359875706	0.222222222222222
1373	1373	A_21_P0002782	-4.9061794426	-5.1603724614	0.841269841269841
1374	1374	A_21_P0002783	-4.5336931958	-4.5259557292	1
1375	1375	A_21_P0002784	-1.6042685606	-1.637590837	0.841269841269841
1376	1376	A_21_P0002786	-2.0677880658	-2.0746858606	1
1377	1377	A_21_P0002787	-5.3378282938	-5.1054498002	0.420634920634921
1378	1378	A_21_P0002792	-5.4122825928	-5.077085595	0.420634920634921
1379	1379	A_21_P0002794	-4.7371828128	-5.2143684124	0.150793650793651
1380	1380	A_21_P0002801	-0.720752274	-0.972098583	0.547619047619048
1381	1381	A_21_P0002802	-5.1395909406	-5.1475055682	0.69047619047619
1382	1382	A_21_P0002805	0.9948255868	0.696251624	0.222222222222222
1383	1383	A_21_P0002807	-5.5349692376	-5.0658101442	0.222222222222222
1384	1384	A_21_P0002808	-5.6018570898	-5.2659294864	0.222222222222222
1385	1385	A_21_P0002809	-5.532256976	-4.9723429316	0.0952380952380952
1386	1386	A_21_P0002814	-5.6069891612	-5.218590275	0.150793650793651
1387	1387	A_21_P0002815	-3.792962726	-3.8677862406	1
1388	1388	A_21_P0002816	-5.0427303424	-4.8393502268	0.420634920634921
1389	1389	A_21_P0002817	-5.378249188	-5.0514133096	0.30952380952381
1390	1390	A_21_P0002818	-4.510210432	-4.2557501218	0.69047619047619
1391	1391	A_21_P0002820	0.5182116926	0.342117334	0.841269841269841
1392	1392	A_21_P0002821	-3.8497720858	-4.1164032366	1
1393	1393	A_21_P0002824	-1.2385190006	-1.538489512	0.30952380952381
1394	1394	A_21_P0002828	-1.006134178	-1.3031037456	0.69047619047619
1395	1395	A_21_P0002831	1.3222665358	1.2796998274	0.69047619047619
1396	1396	A_21_P0002834	-2.6274293208	-3.6080288052	0.00793650793650794
1397	1397	A_21_P0002836	-5.3059503958	-5.2960066196	0.69047619047619
1398	1398	A_21_P0002837	-1.8286829938	-1.785240694	1
1399	1399	A_21_P0002838	-0.6233232328	-0.6786931518	0.69047619047619
1400	1400	A_21_P0002842	-5.6930715046	-5.3066486378	0.150793650793651
1401	1401	A_21_P0002844	-5.1184254796	-5.035649187	0.69047619047619
1402	1402	A_21_P0002847	-3.0070438882	-3.3190226492	0.420634920634921
1403	1403	A_21_P0002854	-5.0713930254	-5.1763512796	1
1404	1404	A_21_P0002855	-5.6428339816	-5.2549055096	0.150793650793651
1405	1405	A_21_P0002857	-4.0102442884	-4.5940499112	0.420634920634921
1406	1406	A_21_P0002858	-5.5409925458	-5.0089218652	0.0555555555555556
1407	1407	A_21_P0002861	-5.388830836	-5.096362257	0.420634920634921
1408	1408	A_21_P0002866	-5.6216787028	-4.8861592686	0.150793650793651
1409	1409	A_21_P0002867	-5.632146055	-5.2306789808	0.150793650793651
1410	1410	A_21_P0002874	-2.7340330978	-3.1406296426	0.150793650793651
1411	1411	A_21_P0002877	-5.5395841208	-5.2768934492	0.420634920634921
1412	1412	A_21_P0002883	-5.583346676	-5.2238410776	0.222222222222222
1413	1413	A_21_P0002886	-5.080418445	-4.985619432	0.841269841269841
1414	1414	A_21_P0002887	-4.8602464352	-4.6975642612	0.30952380952381
1415	1415	A_21_P0002891	-5.5797179666	-5.1726869654	0.222222222222222
1416	1416	A_21_P0002895	-5.625552015	-5.1587711236	0.150793650793651
1417	1417	A_21_P0002903	-3.2337099164	-3.7800778118	0.222222222222222
1418	1418	A_21_P0002905	-5.6415249832	-5.2612959582	0.150793650793651
1419	1419	A_21_P0002907	-4.8491301786	-5.2071602958	0.222222222222222
1420	1420	A_21_P0002908	-4.3439039756	-4.1733424714	0.69047619047619
1421	1421	A_21_P0002910	-5.5116234674	-5.1408373692	0.222222222222222
1422	1422	A_21_P0002914	-5.6571865314	-5.2532842666	0.0952380952380952
1423	1423	A_21_P0002916	-1.769630532	-1.6701935086	0.420634920634921
1424	1424	A_21_P0002917	-0.973043371	-0.9421250312	0.841269841269841
1425	1425	A_21_P0002920	-1.7073496308	-1.8605802184	0.420634920634921
1426	1426	A_21_P0002923	-0.8208339096	-1.2068212058	0.222222222222222
1427	1427	A_21_P0002924	-1.596095065	-1.7248810298	0.420634920634921
1428	1428	A_21_P0002925	-5.2117610654	-4.9248722574	0.547619047619048
1429	1429	A_21_P0002943	-5.3823873036	-5.081070226	0.420634920634921
1430	1430	A_21_P0002944	-4.6326519532	-4.7890005438	0.222222222222222
1431	1431	A_21_P0002945	1.4290710892	1.5090498946	0.547619047619048
1432	1432	A_21_P0002958	-4.4854010886	-4.3121138178	0.841269841269841
1433	1433	A_21_P0002977	-5.6589464686	-5.316875307	0.222222222222222
1434	1434	A_21_P0002981	-5.4931181992	-5.1894454042	0.222222222222222
1435	1435	A_21_P0002985	-2.7956297518	-2.932543436	0.841269841269841
1436	1436	A_21_P0003018	-3.3835558768	-3.3072502686	0.841269841269841
1437	1437	A_21_P0003022	-5.406031071	-4.9804444332	0.0555555555555556
1438	1438	A_21_P0003027	-4.90238773	-4.7684744488	0.69047619047619
1439	1439	A_21_P0003042	-1.9914284522	-2.197798107	0.30952380952381
1440	1440	A_21_P0003056	-5.3948249994	-5.16699796	0.420634920634921
1441	1441	A_21_P0003075	-1.457354827	-1.600339087	0.420634920634921
1442	1442	A_21_P0003078	-5.6307290138	-5.0926192222	0.150793650793651
1443	1443	A_21_P0003089	3.103079294	3.0837693456	1
1444	1444	A_21_P0003091	3.995240513	3.8867306988	0.69047619047619
1445	1445	A_21_P0003097	-1.0458373316	-1.1433260376	0.150793650793651
1446	1446	A_21_P0003101	-5.522194381	-5.137012819	0.222222222222222
1447	1447	A_21_P0003111	-2.2305688136	-2.043613888	1
1448	1448	A_21_P0003120	-3.264794964	-3.662654153	0.00793650793650794
1449	1449	A_21_P0003122	-5.2689693868	-5.035809809	0.69047619047619
1450	1450	A_21_P0003124	-5.5932719784	-5.1048192028	0.0952380952380952
1451	1451	A_21_P0003127	-4.976096318	-4.8224826204	0.69047619047619
1452	1452	A_21_P0003131	-5.6862389452	-5.3035717932	0.150793650793651
1453	1453	A_21_P0003132	-4.4191473842	-4.7730316742	0.547619047619048
1454	1454	A_21_P0003137	8.2083153818	8.225432396	0.420634920634921
1455	1455	A_21_P0003147	-5.2878775554	-5.0442162876	0.30952380952381
1456	1456	A_21_P0003153	-1.1231593658	-1.2717574844	0.547619047619048
1457	1457	A_21_P0003159	-5.3584403676	-5.128456037	0.420634920634921
1458	1458	A_21_P0003160	-3.9422332956	-3.817142302	1
1459	1459	A_21_P0003163	-5.5158502662	-5.2266539224	0.420634920634921
1460	1460	A_21_P0003164	-5.2349214872	-5.1430014452	0.69047619047619
1461	1461	A_21_P0003168	-5.55106537	-5.0126457578	0.0952380952380952
1462	1462	A_21_P0003208	0.2385054992	0.3820470556	1
1463	1463	A_21_P0003211	0.0827432108	0.2080284748	0.547619047619048
1464	1464	A_21_P0003212	0.9049632672	0.8735470354	1
1465	1465	A_21_P0003213	0.6700008034	0.550848592	0.841269841269841
1466	1466	A_21_P0003220	-5.6342459938	-5.2118794596	0.150793650793651
1467	1467	A_21_P0003228	-2.8535874656	-3.4333038608	0.30952380952381
1468	1468	A_21_P0003239	-5.147338725	-5.2029472638	0.69047619047619
1469	1469	A_21_P0003243	8.2997075616	8.2936227088	1
1470	1470	A_21_P0003244	8.1653399394	8.2605282136	0.420634920634921
1471	1471	A_21_P0003256	-3.8801830122	-3.5289181956	0.841269841269841
1472	1472	A_21_P0003263	-4.310170703	-4.148465514	0.841269841269841
1473	1473	A_21_P0003267	-2.5173479026	-3.1359261308	0.222222222222222
1474	1474	A_21_P0003271	-4.063891172	-4.4067338448	0.69047619047619
1475	1475	A_21_P0003275	-0.189409123	-0.3238130238	1
1476	1476	A_21_P0003295	-5.3837247528	-5.0849561804	0.420634920634921
1477	1477	A_21_P0003297	-4.6025494908	-4.6516966492	1
1478	1478	A_21_P0003299	-1.359259467	-1.4277492334	1
1479	1479	A_21_P0003300	-2.6886917296	-2.3721244898	0.69047619047619
1480	1480	A_21_P0003304	-1.6209618476	-1.7995544706	0.222222222222222
1481	1481	A_21_P0003308	0.1822977754	0.2617994074	0.841269841269841
1482	1482	A_21_P0003318	-3.858534904	-4.181427046	0.30952380952381
1483	1483	A_21_P0003319	-5.1119375688	-4.849879141	0.420634920634921
1484	1484	A_21_P0003320	1.3995402616	1.2585363578	0.841269841269841
1485	1485	A_21_P0003321	-5.0455354526	-5.1446461472	0.69047619047619
1486	1486	A_21_P0003322	-3.379444753	-3.8195521032	0.30952380952381
1487	1487	A_21_P0003323	-5.5553634078	-5.1905004472	0.150793650793651
1488	1488	A_21_P0003325	-5.408544575	-5.1900862184	0.420634920634921
1489	1489	A_21_P0003326	-5.6341818586	-4.9575624042	0.0555555555555556
1490	1490	A_21_P0003329	-5.6840950946	-5.0945442448	0.150793650793651
1491	1491	A_21_P0003331	-5.6203716488	-5.1996307382	0.150793650793651
1492	1492	A_21_P0003332	-2.2066924946	-2.135538998	0.69047619047619
1493	1493	A_21_P0003333	-5.4854465024	-5.2324728066	0.30952380952381
1494	1494	A_21_P0003343	-4.9688185042	-5.1516182932	0.69047619047619
1495	1495	A_21_P0003348	-4.9824078446	-4.523949599	0.547619047619048
1496	1496	A_21_P0003350	-5.617791759	-5.2008107022	0.150793650793651
1497	1497	A_21_P0003352	-0.5331771392	-0.4130430448	1
1498	1498	A_21_P0003353	-5.3993267044	-5.101257584	0.222222222222222
1499	1499	A_21_P0003354	0.2874776974	0.1887669712	0.547619047619048
1500	1500	A_21_P0003357	-4.2496845302	-3.4108749276	0.0952380952380952
1501	1501	A_21_P0003358	-5.2897854394	-4.9016199254	0.30952380952381
1502	1502	A_21_P0003362	-5.6601849426	-5.2945616176	0.222222222222222
1503	1503	A_21_P0003367	-3.1516828584	-3.0183709612	0.547619047619048
1504	1504	A_21_P0003368	-5.539744268	-5.1477550644	0.150793650793651
1505	1505	A_21_P0003370	-5.6330178574	-5.2177460578	0.222222222222222
1506	1506	A_21_P0003372	-5.6737138524	-5.276096123	0.0952380952380952
1507	1507	A_21_P0003373	-5.6132415208	-5.157845172	0.150793650793651
1508	1508	A_21_P0003376	-5.6341272472	-5.2621396098	0.222222222222222
1509	1509	A_21_P0003377	-5.4743790796	-4.9487583508	0.0317460317460317
1510	1510	A_21_P0003378	-5.6378172078	-5.2581048356	0.150793650793651
1511	1511	A_21_P0003380	-1.4730748676	-1.4979341094	0.841269841269841
1512	1512	A_21_P0003381	-5.1252125246	-5.0607351666	0.547619047619048
1513	1513	A_21_P0003383	-5.4720331448	-4.8181251628	0.30952380952381
1514	1514	A_21_P0003391	-5.6159435308	-5.1621941062	0.150793650793651
1515	1515	A_21_P0003394	-4.9606148236	-4.233000241	0.420634920634921
1516	1516	A_21_P0003396	-5.3944186632	-5.168294061	0.420634920634921
1517	1517	A_21_P0003397	-5.6927943852	-5.283036432	0.150793650793651
1518	1518	A_21_P0003400	-5.6580905172	-5.2757657494	0.150793650793651
1519	1519	A_21_P0003401	-3.0203267034	-2.7401963876	0.69047619047619
1520	1520	A_21_P0003402	-4.8946578764	-4.4707257432	0.150793650793651
1521	1521	A_21_P0003403	-1.8406927566	-1.5785451004	0.222222222222222
1522	1522	A_21_P0003404	-0.165618178	-0.175078789	0.69047619047619
1523	1523	A_21_P0003407	-5.5527922192	-5.2926083676	0.420634920634921
1524	1524	A_21_P0003408	-5.5168866538	-5.1033420394	0.222222222222222
1525	1525	A_21_P0003410	-4.1881471396	-4.0540494256	0.841269841269841
1526	1526	A_21_P0003412	-5.269940958	-4.9851098492	0.547619047619048
1527	1527	A_21_P0003413	-4.1524611634	-3.7841083848	0.420634920634921
1528	1528	A_21_P0003414	-4.7522758464	-4.21146172	0.547619047619048
1529	1529	A_21_P0003418	-5.4629921028	-5.0999980972	0.150793650793651
1530	1530	A_21_P0003419	-1.5076401208	-1.5932103024	0.841269841269841
1531	1531	A_21_P0003421	-5.5170104932	-5.1666715964	0.222222222222222
1532	1532	A_21_P0003425	-5.6004460838	-5.2344916262	0.150793650793651
1533	1533	A_21_P0003427	-4.6069260094	-4.3023336946	0.547619047619048
1534	1534	A_21_P0003428	-5.1614834162	-4.9806301586	0.841269841269841
1535	1535	A_21_P0003429	-3.6404731054	-4.086492455	0.30952380952381
1536	1536	A_21_P0003433	-5.642044936	-5.1325001348	0.150793650793651
1537	1537	A_21_P0003435	-5.411799604	-5.07673674	0.30952380952381
1538	1538	A_21_P0003439	-3.2634722952	-3.2274953058	0.69047619047619
1539	1539	A_21_P0003442	-5.3084577298	-5.0387286114	0.420634920634921
1540	1540	A_21_P0003443	-5.607784186	-5.2095723922	0.150793650793651
1541	1541	A_21_P0003449	-5.675169817	-5.0414362226	0.222222222222222
1542	1542	A_21_P0003450	-5.0148919354	-5.261426457	0.547619047619048
1543	1543	A_21_P0003451	-1.8485896596	-1.6431483994	0.222222222222222
1544	1544	A_21_P0003454	-1.7182506304	-2.2313408318	0.0317460317460317
1545	1545	A_21_P0003455	-3.2906580396	-3.310753768	1
1546	1546	A_21_P0003457	0.064220237	-0.402446557	0.0555555555555556
1547	1547	A_21_P0003461	-4.365348933	-4.2320001656	0.841269841269841
1548	1548	A_21_P0003464	-5.3840587092	-5.1010035764	0.222222222222222
1549	1549	A_21_P0003467	-5.6187101164	-5.2037820572	0.150793650793651
1550	1550	A_21_P0003468	-5.1197182408	-5.0932651934	1
1551	1551	A_21_P0003473	-5.2930624106	-5.2438091384	0.547619047619048
1552	1552	A_21_P0003475	-5.5281887726	-5.2545854084	0.30952380952381
1553	1553	A_21_P0003477	-5.3934691144	-5.11789089	0.30952380952381
1554	1554	A_21_P0003479	-5.4028236974	-5.2905485628	0.841269841269841
1555	1555	A_21_P0003480	-4.8251654302	-4.930750122	0.69047619047619
1556	1556	A_21_P0003487	-5.588555853	-5.1734055608	0.150793650793651
1557	1557	A_21_P0003490	-5.327027099	-5.1665420508	0.69047619047619
1558	1558	A_21_P0003492	-5.3148879742	-5.0232682832	0.420634920634921
1559	1559	A_21_P0003493	-3.3165921032	-3.0862054444	0.547619047619048
1560	1560	A_21_P0003494	-5.3720430444	-5.1801856644	0.420634920634921
1561	1561	A_21_P0003495	-5.6111855574	-5.2577137516	0.222222222222222
1562	1562	A_21_P0003496	-5.5074936808	-5.2298109562	0.30952380952381
1563	1563	A_21_P0003500	-5.1173602012	-4.8397097404	0.547619047619048
1564	1564	A_21_P0003504	-5.5668085742	-5.2003133128	0.150793650793651
1565	1565	A_21_P0003506	-5.5404581326	-5.1636534634	0.222222222222222
1566	1566	A_21_P0003507	-5.6515468582	-5.2922055152	0.150793650793651
1567	1567	A_21_P0003509	-5.6776159304	-5.2549981546	0.150793650793651
1568	1568	A_21_P0003510	-3.870900425	-4.1574202772	0.69047619047619
1569	1569	A_21_P0003512	-5.5811924756	-5.1674919146	0.0952380952380952
1570	1570	A_21_P0003515	-5.262218779	-5.2215866722	1
1571	1571	A_21_P0003516	-1.9600887218	-1.9217468462	1
1572	1572	A_21_P0003517	-4.530279657	-4.602641934	1
1573	1573	A_21_P0003525	-3.4477606926	-3.6941371046	0.222222222222222
1574	1574	A_21_P0003526	-1.4483453732	-1.4689326624	1
1575	1575	A_21_P0003528	-4.7895584812	-5.0233075922	0.547619047619048
1576	1576	A_21_P0003531	-5.7097567826	-5.18859148	0.150793650793651
1577	1577	A_21_P0003532	-5.4415840142	-5.1714343678	0.420634920634921
1578	1578	A_21_P0003535	-4.9389917606	-4.0377284462	0.0952380952380952
1579	1579	A_21_P0003537	-4.8315795756	-4.8327697066	1
1580	1580	A_21_P0003540	-5.2428608782	-5.1169388096	0.420634920634921
1581	1581	A_21_P0003542	-1.19704048	-1.2244051694	0.69047619047619
1582	1582	A_21_P0003545	-5.6390002218	-5.1885725866	0.0555555555555556
1583	1583	A_21_P0003547	-4.9631422736	-5.107227883	1
1584	1584	A_21_P0003548	-5.6997157832	-5.3028473634	0.150793650793651
1585	1585	A_21_P0003551	-5.54372597	-5.1702144074	0.222222222222222
1586	1586	A_21_P0003553	-5.4741056758	-5.230629474	0.420634920634921
1587	1587	A_21_P0003554	-1.6781466248	-1.6448285744	0.841269841269841
1588	1588	A_21_P0003555	-5.521027177	-5.1456772202	0.0952380952380952
1589	1589	A_21_P0003563	-2.2198830508	-2.1596491384	1
1590	1590	A_21_P0003568	-4.2414101036	-4.1714015988	1
1591	1591	A_21_P0003570	-5.5669992774	-5.0806096284	0.0952380952380952
1592	1592	A_21_P0003574	-3.4037916086	-3.47669164	0.69047619047619
1593	1593	A_21_P0003587	-1.4040036014	-1.5823815998	0.547619047619048
1594	1594	A_21_P0003588	1.0989945018	0.6106290784	0.30952380952381
1595	1595	A_21_P0003598	-4.8424835448	-4.5141069106	0.547619047619048
1596	1596	A_21_P0003599	-5.4313028998	-4.9599847966	0.0555555555555556
1597	1597	A_21_P0003646	-5.0373052936	-4.509327787	0.150793650793651
1598	1598	A_21_P0003665	-5.4892607132	-4.9326416152	0.0317460317460317
1599	1599	A_21_P0003675	-1.3640231686	-1.1411245834	0.547619047619048
1600	1600	A_21_P0003684	-5.433622819	-5.2318680384	0.420634920634921
1601	1601	A_21_P0003700	-5.3534922952	-5.0004989044	0.547619047619048
1602	1602	A_21_P0003706	-2.3229354792	-2.3133134264	0.841269841269841
1603	1603	A_21_P0003711	1.082888551	1.0356649594	0.547619047619048
1604	1604	A_21_P0003712	-3.1064215156	-3.3762299794	0.547619047619048
1605	1605	A_21_P0003720	-5.5235431318	-5.1488251766	0.30952380952381
1606	1606	A_21_P0003726	-5.0340069394	-5.1708979996	0.547619047619048
1607	1607	A_21_P0003733	-1.9088676882	-2.3292327482	0.222222222222222
1608	1608	A_21_P0003748	-5.6503608508	-5.2151440168	0.0952380952380952
1609	1609	A_21_P0003757	-4.8343080488	-5.0285511004	0.841269841269841
1610	1610	A_21_P0003758	-5.1769521216	-5.252985802	0.841269841269841
1611	1611	A_21_P0003770	-3.1774048096	-3.5122867888	0.547619047619048
1612	1612	A_21_P0003773	-5.6803127376	-5.2320743772	0.150793650793651
1613	1613	A_21_P0003782	-3.7419379988	-4.3106364646	0.420634920634921
1614	1614	A_21_P0003786	-4.477676434	-4.5311860198	0.841269841269841
1615	1615	A_21_P0003794	-5.6717564234	-5.2902461412	0.222222222222222
1616	1616	A_21_P0003797	0.0028938424	-0.2031868296	0.69047619047619
1617	1617	A_21_P0003813	-4.1971821106	-3.8675172226	0.420634920634921
1618	1618	A_21_P0003827	-2.6341903686	-2.5347557638	0.420634920634921
1619	1619	A_21_P0003829	-4.7309904056	-4.5797828612	0.69047619047619
1620	1620	A_21_P0003838	-5.1444400726	-4.9938115994	0.841269841269841
1621	1621	A_21_P0003848	-3.6613475066	-3.8472621928	0.547619047619048
1622	1622	A_21_P0003851	-2.3062483784	-2.219509159	0.69047619047619
1623	1623	A_21_P0003860	-4.2431957184	-4.374240597	0.841269841269841
1624	1624	A_21_P0003863	-1.973681784	-1.8786539326	0.841269841269841
1625	1625	A_21_P0003873	-4.7626186694	-5.189433137	0.841269841269841
1626	1626	A_21_P0003875	-5.5846620522	-5.2043836934	0.222222222222222
1627	1627	A_21_P0003881	-4.8885920482	-4.767675215	1
1628	1628	A_21_P0003885	1.8031414282	1.3755019828	0.30952380952381
1629	1629	A_21_P0003888	-5.3038734564	-4.994647453	0.69047619047619
1630	1630	A_21_P0003895	-2.4106368658	-2.6771227754	0.547619047619048
1631	1631	A_21_P0003906	-4.1838986548	-4.6010173586	0.222222222222222
1632	1632	A_21_P0003907	-4.1443977772	-4.6314730488	0.0952380952380952
1633	1633	A_21_P0003915	-0.7666173638	-0.4933979518	0.547619047619048
1634	1634	A_21_P0003918	-5.5880572098	-5.2034515392	0.150793650793651
1635	1635	A_21_P0003923	-4.731304437	-5.124299841	0.30952380952381
1636	1636	A_21_P0003927	-5.3536279428	-4.7944179936	0.0555555555555556
1637	1637	A_21_P0003928	-1.588706172	-1.3862622636	0.547619047619048
1638	1638	A_21_P0003929	-5.590182695	-5.2926743796	0.30952380952381
1639	1639	A_21_P0003932	-5.4666858166	-5.0590888318	0.420634920634921
1640	1640	A_21_P0003933	-3.3980326796	-3.5995113496	0.841269841269841
1641	1641	A_21_P0003936	0.5486776942	0.1483888326	0.420634920634921
1642	1642	A_21_P0003938	-5.4124472628	-4.9023909564	0.222222222222222
1643	1643	A_21_P0003939	-3.198426518	-3.116154401	0.69047619047619
1644	1644	A_21_P0003942	-5.4516244798	-5.1064089496	0.150793650793651
1645	1645	A_21_P0003943	-5.66021082	-5.1741213226	0.150793650793651
1646	1646	A_21_P0003945	1.4514458762	1.0541832462	0.222222222222222
1647	1647	A_21_P0003946	-1.4574873974	-1.420182375	0.841269841269841
1648	1648	A_21_P0003947	-5.350365455	-5.2317970616	1
1649	1649	A_21_P0003951	-0.8558061132	-0.8126151486	0.69047619047619
1650	1650	A_21_P0003954	-5.5183431006	-5.1635131304	0.222222222222222
1651	1651	A_21_P0003955	-4.4363886628	-4.8304559638	1
1652	1652	A_21_P0003957	-5.0501619704	-4.5986550678	0.0952380952380952
1653	1653	A_21_P0003958	-5.533955967	-5.1506012642	0.222222222222222
1654	1654	A_21_P0003960	-3.4948292702	-3.7561099164	0.222222222222222
1655	1655	A_21_P0003963	-5.4656321644	-5.2690410358	0.69047619047619
1656	1656	A_21_P0003968	-2.540357243	-2.396382799	0.841269841269841
1657	1657	A_21_P0003969	-5.1750471128	-4.8431028852	0.222222222222222
1658	1658	A_21_P0003972	-5.4539186458	-5.1928898614	0.30952380952381
1659	1659	A_21_P0003974	-5.6517049316	-5.2214599682	0.150793650793651
1660	1660	A_21_P0003975	-5.3747872574	-4.9594867122	0.30952380952381
1661	1661	A_21_P0003976	-5.5292452044	-5.139134078	0.150793650793651
1662	1662	A_21_P0003977	-5.4025889426	-5.1204929792	0.30952380952381
1663	1663	A_21_P0003978	-4.8629428664	-5.1038918896	0.30952380952381
1664	1664	A_21_P0003981	-5.326773499	-5.2631052822	0.841269841269841
1665	1665	A_21_P0003986	-3.307170824	-3.2698915078	1
1666	1666	A_21_P0003987	-5.6169892302	-5.0863128378	0.150793650793651
1667	1667	A_21_P0003989	-5.6550965134	-5.1136650348	0.0317460317460317
1668	1668	A_21_P0003991	-5.1988365438	-4.5584692258	0.0555555555555556
1669	1669	A_21_P0003993	-4.5696227184	-4.4598055332	0.841269841269841
1670	1670	A_21_P0003995	3.789383981	3.7664964262	1
1671	1671	A_21_P0004002	-2.6350498798	-2.7561945088	0.30952380952381
1672	1672	A_21_P0004008	-3.855534639	-3.7001639424	0.69047619047619
1673	1673	A_21_P0004010	-5.5296464826	-5.246098008	0.420634920634921
1674	1674	A_21_P0004012	-5.6407412636	-5.256879535	0.222222222222222
1675	1675	A_21_P0004014	-5.618365973	-5.1369564854	0.150793650793651
1676	1676	A_21_P0004016	-1.5328812332	-1.6708847382	0.547619047619048
1677	1677	A_21_P0004019	-5.5564211996	-5.121300124	0.0952380952380952
1678	1678	A_21_P0004020	-5.5159297742	-5.1599356554	0.30952380952381
1679	1679	A_21_P0004022	-4.649205222	-4.7383786168	1
1680	1680	A_21_P0004023	-5.5887192154	-5.1690503566	0.150793650793651
1681	1681	A_21_P0004029	-5.5685063242	-4.9628401874	0.0952380952380952
1682	1682	A_21_P0004035	-4.9466302128	-4.8163105682	0.69047619047619
1683	1683	A_21_P0004036	-5.6721711504	-5.2786859086	0.150793650793651
1684	1684	A_21_P0004037	-5.123371742	-4.4819531304	0.420634920634921
1685	1685	A_21_P0004038	-5.5243723418	-4.8944838182	0.0952380952380952
1686	1686	A_21_P0004039	-5.6110765634	-5.2238452514	0.150793650793651
1687	1687	A_21_P0004044	-5.538020238	-5.1135196054	0.150793650793651
1688	1688	A_21_P0004045	-4.9858275918	-5.0719084218	0.841269841269841
1689	1689	A_21_P0004046	-4.5182721232	-4.4521090198	1
1690	1690	A_21_P0004049	-5.5852046072	-4.952948081	0.0317460317460317
1691	1691	A_21_P0004052	-0.2040648632	-0.3687367732	0.420634920634921
1692	1692	A_21_P0004056	-5.6517517188	-5.2592475882	0.150793650793651
1693	1693	A_21_P0004057	-5.6822708116	-5.2954340318	0.222222222222222
1694	1694	A_21_P0004059	-5.2690286376	-5.045365952	0.420634920634921
1695	1695	A_21_P0004060	-5.5357371896	-5.1823562012	0.420634920634921
1696	1696	A_21_P0004062	-0.060489915	-0.4494348378	0.547619047619048
1697	1697	A_21_P0004067	-5.443428211	-5.1456948216	0.222222222222222
1698	1698	A_21_P0004070	-5.2908758386	-5.2060059158	0.841269841269841
1699	1699	A_21_P0004076	-5.6203704834	-5.2088025842	0.222222222222222
1700	1700	A_21_P0004077	-5.2353419804	-4.9918509482	0.547619047619048
1701	1701	A_21_P0004080	-5.0858865768	-4.5066444944	0.150793650793651
1702	1702	A_21_P0004081	-5.6594578926	-5.2863465654	0.150793650793651
1703	1703	A_21_P0004082	-5.66069605	-5.1695184896	0.0555555555555556
1704	1704	A_21_P0004085	0.1288178748	-0.0895301946	0.222222222222222
1705	1705	A_21_P0004088	-3.9250838632	-4.5064285686	0.30952380952381
1706	1706	A_21_P0004089	-5.5527116356	-5.1765297668	0.150793650793651
1707	1707	A_21_P0004091	-5.624129326	-5.2094842798	0.150793650793651
1708	1708	A_21_P0004092	-3.622834969	-3.2665093224	0.420634920634921
1709	1709	A_21_P0004093	-5.1433804696	-5.1696254318	0.547619047619048
1710	1710	A_21_P0004096	-2.5857792024	-3.1979604044	0.0952380952380952
1711	1711	A_21_P0004097	-4.7171819396	-4.4596981712	0.30952380952381
1712	1712	A_21_P0004098	-1.885492969	-1.886896673	1
1713	1713	A_21_P0004100	-4.055651061	-3.7608258068	0.69047619047619
1714	1714	A_21_P0004106	-3.789821568	-3.9367082676	0.841269841269841
1715	1715	A_21_P0004110	-4.2912785174	-3.9118041776	0.69047619047619
1716	1716	A_21_P0004113	-3.699115334	-4.1999042986	0.547619047619048
1717	1717	A_21_P0004114	-5.1662194572	-5.1707994618	1
1718	1718	A_21_P0004115	-3.0307242708	-2.791551128	0.547619047619048
1719	1719	A_21_P0004116	-5.207992883	-5.2119843334	0.547619047619048
1720	1720	A_21_P0004119	-5.391266789	-5.0408304308	0.547619047619048
1721	1721	A_21_P0004120	-2.7569262918	-2.2483577536	0.30952380952381
1722	1722	A_21_P0004126	-1.0743931142	-1.2157045606	0.547619047619048
1723	1723	A_21_P0004128	2.7596573498	2.933894202	0.30952380952381
1724	1724	A_21_P0004131	-5.5584727398	-4.8972460808	0.0952380952380952
1725	1725	A_21_P0004134	-5.5324823686	-4.9627956162	0.0317460317460317
1726	1726	A_21_P0004137	-0.6181540158	-0.5862781428	0.841269841269841
1727	1727	A_21_P0004140	-5.2499107836	-5.2528815608	1
1728	1728	A_21_P0004142	-5.5498705622	-5.0093585568	0.150793650793651
1729	1729	A_21_P0004144	-5.516127781	-5.1868766694	0.30952380952381
1730	1730	A_21_P0004145	-5.5606653896	-5.154085497	0.150793650793651
1731	1731	A_21_P0004149	-0.07483973	-0.051316045	1
1732	1732	A_21_P0004150	-3.6520933214	-3.3108491572	0.222222222222222
1733	1733	A_21_P0004151	-5.5532303868	-5.0845613082	0.222222222222222
1734	1734	A_21_P0004153	-4.9652847592	-5.192462288	1
1735	1735	A_21_P0004157	-5.498752083	-5.1311129232	0.30952380952381
1736	1736	A_21_P0004158	-5.6614358398	-5.019831668	0.150793650793651
1737	1737	A_21_P0004160	-5.3087617488	-4.7314682782	0.0952380952380952
1738	1738	A_21_P0004162	-5.554411262	-4.9393369126	0.00793650793650794
1739	1739	A_21_P0004169	-2.6300523524	-3.5947397942	0.150793650793651
1740	1740	A_21_P0004170	-5.3288344286	-5.196610373	0.547619047619048
1741	1741	A_21_P0004171	-5.6507570178	-5.2740083784	0.222222222222222
1742	1742	A_21_P0004180	-5.4099999444	-5.239619961	0.420634920634921
1743	1743	A_21_P0004188	-2.429264352	-2.687647977	0.222222222222222
1744	1744	A_21_P0004189	-4.9627099734	-4.9225636168	1
1745	1745	A_21_P0004190	-5.6879490884	-5.247691832	0.150793650793651
1746	1746	A_21_P0004192	-0.7762983884	-1.0613575528	0.150793650793651
1747	1747	A_21_P0004193	-5.2718321154	-5.1355877828	0.547619047619048
1748	1748	A_21_P0004194	-1.8469957234	-1.954857204	0.841269841269841
1749	1749	A_21_P0004212	-4.9561503816	-4.8946873112	1
1750	1750	A_21_P0004215	-5.539260708	-4.9951815658	0.0317460317460317
1751	1751	A_21_P0004226	-5.5817440194	-5.1416564082	0.0952380952380952
1752	1752	A_21_P0004232	-5.5869434442	-5.1645606856	0.150793650793651
1753	1753	A_21_P0004242	-5.6704404324	-5.298000531	0.150793650793651
1754	1754	A_21_P0004245	0.8016849094	1.2296425392	0.0555555555555556
1755	1755	A_21_P0004259	-5.6070464436	-5.2417972474	0.222222222222222
1756	1756	A_21_P0004271	-5.0306534304	-5.2849658488	0.30952380952381
1757	1757	A_21_P0004274	0.4753873346	0.3758176014	1
1758	1758	A_21_P0004280	-4.9983033932	-4.6485962492	0.0952380952380952
1759	1759	A_21_P0004286	-5.496863045	-5.2190140574	0.420634920634921
1760	1760	A_21_P0004292	-2.5348527666	-3.1743351198	0.222222222222222
1761	1761	A_21_P0004303	-0.106982132	0.00915841640000001	0.420634920634921
1762	1762	A_21_P0004335	-4.4425077912	-4.0986753738	0.30952380952381
1763	1763	A_21_P0004343	-2.3214695328	-2.297829687	0.69047619047619
1764	1764	A_21_P0004344	-0.6418094272	-0.0067805176	0.0317460317460317
1765	1765	A_21_P0004356	-4.6106834244	-5.0152153912	0.547619047619048
1766	1766	A_21_P0004360	-1.1592375372	-0.9817815364	0.222222222222222
1767	1767	A_21_P0004361	-4.9748946458	-4.5303297958	0.547619047619048
1768	1768	A_21_P0004376	-5.4309818592	-4.81448076	0.0555555555555556
1769	1769	A_21_P0004380	-5.1939093442	-4.7910856922	0.547619047619048
1770	1770	A_21_P0004381	-4.8268495582	-4.9767157132	0.69047619047619
1771	1771	A_21_P0004385	-5.7036113636	-5.3083948082	0.150793650793651
1772	1772	A_21_P0004397	-5.425241111	-5.0827673992	0.222222222222222
1773	1773	A_21_P0004403	-5.6877775478	-5.2286637426	0.150793650793651
1774	1774	A_21_P0004417	-5.225182204	-4.8887180928	0.150793650793651
1775	1775	A_21_P0004421	-0.5204635224	-0.790268403	0.547619047619048
1776	1776	A_21_P0004437	-5.1657008214	-4.7093156586	0.0952380952380952
1777	1777	A_21_P0004440	-4.8482885724	-4.8553416574	0.547619047619048
1778	1778	A_21_P0004456	1.1281116398	1.539509706	0.0555555555555556
1779	1779	A_21_P0004466	-5.5250771214	-5.2532721522	0.30952380952381
1780	1780	A_21_P0004475	0.2656164598	-0.2688489684	0.222222222222222
1781	1781	A_21_P0004476	0.4072985092	0.3270074728	0.69047619047619
1782	1782	A_21_P0004479	1.4310093424	1.4784916378	1
1783	1783	A_21_P0004489	-5.5877771118	-5.1810019148	0.150793650793651
1784	1784	A_21_P0004512	-3.2321541176	-3.2106774702	0.69047619047619
1785	1785	A_21_P0004513	-3.0768870612	-3.0097395572	1
1786	1786	A_21_P0004515	-5.6729305358	-5.2849483566	0.150793650793651
1787	1787	A_21_P0004520	-4.2345027806	-4.3612911314	0.841269841269841
1788	1788	A_21_P0004523	-5.1417289412	-4.6633337516	0.150793650793651
1789	1789	A_21_P0004532	-2.071499317	-1.9480018388	0.547619047619048
1790	1790	A_21_P0004533	-3.7507922326	-3.9121147676	0.420634920634921
1791	1791	A_21_P0004537	-3.2540347734	-3.890530667	0.150793650793651
1792	1792	A_21_P0004538	-5.4600256568	-5.2509640534	0.69047619047619
1793	1793	A_21_P0004548	-1.0445849534	-1.0302973648	0.841269841269841
1794	1794	A_21_P0004555	-5.5042329802	-5.029522101	0.0952380952380952
1795	1795	A_21_P0004556	-2.8170907246	-2.9513148948	0.420634920634921
1796	1796	A_21_P0004557	-4.806255995	-4.7463346656	1
1797	1797	A_21_P0004559	-5.5976867818	-5.2857264524	0.222222222222222
1798	1798	A_21_P0004563	-2.9173324392	-2.5806928202	0.150793650793651
1799	1799	A_21_P0004565	-5.0423365966	-4.9857331498	1
1800	1800	A_21_P0004566	-0.5803799542	-0.884314164	0.841269841269841
1801	1801	A_21_P0004575	-1.9940421458	-2.2836643972	0.420634920634921
1802	1802	A_21_P0004592	0.9496224352	0.8320834724	0.30952380952381
1803	1803	A_21_P0004593	2.7275422874	2.7324568924	1
1804	1804	A_21_P0004596	-3.63368103	-3.650825121	0.841269841269841
1805	1805	A_21_P0004597	-4.1820251852	-4.57621091	0.420634920634921
1806	1806	A_21_P0004599	-5.5649009604	-5.225523862	0.30952380952381
1807	1807	A_21_P0004600	-5.1467396796	-4.8635587198	0.420634920634921
1808	1808	A_21_P0004601	-5.6947729704	-5.2892478928	0.150793650793651
1809	1809	A_21_P0004603	-5.4531414164	-5.2020803078	0.547619047619048
1810	1810	A_21_P0004604	-5.6359105374	-5.1713006634	0.222222222222222
1811	1811	A_21_P0004605	-5.5997217726	-5.094922172	0.0555555555555556
1812	1812	A_21_P0004606	-5.0836208262	-4.5691650646	0.150793650793651
1813	1813	A_21_P0004607	-0.519524106	-0.4473232102	0.69047619047619
1814	1814	A_21_P0004608	-5.163634823	-5.0454813066	0.547619047619048
1815	1815	A_21_P0004610	-5.0668238424	-4.9169494686	0.69047619047619
1816	1816	A_21_P0004612	-3.5065346174	-3.3842067158	1
1817	1817	A_21_P0004613	-5.4186564642	-5.2358483808	0.547619047619048
1818	1818	A_21_P0004615	-5.355338955	-5.0153545202	0.30952380952381
1819	1819	A_21_P0004616	-5.1430732514	-5.0730236204	1
1820	1820	A_21_P0004617	-2.368463517	-2.4771668996	0.841269841269841
1821	1821	A_21_P0004619	-5.6362649652	-5.2339772464	0.150793650793651
1822	1822	A_21_P0004620	-3.4518267358	-2.7865484844	0.222222222222222
1823	1823	A_21_P0004621	-0.5262942974	-0.6725314908	1
1824	1824	A_21_P0004623	-5.2773775682	-4.9551774734	0.420634920634921
1825	1825	A_21_P0004625	-5.5459241992	-5.1487275128	0.150793650793651
1826	1826	A_21_P0004626	-2.1927095796	-1.823670881	0.222222222222222
1827	1827	A_21_P0004627	-3.1598290128	-3.6428210372	0.0952380952380952
1828	1828	A_21_P0004628	-4.963200672	-5.0336907618	0.69047619047619
1829	1829	A_21_P0004630	-3.1737535002	-3.4580767296	0.547619047619048
1830	1830	A_21_P0004632	-5.618398305	-5.187875707	0.0555555555555556
1831	1831	A_21_P0004635	-4.1738043912	-3.9089012834	0.69047619047619
1832	1832	A_21_P0004637	-5.2814829944	-5.2801951938	1
1833	1833	A_21_P0004638	-2.5063650708	-2.6366350186	1
1834	1834	A_21_P0004639	-2.4472362694	-2.7976879752	0.547619047619048
1835	1835	A_21_P0004640	-5.5547197196	-5.25359258	0.222222222222222
1836	1836	A_21_P0004641	-5.575658369	-5.1984252286	0.0555555555555556
1837	1837	A_21_P0004643	-5.4023761862	-5.1308346536	0.547619047619048
1838	1838	A_21_P0004644	-5.3683435372	-4.8994680064	0.0952380952380952
1839	1839	A_21_P0004646	-5.6316934752	-4.986975714	0.0952380952380952
1840	1840	A_21_P0004648	2.6533518012	2.8960950006	0.841269841269841
1841	1841	A_21_P0004650	-5.6561106848	-5.2275723544	0.150793650793651
1842	1842	A_21_P0004651	-4.9971490466	-4.6788252746	0.547619047619048
1843	1843	A_21_P0004653	-5.4732021622	-5.2771648406	0.420634920634921
1844	1844	A_21_P0004654	-4.2279284754	-4.714285901	0.69047619047619
1845	1845	A_21_P0004655	-5.68516656	-5.2029554232	0.0555555555555556
1846	1846	A_21_P0004656	-5.535285977	-5.2174138524	0.150793650793651
1847	1847	A_21_P0004657	-5.6260474428	-5.2853113668	0.420634920634921
1848	1848	A_21_P0004659	-5.173746523	-5.1394672672	1
1849	1849	A_21_P0004660	-4.768684994	-4.8420655292	1
1850	1850	A_21_P0004663	-5.6375537086	-5.1957304896	0.0952380952380952
1851	1851	A_21_P0004665	-2.7357560726	-2.3132897416	0.222222222222222
1852	1852	A_21_P0004666	-5.0639471848	-4.8539220022	1
1853	1853	A_21_P0004667	-5.512624119	-5.1088712426	0.150793650793651
1854	1854	A_21_P0004668	-4.6234922484	-4.514540623	1
1855	1855	A_21_P0004670	-5.2545301404	-5.0937700912	0.547619047619048
1856	1856	A_21_P0004672	-5.3461556068	-5.1207112428	0.420634920634921
1857	1857	A_21_P0004681	-4.5219633212	-4.661295537	0.841269841269841
1858	1858	A_21_P0004688	-0.6029529844	-0.2044015408	0.547619047619048
1859	1859	A_21_P0004689	-2.064551434	-2.0734345026	0.841269841269841
1860	1860	A_21_P0004690	-5.4685318544	-4.9123075094	0.0555555555555556
1861	1861	A_21_P0004691	-5.685784856	-5.3084252682	0.222222222222222
1862	1862	A_21_P0004693	-5.6059086478	-5.05105019	0.0317460317460317
1863	1863	A_21_P0004695	-5.5168250276	-5.3104666374	0.420634920634921
1864	1864	A_21_P0004696	2.7630491112	2.6859601628	1
1865	1865	A_21_P0004697	-3.6835647036	-2.9390114536	0.0158730158730159
1866	1866	A_21_P0004699	-5.6949442042	-5.2413169014	0.150793650793651
1867	1867	A_21_P0004702	-5.4865497716	-5.1417598366	0.222222222222222
1868	1868	A_21_P0004704	-5.4084537414	-5.0879916952	0.222222222222222
1869	1869	A_21_P0004705	-5.6596317394	-5.258408407	0.150793650793651
1870	1870	A_21_P0004712	-5.6807711468	-5.3199093694	0.222222222222222
1871	1871	A_21_P0004714	-5.0592681322	-5.1928725914	0.841269841269841
1872	1872	A_21_P0004718	-0.9791714018	-0.9952235236	1
1873	1873	A_21_P0004721	-2.6257976338	-2.5817492182	1
1874	1874	A_21_P0004722	-5.1209156732	-4.6157676904	0.0555555555555556
1875	1875	A_21_P0004725	-5.638550127	-4.7596129422	0.0317460317460317
1876	1876	A_21_P0004726	-5.2528388896	-5.1823090588	0.841269841269841
1877	1877	A_21_P0004737	-5.4916557572	-4.9952744078	0.222222222222222
1878	1878	A_21_P0004741	-5.533567654	-5.1932065462	0.150793650793651
1879	1879	A_21_P0004742	-5.4683120654	-4.8286482596	0.0952380952380952
1880	1880	A_21_P0004743	-5.6349111794	-5.223027138	0.150793650793651
1881	1881	A_21_P0004744	-4.6863301096	-4.570809623	1
1882	1882	A_21_P0004745	1.0373446874	0.9137519758	1
1883	1883	A_21_P0004747	-2.34322503	-2.194975535	0.150793650793651
1884	1884	A_21_P0004749	-2.6479764384	-2.6939204236	0.547619047619048
1885	1885	A_21_P0004751	-2.8243008148	-2.8215631988	0.841269841269841
1886	1886	A_21_P0004756	-5.4169301128	-5.1875453018	0.547619047619048
1887	1887	A_21_P0004757	-3.8772341296	-3.2734805044	0.222222222222222
1888	1888	A_21_P0004759	-4.5252425944	-5.179056679	0.150793650793651
1889	1889	A_21_P0004760	-1.9003150344	-1.7843405754	0.547619047619048
1890	1890	A_21_P0004762	-5.6530572374	-5.2083696688	0.222222222222222
1891	1891	A_21_P0004765	-4.4441680134	-4.497298294	0.841269841269841
1892	1892	A_21_P0004766	-5.0755975722	-5.1466529366	1
1893	1893	A_21_P0004770	-5.1319341756	-4.4008052094	0.00793650793650794
1894	1894	A_21_P0004771	-2.2504009138	-2.6811001694	0.00793650793650794
1895	1895	A_21_P0004775	-5.3925722914	-4.4748032844	0.0158730158730159
1896	1896	A_21_P0004776	-5.6937332434	-5.3074331404	0.150793650793651
1897	1897	A_21_P0004782	-4.772233026	-4.7919568924	0.69047619047619
1898	1898	A_21_P0004785	-5.5303318486	-5.2284043314	0.150793650793651
1899	1899	A_21_P0004786	-5.6424169846	-5.1863235018	0.0555555555555556
1900	1900	A_21_P0004788	-5.5325227686	-5.1319337724	0.150793650793651
1901	1901	A_21_P0004792	-4.672565905	-4.3974204806	0.547619047619048
1902	1902	A_21_P0004794	-1.2434842762	-1.2290164342	1
1903	1903	A_21_P0004801	-5.6163637406	-5.1936146158	0.150793650793651
1904	1904	A_21_P0004805	-4.575526565	-4.7133556406	1
1905	1905	A_21_P0004806	-5.370533806	-5.163134029	0.547619047619048
1906	1906	A_21_P0004807	-3.8615196732	-3.7394526642	0.547619047619048
1907	1907	A_21_P0004810	-1.9670369404	-1.594735773	0.0952380952380952
1908	1908	A_21_P0004816	1.1727596648	0.883835139	0.222222222222222
1909	1909	A_21_P0004822	-0.4793136676	-0.627462213	0.69047619047619
1910	1910	A_21_P0004839	-1.3370251396	-1.3799194972	0.547619047619048
1911	1911	A_21_P0004859	0.068799504	-0.3649789666	0.30952380952381
1912	1912	A_21_P0004860	0.7139999008	0.634337868	0.69047619047619
1913	1913	A_21_P0004872	-0.5420668926	-0.7456760742	0.30952380952381
1914	1914	A_21_P0004873	-5.427675047	-5.1854947734	0.547619047619048
1915	1915	A_21_P0004887	-3.93821575	-4.1324544584	0.69047619047619
1916	1916	A_21_P0004895	-4.758653723	-4.565757848	0.547619047619048
1917	1917	A_21_P0004899	-5.180062878	-5.1842346108	1
1918	1918	A_21_P0004906	-0.316846612	-0.6726713894	0.150793650793651
1919	1919	A_21_P0004928	-0.094477526	-0.2422093668	0.841269841269841
1920	1920	A_21_P0004931	-1.6090986678	-1.1430383452	0.150793650793651
1921	1921	A_21_P0004933	-5.481853714	-5.0581406034	0.0317460317460317
1922	1922	A_21_P0004949	-5.4525872308	-5.0795942568	0.222222222222222
1923	1923	A_21_P0004980	0.7823439088	0.843081295	0.69047619047619
1924	1924	A_21_P0004981	0.3726810934	0.4773917872	0.420634920634921
1925	1925	A_21_P0004997	-2.354400078	-2.5305639716	1
1926	1926	A_21_P0005010	-4.3483347976	-4.880904127	0.420634920634921
1927	1927	A_21_P0005012	-2.2725836642	-2.4040775258	0.841269841269841
1928	1928	A_21_P0005013	-5.607658474	-5.1571102474	0.0952380952380952
1929	1929	A_21_P0005022	-0.3092328662	-0.1477854094	0.222222222222222
1930	1930	A_21_P0005024	-5.2196650802	-4.6540199802	0.0952380952380952
1931	1931	A_21_P0005051	-2.9466816108	-3.0957260062	0.69047619047619
1932	1932	A_21_P0005058	-5.3493110192	-5.0127656554	0.30952380952381
1933	1933	A_21_P0005059	-1.5048974896	-1.2721134414	0.420634920634921
1934	1934	A_21_P0005063	-3.541686531	-3.7442797458	0.420634920634921
1935	1935	A_21_P0005082	-1.7021510028	-1.6318476018	0.547619047619048
1936	1936	A_21_P0005092	-5.5237109272	-5.2144414022	0.30952380952381
1937	1937	A_21_P0005097	-0.712793045	-0.7773506532	0.69047619047619
1938	1938	A_21_P0005100	1.0606559034	1.0963629952	0.841269841269841
1939	1939	A_21_P0005108	-1.497020141	-1.8450505292	0.547619047619048
1940	1940	A_21_P0005115	-0.16022891	-0.2658012714	0.69047619047619
1941	1941	A_21_P0005116	-4.6492614512	-4.3838961754	0.841269841269841
1942	1942	A_21_P0005118	-3.6821686522	-3.9345144758	0.841269841269841
1943	1943	A_21_P0005119	-5.301521726	-5.0818579542	0.420634920634921
1944	1944	A_21_P0005120	-3.1258329986	-2.9792915212	0.841269841269841
1945	1945	A_21_P0005121	-1.6632787442	-1.7216302924	1
1946	1946	A_21_P0005122	-5.52971845	-5.264381667	0.547619047619048
1947	1947	A_21_P0005129	3.4238624688	3.2700324622	1
1948	1948	A_21_P0005134	-5.1808208578	-4.9070967164	0.69047619047619
1949	1949	A_21_P0005135	-2.1328289146	-2.310757559	0.69047619047619
1950	1950	A_21_P0005138	-4.6451397564	-4.6545020574	1
1951	1951	A_21_P0005143	-2.3877113434	-2.5796537684	1
1952	1952	A_21_P0005159	-5.400212914	-5.2535535946	0.69047619047619
1953	1953	A_21_P0005161	-5.5562822014	-5.0405221768	0.150793650793651
1954	1954	A_21_P0005162	-4.8463250608	-4.4277367072	0.150793650793651
1955	1955	A_21_P0005190	-5.6939358934	-5.3106459614	0.150793650793651
1956	1956	A_21_P0005191	-5.6254194192	-5.247062901	0.150793650793651
1957	1957	A_21_P0005194	-5.4354284446	-5.14682573	0.420634920634921
1958	1958	A_21_P0005196	0.3129832842	0.4488949976	1
1959	1959	A_21_P0005199	-5.6846369262	-5.1962902384	0.150793650793651
1960	1960	A_21_P0005200	-5.2988247084	-5.0833658388	0.420634920634921
1961	1961	A_21_P0005201	-5.395399328	-5.123759083	0.0952380952380952
1962	1962	A_21_P0005205	-5.434581366	-5.2335447824	0.69047619047619
1963	1963	A_21_P0005206	-4.1031579098	-4.1764441644	0.841269841269841
1964	1964	A_21_P0005207	-1.2539107562	-1.4567381428	0.69047619047619
1965	1965	A_21_P0005208	0.3311977328	0.3266679718	0.69047619047619
1966	1966	A_21_P0005209	-1.4015410332	-1.394419806	1
1967	1967	A_21_P0005211	-5.448084632	-4.888163851	0.0317460317460317
1968	1968	A_21_P0005212	-5.4399610192	-5.0234043416	0.222222222222222
1969	1969	A_21_P0005217	-4.1118914462	-4.318462691	0.841269841269841
1970	1970	A_21_P0005219	-1.9233117018	-1.9222629304	0.841269841269841
1971	1971	A_21_P0005220	-5.4648271204	-5.2836480046	0.547619047619048
1972	1972	A_21_P0005221	-5.5303530414	-5.2741784866	0.420634920634921
1973	1973	A_21_P0005222	-4.2224190628	-4.1852051874	1
1974	1974	A_21_P0005223	-4.5402416008	-4.6264595476	1
1975	1975	A_21_P0005224	-5.0941095046	-4.9675322226	0.841269841269841
1976	1976	A_21_P0005227	-4.9199320432	-4.6874633602	0.420634920634921
1977	1977	A_21_P0005228	-4.5059412734	-4.4381902548	0.69047619047619
1978	1978	A_21_P0005229	-4.1722956148	-4.0670408494	0.841269841269841
1979	1979	A_21_P0005230	-5.3376803314	-5.1911177526	0.69047619047619
1980	1980	A_21_P0005233	-4.7117047662	-4.244603663	0.30952380952381
1981	1981	A_21_P0005235	-5.3116752002	-5.1914155846	1
1982	1982	A_21_P0005237	-5.6373283282	-5.0928388002	0.0317460317460317
1983	1983	A_21_P0005242	-5.648517098	-5.1730206198	0.150793650793651
1984	1984	A_21_P0005248	-3.46976818	-4.889159605	0.0317460317460317
1985	1985	A_21_P0005249	-5.3662590614	-5.2371832808	0.841269841269841
1986	1986	A_21_P0005251	0.9629100708	1.5556958052	0.222222222222222
1987	1987	A_21_P0005253	-5.6920748966	-5.3041904846	0.150793650793651
1988	1988	A_21_P0005257	-4.4285301562	-4.6621874298	0.547619047619048
1989	1989	A_21_P0005259	-5.5852923346	-5.1840979134	0.150793650793651
1990	1990	A_21_P0005260	-1.3130634774	-1.1476197628	0.30952380952381
1991	1991	A_21_P0005261	-5.6206826768	-5.2167772804	0.150793650793651
1992	1992	A_21_P0005263	-4.5226751352	-4.7187449666	1
1993	1993	A_21_P0005266	2.2095354422	2.261409103	0.841269841269841
1994	1994	A_21_P0005268	1.2682846786	1.4112678614	0.30952380952381
1995	1995	A_21_P0005269	-2.1324690042	-2.296045101	0.150793650793651
1996	1996	A_21_P0005271	-5.5999449834	-5.302379665	0.30952380952381
1997	1997	A_21_P0005272	-4.8241601998	-4.3373550988	0.150793650793651
1998	1998	A_21_P0005273	-4.35200232	-4.269470808	0.841269841269841
1999	1999	A_21_P0005277	-3.410447533	-3.2419718272	0.69047619047619
[truncated: 73,218 more rows]
